# Supplementary material for: Phosphoproteomic Analyses of Interleukin 2 Signaling Reveal Integrated JAK Kinase-Dependent and -Independent Networks in CD8+ T Cells
Source: Immunity. 2016 Sep 20;45(3):685–700. doi: 10.1016/j.immuni.2016.07.022 (PMC5040828; doi:10.1016/j.immuni.2016.07.022)
Supplement: Table S1. The Phosphoproteome of IL-2-Stimulated CTLs, Related to Figure 1 — All the phosphosites identified in three biological replicates of CTLs comparing the phosphoproteome of IL-2-quiesced CTLs (con) with IL-2-quiesced CTLs treated with 20 ng/mL IL-2 for 15 min (IL-2). Phosphosites ratios increased by 1.5-fold or greater are colored yellow, and those decreased by 1.5-fold or greater are highlighted in purple. The significance column shows the log-transformed p values (one sample t test). Values ≥ 1.3 are equivalent to p value ≤ 0.05. [file mmc2.xlsx]

## Sheet: S1
Table S1. Related to Figure 1: The phosphoproteome of IL-2 stimulated CTL
Fasta headers	Protein	Protein names	Gene names	Amino acid	Position	Average IL2/con	Count	Ratio Expt 1	Ratio Expt 2	Ratio Expt 3	Significance (-Log10 P value)	Known Kinase	Motifs	GOBP name	GOMF name	GOCC name	KEGG name	Localization prob	Score diff	Number of Phospho (STY)	Sequence window
>sp|Q80VW7|AKNA_MOUSE AT-hook-containing transcription factor OS=Mus musculus GN=Akna PE=2 SV=1;>sp|Q80VW7-3|AKNA_MOUSE Isoform 3 of AT-hook-containing transcription factor OS=Mus musculus GN=Akna;>sp|Q80VW7-4|AKNA_MOUSE Isoform 4 of AT-hook-containing tra	Q80VW7	AT-hook-containing transcription factor	Akna	S	1145;1145;996	120.52	1		120.52		0		Casein kinase II substrate motif;G protein-coupled receptor kinase 1 substrate motif;GSK3 kinase substrate motif;MDC1 BRCT domain binding motif;Plk1 PBD domain binding motif	biological regulation;biosynthetic process;cellular biosynthetic process;cellular macromolecule biosynthetic process;cellular macromolecule metabolic process;cellular metabolic process;cellular nitrogen compound metabolic process;cellular process;macromolecule biosynthetic process;macromolecule metabolic process;metabolic process;nitrogen compound metabolic process;nucleic acid metabolic process;…	binding;DNA binding;nucleic acid binding	cell part;intracellular membrane-bounded organelle;intracellular organelle;intracellular part;membrane-bounded organelle;nucleus;organelle		0.864685	10.5973	1	RSSSVPRDVPRLYLSSESESPAPRLSSEKSR
>sp|Q8BYH8-2|CHD9_MOUSE Isoform 2 of Chromodomain-helicase-DNA-binding protein 9 OS=Mus musculus GN=Chd9;>sp|Q8BYH8|CHD9_MOUSE Chromodomain-helicase-DNA-binding protein 9 OS=Mus musculus GN=Chd9 PE=1 SV=2	Q8BYH8-2	Chromodomain-helicase-DNA-binding protein 9	Chd9	S	2302;2302	13.817	1		13.817		0		b-Adrenergic Receptor kinase substrate motif;ERK1,2 kinase substrate motif;G protein-coupled receptor kinase 1 substrate motif;GSK-3, ERK1, ERK2, CDK5 substrate motif;PKA kinase substrate motif;WW domain binding motif	biological regulation;biosynthetic process;cellular biosynthetic process;cellular component organization;cellular component organization at cellular level;cellular component organization or biogenesis;cellular component organization or biogenesis at cellular level;cellular macromolecule biosynthetic process;cellular macromolecule metabolic process;cellular metabolic process;cellular nitrogen comp…	adenyl nucleotide binding;adenyl ribonucleotide binding;ATP binding;binding;catalytic activity;DNA binding;helicase activity;hydrolase activity;hydrolase activity, acting on acid anhydrides;hydrolase activity, acting on acid anhydrides, in phosphorus-containing anhydrides;nucleic acid binding;nucleoside-triphosphatase activity;nucleotide binding;purine nucleotide binding;purine ribonucleoside tri…	cell part;cytoplasm;intracellular membrane-bounded organelle;intracellular organelle;intracellular part;membrane-bounded organelle;nucleus;organelle		1	77.7299	1	DANTVASFYTTKLLDSPGAATERGEPSVPTP
>sp|Q69ZR9-2|F208A_MOUSE Isoform 2 of Protein FAM208A OS=Mus musculus GN=Fam208a;>sp|Q69ZR9|F208A_MOUSE Protein FAM208A OS=Mus musculus GN=Fam208a PE=2 SV=2	Q69ZR9-2	Protein FAM208A	Fam208a	S	1108;1078	12.727	1		12.727		0		14-3-3 domain binding motif;Calmodulin-dependent protein kinase II substrate motif;Casein kinase II substrate motif;G protein-coupled receptor kinase 1 substrate motif;GSK3 kinase substrate motif;Phosphorylase kinase substrate motif;PKA kinase substrate motif;PKC kinase substrate motif;ZIP kinase substrate motif					0.996619	25.8054	1	SHAAAALASLGRRVVSISSSDFSAKELFEPL
>sp|P42230|STA5A_MOUSE Signal transducer and activator of transcription 5A OS=Mus musculus GN=Stat5a PE=1 SV=1	P42230	Signal transducer and activator of transcription 5A	Stat5a	Y	694	12.0325	3	8.3414	21.962	5.7941	1.55118	JAK2;Btk;Lck;JAK3;Src;Lyn;Syk;	Crk SH2 domain binding motif;RasGAP C-terminal SH2 domain binding motif;SHP1 phosphatase substrate motif	2-oxoglutarate metabolic process;allantoin metabolic process;amine metabolic process;anatomical structure development;anatomical structure morphogenesis;biological regulation;biosynthetic process;body fluid secretion;branched chain family amino acid metabolic process;carboxylic acid metabolic process;cell activation;cell differentiation;cell surface receptor linked signaling pathway;cellular amid…	binding;calcium ion binding;cation binding;core promoter binding;core promoter sequence-specific DNA binding;DNA binding;enzyme binding;ion binding;metal ion binding;molecular transducer activity;nucleic acid binding;nucleic acid binding transcription factor activity;phosphatase binding;protein binding;protein phosphatase binding;regulatory region DNA binding;regulatory region nucleic acid bindin…	cell part;cytoplasm;cytoplasmic part;cytosol;intracellular membrane-bounded organelle;intracellular organelle;intracellular organelle part;intracellular part;membrane-bounded organelle;nuclear part;nucleoplasm;nucleus;organelle;organelle part	Acute myeloid leukemia;Chronic myeloid leukemia;ErbB signaling pathway;Jak-STAT signaling pathway;ko05152;Measles;Pathways in cancer	1	80.0144	1	FAKYYTPVLAKAVDGYVKPQIKQVVPEFVNA
>sp|Q9ET54-2|PALLD_MOUSE Isoform 2 of Palladin OS=Mus musculus GN=Palld;>sp|Q9ET54-6|PALLD_MOUSE Isoform 6 of Palladin OS=Mus musculus GN=Palld;>sp|Q9ET54|PALLD_MOUSE Palladin OS=Mus musculus GN=Palld PE=1 SV=2;>sp|Q9ET54-3|PALLD_MOUSE Isoform 3 of Palladi	Q9ET54-2	Palladin	Palld	S	676;901;901;173;163;512	11.788	1		11.788		0		14-3-3 domain binding motif;BARD1 BRCT domain binding motif;Calmodulin-dependent protein kinase II substrate motif;Casein kinase II substrate motif;PKA kinase substrate motif;PKC kinase substrate motif			actin filament;adherens junction;anchoring junction;cell junction;cell part;cell projection;cell-substrate adherens junction;cell-substrate junction;contractile fiber part;cytoplasmic part;cytoskeletal part;focal adhesion;intracellular membrane-bounded organelle;intracellular organelle;intracellular organelle part;intracellular part;lamellipodium;macromolecular complex;membrane-bounded organelle;…		1	77.3099	1	KLGFPKKSSRTARIASDEEIQGTKDAVIQDL
>sp|Q8VBT9-3|ASPC1_MOUSE Isoform 3 of Tether containing UBX domain for GLUT4 OS=Mus musculus GN=Aspscr1;>sp|Q8VBT9-2|ASPC1_MOUSE Isoform 2 of Tether containing UBX domain for GLUT4 OS=Mus musculus GN=Aspscr1;>sp|Q8VBT9|ASPC1_MOUSE Tether containing UBX dom	Q8VBT9-3	Tether containing UBX domain for GLUT4	Aspscr1	S	205;205;281	10.41	1		10.41		0		Casein kinase II substrate motif;DNA dependent Protein kinase substrate motif;G protein-coupled receptor kinase 1 substrate motif;GSK3 kinase substrate motif	biological regulation;carbohydrate homeostasis;chemical homeostasis;establishment of localization;establishment of localization in cell;establishment of protein localization;glucose homeostasis;homeostatic process;intracellular protein transport;intracellular transport;protein transport;regulation of biological process;regulation of biological quality;regulation of glucose import;regulation of gl…	binding;protein binding	cell part;cytoplasmic part;cytoplasmic vesicle membrane;cytoplasmic vesicle part;cytosol;endomembrane system;extrinsic to membrane;internal side of plasma membrane;intracellular membrane-bounded organelle;intracellular organelle;intracellular organelle part;intracellular part;membrane;membrane part;membrane-bounded organelle;nucleus;organelle;organelle membrane;organelle part;perinuclear region o…		0.626861	4.51386	1	RLGGPSASLRPLTSPSANSSKSFSGPGGPSK
>sp|Q3URD3-2|SLMAP_MOUSE Isoform 2 of Sarcolemmal membrane-associated protein OS=Mus musculus GN=Slmap;>sp|Q3URD3|SLMAP_MOUSE Sarcolemmal membrane-associated protein OS=Mus musculus GN=Slmap PE=1 SV=2	Q3URD3-2	Sarcolemmal membrane-associated protein	Slmap	S	148;148	10.284	1		10.284		0		Casein kinase II substrate motif;DNA dependent Protein kinase substrate motif;ERK1,2 kinase substrate motif;GSK-3, ERK1, ERK2, CDK5 substrate motif;Pyruvate dehydrogenase kinase substrate motif;WW domain binding motif		binding;protein binding	cell part;contractile fiber part;cytoplasmic part;cytoskeletal part;extracellular region part;extracellular space;integral to membrane;intracellular organelle part;intracellular part;intrinsic to membrane;M band;membrane;membrane part;microtubule organizing center;organelle part;plasma membrane;sarcolemma;Z disc		1	80.8636	1	MEARLRSDVIHAPLPSPVDKVAANTPSMYSQ
>sp|P42232|STA5B_MOUSE Signal transducer and activator of transcription 5B OS=Mus musculus GN=Stat5b PE=1 SV=1	P42232	Signal transducer and activator of transcription 5B	Stat5b	Y	699	10.0474	3	7.5198	17.556	5.0665	1.56243	JAK2;InsR	Crk SH2 domain binding motif;RasGAP C-terminal SH2 domain binding motif;SHP1 phosphatase substrate motif	2-oxoglutarate metabolic process;acute inflammatory response;acute-phase response;allantoin metabolic process;amine metabolic process;anatomical structure development;biological regulation;biosynthetic process;body fluid secretion;branched chain family amino acid metabolic process;C21-steroid hormone metabolic process;carboxylic acid metabolic process;cell activation;cell differentiation;cell sur…	binding;calcium ion binding;cation binding;chromatin binding;core promoter binding;core promoter sequence-specific DNA binding;DNA binding;double-stranded DNA binding;enzyme binding;ion binding;metal ion binding;molecular transducer activity;nucleic acid binding;nucleic acid binding transcription factor activity;phosphatase binding;protein binding;protein dimerization activity;protein phosphatase…	cell part;cytoplasm;cytoplasmic part;cytosol;intracellular membrane-bounded organelle;intracellular organelle;intracellular organelle part;intracellular part;membrane-bounded organelle;nuclear part;nucleoplasm;nucleus;organelle;organelle part	Acute myeloid leukemia;Chemokine signaling pathway;Chronic myeloid leukemia;ErbB signaling pathway;Jak-STAT signaling pathway;ko05152;Measles;Pathways in cancer	1	115.004	1	TPVPCEPATAKAADGYVKPQIKQVVPEFANA
>sp|P54227|STMN1_MOUSE Stathmin OS=Mus musculus GN=Stmn1 PE=1 SV=2	P54227	Stathmin	Stmn1	S	25	9.86947	3	7.5622	13.507	8.5392	2.21636	CDK2;CDK1;ERK2;ERK1;JNK2;JNK1;JNK3;MAPK;MAPK13;P38D;PKCB;	Casein kinase II substrate motif;ERK1,2 kinase substrate motif;Growth associated histone HI kinase substrate motif;GSK-3, ERK1, ERK2, CDK5 substrate motif;PKA kinase substrate motif;PKC kinase substrate motif;WW domain binding motif	anatomical structure morphogenesis;axonogenesis;biological regulation;cell cycle process;cell part morphogenesis;cell projection morphogenesis;cell projection organization;cellular component disassembly;cellular component disassembly at cellular level;cellular component morphogenesis;cellular component organization;cellular component organization at cellular level;cellular component organization …	binding;protein binding	cell part;cytoplasm;cytoplasmic part;cytoskeletal part;cytosol;intracellular organelle part;intracellular part;macromolecular complex;membrane;microtubule;organelle part;protein complex	MAPK signaling pathway	1	66.2462	1;2	ELEKRASGQAFELILSPRSKESVPDFPLSPP
>sp|Q3UMT1|PP12C_MOUSE Protein phosphatase 1 regulatory subunit 12C OS=Mus musculus GN=Ppp1r12c PE=1 SV=1	Q3UMT1	Protein phosphatase 1 regulatory subunit 12C	Ppp1r12c	S	411	9.7456	1		9.7456		0		ERK1,2 kinase substrate motif;G protein-coupled receptor kinase 1 substrate motif;Growth associated histone HI kinase substrate motif;GSK-3, ERK1, ERK2, CDK5 substrate motif;MAPKAPK2 kinase substrate motif;WW domain binding motif			cell part;cytoplasm;intracellular part		1	95.8537	1;2	RALNGVSSPVSSNPKSPVLPEEAPFSRRFGL
>sp|Q8VE88-2|F1142_MOUSE Isoform 2 of Protein FAM114A2 OS=Mus musculus GN=Fam114a2;>sp|Q8VE88|F1142_MOUSE Protein FAM114A2 OS=Mus musculus GN=Fam114a2 PE=2 SV=2	Q8VE88-2	Protein FAM114A2	Fam114a2	S	112;119	9.7221	2		11.515	7.9292	1.27953		Casein kinase II substrate motif;DNA dependent Protein kinase substrate motif;ERK1,2 kinase substrate motif;GSK-3, ERK1, ERK2, CDK5 substrate motif;WW domain binding motif					0.991767	21.1287	1	ISNVIEKAETSLGIPSPTEISAEVKQAAGEK
>sp|Q8VBT9-3|ASPC1_MOUSE Isoform 3 of Tether containing UBX domain for GLUT4 OS=Mus musculus GN=Aspscr1;>sp|Q8VBT9-2|ASPC1_MOUSE Isoform 2 of Tether containing UBX domain for GLUT4 OS=Mus musculus GN=Aspscr1;>sp|Q8VBT9|ASPC1_MOUSE Tether containing UBX dom	Q8VBT9-3	Tether containing UBX domain for GLUT4	Aspscr1	T	202;202;278	9.6465	1		9.6465		0		Calmodulin-dependent protein kinase II substrate motif;Casein kinase II substrate motif;G protein-coupled receptor kinase 1 substrate motif;PKC kinase substrate motif	biological regulation;carbohydrate homeostasis;chemical homeostasis;establishment of localization;establishment of localization in cell;establishment of protein localization;glucose homeostasis;homeostatic process;intracellular protein transport;intracellular transport;protein transport;regulation of biological process;regulation of biological quality;regulation of glucose import;regulation of gl…	binding;protein binding	cell part;cytoplasmic part;cytoplasmic vesicle membrane;cytoplasmic vesicle part;cytosol;endomembrane system;extrinsic to membrane;internal side of plasma membrane;intracellular membrane-bounded organelle;intracellular organelle;intracellular organelle part;intracellular part;membrane;membrane part;membrane-bounded organelle;nucleus;organelle;organelle membrane;organelle part;perinuclear region o…		0.730381	4.57872	1	GGQRLGGPSASLRPLTSPSANSSKSFSGPGG
>sp|Q8BG48|ST17B_MOUSE Serine/threonine-protein kinase 17B OS=Mus musculus GN=Stk17b PE=2 SV=1	Q8BG48	Serine/threonine-protein kinase 17B	Stk17b	S	10	9.4811	1			9.4811	0	DRAK2	Casein kinase I substrate motif;Casein kinase II substrate motif	apoptosis;biological regulation;cell death;cellular macromolecule metabolic process;cellular metabolic process;cellular process;cellular protein metabolic process;cellular response to stimulus;death;intracellular signal transduction;macromolecule metabolic process;macromolecule modification;metabolic process;phosphate-containing compound metabolic process;phosphorus metabolic process;phosphorylat…	adenyl nucleotide binding;adenyl ribonucleotide binding;ATP binding;binding;catalytic activity;kinase activity;nucleotide binding;phosphotransferase activity, alcohol group as acceptor;protein kinase activity;protein serine/threonine kinase activity;purine nucleotide binding;purine ribonucleoside triphosphate binding;purine ribonucleotide binding;ribonucleotide binding;transferase activity;transf…	actin cytoskeleton;cell part;cytoplasmic part;cytoskeleton;endoplasmic reticulum-Golgi intermediate compartment;intracellular membrane-bounded organelle;intracellular non-membrane-bounded organelle;intracellular organelle;intracellular part;membrane;membrane-bounded organelle;non-membrane-bounded organelle;nucleus;organelle;plasma membrane		0.978715	16.6259	1	______MSRRRFDCRSVSGLLTTTPQTPIKT
>sp|P59383|LRRN4_MOUSE Leucine-rich repeat neuronal protein 4 OS=Mus musculus GN=Lrrn4 PE=1 SV=2	P59383	Leucine-rich repeat neuronal protein 4	Lrrn4	S	661	9.2042	1	9.2042			0			associative learning;behavior;cognition;learning;learning or memory;long-term memory;memory;multicellular organismal process;neurological system process;response to abiotic stimulus;response to light stimulus;response to radiation;response to stimulus;system process;visual behavior;visual learning		cell part;integral to membrane;integral to plasma membrane;intrinsic to membrane;intrinsic to plasma membrane;membrane part;plasma membrane part		0.993672	23.6403	3	CVLAANRAGLSQSQTSGWRRSCATFTTKPSS
>sp|P59383|LRRN4_MOUSE Leucine-rich repeat neuronal protein 4 OS=Mus musculus GN=Lrrn4 PE=1 SV=2	P59383	Leucine-rich repeat neuronal protein 4	Lrrn4	S	656	9.2042	1	9.2042			0		ATM kinase substrate motif;Casein kinase II substrate motif;DNA dependent Protein kinase substrate motif;G protein-coupled receptor kinase 1 substrate motif	associative learning;behavior;cognition;learning;learning or memory;long-term memory;memory;multicellular organismal process;neurological system process;response to abiotic stimulus;response to light stimulus;response to radiation;response to stimulus;system process;visual behavior;visual learning		cell part;integral to membrane;integral to plasma membrane;intrinsic to membrane;intrinsic to plasma membrane;membrane part;plasma membrane part		0.860281	7.36498	3	TTYHVCVLAANRAGLSQSQTSGWRRSCATFT
>sp|P59383|LRRN4_MOUSE Leucine-rich repeat neuronal protein 4 OS=Mus musculus GN=Lrrn4 PE=1 SV=2	P59383	Leucine-rich repeat neuronal protein 4	Lrrn4	T	660	9.2042	1	9.2042			0		MAPKAPK2 kinase substrate motif	associative learning;behavior;cognition;learning;learning or memory;long-term memory;memory;multicellular organismal process;neurological system process;response to abiotic stimulus;response to light stimulus;response to radiation;response to stimulus;system process;visual behavior;visual learning		cell part;integral to membrane;integral to plasma membrane;intrinsic to membrane;intrinsic to plasma membrane;membrane part;plasma membrane part		0.992452	22.8746	3	VCVLAANRAGLSQSQTSGWRRSCATFTTKPS
>sp|Q3UHD9-2|AGAP2_MOUSE Isoform 2 of Arf-GAP with GTPase, ANK repeat and PH domain-containing protein 2 OS=Mus musculus GN=Agap2;>sp|Q3UHD9|AGAP2_MOUSE Arf-GAP with GTPase, ANK repeat and PH domain-containing protein 2 OS=Mus musculus GN=Agap2 PE=2 SV=1	Q3UHD9-2	Arf-GAP with GTPase, ANK repeat and PH domain-containing protein 2	Agap2	S	903;923	8.1519	1		8.1519		0		Casein kinase I substrate motif;G protein-coupled receptor kinase 1 substrate motif	anatomical structure development;biological regulation;cellular process;cellular response to stimulus;developmental process;intracellular signal transduction;mammary gland alveolus development;negative regulation of apoptosis;negative regulation of biological process;negative regulation of cell death;negative regulation of cellular process;negative regulation of programmed cell death;positive reg…	ARF GTPase activator activity;binding;cation binding;enzyme activator activity;enzyme regulator activity;GTP binding;GTPase activator activity;GTPase regulator activity;guanyl nucleotide binding;guanyl ribonucleotide binding;ion binding;kinase activator activity;kinase regulator activity;metal ion binding;nucleoside-triphosphatase regulator activity;nucleotide binding;protein binding;protein kina…	cell part;cytoplasmic part;intracellular membrane-bounded organelle;intracellular non-membrane-bounded organelle;intracellular organelle;intracellular organelle part;intracellular part;membrane-bounded organelle;mitochondrion;non-membrane-bounded organelle;nuclear part;nucleolus;organelle;organelle part	Endocytosis	0.832378	9.9702	1	QCCESSKVKLRTDSQSEAVAIQAIRNAKGNS
>sp|Q61233|PLSL_MOUSE Plastin-2 OS=Mus musculus GN=Lcp1 PE=1 SV=4	Q61233	Plastin-2	Lcp1	S	5	8.0945	3	8.7018	9.1382	6.4435	2.55954	PKCD;PKACA	Casein kinase II substrate motif;PKA kinase substrate motif;PKC kinase substrate motif;Pyruvate dehydrogenase kinase substrate motif	actin cytoskeleton organization;actin filament bundle assembly;actin filament organization;actin filament-based process;anatomical structure morphogenesis;biological regulation;cell activation;cell activation involved in immune response;cellular component assembly;cellular component assembly at cellular level;cellular component organization;cellular component organization at cellular level;cellul…	actin binding;actin filament binding;binding;calcium ion binding;cation binding;cytoskeletal protein binding;identical protein binding;ion binding;metal ion binding;protein binding	actin filament;cell junction;cell part;cell projection;cell projection membrane;cell projection part;cytoplasm;cytoplasmic part;cytoskeletal part;cytosol;intracellular organelle part;intracellular part;leading edge membrane;macromolecular complex;membrane part;organelle part;phagocytic cup;plasma membrane part;protein complex;ruffle;ruffle membrane		1	63.3879	1	___________MARGSVSDEEMMELREAFAK
>sp|A6H8H2|DEN4C_MOUSE DENN domain-containing protein 4C OS=Mus musculus GN=Dennd4c PE=1 SV=1;>sp|A6H8H2-2|DEN4C_MOUSE Isoform 2 of DENN domain-containing protein 4C OS=Mus musculus GN=Dennd4c	A6H8H2	DENN domain-containing protein 4C	Dennd4c	S	1221;1270	8.06895	2		9.5189	6.619	1.25433	ERK2;ERK2	ERK1,2 kinase substrate motif;G protein-coupled receptor kinase 1 substrate motif;GSK3 kinase substrate motif;GSK-3, ERK1, ERK2, CDK5 substrate motif;PKA kinase substrate motif;PKC kinase substrate motif;WW domain binding motif	biological regulation;cellular component organization;cellular component organization or biogenesis;cellular localization;cellular macromolecule localization;cellular membrane organization;cellular process;cellular protein localization;cellular response to chemical stimulus;cellular response to endogenous stimulus;cellular response to hormone stimulus;cellular response to insulin stimulus;cellula…	enzyme regulator activity;GTPase regulator activity;guanyl-nucleotide exchange factor activity;nucleoside-triphosphatase regulator activity;Rab guanyl-nucleotide exchange factor activity;Ras guanyl-nucleotide exchange factor activity;small GTPase regulator activity	cell part;cytoplasmic membrane-bounded vesicle;cytoplasmic part;cytoplasmic vesicle;cytoplasmic vesicle membrane;cytoplasmic vesicle part;cytosol;insulin-responsive compartment;intracellular membrane-bounded organelle;intracellular organelle;intracellular organelle part;intracellular part;macromolecular complex;membrane;membrane part;membrane-bounded organelle;membrane-bounded vesicle;organelle;o…		0.999999	61.8868	1	TECVEKTSDSEDKLFSPVISRNLADEIESYM
>sp|Q6PCL9|PAPOG_MOUSE Poly(A) polymerase gamma OS=Mus musculus GN=Papolg PE=1 SV=1	Q6PCL9	Poly(A) polymerase gamma	Papolg	S	711	8.028	1		8.028		0		14-3-3 domain binding motif;Calmodulin-dependent protein kinase II substrate motif;Casein kinase II substrate motif;DNA dependent Protein kinase substrate motif;G protein-coupled receptor kinase 1 substrate motif;MAPKAPK1 kinase substrate motif;PKA kinase substrate motif;PKC kinase substrate motif	cellular macromolecule metabolic process;cellular metabolic process;cellular nitrogen compound metabolic process;cellular process;macromolecule metabolic process;metabolic process;mRNA 3'-end processing;mRNA metabolic process;mRNA polyadenylation;mRNA processing;nitrogen compound metabolic process;nucleic acid metabolic process;nucleobase-containing compound metabolic process;primary metabolic pr…	adenyl nucleotide binding;adenyl ribonucleotide binding;adenylyltransferase activity;ATP binding;binding;catalytic activity;cation binding;ion binding;metal ion binding;nucleic acid binding;nucleotide binding;nucleotidyltransferase activity;polynucleotide adenylyltransferase activity;purine nucleotide binding;purine ribonucleoside triphosphate binding;purine ribonucleotide binding;ribonucleotide …	cell part;intracellular membrane-bounded organelle;intracellular organelle;intracellular part;membrane-bounded organelle;nucleus;organelle	mRNA surveillance pathway	1	88.8029	1	MPIPTIDTARKKRLPSKELPDSSSPVPANNI
>sp|Q9WVS8-3|MK07_MOUSE Isoform 3 of Mitogen-activated protein kinase 7 OS=Mus musculus GN=Mapk7;>sp|Q9WVS8-2|MK07_MOUSE Isoform 2 of Mitogen-activated protein kinase 7 OS=Mus musculus GN=Mapk7;>sp|Q9WVS8-5|MK07_MOUSE Isoform 5 of Mitogen-activated protein	Q9WVS8-3	Mitogen-activated protein kinase 7	Mapk7	S	583;653;721;721	7.9824	1		7.9824		0	ERK5;ERK5	Casein kinase II substrate motif	biological regulation;cell cycle;cell differentiation;cellular developmental process;cellular macromolecule metabolic process;cellular metabolic process;cellular process;cellular protein metabolic process;cellular response to chemical stimulus;cellular response to endogenous stimulus;cellular response to growth factor stimulus;cellular response to hydrogen peroxide;cellular response to organic su…	adenyl nucleotide binding;adenyl ribonucleotide binding;ATP binding;binding;catalytic activity;kinase activity;MAP kinase activity;molecular transducer activity;nucleotide binding;phosphotransferase activity, alcohol group as acceptor;protein binding;protein kinase activity;protein serine/threonine kinase activity;purine nucleotide binding;purine ribonucleoside triphosphate binding;purine ribonuc…	cell part;cytoplasm;cytoplasmic part;cytosol;intracellular membrane-bounded organelle;intracellular organelle;intracellular organelle part;intracellular part;membrane-bounded organelle;nuclear body;nuclear part;nucleoplasm part;nucleus;organelle;organelle part;PML body	Gap junction;GnRH signaling pathway;MAPK signaling pathway;MAPK signaling pathway - yeast;Neurotrophin signaling pathway	0.909222	10.0069	1	QLSKSQVEDPLPPVFSGTPKGSGAGYGVGFD
>sp|P97929|BRCA2_MOUSE Breast cancer type 2 susceptibility protein homolog OS=Mus musculus GN=Brca2 PE=1 SV=2	P97929	Breast cancer type 2 susceptibility protein homolog	Brca2	S	1758	7.9726	2		14.883	1.0622	0.313129		ERK1,2 kinase substrate motif;G protein-coupled receptor kinase 1 substrate motif;Growth associated histone HI kinase substrate motif;GSK3 kinase substrate motif;GSK-3, ERK1, ERK2, CDK5 substrate motif;PKA kinase substrate motif;PKC kinase substrate motif;WW domain binding motif	aging;anatomical structure development;biological regulation;brain development;cell aging;cell cycle phase;cell cycle process;cell maturation;cell proliferation;cellular component organization;cellular component organization at cellular level;cellular component organization or biogenesis;cellular component organization or biogenesis at cellular level;cellular developmental process;cellular macrom…	acetyltransferase activity;binding;catalytic activity;cytoskeletal protein binding;DNA binding;gamma-tubulin binding;H3 histone acetyltransferase activity;H4 histone acetyltransferase activity;histone acetyltransferase activity;lysine N-acetyltransferase activity;N-acetyltransferase activity;N-acyltransferase activity;nucleic acid binding;protein binding;single-stranded DNA binding;structure-spec…	BRCA2-MAGE-D1 complex;cell part;centrosome;cytoplasm;cytoplasmic membrane-bounded vesicle;cytoplasmic part;cytoplasmic vesicle;cytoskeletal part;intracellular membrane-bounded organelle;intracellular non-membrane-bounded organelle;intracellular organelle;intracellular organelle part;intracellular part;macromolecular complex;membrane-bounded organelle;membrane-bounded vesicle;microtubule organizin…	Homologous recombination;Pancreatic cancer;Pathways in cancer	0.999981	47.2416	1	SDVPPDMKNAEGNTISPRVSATKERNLHPQT
>sp|Q91V41|RAB14_MOUSE Ras-related protein Rab-14 OS=Mus musculus GN=Rab14 PE=1 SV=3	Q91V41	Ras-related protein Rab-14	Rab14	S	204	7.9312	2		9.6565	6.2059	1.1647		14-3-3 domain binding motif;Calmodulin-dependent protein kinase II substrate motif;G protein-coupled receptor kinase 1 substrate motif;PKA kinase substrate motif;PKC kinase substrate motif	biological regulation;catabolic process;cell surface receptor linked signaling pathway;cellular catabolic process;cellular metabolic process;cellular nitrogen compound catabolic process;cellular nitrogen compound metabolic process;cellular process;cellular response to chemical stimulus;cellular response to fibroblast growth factor stimulus;cellular response to growth factor stimulus;cellular resp…	binding;catalytic activity;GDP binding;GTP binding;GTPase activity;guanyl nucleotide binding;guanyl ribonucleotide binding;hydrolase activity;hydrolase activity, acting on acid anhydrides;hydrolase activity, acting on acid anhydrides, in phosphorus-containing anhydrides;nucleoside-triphosphatase activity;nucleotide binding;protein binding;purine nucleotide binding;purine ribonucleoside triphospha…	cell part;cytoplasmic membrane-bounded vesicle;cytoplasmic part;cytoplasmic vesicle;cytoplasmic vesicle membrane;cytoplasmic vesicle part;early endosome membrane;endocytic vesicle;endocytic vesicle membrane;endosomal part;endosome;endosome membrane;Golgi apparatus part;Golgi membrane;intracellular membrane-bounded organelle;intracellular organelle;intracellular organelle part;intracellular part;l…		0.999693	35.1288	1	GVQHKPSAPQGGRLTSEPQPQREGCGC____
>sp|Q8BI72|CARF_MOUSE CDKN2A-interacting protein OS=Mus musculus GN=Cdkn2aip PE=2 SV=1	Q8BI72	CDKN2A-interacting protein	Cdkn2aip	S	124	7.8446	2	6.9096	8.7796		1.43065		14-3-3 domain binding motif;Calmodulin-dependent protein kinase II substrate motif;Casein kinase II substrate motif;MAPKAPK1 kinase substrate motif;PKA kinase substrate motif;PKC kinase substrate motif	biological regulation;negative regulation of biological process;negative regulation of cell growth;negative regulation of cellular process;negative regulation of growth;positive regulation of biological process;positive regulation of cell communication;positive regulation of cellular process;positive regulation of response to stimulus;positive regulation of signal transduction;positive regulation…	binding;nucleic acid binding;RNA binding	cell part;granular component;intracellular membrane-bounded organelle;intracellular organelle;intracellular organelle part;intracellular part;membrane-bounded organelle;nuclear part;nucleolar part;nucleoplasm;nucleus;organelle;organelle part		0.998368	27.8857	1	TTRDELVAKVKKRGISSSNEGVEEPSKKRAV
>sp|P59328|WDHD1_MOUSE WD repeat and HMG-box DNA-binding protein 1 OS=Mus musculus GN=Wdhd1 PE=1 SV=2;>sp|P59328-3|WDHD1_MOUSE Isoform 3 of WD repeat and HMG-box DNA-binding protein 1 OS=Mus musculus GN=Wdhd1	P59328	WD repeat and HMG-box DNA-binding protein 1	Wdhd1	S	851;814	7.8218	1		7.8218		0		14-3-3 domain binding motif;Akt kinase substrate motif;ATM kinase substrate motif;Calmodulin-dependent protein kinase II substrate motif;Casein kinase II substrate motif;DNA dependent Protein kinase substrate motif;MAPKAPK1 kinase substrate motif;PKA kinase substrate motif;PKC kinase substrate motif	biological regulation;cellular component maintenance;cellular component maintenance at cellular level;cellular component organization;cellular component organization at cellular level;cellular component organization or biogenesis;cellular component organization or biogenesis at cellular level;cellular macromolecule metabolic process;cellular metabolic process;cellular nitrogen compound metabolic …	binding;chromatin binding;DNA binding;enzyme binding;nucleic acid binding;protein binding;RNA binding;RNA polymerase binding	cell part;chromosomal part;chromosome, centromeric region;intracellular organelle part;intracellular part;nuclear part;nucleoplasm;organelle part		1	99.0555	1	GYSHTTTEWSRPRVRSQVEDAEDREDTVSEE
>sp|P59328|WDHD1_MOUSE WD repeat and HMG-box DNA-binding protein 1 OS=Mus musculus GN=Wdhd1 PE=1 SV=2;>sp|P59328-3|WDHD1_MOUSE Isoform 3 of WD repeat and HMG-box DNA-binding protein 1 OS=Mus musculus GN=Wdhd1	P59328	WD repeat and HMG-box DNA-binding protein 1	Wdhd1	S	1077;1040	7.6674	2		10.738	4.5968	0.86554		14-3-3 domain binding motif;Akt kinase substrate motif;Calmodulin-dependent protein kinase II substrate motif;G protein-coupled receptor kinase 1 substrate motif;MAPKAPK1 kinase substrate motif;PKA kinase substrate motif;PKC kinase substrate motif	biological regulation;cellular component maintenance;cellular component maintenance at cellular level;cellular component organization;cellular component organization at cellular level;cellular component organization or biogenesis;cellular component organization or biogenesis at cellular level;cellular macromolecule metabolic process;cellular metabolic process;cellular nitrogen compound metabolic …	binding;chromatin binding;DNA binding;enzyme binding;nucleic acid binding;protein binding;RNA binding;RNA polymerase binding	cell part;chromosomal part;chromosome, centromeric region;intracellular organelle part;intracellular part;nuclear part;nucleoplasm;organelle part		1	82.7606	1	TASDGAEAKKRKRVVSEICETENQEETVKEN
>sp|Q3U3D7-3|T131L_MOUSE Isoform 3 of Transmembrane protein 131-like OS=Mus musculus GN=Kiaa0922;>sp|Q3U3D7-2|T131L_MOUSE Isoform 2 of Transmembrane protein 131-like OS=Mus musculus GN=Kiaa0922;>sp|Q3U3D7|T131L_MOUSE Transmembrane protein 131-like OS=Mus m	Q3U3D7-3	Transmembrane protein 131-like	Kiaa0922	S	1264;1265;1265	7.6633	1		7.6633		0		Casein kinase II substrate motif;G protein-coupled receptor kinase 1 substrate motif			cell part;integral to membrane;intrinsic to membrane;membrane part		0.922335	13.0058	1	AQDGAGEKCKAGTEVSGSSPERREEGDGVSP
>sp|P08414|KCC4_MOUSE Calcium/calmodulin-dependent protein kinase type IV OS=Mus musculus GN=Camk4 PE=1 SV=2	P08414	Calcium/calmodulin-dependent protein kinase type IV	Camk4	S	337	7.53545	2		9.8821	5.1888	0.986402		14-3-3 domain binding motif;Calmodulin-dependent protein kinase II substrate motif;Casein kinase II substrate motif;G protein-coupled receptor kinase 1 substrate motif;GSK3 kinase substrate motif;MAPKAPK2 kinase substrate motif;PKA kinase substrate motif;PKC kinase substrate motif	behavior;biological regulation;cell activation;cell communication;cell differentiation;cell-cell signaling;cellular developmental process;cellular macromolecule metabolic process;cellular metabolic process;cellular process;cellular protein metabolic process;cellular response to stimulus;cognition;defense response;developmental process;establishment of localization;establishment of localization in…	adenyl nucleotide binding;adenyl ribonucleotide binding;ATP binding;binding;calmodulin-dependent protein kinase activity;catalytic activity;kinase activity;nucleotide binding;phosphotransferase activity, alcohol group as acceptor;protein binding;protein kinase activity;protein serine/threonine kinase activity;purine nucleotide binding;purine ribonucleoside triphosphate binding;purine ribonucleoti…	cell part;cytoplasm;intracellular membrane-bounded organelle;intracellular organelle;intracellular part;membrane-bounded organelle;nucleus;organelle		0.999981	47.389	1	LKAAVKAVVASSRLGSASSSHTSIQENHKAS
>sp|P62754|RS6_MOUSE 40S ribosomal protein S6 OS=Mus musculus GN=Rps6 PE=1 SV=1	P62754	40S ribosomal protein S6	Rps6	S	235	7.3832	2	3.9944	10.772		0.784235	P70S6KB;p70S6K;p90RSK;PKCD;RSK_group;RSK2	14-3-3 domain binding motif;Calmodulin-dependent protein kinase II substrate motif;CLK1 kinase substrate motif;G protein-coupled receptor kinase 1 substrate motif;MAPKAPK1 kinase substrate motif;PAK2 kinase substrate motif;Pim1 kinase substrate sequence;PKA kinase substrate motif;PKC epsilon kinase substrate motif;PKC kinase substrate motif;ZIP kinase substrate motif	activation-induced cell death of T cells;anatomical structure development;anatomical structure morphogenesis;apoptosis;biological regulation;biosynthetic process;carbohydrate homeostasis;cell activation;cell activation involved in immune response;cell cycle checkpoint;cell cycle phase;cell cycle process;cell death;cell development;cell differentiation;cell proliferation;cellular biosynthetic proc…	binding;protein binding;structural constituent of ribosome;structural molecule activity	cell part;cytoplasm;cytoplasmic part;cytosolic small ribosomal subunit;intracellular non-membrane-bounded organelle;intracellular organelle;intracellular organelle part;intracellular part;macromolecular complex;non-membrane-bounded organelle;nuclear part;nucleolus;organelle;organelle part;perinuclear region of cytoplasm;polysome;ribonucleoprotein complex;ribosome;small ribosomal subunit	Insulin signaling pathway;mTOR signaling pathway;Ribosome	1	70.0641	1;2	AKEKRQEQIAKRRRLSSLRASTSKSESSQK_
>sp|Q3TBD2|HMHA1_MOUSE Minor histocompatibility protein HA-1 OS=Mus musculus GN=Hmha1 PE=1 SV=2;>sp|Q3TBD2-2|HMHA1_MOUSE Isoform 2 of Minor histocompatibility protein HA-1 OS=Mus musculus GN=Hmha1;>sp|Q3TBD2-3|HMHA1_MOUSE Isoform 3 of Minor histocompatibil	Q3TBD2	Minor histocompatibility protein HA-1	Hmha1	S	877;761;568;416	7.2987	3	6.8122	8.7105	6.3734	2.63736		b-Adrenergic Receptor kinase substrate motif;G protein-coupled receptor kinase 1 substrate motif	biological regulation;cellular process;cellular response to stimulus;intracellular signal transduction;regulation of biological process;regulation of cellular process;response to stimulus;signal transduction	binding;cation binding;enzyme activator activity;enzyme regulator activity;GTPase activator activity;GTPase regulator activity;ion binding;metal ion binding;nucleoside-triphosphatase regulator activity	cell part;intracellular		0.96801	15.0524	1	AEAKAASRGRQGGSESEAATLAMVGRLRELM
>sp|Q3TBD2|HMHA1_MOUSE Minor histocompatibility protein HA-1 OS=Mus musculus GN=Hmha1 PE=1 SV=2;>sp|Q3TBD2-2|HMHA1_MOUSE Isoform 2 of Minor histocompatibility protein HA-1 OS=Mus musculus GN=Hmha1;>sp|Q3TBD2-3|HMHA1_MOUSE Isoform 3 of Minor histocompatibil	Q3TBD2	Minor histocompatibility protein HA-1	Hmha1	S	875;759;566;414	7.1185	3	7.4929	7.7191	6.1435	2.87173		Casein kinase II substrate motif;G protein-coupled receptor kinase 1 substrate motif	biological regulation;cellular process;cellular response to stimulus;intracellular signal transduction;regulation of biological process;regulation of cellular process;response to stimulus;signal transduction	binding;cation binding;enzyme activator activity;enzyme regulator activity;GTPase activator activity;GTPase regulator activity;ion binding;metal ion binding;nucleoside-triphosphatase regulator activity	cell part;intracellular		0.999997	55.1556	1	AEAEAKAASRGRQGGSESEAATLAMVGRLRE
>sp|Q7TNE3|SPAG7_MOUSE Sperm-associated antigen 7 OS=Mus musculus GN=Spag7 PE=1 SV=1	Q7TNE3	Sperm-associated antigen 7	Spag7	S	202	7.1181	1		7.1181		0		Casein kinase I substrate motif;Casein kinase II substrate motif;G protein-coupled receptor kinase 1 substrate motif		binding;nucleic acid binding	cell part;intracellular membrane-bounded organelle;intracellular organelle;intracellular part;membrane-bounded organelle;nucleus;organelle		1	78.8139	1	KTYGCVPVANKRDTRSIEEAMNEIRAKKRLR
>sp|Q8BSM5|GAB3_MOUSE GRB2-associated-binding protein 3 OS=Mus musculus GN=Gab3 PE=1 SV=1	Q8BSM5	GRB2-associated-binding protein 3	Gab3	Y	569	7.04687	3	4.9633	14.587	1.5903	0.879347		EGFR kinase substrate motif;JAK2 kinase substrate motif;SHP1 SH2 domain binding motif;SHP2 CSH2 domain binding motif;SHP2 N-terminal SH2 domain binding motif;TC-PTP phosphatase substrate motif	cell differentiation;cellular developmental process;cellular process;developmental process;leukocyte differentiation;macrophage differentiation;myeloid cell differentiation;myeloid leukocyte differentiation	binding;protein binding			1	165.631	1	PVQKKLLLSEEQRVDYVQVDEQKTQALRSTK
>sp|Q62261-2|SPTB2_MOUSE Isoform 2 of Spectrin beta chain, non-erythrocytic 1 OS=Mus musculus GN=Sptbn1	Q62261-2	Spectrin beta chain, non-erythrocytic 1	Sptbn1	S	15	7.0227	2	7.9153		6.1301	1.3773		Casein kinase II substrate motif;ERK1,2 kinase substrate motif;G protein-coupled receptor kinase 1 substrate motif;GSK-3, ERK1, ERK2, CDK5 substrate motif;MAPKAPK2 kinase substrate motif;WW domain binding motif	actin filament capping;biological regulation;cell cycle cytokinesis;cell cycle process;cellular component assembly;cellular component assembly at cellular level;cellular component organization;cellular component organization at cellular level;cellular component organization or biogenesis;cellular component organization or biogenesis at cellular level;cellular macromolecule metabolic process;cellu…	binding;lipid binding;phospholipid binding;protein binding;structural constituent of cytoskeleton;structural molecule activity	axolemma;axon part;cell cortex part;cell part;cell projection membrane;cell projection part;contractile fiber part;cortical cytoskeleton;cuticular plate;cytoplasmic part;cytoskeletal part;cytoskeleton;intracellular membrane-bounded organelle;intracellular non-membrane-bounded organelle;intracellular organelle;intracellular organelle part;intracellular part;leading edge membrane;M band;macromolecu…		0.957296	14.6245	1;2	_MMELQRTSSISGPLSPAYTGQVPYNYNQLE
>sp|Q09XV5|CHD8_MOUSE Chromodomain-helicase-DNA-binding protein 8 OS=Mus musculus GN=Chd8 PE=1 SV=1	Q09XV5	Chromodomain-helicase-DNA-binding protein 8	Chd8	S	2040	6.99233	3	8.5934	9.404	2.9796	1.41577		14-3-3 domain binding motif;Akt kinase substrate motif;ATM kinase substrate motif;Calmodulin-dependent protein kinase II substrate motif;Casein kinase II substrate motif;DNA dependent Protein kinase substrate motif;MAPKAPK1 kinase substrate motif;MAPKAPK2 kinase substrate motif;PKA kinase substrate motif;PKC kinase substrate motif	ATP catabolic process;ATP metabolic process;ATP-dependent chromatin remodeling;biological regulation;biosynthetic process;canonical Wnt receptor signaling pathway;catabolic process;cell surface receptor linked signaling pathway;cellular biosynthetic process;cellular catabolic process;cellular component organization;cellular component organization at cellular level;cellular component organization …	adenyl nucleotide binding;adenyl ribonucleotide binding;ATP binding;ATPase activity;ATPase activity, coupled;beta-catenin binding;binding;catalytic activity;DNA binding;DNA helicase activity;DNA-dependent ATPase activity;helicase activity;histone binding;hydrolase activity;hydrolase activity, acting on acid anhydrides;hydrolase activity, acting on acid anhydrides, in phosphorus-containing anhydri…	cell part;histone methyltransferase complex;intracellular membrane-bounded organelle;intracellular organelle;intracellular organelle part;intracellular part;macromolecular complex;membrane-bounded organelle;methyltransferase complex;MLL1 complex;nuclear part;nucleoplasm part;nucleus;organelle;organelle part;protein complex	Wnt signaling pathway	0.999945	43.3963	1	TLKLEDEVVARSRLTSQDYEVRVGSSDTAPL
>sp|P63024|VAMP3_MOUSE Vesicle-associated membrane protein 3 OS=Mus musculus GN=Vamp3 PE=1 SV=1;>sp|P63044|VAMP2_MOUSE Vesicle-associated membrane protein 2 OS=Mus musculus GN=Vamp2 PE=1 SV=2;>sp|Q62442-2|VAMP1_MOUSE Isoform 2 of Vesicle-associated membran	P63024	Vesicle-associated membrane protein 3;Vesicle-associated membrane protein 2;Vesicle-associated membrane protein 1	Vamp3;Vamp2;Vamp1	S	48;61;63;63	6.97435	2		6.2536	7.6951	1.46528		Casein kinase II substrate motif;G protein-coupled receptor kinase 1 substrate motif;PKA kinase substrate motif;PKC kinase substrate motif;Pyruvate dehydrogenase kinase substrate motif	anatomical structure morphogenesis;biological adhesion;biological regulation;calcium ion-dependent exocytosis;cell adhesion;cell morphogenesis;cell morphogenesis involved in differentiation;cell-substrate adhesion;cellular component assembly;cellular component assembly at cellular level;cellular component morphogenesis;cellular component organization;cellular component organization at cellular le…	binding;calmodulin binding;lipid binding;phospholipid binding;protein binding;SNARE binding;syntaxin binding;syntaxin-1 binding	apical plasma membrane;cell junction;cell part;cell projection;cell surface;clathrin coated vesicle membrane;clathrin-coated vesicle;coated vesicle;coated vesicle membrane;cytoplasmic membrane-bounded vesicle;cytoplasmic part;cytoplasmic vesicle;cytoplasmic vesicle membrane;cytoplasmic vesicle part;endosome;Golgi apparatus part;integral to membrane;intracellular membrane-bounded organelle;intrace…	Phagosome;Salivary secretion;SNARE interactions in vesicular transport;Vasopressin-regulated water reabsorption	1	132.509	1	MRVNVDKVLERDQKLSELDDRADALQAGASQ
>sp|Q91VL9|ZBTB1_MOUSE Zinc finger and BTB domain-containing protein 1 OS=Mus musculus GN=Zbtb1 PE=1 SV=1	Q91VL9	Zinc finger and BTB domain-containing protein 1	Zbtb1	S	393	6.9116	1		6.9116		0		Casein kinase II substrate motif;PKA kinase substrate motif;PKC kinase substrate motif	anatomical structure development;B cell activation;B cell differentiation;biological regulation;biosynthetic process;cell activation;cell differentiation;cellular biosynthetic process;cellular component assembly;cellular component organization;cellular component organization or biogenesis;cellular developmental process;cellular macromolecule biosynthetic process;cellular macromolecule metabolic p…	binding;cation binding;DNA binding;identical protein binding;ion binding;metal ion binding;nucleic acid binding;protein binding;protein dimerization activity;protein heterodimerization activity;protein homodimerization activity	cell part;intracellular membrane-bounded organelle;intracellular organelle;intracellular organelle part;intracellular part;membrane-bounded organelle;nuclear body;nuclear part;nucleoplasm;nucleoplasm part;nucleus;organelle;organelle part		0.99984	37.9688	1	VGIKKSGRKTLKPRMSISVDERGGLENMRPP
>sp|Q00422|GABPA_MOUSE GA-binding protein alpha chain OS=Mus musculus GN=Gabpa PE=1 SV=2	Q00422	GA-binding protein alpha chain	Gabpa	S	303	6.8982	1	6.8982			0		Casein kinase II substrate motif;MAPKAPK2 kinase substrate motif;PKA kinase substrate motif;PKC kinase substrate motif;Pyruvate dehydrogenase kinase substrate motif	biological regulation;biosynthetic process;cellular biosynthetic process;cellular macromolecule biosynthetic process;cellular macromolecule metabolic process;cellular metabolic process;cellular nitrogen compound metabolic process;cellular process;chordate embryonic development;developmental process;embryo development;embryo development ending in birth or egg hatching;in utero embryonic developmen…	binding;chromatin binding;core promoter proximal region DNA binding;core promoter proximal region sequence-specific DNA binding;DNA binding;nucleic acid binding;nucleic acid binding transcription factor activity;protein binding;protein dimerization activity;protein heterodimerization activity;regulatory region DNA binding;regulatory region nucleic acid binding;RNA polymerase II core promoter prox…	cell part;chromatin;chromosomal part;intracellular membrane-bounded organelle;intracellular organelle;intracellular organelle part;intracellular part;membrane-bounded organelle;nuclear chromatin;nuclear chromosome part;nuclear part;nucleus;organelle;organelle part		0.999999	60.496	1	NSSAKAAKVQRSPRISGEDRSSPGNRTGNNG
>sp|Q3UYV9|NCBP1_MOUSE Nuclear cap-binding protein subunit 1 OS=Mus musculus GN=Ncbp1 PE=1 SV=2	Q3UYV9	Nuclear cap-binding protein subunit 1	Ncbp1	S	22	6.8343	1		6.8343		0	p70S6K;	14-3-3 domain binding motif;Calmodulin-dependent protein kinase II substrate motif;MAPKAPK1 kinase substrate motif;Pim1 kinase substrate sequence;PKA kinase substrate motif;PKA, PKG kinase substrate motif;PKC epsilon kinase substrate motif;PKC kinase substrate motif;PKG kinase substrate motif;ZIP kinase substrate motif	biological regulation;catabolic process;cellular catabolic process;cellular macromolecule catabolic process;cellular macromolecule metabolic process;cellular metabolic process;cellular nitrogen compound metabolic process;cellular process;establishment of localization;establishment of localization in cell;establishment of RNA localization;gene silencing;gene silencing by RNA;intracellular transpor…	binding;nucleic acid binding;protein binding;RNA binding;RNA cap binding	cell part;cytoplasm;intracellular membrane-bounded organelle;intracellular organelle;intracellular part;macromolecular complex;membrane-bounded organelle;mRNA cap binding complex;nuclear cap binding complex;nucleus;organelle;protein complex;ribonucleoprotein complex;RNA cap binding complex	mRNA surveillance pathway;RNA transport;Spliceosome	0.962731	14.3647	1	SYENDGGQPHKRRKTSDANETEDHLESLICK
>sp|Q3UYV9|NCBP1_MOUSE Nuclear cap-binding protein subunit 1 OS=Mus musculus GN=Ncbp1 PE=1 SV=2	Q3UYV9	Nuclear cap-binding protein subunit 1	Ncbp1	T	21	6.8343	1		6.8343		0	p70S6K;	Calmodulin-dependent protein kinase II substrate motif;PAK2 kinase substrate motif;Pim1 kinase substrate sequence;PKA kinase substrate motif;PKC kinase substrate motif;ZIP kinase substrate motif	biological regulation;catabolic process;cellular catabolic process;cellular macromolecule catabolic process;cellular macromolecule metabolic process;cellular metabolic process;cellular nitrogen compound metabolic process;cellular process;establishment of localization;establishment of localization in cell;establishment of RNA localization;gene silencing;gene silencing by RNA;intracellular transpor…	binding;nucleic acid binding;protein binding;RNA binding;RNA cap binding	cell part;cytoplasm;intracellular membrane-bounded organelle;intracellular organelle;intracellular part;macromolecular complex;membrane-bounded organelle;mRNA cap binding complex;nuclear cap binding complex;nucleus;organelle;protein complex;ribonucleoprotein complex;RNA cap binding complex	mRNA surveillance pathway;RNA transport;Spliceosome	0.910018	10.076	1	HSYENDGGQPHKRRKTSDANETEDHLESLIC
>sp|Q91VY5-2|KDM4B_MOUSE Isoform 2 of Lysine-specific demethylase 4B OS=Mus musculus GN=Kdm4b;>sp|Q91VY5|KDM4B_MOUSE Lysine-specific demethylase 4B OS=Mus musculus GN=Kdm4b PE=2 SV=1	Q91VY5-2	Lysine-specific demethylase 4B	Kdm4b	S	988;1053	6.7665	2		8.5345	4.9985	1.04574		14-3-3 domain binding motif;Akt kinase substrate motif;Calmodulin-dependent protein kinase II substrate motif;G protein-coupled receptor kinase 1 substrate motif;MAPKAPK1 kinase substrate motif;p70 Ribosomal S6 kinase substrate motif;Phosphorylase kinase substrate motif;PKA kinase substrate motif;PKC kinase substrate motif	biological regulation;biosynthetic process;cellular biosynthetic process;cellular component organization;cellular component organization at cellular level;cellular component organization or biogenesis;cellular component organization or biogenesis at cellular level;cellular macromolecule biosynthetic process;cellular macromolecule metabolic process;cellular metabolic process;cellular nitrogen comp…	binding;catalytic activity;cation binding;dioxygenase activity;ion binding;metal ion binding;oxidoreductase activity;transition metal ion binding;zinc ion binding	cell part;intracellular membrane-bounded organelle;intracellular organelle;intracellular part;membrane-bounded organelle;nucleus;organelle		0.999999	61.647	1	FSGDDVKAAKRPRVASVLATTTEDTGRSPEY
>sp|Q91V08|CLC2D_MOUSE C-type lectin domain family 2 member D OS=Mus musculus GN=Clec2d PE=1 SV=1	Q91V08	C-type lectin domain family 2 member D	Clec2d	S	12	6.6652	1		6.6652		0		Casein kinase II substrate motif;ERK1,2 kinase substrate motif;G protein-coupled receptor kinase 1 substrate motif;GSK3 kinase substrate motif;GSK-3, ERK1, ERK2, CDK5 substrate motif;WW domain binding motif	biological regulation;cellular defense response;cellular process;cellular response to stimulus;defense response;negative regulation of biological process;negative regulation of cell differentiation;negative regulation of cell killing;negative regulation of cellular process;negative regulation of defense response;negative regulation of developmental process;negative regulation of immune effector p…	binding;carbohydrate binding;molecular transducer activity;natural killer cell lectin-like receptor binding;protein binding;receptor activity;receptor binding;signal transducer activity;signaling receptor activity;transmembrane signaling receptor activity	cell part;external side of plasma membrane;integral to membrane;integral to plasma membrane;intrinsic to membrane;intrinsic to plasma membrane;membrane part;plasma membrane part		0.999565	32.0737	1;2	____MCVTKASLPMLSPTGSPQEVEVGKILQ
>sp|Q9D0U6|MAF1_MOUSE Repressor of RNA polymerase III transcription MAF1 homolog OS=Mus musculus GN=Maf1 PE=2 SV=1	Q9D0U6	Repressor of RNA polymerase III transcription MAF1 homolog	Maf1	S	75	6.537	1		6.537		0		ATM kinase substrate motif;DNA dependent Protein kinase substrate motif	biological regulation;biosynthetic process;cellular biosynthetic process;cellular macromolecule biosynthetic process;cellular macromolecule metabolic process;cellular metabolic process;cellular nitrogen compound metabolic process;cellular process;macromolecule biosynthetic process;macromolecule metabolic process;metabolic process;negative regulation of biological process;negative regulation of bi…	5S rDNA binding;binding;DNA binding;nucleic acid binding;rDNA binding;regulatory region DNA binding;regulatory region nucleic acid binding;RNA polymerase III regulatory region DNA binding;RNA polymerase III type 1 promoter DNA binding;RNA polymerase III type 2 promoter DNA binding;RNA polymerase III type 3 promoter DNA binding;sequence-specific DNA binding;transcription regulatory region DNA bind…	axon;cell part;cell projection;cytoplasmic part;cytosol;dendrite;inhibitory synapse;intracellular membrane-bounded organelle;intracellular organelle;intracellular part;membrane;membrane-bounded organelle;neuron projection;nucleus;organelle;plasma membrane;synapse		0.99803	27.0625	1	SPPQTSGLSPSRLSKSQGGEDESPLSDKCSR
>sp|O89100|GRAP2_MOUSE GRB2-related adaptor protein 2 OS=Mus musculus GN=Grap2 PE=1 SV=1	O89100	GRB2-related adaptor protein 2	Grap2	Y	45	6.5041	2	3.5152		9.493	0.756036		ALK kinase substrate motif;SHP1 phosphatase substrate motif		binding;protein binding	cell part;cytoplasm;cytoplasmic part;endosome;intracellular membrane-bounded organelle;intracellular organelle;intracellular part;membrane-bounded organelle;nucleus;organelle	T cell receptor signaling pathway	1	108.012	1	NQEEWLKAELGSQEGYVPKNFIDIEFPEWFH
>sp|Q8VDD9|PHIP_MOUSE PH-interacting protein OS=Mus musculus GN=Phip PE=1 SV=2	Q8VDD9	PH-interacting protein	Phip	S	1315	6.4882	1		6.4882		0		14-3-3 domain binding motif;Akt kinase substrate motif;Calmodulin-dependent protein kinase II substrate motif;MAPKAPK1 kinase substrate motif;PKA kinase substrate motif;PKC kinase substrate motif	biological regulation;cell surface receptor linked signaling pathway;cellular component organization;cellular component organization at cellular level;cellular component organization or biogenesis;cellular component organization or biogenesis at cellular level;cellular process;cellular response to chemical stimulus;cellular response to endogenous stimulus;cellular response to hormone stimulus;cel…	binding;histone acetyl-lysine binding;histone binding;protein binding	cell part;intracellular membrane-bounded organelle;intracellular organelle;intracellular part;membrane-bounded organelle;nucleus;organelle		1	73.3323	1	RKDHQPRRRLRNRAQSYDIQAWKKQCQELLN
>sp|O54824-2|IL16_MOUSE Isoform 2 of Pro-interleukin-16 OS=Mus musculus GN=Il16;>sp|O54824|IL16_MOUSE Pro-interleukin-16 OS=Mus musculus GN=Il16 PE=1 SV=3	O54824-2	Pro-interleukin-16;Interleukin-16	Il16	S	141;839	6.4519	3	2.6992	12.46	4.1965	1.16652		14-3-3 domain binding motif;Akt kinase substrate motif;Calmodulin-dependent protein kinase II substrate motif;Casein kinase II substrate motif;MAPKAPK1 kinase substrate motif;MDC1 BRCT domain binding motif;PKA kinase substrate motif;PKC kinase substrate motif;Plk1 PBD domain binding motif	biological regulation;biosynthetic process;cell chemotaxis;cell migration;cell motility;cellular biosynthetic process;cellular component movement;cellular macromolecule biosynthetic process;cellular macromolecule metabolic process;cellular metabolic process;cellular nitrogen compound metabolic process;cellular process;cellular response to chemical stimulus;cellular response to stimulus;chemotaxis…	binding;cytokine activity;protein binding;receptor binding	cell part;cytoplasm;extracellular region part;extracellular space;intracellular;intracellular membrane-bounded organelle;intracellular organelle;intracellular part;membrane;membrane-bounded organelle;nucleus;organelle;plasma membrane		0.995695	23.6645	1	GPQPQASSSIRQRISSFENFGSSQLPDRGVQ
>sp|Q99N57|RAF1_MOUSE RAF proto-oncogene serine/threonine-protein kinase OS=Mus musculus GN=Raf1 PE=1 SV=2;>sp|Q99N57-2|RAF1_MOUSE Isoform 2 of RAF proto-oncogene serine/threonine-protein kinase OS=Mus musculus GN=Raf1	Q99N57	RAF proto-oncogene serine/threonine-protein kinase	Raf1	S	26;26	6.4407	1		6.4407		0		Casein kinase I substrate motif;Casein kinase II substrate motif;G protein-coupled receptor kinase 1 substrate motif;MDC1 BRCT domain binding motif;Plk1 PBD domain binding motif	anatomical structure development;biological regulation;cell differentiation;cell surface receptor linked signaling pathway;cellular component assembly;cellular component organization;cellular component organization at cellular level;cellular component organization or biogenesis;cellular component organization or biogenesis at cellular level;cellular developmental process;cellular process;cellular…	adenyl nucleotide binding;adenyl ribonucleotide binding;ATP binding;binding;catalytic activity;cation binding;enzyme binding;GTPase binding;ion binding;kinase activity;MAP kinase kinase kinase activity;metal ion binding;molecular transducer activity;nucleotide binding;phosphotransferase activity, alcohol group as acceptor;protein binding;protein kinase activity;protein serine/threonine kinase act…	cell part;cell projection;cytoplasm;cytoplasmic part;cytosol;Golgi apparatus;intracellular membrane-bounded organelle;intracellular organelle;intracellular part;membrane;membrane-bounded organelle;mitochondrion;nucleus;organelle;plasma membrane;pseudopodium	Acute myeloid leukemia;B cell receptor signaling pathway;Bladder cancer;Chemokine signaling pathway;Chronic myeloid leukemia;Colorectal cancer;Endometrial cancer;ErbB signaling pathway;Fc epsilon RI signaling pathway;Fc gamma R-mediated phagocytosis;Focal adhesion;Gap junction;Glioma;GnRH signaling pathway;Hepatitis C;Insulin signaling pathway;ko05152;Long-term depression;Long-term potentiation;M…	0.762152	6.8982	1	ISNGFGLKDAVFDGSSCISPTIVQQFGYQRR
>sp|P98083-2|SHC1_MOUSE Isoform p52Shc of SHC-transforming protein 1 OS=Mus musculus GN=Shc1;>sp|P98083|SHC1_MOUSE SHC-transforming protein 1 OS=Mus musculus GN=Shc1 PE=1 SV=3;>sp|P98083-3|SHC1_MOUSE Isoform p47Shc of SHC-transforming protein 1 OS=Mus musc	P98083-2	SHC-transforming protein 1	Shc1	S	312;422;267	6.3971	2	4.2904	8.5038		0.922219		Casein kinase I substrate motif;DNA dependent Protein kinase substrate motif	actin cytoskeleton organization;actin cytoskeleton reorganization;actin filament-based process;activation of MAPK activity;anatomical structure development;anatomical structure formation involved in morphogenesis;angiogenesis;biological adhesion;biological regulation;cell adhesion;cell-cell adhesion;cellular component organization;cellular component organization at cellular level;cellular compone…	binding;ephrin receptor binding;protein binding;receptor binding;receptor tyrosine kinase binding	cell part;cytoplasmic part;cytosol;intracellular organelle lumen;intracellular organelle part;intracellular part;membrane;membrane-enclosed lumen;mitochondrial matrix;mitochondrial part;organelle lumen;organelle part;plasma membrane	Bacterial invasion of epithelial cells;Chemokine signaling pathway;Chronic myeloid leukemia;ErbB signaling pathway;Focal adhesion;Glioma;Insulin signaling pathway;Natural killer cell mediated cytotoxicity;Neurotrophin signaling pathway	0.97084	15.2235	1	LPPPPCPGRELFDDPSYVNIQNLDKARQAGG
>sp|Q00422|GABPA_MOUSE GA-binding protein alpha chain OS=Mus musculus GN=Gabpa PE=1 SV=2	Q00422	GA-binding protein alpha chain	Gabpa	S	299	6.3087	1		6.3087		0		ERK1,2 kinase substrate motif;G protein-coupled receptor kinase 1 substrate motif;Growth associated histone HI kinase substrate motif;GSK3 kinase substrate motif;GSK-3, ERK1, ERK2, CDK5 substrate motif;PKA kinase substrate motif;PKC kinase substrate motif;WW domain binding motif	biological regulation;biosynthetic process;cellular biosynthetic process;cellular macromolecule biosynthetic process;cellular macromolecule metabolic process;cellular metabolic process;cellular nitrogen compound metabolic process;cellular process;chordate embryonic development;developmental process;embryo development;embryo development ending in birth or egg hatching;in utero embryonic developmen…	binding;chromatin binding;core promoter proximal region DNA binding;core promoter proximal region sequence-specific DNA binding;DNA binding;nucleic acid binding;nucleic acid binding transcription factor activity;protein binding;protein dimerization activity;protein heterodimerization activity;regulatory region DNA binding;regulatory region nucleic acid binding;RNA polymerase II core promoter prox…	cell part;chromatin;chromosomal part;intracellular membrane-bounded organelle;intracellular organelle;intracellular organelle part;intracellular part;membrane-bounded organelle;nuclear chromatin;nuclear chromosome part;nuclear part;nucleus;organelle;organelle part		0.989876	19.9025	1	IKVINSSAKAAKVQRSPRISGEDRSSPGNRT
>sp|Q61194-2|P3C2A_MOUSE Isoform 2 of Phosphatidylinositol 4-phosphate 3-kinase C2 domain-containing subunit alpha OS=Mus musculus GN=Pik3c2a;>sp|Q61194|P3C2A_MOUSE Phosphatidylinositol 4-phosphate 3-kinase C2 domain-containing subunit alpha OS=Mus musculu	Q61194-2	Phosphatidylinositol 4-phosphate 3-kinase C2 domain-containing subunit alpha	Pik3c2a	S	261;261	6.27243	3	4.7294	8.1404	5.9475	2.12725		Casein kinase II substrate motif;ERK1,2 kinase substrate motif;Growth associated histone HI kinase substrate motif;GSK-3, ERK1, ERK2, CDK5 substrate motif;PKA kinase substrate motif;PKC kinase substrate motif;WW domain binding motif	biological regulation;cellular component organization;cellular component organization or biogenesis;cellular membrane organization;cellular process;cellular response to stimulus;endocytosis;establishment of localization;establishment of localization in cell;exocytosis;inositol lipid-mediated signaling;intracellular signal transduction;membrane invagination;membrane organization;phosphatidylinosit…	1-phosphatidylinositol-3-kinase activity;adenyl nucleotide binding;adenyl ribonucleotide binding;ATP binding;binding;catalytic activity;inositol or phosphatidylinositol kinase activity;kinase activity;lipid binding;lipid kinase activity;nucleotide binding;phosphatidylinositol 3-kinase activity;phosphatidylinositol binding;phosphatidylinositol kinase activity;phosphatidylinositol phosphate kinase …	cell part;clathrin-coated vesicle;coated vesicle;cytoplasm;cytoplasmic membrane-bounded vesicle;cytoplasmic part;cytoplasmic vesicle;cytosolic part;Golgi apparatus;intracellular membrane-bounded organelle;intracellular organelle;intracellular part;macromolecular complex;membrane;membrane-bounded organelle;membrane-bounded vesicle;nucleus;organelle;phosphatidylinositol 3-kinase complex;plasma memb…	Inositol phosphate metabolism;Phosphatidylinositol signaling system	1	99.244	1	LEIANSKASVCNLQISPKSEDINKFDWLDLD
>sp|Q5DU09|ZN652_MOUSE Zinc finger protein 652 OS=Mus musculus GN=Znf652 PE=1 SV=2;>sp|Q5DU09-2|ZN652_MOUSE Isoform 2 of Zinc finger protein 652 OS=Mus musculus GN=Znf652	Q5DU09	Zinc finger protein 652	Znf652	S	196;196	6.07477	3	7.2746	6.38	4.5697	2.22623		14-3-3 domain binding motif;Calmodulin-dependent protein kinase II substrate motif;G protein-coupled receptor kinase 1 substrate motif;PKA kinase substrate motif;PKC kinase substrate motif;ZIP kinase substrate motif	biological regulation;biosynthetic process;cellular biosynthetic process;cellular macromolecule biosynthetic process;cellular macromolecule metabolic process;cellular metabolic process;cellular nitrogen compound metabolic process;cellular process;macromolecule biosynthetic process;macromolecule metabolic process;metabolic process;nitrogen compound metabolic process;nucleic acid metabolic process;…	binding;cation binding;DNA binding;ion binding;metal ion binding;nucleic acid binding	cell part;intracellular membrane-bounded organelle;intracellular organelle;intracellular part;membrane-bounded organelle;nucleus;organelle		1	68.3343	1	VERVRVTQRRTRRAASAAAATTSPAPRTTRG
>sp|Q99N57|RAF1_MOUSE RAF proto-oncogene serine/threonine-protein kinase OS=Mus musculus GN=Raf1 PE=1 SV=2;>sp|Q99N57-2|RAF1_MOUSE Isoform 2 of RAF proto-oncogene serine/threonine-protein kinase OS=Mus musculus GN=Raf1	Q99N57	RAF proto-oncogene serine/threonine-protein kinase	Raf1	T	641;661	5.9906	1			5.9906	0			anatomical structure development;biological regulation;cell differentiation;cell surface receptor linked signaling pathway;cellular component assembly;cellular component organization;cellular component organization at cellular level;cellular component organization or biogenesis;cellular component organization or biogenesis at cellular level;cellular developmental process;cellular process;cellular…	adenyl nucleotide binding;adenyl ribonucleotide binding;ATP binding;binding;catalytic activity;cation binding;enzyme binding;GTPase binding;ion binding;kinase activity;MAP kinase kinase kinase activity;metal ion binding;molecular transducer activity;nucleotide binding;phosphotransferase activity, alcohol group as acceptor;protein binding;protein kinase activity;protein serine/threonine kinase act…	cell part;cell projection;cytoplasm;cytoplasmic part;cytosol;Golgi apparatus;intracellular membrane-bounded organelle;intracellular organelle;intracellular part;membrane;membrane-bounded organelle;mitochondrion;nucleus;organelle;plasma membrane;pseudopodium	Acute myeloid leukemia;B cell receptor signaling pathway;Bladder cancer;Chemokine signaling pathway;Chronic myeloid leukemia;Colorectal cancer;Endometrial cancer;ErbB signaling pathway;Fc epsilon RI signaling pathway;Fc gamma R-mediated phagocytosis;Focal adhesion;Gap junction;Glioma;GnRH signaling pathway;Hepatitis C;Insulin signaling pathway;ko05152;Long-term depression;Long-term potentiation;M…	0.904986	10.3883	1	HRAAHTEDINACTLTTSPRLPVF________
>sp|Q9D6Z1|NOP56_MOUSE Nucleolar protein 56 OS=Mus musculus GN=Nop56 PE=1 SV=2	Q9D6Z1	Nucleolar protein 56	Nop56	S	554	5.96873	3	7.0886	5.0056	5.812	2.49604		14-3-3 domain binding motif;Calmodulin-dependent protein kinase II substrate motif;Casein kinase II substrate motif;G protein-coupled receptor kinase 1 substrate motif;MAPKAPK1 kinase substrate motif;Pim1 kinase substrate sequence;PKA kinase substrate motif;PKC epsilon kinase substrate motif;PKC kinase substrate motif	cellular component biogenesis;cellular component biogenesis at cellular level;cellular component organization or biogenesis;cellular component organization or biogenesis at cellular level;cellular process;ribonucleoprotein complex biogenesis;ribosome biogenesis	binding;nucleic acid binding;RNA binding;snoRNA binding	cell part;cytoplasm;intracellular non-membrane-bounded organelle;intracellular organelle;intracellular organelle part;intracellular part;macromolecular complex;non-membrane-bounded organelle;nuclear part;nucleolus;nucleoplasm;organelle;organelle part;pre-snoRNP complex;ribonucleoprotein complex;small nucleolar ribonucleoprotein complex	Ribosome biogenesis in eukaryotes	1	95.7603	1	EEAASPTTPKKKRKFSEEPEVAANFTKSSTK
>sp|Q8VBT9-3|ASPC1_MOUSE Isoform 3 of Tether containing UBX domain for GLUT4 OS=Mus musculus GN=Aspscr1;>sp|Q8VBT9-2|ASPC1_MOUSE Isoform 2 of Tether containing UBX domain for GLUT4 OS=Mus musculus GN=Aspscr1;>sp|Q8VBT9|ASPC1_MOUSE Tether containing UBX dom	Q8VBT9-3	Tether containing UBX domain for GLUT4	Aspscr1	S	203;203;279	5.89165	2		4.8886	6.8947	1.20855		Casein kinase II substrate motif;ERK1,2 kinase substrate motif;GSK-3, ERK1, ERK2, CDK5 substrate motif;WW domain binding motif	biological regulation;carbohydrate homeostasis;chemical homeostasis;establishment of localization;establishment of localization in cell;establishment of protein localization;glucose homeostasis;homeostatic process;intracellular protein transport;intracellular transport;protein transport;regulation of biological process;regulation of biological quality;regulation of glucose import;regulation of gl…	binding;protein binding	cell part;cytoplasmic part;cytoplasmic vesicle membrane;cytoplasmic vesicle part;cytosol;endomembrane system;extrinsic to membrane;internal side of plasma membrane;intracellular membrane-bounded organelle;intracellular organelle;intracellular organelle part;intracellular part;membrane;membrane part;membrane-bounded organelle;nucleus;organelle;organelle membrane;organelle part;perinuclear region o…		0.995458	24.6004	1	GQRLGGPSASLRPLTSPSANSSKSFSGPGGP
>sp|Q3UND0-2|SKAP2_MOUSE Isoform 2 of Src kinase-associated phosphoprotein 2 OS=Mus musculus GN=Skap2;>sp|Q3UND0|SKAP2_MOUSE Src kinase-associated phosphoprotein 2 OS=Mus musculus GN=Skap2 PE=1 SV=2	Q3UND0-2	Src kinase-associated phosphoprotein 2	Skap2	S	8;8	5.75505	2		7.8949	3.6152	0.837471		G protein-coupled receptor kinase 1 substrate motif	B cell activation;biological regulation;cell activation;cellular process;immune system process;leukocyte activation;lymphocyte activation;negative regulation of biological process;negative regulation of cell proliferation;negative regulation of cellular process;regulation of biological process;regulation of cell proliferation;regulation of cellular process		cell part;cytoplasm;intracellular part;membrane;plasma membrane		0.964897	17.4045	1;2	________MPNPSCTSSPGPLPEEIRNLLAD
>sp|Q9ES52-3|SHIP1_MOUSE Isoform 3 of Phosphatidylinositol 3,4,5-trisphosphate 5-phosphatase 1 OS=Mus musculus GN=Inpp5d;>sp|Q9ES52-6|SHIP1_MOUSE Isoform 6 of Phosphatidylinositol 3,4,5-trisphosphate 5-phosphatase 1 OS=Mus musculus GN=Inpp5d	Q9ES52-3	Phosphatidylinositol 3,4,5-trisphosphate 5-phosphatase 1	Inpp5d	Y	918;655	5.724	1		5.724		0		FRIP PTB domain binding motif;Shc PTB domain binding motif	adaptive immune response;adaptive immune response based on somatic recombination of immune receptors built from immunoglobulin superfamily domains;apoptosis;B cell mediated immunity;biological regulation;cell death;cellular lipid metabolic process;cellular metabolic process;cellular process;cellular response to stimulus;death;dephosphorylation;determination of adult lifespan;glycerolipid metaboli…	binding;catalytic activity;hydrolase activity;hydrolase activity, acting on ester bonds;inositol or phosphatidylinositol phosphatase activity;inositol phosphate phosphatase activity;inositol trisphosphate phosphatase activity;inositol-polyphosphate 5-phosphatase activity;phosphatase activity;phosphatidylinositol trisphosphate phosphatase activity;phosphoric ester hydrolase activity;protein bindin…	cell part;cytoplasm;intracellular part;membrane;plasma membrane	B cell receptor signaling pathway;Fc epsilon RI signaling pathway;Fc gamma R-mediated phagocytosis;Insulin signaling pathway;Phosphatidylinositol signaling system	0.999999	61.9857	1	PACGVSSLNEMINPNYIANRGPCPRVQEARP
>sp|Q80TJ7|PHF8_MOUSE Histone lysine demethylase PHF8 OS=Mus musculus GN=Phf8 PE=1 SV=2;>sp|Q80TJ7-2|PHF8_MOUSE Isoform 2 of Histone lysine demethylase PHF8 OS=Mus musculus GN=Phf8;>sp|Q9WTU0|PHF2_MOUSE Lysine-specific demethylase PHF2 OS=Mus musculus GN=P	Q9WTU0	Histone lysine demethylase PHF8;Lysine-specific demethylase PHF2	Phf8;Phf2	S	867;766;923	5.6592	1		5.6592		0	Chk1;	14-3-3 domain binding motif;14-3-3 domain binding motif;Calmodulin-dependent protein kinase II substrate motif;Calmodulin-dependent protein kinase II substrate motif;Casein kinase II substrate motif;Casein kinase II substrate motif;Phosphorylase kinase substrate motif;Phosphorylase kinase substrate motif;PKA kinase substrate motif;PKA kinase substrate motif;PKC kinase substrate motif;PKC kinase s…	anatomical structure development;biological regulation;biosynthetic process;brain development;cell cycle process;cellular biosynthetic process;cellular component organization;cellular component organization at cellular level;cellular component organization or biogenesis;cellular component organization or biogenesis at cellular level;cellular macromolecule biosynthetic process;cellular macromolecu…	binding;catalytic activity;cation binding;chromatin binding;demethylase activity;dioxygenase activity;histone binding;histone demethylase activity;histone demethylase activity (H3-K27 specific);histone demethylase activity (H3-K36 specific);histone demethylase activity (H3-K9 specific);histone demethylase activity (H4-K20 specific);ion binding;iron ion binding;metal ion binding;methylated histone…	cell part;intracellular membrane-bounded organelle;intracellular non-membrane-bounded organelle;intracellular organelle;intracellular organelle part;intracellular part;membrane-bounded organelle;non-membrane-bounded organelle;nuclear part;nucleolus;nucleus;organelle;organelle part		0.999985	48.1943	1	LPKQDRPVREGTRVASIETGLAAAAAKLAQQ;VPRQDRPVREGTRVASIETGLAAAAAKLSQQ
>sp|O88286-2|WIZ_MOUSE Isoform S of Protein Wiz OS=Mus musculus GN=Wiz;>sp|O88286-3|WIZ_MOUSE Isoform 2 of Protein Wiz OS=Mus musculus GN=Wiz;>sp|O88286|WIZ_MOUSE Protein Wiz OS=Mus musculus GN=Wiz PE=1 SV=2	O88286-2	Protein Wiz	Wiz	S	286;312;1014	5.5897	1		5.5897		0		Casein kinase II substrate motif;DNA dependent Protein kinase substrate motif	biological regulation;cellular component assembly;cellular component organization;cellular component organization or biogenesis;macromolecular complex assembly;macromolecular complex subunit organization;posttranscriptional regulation of gene expression;protein complex assembly;protein complex subunit organization;protein heterooligomerization;protein heterotrimerization;protein oligomerization;p…	binding;cation binding;ion binding;metal ion binding;protein binding;protein domain specific binding;SET domain binding	cell part;intracellular membrane-bounded organelle;intracellular organelle;intracellular part;membrane-bounded organelle;nucleus;organelle		0.839008	7.8465	1	IKSPPGFSAKGLTHPSSSPLLKKAPLTLAGS
>sp|Q8K1C9|LRC41_MOUSE Leucine-rich repeat-containing protein 41 OS=Mus musculus GN=Lrrc41 PE=1 SV=3	Q8K1C9	Leucine-rich repeat-containing protein 41	Lrrc41	S	326	5.50785	2	5.6166	5.3991		2.12791		Casein kinase II substrate motif;G protein-coupled receptor kinase 1 substrate motif;GSK3 kinase substrate motif;PKA kinase substrate motif;PKC kinase substrate motif	cellular macromolecule metabolic process;cellular metabolic process;cellular process;cellular protein metabolic process;macromolecule metabolic process;macromolecule modification;metabolic process;primary metabolic process;protein metabolic process;protein modification by small protein conjugation;protein modification by small protein conjugation or removal;protein modification process;protein ub…	binding;identical protein binding;protein binding;protein dimerization activity;protein homodimerization activity	cell part;cytoplasm;intracellular membrane-bounded organelle;intracellular organelle;intracellular part;membrane-bounded organelle;nucleus;organelle		0.600689	1.77354	1	KQMPRAVPPTRVTRRSTQESLAIGGTDSKLY
>sp|Q8BLB7-2|LMBL3_MOUSE Isoform 2 of Lethal(3)malignant brain tumor-like protein 3 OS=Mus musculus GN=L3mbtl3;>sp|Q8BLB7|LMBL3_MOUSE Lethal(3)malignant brain tumor-like protein 3 OS=Mus musculus GN=L3mbtl3 PE=1 SV=1	Q8BLB7-2	Lethal(3)malignant brain tumor-like protein 3	L3mbtl3	T	583;608	5.5013	1		5.5013		0		Casein kinase II substrate motif;DNA dependent Protein kinase substrate motif	biological regulation;biosynthetic process;cell differentiation;cell maturation;cellular biosynthetic process;cellular component organization;cellular component organization at cellular level;cellular component organization or biogenesis;cellular component organization or biogenesis at cellular level;cellular developmental process;cellular macromolecule biosynthetic process;cellular macromolecule…	binding;protein binding	cell part;intracellular membrane-bounded organelle;intracellular organelle;intracellular part;membrane-bounded organelle;nucleus;organelle		0.696526	3.62273	2	ERIFPDRLSGDTSPPTTPSFPRSKRMDTRES
>sp|Q76LS9-2|FA63A_MOUSE Isoform 2 of Protein FAM63A OS=Mus musculus GN=Fam63a;>sp|Q76LS9|FA63A_MOUSE Protein FAM63A OS=Mus musculus GN=Fam63a PE=1 SV=1	Q76LS9-2	Protein FAM63A	Fam63a	S	103;103	5.4517	1			5.4517	0		ERK1,2 kinase substrate motif;Growth associated histone HI kinase substrate motif;GSK-3, ERK1, ERK2, CDK5 substrate motif;PKA kinase substrate motif;PKC kinase substrate motif;WW domain binding motif					0.999999	63.7246	1	VETAEVCSRPQELPQSPRIQQPELDFYCVKW
>sp|P62960|YBOX1_MOUSE Nuclease-sensitive element-binding protein 1 OS=Mus musculus GN=Ybx1 PE=1 SV=3;>sp|Q9JKB3-2|YBOX3_MOUSE Isoform 2 of Y-box-binding protein 3 OS=Mus musculus GN=Ybx3;>sp|Q9JKB3|YBOX3_MOUSE Y-box-binding protein 3 OS=Mus musculus GN=Yb	Q9JKB3-2	Nuclease-sensitive element-binding protein 1;Y-box-binding protein 3;Y-box-binding protein 2	Ybx1;Ybx3;Ybx2	S	100;126;126;61;139	5.43155	2		7.063	3.8001	0.926297	p90RSK;Akt1;RSK2;	Casein kinase II substrate motif;PKA kinase substrate motif;Pyruvate dehydrogenase kinase substrate motif	anatomical structure development;biological regulation;biosynthetic process;cell development;cellular biosynthetic process;cellular developmental process;cellular hyperosmotic response;cellular macromolecule biosynthetic process;cellular macromolecule metabolic process;cellular metabolic process;cellular nitrogen compound metabolic process;cellular process;cellular process involved in reproductio…	binding;chromatin binding;DNA binding;lipid binding;mRNA 3'-UTR binding;mRNA binding;nucleic acid binding;protein binding;regulatory region DNA binding;regulatory region nucleic acid binding;ribonucleoprotein binding;RNA binding;RNA polymerase II regulatory region DNA binding;RNA polymerase II regulatory region sequence-specific DNA binding;sequence-specific DNA binding;single-stranded DNA bindin…	cell junction;cell part;cell-cell junction;CRD-mediated mRNA stability complex;cytoplasm;cytoplasmic part;extracellular membrane-bounded organelle;extracellular organelle;extracellular region part;extracellular vesicular exosome;gap junction;histone pre-mRNA 3'end processing complex;intracellular membrane-bounded organelle;intracellular non-membrane-bounded organelle;intracellular organelle;intra…	Tight junction	1	78.2431	1	HQTAIKKNNPRKYLRSVGDGETVEFDVVEGE
>sp|Q9EP71|RAI14_MOUSE Ankycorbin OS=Mus musculus GN=Rai14 PE=1 SV=1	Q9EP71	Ankycorbin	Rai14	S	318	5.4289	1		5.4289		0		Casein kinase I substrate motif;Casein kinase II substrate motif;MDC1 BRCT domain binding motif;Plk1 PBD domain binding motif			cell cortex;cell part;cytoplasmic part;cytoskeleton;intracellular membrane-bounded organelle;intracellular non-membrane-bounded organelle;intracellular organelle;intracellular part;membrane-bounded organelle;mitochondrion;non-membrane-bounded organelle;nucleus;organelle		0.996617	24.6929	1	ESVFFAEAPFKAEISSIQENKDRLSDSTAGA
>sp|O54824-2|IL16_MOUSE Isoform 2 of Pro-interleukin-16 OS=Mus musculus GN=Il16;>sp|O54824|IL16_MOUSE Pro-interleukin-16 OS=Mus musculus GN=Il16 PE=1 SV=3	O54824-2	Pro-interleukin-16;Interleukin-16	Il16	S	140;838	5.38935	2	5.3668	5.4119		2.85315		Casein kinase II substrate motif;PKA kinase substrate motif;PKC kinase substrate motif	biological regulation;biosynthetic process;cell chemotaxis;cell migration;cell motility;cellular biosynthetic process;cellular component movement;cellular macromolecule biosynthetic process;cellular macromolecule metabolic process;cellular metabolic process;cellular nitrogen compound metabolic process;cellular process;cellular response to chemical stimulus;cellular response to stimulus;chemotaxis…	binding;cytokine activity;protein binding;receptor binding	cell part;cytoplasm;extracellular region part;extracellular space;intracellular;intracellular membrane-bounded organelle;intracellular organelle;intracellular part;membrane;membrane-bounded organelle;nucleus;organelle;plasma membrane		0.986359	18.5918	1	PGPQPQASSSIRQRISSFENFGSSQLPDRGV
>sp|P62754|RS6_MOUSE 40S ribosomal protein S6 OS=Mus musculus GN=Rps6 PE=1 SV=1	P62754	40S ribosomal protein S6	Rps6	S	236	5.38683	3	3.989	4.9567	7.2148	1.96889	p70S6K;Akt1;P70S6KB;p90RSK;PKCD;RSK_group;RSK2;	14-3-3 domain binding motif;Akt kinase substrate motif;Calmodulin-dependent protein kinase II substrate motif;DMPK1,2 kinase substrate motif;G protein-coupled receptor kinase 1 substrate motif;GSK3 kinase substrate motif;MAPKAPK1 kinase substrate motif;MDC1 BRCT domain binding motif;p70 Ribosomal S6 kinase substrate motif;Phosphorylase kinase substrate motif;PKA kinase substrate motif;PKC kinase …	activation-induced cell death of T cells;anatomical structure development;anatomical structure morphogenesis;apoptosis;biological regulation;biosynthetic process;carbohydrate homeostasis;cell activation;cell activation involved in immune response;cell cycle checkpoint;cell cycle phase;cell cycle process;cell death;cell development;cell differentiation;cell proliferation;cellular biosynthetic proc…	binding;protein binding;structural constituent of ribosome;structural molecule activity	cell part;cytoplasm;cytoplasmic part;cytosolic small ribosomal subunit;intracellular non-membrane-bounded organelle;intracellular organelle;intracellular organelle part;intracellular part;macromolecular complex;non-membrane-bounded organelle;nuclear part;nucleolus;organelle;organelle part;perinuclear region of cytoplasm;polysome;ribonucleoprotein complex;ribosome;small ribosomal subunit	Insulin signaling pathway;mTOR signaling pathway;Ribosome	0.99992	44.3653	1;2	KEKRQEQIAKRRRLSSLRASTSKSESSQK__
>sp|Q8BJ34-6|MARF1_MOUSE Isoform 6 of Meiosis arrest female protein 1 OS=Mus musculus GN=Marf1;>sp|Q8BJ34-3|MARF1_MOUSE Isoform 3 of Meiosis arrest female protein 1 OS=Mus musculus GN=Marf1;>sp|Q8BJ34-4|MARF1_MOUSE Isoform 4 of Meiosis arrest female protei	Q8BJ34-6	Meiosis arrest female protein 1	Marf1	S	65;15;65;65;15	5.3681	1		5.3681		0		AMP-activated protein kinase substrate motif;Casein kinase I substrate motif;DNA dependent Protein kinase substrate motif;ERK1,2 kinase substrate motif;GSK-3, ERK1, ERK2, CDK5 substrate motif;PKA kinase substrate motif;WW domain binding motif	biological regulation;cell cycle phase;cell cycle process;cellular macromolecule metabolic process;cellular metabolic process;cellular nitrogen compound metabolic process;cellular process;cellular response to stimulus;cellular response to stress;DNA metabolic process;DNA repair;double-strand break repair;female gamete generation;female meiosis;gamete generation;macromolecule metabolic process;mei…	binding;nucleic acid binding;nucleotide binding;RNA binding	cell part;cytoplasmic part;intracellular membrane-bounded organelle;intracellular organelle;intracellular part;membrane-bounded organelle;microbody;organelle;peroxisome		0.99999	50.1755	1	YMENKKAAVELKDIPSPLHVGSKFFPAVPLP
>sp|Q8C147|DOCK8_MOUSE Dedicator of cytokinesis protein 8 OS=Mus musculus GN=Dock8 PE=1 SV=4	Q8C147	Dedicator of cytokinesis protein 8	Dock8	S	197	5.3029	1		5.3029		0			biological regulation;cell recognition;cell-cell recognition;cellular process;cellular response to stimulus;immunological synapse formation;intracellular signal transduction;negative regulation of apoptosis;negative regulation of biological process;negative regulation of cell death;negative regulation of cellular process;negative regulation of leukocyte apoptosis;negative regulation of lymphocyte…	enzyme regulator activity;GTPase regulator activity;guanyl-nucleotide exchange factor activity;nucleoside-triphosphatase regulator activity	cell leading edge;cell part		0.991183	20.5085	1	PLNVLCDVSGKGPLTSCDFDLRSLQPDERLE
>sp|Q3THK3|T2FA_MOUSE General transcription factor IIF subunit 1 OS=Mus musculus GN=Gtf2f1 PE=1 SV=2	Q3THK3	General transcription factor IIF subunit 1	Gtf2f1	T	389	5.30235	2		5.2459	5.3588	2.40278		Calmodulin-dependent protein kinase II substrate motif;ERK1,2 kinase substrate motif;GSK3, Erk1, Erk2 and CDK5 kinase motif;GSK-3, ERK1, ERK2, CDK5 substrate motif;MAPKAPK2 kinase substrate motif;PKC kinase substrate motif;WW domain binding motif	biological regulation;biosynthetic process;cellular biosynthetic process;cellular macromolecule metabolic process;cellular metabolic process;cellular nitrogen compound metabolic process;cellular process;macromolecule metabolic process;metabolic process;multi-organism process;nitrogen compound metabolic process;nucleic acid metabolic process;nucleobase-containing compound metabolic process;positiv…	binding;catalytic activity;DNA binding;enzyme activator activity;enzyme regulator activity;nucleic acid binding;phosphatase activator activity;phosphatase regulator activity;protein binding	cell junction;cell part;intracellular membrane-bounded organelle;intracellular organelle;intracellular part;membrane-bounded organelle;nucleus;organelle	Basal transcription factors	0.986459	20.5063	1;2	RKPSGGSSKGTSRPGTPSAEAASTSSTLRAA
>sp|Q3UHJ0|AAK1_MOUSE AP2-associated protein kinase 1 OS=Mus musculus GN=Aak1 PE=1 SV=2;>sp|Q3UHJ0-2|AAK1_MOUSE Isoform 2 of AP2-associated protein kinase 1 OS=Mus musculus GN=Aak1	Q3UHJ0	AP2-associated protein kinase 1	Aak1	S	844;763	5.2098	3	6.3451	5.9259	3.3584	1.816		14-3-3 domain binding motif;ATM kinase substrate motif;Calmodulin-dependent protein kinase II substrate motif;Casein kinase II substrate motif;DNA dependent Protein kinase substrate motif;G protein-coupled receptor kinase 1 substrate motif;GSK3 kinase substrate motif;PKA kinase substrate motif;PKC kinase substrate motif	biological regulation;cellular component organization;cellular component organization or biogenesis;cellular macromolecule metabolic process;cellular membrane organization;cellular metabolic process;cellular process;cellular protein metabolic process;endocytosis;establishment of localization;macromolecule metabolic process;macromolecule modification;membrane invagination;membrane organization;met…	adenyl nucleotide binding;adenyl ribonucleotide binding;AP-2 adaptor complex binding;ATP binding;binding;catalytic activity;kinase activity;Notch binding;nucleotide binding;phosphotransferase activity, alcohol group as acceptor;protein binding;protein complex binding;protein kinase activity;protein serine/threonine kinase activity;purine nucleotide binding;purine ribonucleoside triphosphate bindi…	axon part;cell leading edge;cell part;cell projection part;clathrin-coated vesicle;coated pit;coated vesicle;cytoplasmic membrane-bounded vesicle;cytoplasmic part;cytoplasmic vesicle;extrinsic to membrane;extrinsic to plasma membrane;intracellular membrane-bounded organelle;intracellular organelle;intracellular part;membrane part;membrane-bounded organelle;membrane-bounded vesicle;organelle;plasm…		0.999994	52.3131	1	SLIPGLEPPVAQRLPSQTESVTSNRTDSLTG
>sp|Q9JJZ6|KLF13_MOUSE Krueppel-like factor 13 OS=Mus musculus GN=Klf13 PE=2 SV=2	Q9JJZ6	Krueppel-like factor 13	Klf13	S	269	5.18087	3	5.0401	6.3923	4.1102	2.21642		14-3-3 domain binding motif;Calmodulin-dependent protein kinase II substrate motif;Casein kinase II substrate motif;MAPKAPK2 kinase substrate motif;Phosphorylase kinase substrate motif;PKA kinase substrate motif;PKC kinase substrate motif;Pyruvate dehydrogenase kinase substrate motif	biological regulation;biosynthetic process;cellular biosynthetic process;cellular macromolecule biosynthetic process;cellular macromolecule metabolic process;cellular metabolic process;cellular nitrogen compound metabolic process;cellular process;macromolecule biosynthetic process;macromolecule metabolic process;metabolic process;negative regulation of biological process;negative regulation of ce…	binding;cation binding;DNA binding;ion binding;metal ion binding;nucleic acid binding	cell part;intracellular membrane-bounded organelle;intracellular organelle;intracellular part;membrane-bounded organelle;nucleus;organelle		0.997884	28.8596	1	HPGMLQRRGGGSRTGSLSDYSRSDASSPTIS
>sp|Q7TT28|REXO1_MOUSE RNA exonuclease 1 homolog OS=Mus musculus GN=Rexo1 PE=2 SV=1	Q7TT28	RNA exonuclease 1 homolog	Rexo1	S	487	5.1514	2		7.7121	2.5907	0.65282		Casein kinase II substrate motif;Phosphorylase kinase substrate motif;PKA kinase substrate motif;PKC kinase substrate motif		binding;catalytic activity;exonuclease activity;hydrolase activity;hydrolase activity, acting on ester bonds;nuclease activity;nucleic acid binding	cell part;intracellular membrane-bounded organelle;intracellular organelle;intracellular part;membrane-bounded organelle;nucleus;organelle	Ribosome biogenesis in eukaryotes	1	100.515	1	AKKMSSGKLVERKARSLDEGAPQDTPKLKKR
>sp|Q3UND0-2|SKAP2_MOUSE Isoform 2 of Src kinase-associated phosphoprotein 2 OS=Mus musculus GN=Skap2;>sp|Q3UND0|SKAP2_MOUSE Src kinase-associated phosphoprotein 2 OS=Mus musculus GN=Skap2 PE=1 SV=2	Q3UND0-2	Src kinase-associated phosphoprotein 2	Skap2	S	5;5	5.1416	1		5.1416		0		Casein kinase II substrate motif;DNA dependent Protein kinase substrate motif;G protein-coupled receptor kinase 1 substrate motif;GSK3 kinase substrate motif	B cell activation;biological regulation;cell activation;cellular process;immune system process;leukocyte activation;lymphocyte activation;negative regulation of biological process;negative regulation of cell proliferation;negative regulation of cellular process;regulation of biological process;regulation of cell proliferation;regulation of cellular process		cell part;cytoplasm;intracellular part;membrane;plasma membrane		0.998884	29.6156	1;2	___________MPNPSCTSSPGPLPEEIRNL
>sp|Q99N57|RAF1_MOUSE RAF proto-oncogene serine/threonine-protein kinase OS=Mus musculus GN=Raf1 PE=1 SV=2;>sp|Q99N57-2|RAF1_MOUSE Isoform 2 of RAF proto-oncogene serine/threonine-protein kinase OS=Mus musculus GN=Raf1	Q99N57	RAF proto-oncogene serine/threonine-protein kinase	Raf1	T	31;31	5.1287	1	5.1287			0		DNA dependent Protein kinase substrate motif	anatomical structure development;biological regulation;cell differentiation;cell surface receptor linked signaling pathway;cellular component assembly;cellular component organization;cellular component organization at cellular level;cellular component organization or biogenesis;cellular component organization or biogenesis at cellular level;cellular developmental process;cellular process;cellular…	adenyl nucleotide binding;adenyl ribonucleotide binding;ATP binding;binding;catalytic activity;cation binding;enzyme binding;GTPase binding;ion binding;kinase activity;MAP kinase kinase kinase activity;metal ion binding;molecular transducer activity;nucleotide binding;phosphotransferase activity, alcohol group as acceptor;protein binding;protein kinase activity;protein serine/threonine kinase act…	cell part;cell projection;cytoplasm;cytoplasmic part;cytosol;Golgi apparatus;intracellular membrane-bounded organelle;intracellular organelle;intracellular part;membrane;membrane-bounded organelle;mitochondrion;nucleus;organelle;plasma membrane;pseudopodium	Acute myeloid leukemia;B cell receptor signaling pathway;Bladder cancer;Chemokine signaling pathway;Chronic myeloid leukemia;Colorectal cancer;Endometrial cancer;ErbB signaling pathway;Fc epsilon RI signaling pathway;Fc gamma R-mediated phagocytosis;Focal adhesion;Gap junction;Glioma;GnRH signaling pathway;Hepatitis C;Insulin signaling pathway;ko05152;Long-term depression;Long-term potentiation;M…	0.750916	4.79248	1	GLKDAVFDGSSCISPTIVQQFGYQRRASDDG
>sp|P55194|3BP1_MOUSE SH3 domain-binding protein 1 OS=Mus musculus GN=Sh3bp1 PE=1 SV=2	P55194	SH3 domain-binding protein 1	Sh3bp1	S	553	5.09497	3	4.6792	6.3708	4.2349	2.23801		ERK1,2 kinase substrate motif;G protein-coupled receptor kinase 1 substrate motif;GSK3 kinase substrate motif;GSK-3, ERK1, ERK2, CDK5 substrate motif;WW domain binding motif	biological regulation;cellular process;cellular response to stimulus;regulation of biological process;regulation of cellular process;response to stimulus;signal transduction	binding;enzyme activator activity;enzyme regulator activity;GTPase activator activity;GTPase regulator activity;nucleoside-triphosphatase regulator activity;protein binding;protein domain specific binding;SH3 domain binding	cell part;cytoplasm;intracellular part		0.999973	45.6911	1	VPPQPARRQSRRLPASPVISNMPAQVDQGVA
>sp|Q61210|ARHG1_MOUSE Rho guanine nucleotide exchange factor 1 OS=Mus musculus GN=Arhgef1 PE=1 SV=2;>sp|Q61210-4|ARHG1_MOUSE Isoform 4 of Rho guanine nucleotide exchange factor 1 OS=Mus musculus GN=Arhgef1;>sp|Q61210-5|ARHG1_MOUSE Isoform 5 of Rho guanine	Q61210-5	Rho guanine nucleotide exchange factor 1	Arhgef1	S	787;787;846;786	5.0896	1		5.0896		0		G protein-coupled receptor kinase 1 substrate motif;MDC1 BRCT domain binding motif;Plk1 PBD domain binding motif	biological regulation;negative regulation of biological process;negative regulation of cell communication;negative regulation of cellular process;negative regulation of G-protein coupled receptor protein signaling pathway;negative regulation of response to stimulus;negative regulation of signal transduction;negative regulation of signaling;regulation of biological process;regulation of cell commu…	binding;enzyme activator activity;enzyme regulator activity;GTPase activator activity;GTPase regulator activity;guanyl-nucleotide exchange factor activity;nucleoside-triphosphatase regulator activity;protein binding;Ras guanyl-nucleotide exchange factor activity;Rho guanyl-nucleotide exchange factor activity;small GTPase regulator activity	cell part;cytoplasm;intracellular part;membrane	ko05152;Regulation of actin cytoskeleton;Vascular smooth muscle contraction	0.964558	16.36	1	PRPSPSSIREPLLSSSENGTGGAEMAPADAR
>sp|Q8K4P0|WDR33_MOUSE pre-mRNA 3' end processing protein WDR33 OS=Mus musculus GN=Wdr33 PE=1 SV=1	Q8K4P0	pre-mRNA 3' end processing protein WDR33	Wdr33	S	1213	5.0656	1		5.0656		0		14-3-3 domain binding motif;Akt kinase substrate motif;Calmodulin-dependent protein kinase II substrate motif;MAPKAPK1 kinase substrate motif;MDC1 BRCT domain binding motif;p70 Ribosomal S6 kinase substrate motif;Phosphorylase kinase substrate motif;PKA kinase substrate motif;PKC kinase substrate motif;Plk1 PBD domain binding motif	cellular macromolecule metabolic process;cellular metabolic process;cellular nitrogen compound metabolic process;cellular process;macromolecule metabolic process;metabolic process;mRNA metabolic process;mRNA processing;nitrogen compound metabolic process;nucleic acid metabolic process;nucleobase-containing compound metabolic process;primary metabolic process;RNA metabolic process;RNA processing		cell part;collagen;extracellular matrix part;extracellular region part;intracellular membrane-bounded organelle;intracellular organelle;intracellular part;membrane-bounded organelle;nucleus;organelle		0.745835	7.70759	1	PPHDGHSPASRERSSSLQGMDMASLPPRKRP
>sp|Q8BQ30|PPR18_MOUSE Phostensin OS=Mus musculus GN=Ppp1r18 PE=1 SV=1;>sp|Q8BQ30-2|PPR18_MOUSE Isoform 2 of Phostensin OS=Mus musculus GN=Ppp1r18	Q8BQ30	Phostensin	Ppp1r18	S	224;224	4.9437	2		7.6317	2.2557	0.589933		Casein kinase II substrate motif;ERK1,2 kinase substrate motif;G protein-coupled receptor kinase 1 substrate motif;GSK-3, ERK1, ERK2, CDK5 substrate motif;WW domain binding motif			cell part;cytoplasm;cytoskeleton;intracellular non-membrane-bounded organelle;intracellular organelle;intracellular part;non-membrane-bounded organelle;organelle		0.999972	45.5413	1;2	GDDSPKRKEVLESILSPGEPGDQKASPTDVH
>sp|Q8BH48-2|UBAP1_MOUSE Isoform 2 of Ubiquitin-associated protein 1 OS=Mus musculus GN=Ubap1;>sp|Q8BH48|UBAP1_MOUSE Ubiquitin-associated protein 1 OS=Mus musculus GN=Ubap1 PE=1 SV=1	Q8BH48-2	Ubiquitin-associated protein 1	Ubap1	S	146;146	4.9217	1			4.9217	0		ERK1,2 kinase substrate motif;G protein-coupled receptor kinase 1 substrate motif;GSK-3, ERK1, ERK2, CDK5 substrate motif;PKA kinase substrate motif;PKC kinase substrate motif;WW domain binding motif	catabolic process;cellular catabolic process;cellular macromolecule catabolic process;cellular macromolecule metabolic process;cellular metabolic process;cellular process;establishment of localization;establishment of protein localization;macromolecule catabolic process;macromolecule metabolic process;metabolic process;modification-dependent macromolecule catabolic process;modification-dependent …	binding;protein binding;small conjugating protein binding;ubiquitin binding	cell part;cytoplasmic part;cytosol;endosomal part;ESCRT I complex;intracellular organelle part;intracellular part;macromolecular complex;membrane part;organelle part;protein complex		0.999966	44.6917	1	TPTRVSSSATKQKVLSPPHTKADFNPADFEC
>sp|O88738-3|BIRC6_MOUSE Isoform 3 of Baculoviral IAP repeat-containing protein 6 OS=Mus musculus GN=Birc6;>sp|O88738-2|BIRC6_MOUSE Isoform 2 of Baculoviral IAP repeat-containing protein 6 OS=Mus musculus GN=Birc6;>sp|O88738|BIRC6_MOUSE Baculoviral IAP rep	O88738-3	Baculoviral IAP repeat-containing protein 6	Birc6	S	4835;4841;4850	4.85005	2		5.6513	4.0488	1.17098		Casein kinase I substrate motif;ERK1,2 kinase substrate motif;GSK-3, ERK1, ERK2, CDK5 substrate motif;WW domain binding motif	anatomical structure development;apoptosis;biological regulation;cell cycle phase;cell cycle process;cell death;cellular component organization;cellular component organization at cellular level;cellular component organization or biogenesis;cellular component organization or biogenesis at cellular level;cellular macromolecule metabolic process;cellular metabolic process;cellular process;cellular p…	acid-amino acid ligase activity;binding;catalytic activity;cysteine-type endopeptidase inhibitor activity;endopeptidase inhibitor activity;endopeptidase regulator activity;enzyme inhibitor activity;enzyme regulator activity;ligase activity;ligase activity, forming carbon-nitrogen bonds;peptidase inhibitor activity;peptidase regulator activity;protein binding;small conjugating protein ligase activ…	cell part;cytoplasmic part;cytoskeletal part;endosome;Golgi apparatus part;intracellular membrane-bounded organelle;intracellular organelle;intracellular organelle part;intracellular part;membrane;membrane-bounded organelle;microtubule organizing center;midbody;organelle;organelle part;spindle pole;trans-Golgi network	Ubiquitin mediated proteolysis	1	101.412	1	KLPCPEGLDPDIEDASPVCRATAGAEDTLTH
>sp|Q9WTU0|PHF2_MOUSE Lysine-specific demethylase PHF2 OS=Mus musculus GN=Phf2 PE=1 SV=2	Q9WTU0	Lysine-specific demethylase PHF2	Phf2	S	622	4.84317	3	4.7772	5.5111	4.2412	2.63587		ERK1,2 kinase substrate motif;Growth associated histone HI kinase substrate motif;GSK-3, ERK1, ERK2, CDK5 substrate motif;WW domain binding motif	biological regulation;biosynthetic process;cellular biosynthetic process;cellular component organization;cellular component organization at cellular level;cellular component organization or biogenesis;cellular component organization or biogenesis at cellular level;cellular macromolecule biosynthetic process;cellular macromolecule metabolic process;cellular metabolic process;cellular nitrogen comp…	binding;catalytic activity;cation binding;demethylase activity;dioxygenase activity;histone binding;histone demethylase activity;histone demethylase activity (H3-K9 specific);ion binding;iron ion binding;metal ion binding;methylated histone residue binding;oxidoreductase activity;protein binding;protein binding transcription factor activity;transcription coactivator activity;transcription cofacto…	cell part;intracellular non-membrane-bounded organelle;intracellular organelle;intracellular organelle part;intracellular part;non-membrane-bounded organelle;nuclear part;nucleolus;organelle;organelle part		1	105.032	1	PDSLLKMEEEQRLEKSPLAGNKDKFSFSFSN
>sp|Q8VI36|PAXI_MOUSE Paxillin OS=Mus musculus GN=Pxn PE=1 SV=1;>sp|Q8VI36-2|PAXI_MOUSE Isoform Alpha of Paxillin OS=Mus musculus GN=Pxn	Q8VI36	Paxillin	Pxn	S	126;126	4.83895	2		5.2833	4.3946	1.42777	GSK3A;	Casein kinase II substrate motif;G protein-coupled receptor kinase 1 substrate motif;GSK3 kinase substrate motif;PKA kinase substrate motif;PKC kinase substrate motif	activation of MAPK activity;anatomical structure morphogenesis;biological adhesion;biological regulation;branching morphogenesis of a tube;cell adhesion;cell junction assembly;cell junction organization;cell morphogenesis;cell morphogenesis involved in differentiation;cell projection assembly;cell projection organization;cell surface receptor linked signaling pathway;cell-substrate adhesion;cell-…	BH domain binding;BH4 domain binding;binding;cation binding;ion binding;metal ion binding;protein binding;protein complex scaffold;protein domain specific binding;receptor signaling complex scaffold activity;structural molecule activity;transition metal ion binding;zinc ion binding	adherens junction;anchoring junction;cell cortex;cell junction;cell leading edge;cell part;cell projection;cell-substrate adherens junction;cell-substrate junction;cytoplasmic part;cytoskeleton;focal adhesion;intracellular non-membrane-bounded organelle;intracellular organelle;intracellular part;lamellipodium;non-membrane-bounded organelle;organelle	Bacterial invasion of epithelial cells;Chemokine signaling pathway;Focal adhesion;Leukocyte transendothelial migration;Regulation of actin cytoskeleton;VEGF signaling pathway	1	64.2343	1;2	AGEEEHVYSFPNKQKSAEPSPTVMSSSLGSN
>sp|Q4KMM3-3|OXR1_MOUSE Isoform 3 of Oxidation resistance protein 1 OS=Mus musculus GN=Oxr1;>sp|Q4KMM3-2|OXR1_MOUSE Isoform 2 of Oxidation resistance protein 1 OS=Mus musculus GN=Oxr1;>sp|Q4KMM3-4|OXR1_MOUSE Isoform 4 of Oxidation resistance protein 1 OS=M	Q4KMM3-3	Oxidation resistance protein 1	Oxr1	S	114;114;202;202	4.82803	3	3.1454	5.8255	5.5132	1.79833		Casein kinase II substrate motif;MDC1 BRCT domain binding motif;Plk1 PBD domain binding motif	adult behavior;adult locomotory behavior;adult walking behavior;behavior;biological regulation;cellular process;cellular response to chemical stimulus;cellular response to hydroperoxide;cellular response to oxidative stress;cellular response to stimulus;cellular response to stress;locomotory behavior;metabolic process;multicellular organismal process;negative regulation of apoptosis;negative regu…	catalytic activity;oxidoreductase activity	cell part;cytoplasmic part;intracellular membrane-bounded organelle;intracellular non-membrane-bounded organelle;intracellular organelle;intracellular organelle part;intracellular part;membrane-bounded organelle;mitochondrion;non-membrane-bounded organelle;nuclear part;nucleolus;organelle;organelle part		0.959182	14.6814	1	PASTVSGIRPARVVSSTSEEEEAFTEKFLKI
>sp|Q61823|PDCD4_MOUSE Programmed cell death protein 4 OS=Mus musculus GN=Pdcd4 PE=1 SV=1	Q61823	Programmed cell death protein 4	Pdcd4	S	76	4.8236	3	7.0097	3.094	4.3671	1.62647		14-3-3 domain binding motif;b-Adrenergic Receptor kinase substrate motif;Calmodulin-dependent protein kinase II substrate motif;Casein kinase II substrate motif;Phosphorylase kinase substrate motif;PKA kinase substrate motif;PKC kinase substrate motif;Pyruvate dehydrogenase kinase substrate motif	aging;apoptosis;biological regulation;cell aging;cell death;cellular process;death;developmental process;negative regulation of biological process;negative regulation of biosynthetic process;negative regulation of catalytic activity;negative regulation of cellular biosynthetic process;negative regulation of cellular macromolecule biosynthetic process;negative regulation of cellular metabolic proc…	binding;nucleic acid binding;protein binding;RNA binding	cell part;cytoplasm;cytoplasmic part;cytosol;intracellular membrane-bounded organelle;intracellular organelle;intracellular part;membrane-bounded organelle;nucleus;organelle		0.999916	43.3223	1	RRLRKNSSRDSGRGDSVSDNGSEAVRSGVAV
>sp|Q4VAC9|PKHG3_MOUSE Pleckstrin homology domain-containing family G member 3 OS=Mus musculus GN=Plekhg3 PE=1 SV=2;>sp|Q4VAC9-2|PKHG3_MOUSE Isoform 2 of Pleckstrin homology domain-containing family G member 3 OS=Mus musculus GN=Plekhg3;>sp|Q4VAC9-5|PKHG3_	Q4VAC9	Pleckstrin homology domain-containing family G member 3	Plekhg3	S	1129;1128;516	4.8132	1		4.8132		0		Cdc2 kinase substrate motif;CDK kinase substrate motif;CDK1,2,4,6 kinase substrate motif;ERK1,2 kinase substrate motif;Growth associated histone HI kinase substrate motif;GSK-3, ERK1, ERK2, CDK5 substrate motif;PKA kinase substrate motif;PKC kinase substrate motif;WW domain binding motif		enzyme regulator activity;GTPase regulator activity;guanyl-nucleotide exchange factor activity;nucleoside-triphosphatase regulator activity;Ras guanyl-nucleotide exchange factor activity;Rho guanyl-nucleotide exchange factor activity;small GTPase regulator activity			0.980229	16.9531	1	AQEHGTSKSSAAVETSPRRFSFSPSAVSPRT
>sp|Q7TSI3|PP6R1_MOUSE Serine/threonine-protein phosphatase 6 regulatory subunit 1 OS=Mus musculus GN=Ppp6r1 PE=1 SV=1	Q7TSI3	Serine/threonine-protein phosphatase 6 regulatory subunit 1	Ppp6r1	S	739	4.79055	2	4.8345	4.7466		2.46932		ERK1,2 kinase substrate motif;GSK-3, ERK1, ERK2, CDK5 substrate motif;MDC1 BRCT domain binding motif;Plk1 PBD domain binding motif;WW domain binding motif	biological regulation;regulation of biological process;regulation of catalytic activity;regulation of cellular metabolic process;regulation of cellular process;regulation of dephosphorylation;regulation of hydrolase activity;regulation of metabolic process;regulation of molecular function;regulation of phosphatase activity;regulation of phosphate metabolic process;regulation of phosphoprotein pho…	binding;enzyme binding;phosphatase binding;protein binding;protein phosphatase binding	cell part;cytoplasm;intracellular membrane-bounded organelle;intracellular organelle;intracellular part;membrane-bounded organelle;nucleus;organelle		0.974712	16.4635	1;2	PVSKEADMSSIQIPSSPPAHGSPQLRSQDPT
>sp|Q922S8|KIF2C_MOUSE Kinesin-like protein KIF2C OS=Mus musculus GN=Kif2c PE=1 SV=1	Q922S8	Kinesin-like protein KIF2C	Kif2c	S	112	4.686	1		4.686		0		Casein kinase II substrate motif;MAPKAPK2 kinase substrate motif;PKA kinase substrate motif;PKC kinase substrate motif	biological regulation;cell cycle phase;cell cycle process;cellular component disassembly;cellular component disassembly at cellular level;cellular component movement;cellular component organization;cellular component organization at cellular level;cellular component organization or biogenesis;cellular component organization or biogenesis at cellular level;cellular macromolecular complex disassemb…	adenyl nucleotide binding;adenyl ribonucleotide binding;ATP binding;binding;catalytic activity;cytoskeletal protein binding;hydrolase activity;hydrolase activity, acting on acid anhydrides;hydrolase activity, acting on acid anhydrides, in phosphorus-containing anhydrides;microtubule binding;microtubule motor activity;microtubule plus-end binding;motor activity;nucleoside-triphosphatase activity;n…	cell part;chromosomal part;chromosome, centromeric region;condensed chromosome kinetochore;cytoplasm;cytoskeletal part;intracellular membrane-bounded organelle;intracellular non-membrane-bounded organelle;intracellular organelle;intracellular organelle part;intracellular part;kinesin complex;kinetochore;macromolecular complex;membrane-bounded organelle;microtubule associated complex;microtubule p…		0.996522	24.6562	1	IPALKEGLRSRSTRMSTVSEVRIPAQENEME
>sp|Q8C4M7|CENPU_MOUSE Centromere protein U OS=Mus musculus GN=Cenpu PE=2 SV=2	Q8C4M7	Centromere protein U	Mlf1ip	S	182	4.6396	1		4.6396		0		14-3-3 domain binding motif;Akt kinase substrate motif;Calmodulin-dependent protein kinase II substrate motif;G protein-coupled receptor kinase 1 substrate motif;GSK3 kinase substrate motif;MAPKAPK1 kinase substrate motif;PKA kinase substrate motif;PKC kinase substrate motif	biological regulation;biosynthetic process;cellular biosynthetic process;cellular macromolecule biosynthetic process;cellular macromolecule metabolic process;cellular metabolic process;cellular nitrogen compound metabolic process;cellular process;chordate embryonic development;developmental process;embryo development;embryo development ending in birth or egg hatching;macromolecule biosynthetic pr…	binding;protein binding	cell part;centrosome;chromosomal part;condensed chromosome kinetochore;cytoplasm;cytoplasmic part;cytoskeletal part;intracellular membrane-bounded organelle;intracellular non-membrane-bounded organelle;intracellular organelle;intracellular organelle part;intracellular part;kinetochore;macromolecular complex;membrane-bounded organelle;microtubule organizing center;non-membrane-bounded organelle;nu…		1	129.543	1;2	ERPAEPVTPRRTRLHSAQLSPVDETPATQSQ
>sp|Q8BG48|ST17B_MOUSE Serine/threonine-protein kinase 17B OS=Mus musculus GN=Stk17b PE=2 SV=1	Q8BG48	Serine/threonine-protein kinase 17B	Stk17b	S	12	4.59635	2		5.995	3.1977	0.87471	DRAK2;	14-3-3 domain binding motif;Calmodulin-dependent protein kinase II substrate motif;G protein-coupled receptor kinase 1 substrate motif;MAPKAPK2 kinase substrate motif;PKA kinase substrate motif;PKC kinase substrate motif	apoptosis;biological regulation;cell death;cellular macromolecule metabolic process;cellular metabolic process;cellular process;cellular protein metabolic process;cellular response to stimulus;death;intracellular signal transduction;macromolecule metabolic process;macromolecule modification;metabolic process;phosphate-containing compound metabolic process;phosphorus metabolic process;phosphorylat…	adenyl nucleotide binding;adenyl ribonucleotide binding;ATP binding;binding;catalytic activity;kinase activity;nucleotide binding;phosphotransferase activity, alcohol group as acceptor;protein kinase activity;protein serine/threonine kinase activity;purine nucleotide binding;purine ribonucleoside triphosphate binding;purine ribonucleotide binding;ribonucleotide binding;transferase activity;transf…	actin cytoskeleton;cell part;cytoplasmic part;cytoskeleton;endoplasmic reticulum-Golgi intermediate compartment;intracellular membrane-bounded organelle;intracellular non-membrane-bounded organelle;intracellular organelle;intracellular part;membrane;membrane-bounded organelle;non-membrane-bounded organelle;nucleus;organelle;plasma membrane		0.990147	20.0214	1	____MSRRRFDCRSVSGLLTTTPQTPIKTEN
>sp|O88379|BAZ1A_MOUSE Bromodomain adjacent to zinc finger domain protein 1A OS=Mus musculus GN=Baz1a PE=1 SV=3	O88379	Bromodomain adjacent to zinc finger domain protein 1A	Baz1a	S	1412	4.5361	1		4.5361		0		Casein kinase II substrate motif;G protein-coupled receptor kinase 1 substrate motif;GSK3 kinase substrate motif;PAK2 kinase substrate motif;Pim1 kinase substrate sequence;PKA kinase substrate motif;PKC kinase substrate motif	biological regulation;biosynthetic process;cellular biosynthetic process;cellular component organization;cellular component organization at cellular level;cellular component organization or biogenesis;cellular component organization or biogenesis at cellular level;cellular macromolecule biosynthetic process;cellular macromolecule metabolic process;cellular metabolic process;cellular nitrogen comp…	binding;cation binding;ion binding;metal ion binding;transition metal ion binding;zinc ion binding	cell part;chromosome;intracellular non-membrane-bounded organelle;intracellular organelle;intracellular organelle part;intracellular part;non-membrane-bounded organelle;nuclear chromosome;nuclear part;organelle;organelle part		0.999645	34.4997	1;2	SLQHSESKRRGRKRQSTESSPVPLNRRSSGR
>sp|Q61084|M3K3_MOUSE Mitogen-activated protein kinase kinase kinase 3 OS=Mus musculus GN=Map3k3 PE=1 SV=1	Q61084	Mitogen-activated protein kinase kinase kinase 3	Map3k3	S	337	4.5239	2		6.3032	2.7446	0.742238	SGK_group;SGK1	14-3-3 domain binding motif;Akt kinase substrate motif;Calmodulin-dependent protein kinase II substrate motif;Casein kinase II substrate motif;MAPKAPK1 kinase substrate motif;PKA kinase substrate motif;PKC kinase substrate motif	biological regulation;cellular macromolecule metabolic process;cellular metabolic process;cellular process;cellular protein metabolic process;cellular response to stimulus;intracellular signal transduction;macromolecule metabolic process;macromolecule modification;metabolic process;phosphate-containing compound metabolic process;phosphorus metabolic process;phosphorylation;positive regulation of …	adenyl nucleotide binding;adenyl ribonucleotide binding;ATP binding;binding;catalytic activity;cation binding;ion binding;kinase activity;MAP kinase kinase kinase activity;metal ion binding;molecular transducer activity;nucleotide binding;phosphotransferase activity, alcohol group as acceptor;protein binding;protein kinase activity;protein serine/threonine kinase activity;purine nucleotide bindin…		GnRH signaling pathway;MAPK signaling pathway;Neurotrophin signaling pathway	1	88.0123	1;2	MGVAVQYLDPRGRLRSADSENALTVQERNVP
>sp|Q91YM2|RHG35_MOUSE Rho GTPase-activating protein 35 OS=Mus musculus GN=Arhgap35 PE=1 SV=3	Q91YM2	Rho GTPase-activating protein 35	Arhgap35	S	589	4.4809	1		4.4809		0		Casein kinase II substrate motif;PKA kinase substrate motif;PKC kinase substrate motif;Pyruvate dehydrogenase kinase substrate motif	anatomical structure development;anatomical structure formation involved in morphogenesis;biological regulation;biosynthetic process;camera-type eye development;cell surface receptor linked signaling pathway;cellular biosynthetic process;cellular macromolecule biosynthetic process;cellular macromolecule metabolic process;cellular metabolic process;cellular nitrogen compound metabolic process;cell…	binding;DNA binding;enzyme activator activity;enzyme regulator activity;GTP binding;GTPase activator activity;GTPase regulator activity;guanyl nucleotide binding;guanyl ribonucleotide binding;nucleic acid binding;nucleoside-triphosphatase regulator activity;nucleotide binding;purine nucleotide binding;purine ribonucleoside triphosphate binding;purine ribonucleotide binding;ribonucleotide binding	actin cytoskeleton;cell part;cytoplasm;cytoskeleton;intracellular membrane-bounded organelle;intracellular non-membrane-bounded organelle;intracellular organelle;intracellular part;membrane-bounded organelle;non-membrane-bounded organelle;nucleus;organelle	Focal adhesion;Leukocyte transendothelial migration;Regulation of actin cytoskeleton	0.997564	26.1222	1	ISSRFIRPSDRNQKNSLSDLNIDRINLVILG
>sp|Q8C996|TM163_MOUSE Transmembrane protein 163 OS=Mus musculus GN=Tmem163 PE=1 SV=1	Q8C996	Transmembrane protein 163	Tmem163	S	54	4.44967	3	4.2622	4.9061	4.1807	2.93573		Casein kinase II substrate motif;G protein-coupled receptor kinase 1 substrate motif;PKA kinase substrate motif;PKC kinase substrate motif		binding;cation binding;ion binding;metal ion binding;transition metal ion binding;zinc ion binding	cell junction;cell part;cytoplasmic part;cytoplasmic vesicle part;early endosome membrane;endosomal part;endosome membrane;integral to membrane;integral to organelle membrane;integral to synaptic vesicle membrane;intracellular organelle part;intracellular part;intrinsic to membrane;intrinsic to organelle membrane;membrane;membrane part;organelle membrane;organelle part;synapse part		0.999851	38.2692	1	MSSSVQSDEERQPRISESGQFSDGLEDRGLL
>sp|Q7TSI3|PP6R1_MOUSE Serine/threonine-protein phosphatase 6 regulatory subunit 1 OS=Mus musculus GN=Ppp6r1 PE=1 SV=1	Q7TSI3	Serine/threonine-protein phosphatase 6 regulatory subunit 1	Ppp6r1	S	738	4.3629	2	4.1786	4.5472		1.73691		DNA dependent Protein kinase substrate motif;G protein-coupled receptor kinase 1 substrate motif	biological regulation;regulation of biological process;regulation of catalytic activity;regulation of cellular metabolic process;regulation of cellular process;regulation of dephosphorylation;regulation of hydrolase activity;regulation of metabolic process;regulation of molecular function;regulation of phosphatase activity;regulation of phosphate metabolic process;regulation of phosphoprotein pho…	binding;enzyme binding;phosphatase binding;protein binding;protein phosphatase binding	cell part;cytoplasm;intracellular membrane-bounded organelle;intracellular organelle;intracellular part;membrane-bounded organelle;nucleus;organelle		0.799961	6.08957	1;2	PPVSKEADMSSIQIPSSPPAHGSPQLRSQDP
>sp|Q9JJF3|NO66_MOUSE Bifunctional lysine-specific demethylase and histidyl-hydroxylase NO66 OS=Mus musculus GN=No66 PE=1 SV=2	Q9JJF3	Bifunctional lysine-specific demethylase and histidyl-hydroxylase NO66	No66	S	107	4.33507	3	4.5674	4.4772	3.9606	3.02959		14-3-3 domain binding motif;Akt kinase substrate motif;Calmodulin-dependent protein kinase II substrate motif;Casein kinase II substrate motif;G protein-coupled receptor kinase 1 substrate motif;MAPKAPK1 kinase substrate motif;PKA kinase substrate motif;PKC kinase substrate motif	biological regulation;biosynthetic process;cellular biosynthetic process;cellular component biogenesis;cellular component biogenesis at cellular level;cellular component organization;cellular component organization at cellular level;cellular component organization or biogenesis;cellular component organization or biogenesis at cellular level;cellular macromolecule biosynthetic process;cellular mac…	binding;catalytic activity;cation binding;demethylase activity;histone demethylase activity;histone demethylase activity (H3-K36 specific);histone demethylase activity (H3-K4 specific);ion binding;iron ion binding;metal ion binding;oxidoreductase activity;oxidoreductase activity, acting on paired donors, with incorporation or reduction of molecular oxygen;oxidoreductase activity, acting on paired…	cell part;intracellular membrane-bounded organelle;intracellular non-membrane-bounded organelle;intracellular organelle;intracellular organelle part;intracellular part;membrane-bounded organelle;non-membrane-bounded organelle;nuclear part;nucleolus;nucleoplasm;nucleus;organelle;organelle part		0.999999	58.7748	1	RSAEPRPVSARPRSASATLPSRVEGWAALSR
>sp|Q8K2Z4|CND1_MOUSE Condensin complex subunit 1 OS=Mus musculus GN=Ncapd2 PE=1 SV=2;>sp|Q8K2Z4-2|CND1_MOUSE Isoform 2 of Condensin complex subunit 1 OS=Mus musculus GN=Ncapd2	Q8K2Z4	Condensin complex subunit 1	Ncapd2	S	1323;1323	4.3276	1		4.3276		0		b-Adrenergic Receptor kinase substrate motif;Casein kinase II substrate motif;Pyruvate dehydrogenase kinase substrate motif	cell cycle process;cellular component organization;cellular component organization at cellular level;cellular component organization or biogenesis;cellular component organization or biogenesis at cellular level;cellular macromolecule metabolic process;cellular metabolic process;cellular nitrogen compound metabolic process;cellular process;chromosome condensation;chromosome organization;DNA confor…		cell part;chromosomal part;chromosome;condensed chromosome;condensin complex;cytoplasm;intracellular membrane-bounded organelle;intracellular non-membrane-bounded organelle;intracellular organelle;intracellular organelle part;intracellular part;macromolecular complex;membrane-bounded organelle;non-membrane-bounded organelle;nuclear chromosome;nuclear part;nucleus;organelle;organelle part;pronucle…	Cell cycle - yeast	0.999971	45.569	1;2	KPSAVSRLQPLTSVDSDNDFVTPKPRRTKPG
>sp|Q9Z0M6-2|CD97_MOUSE Isoform 2 of CD97 antigen OS=Mus musculus GN=Cd97;>sp|Q9Z0M6-3|CD97_MOUSE Isoform 3 of CD97 antigen OS=Mus musculus GN=Cd97;>sp|Q9Z0M6|CD97_MOUSE CD97 antigen OS=Mus musculus GN=Cd97 PE=1 SV=2	Q9Z0M6-2	CD97 antigen	Cd97	S	720;769;814	4.3234	3	3.722	5.0372	4.211	2.43823		Casein kinase II substrate motif;G protein-coupled receptor kinase 1 substrate motif;MDC1 BRCT domain binding motif;PKA kinase substrate motif;PKC kinase substrate motif;Plk1 PBD domain binding motif	biological adhesion;biological regulation;cell adhesion;cell surface receptor linked signaling pathway;cellular process;cellular response to stimulus;G-protein coupled receptor protein signaling pathway;neuropeptide signaling pathway;regulation of biological process;regulation of cellular process;response to stimulus;signal transduction	binding;calcium ion binding;cation binding;G-protein coupled receptor activity;ion binding;metal ion binding;molecular transducer activity;receptor activity;signal transducer activity;signaling receptor activity;transmembrane signaling receptor activity	cell part;integral to membrane;intrinsic to membrane;membrane;membrane part;plasma membrane		0.859156	7.86112	1	STTGTGTSQTRALRSSESGM___________
>sp|P98083-2|SHC1_MOUSE Isoform p52Shc of SHC-transforming protein 1 OS=Mus musculus GN=Shc1;>sp|P98083|SHC1_MOUSE SHC-transforming protein 1 OS=Mus musculus GN=Shc1 PE=1 SV=3;>sp|P98083-3|SHC1_MOUSE Isoform p47Shc of SHC-transforming protein 1 OS=Mus musc	P98083-2	SHC-transforming protein 1	Shc1	Y	313;423;268	4.2784	2	4.8545	3.7023		1.22548		3BP2 SH2 domain binding motif;ALK kinase substrate motif;Grb2 SH2 domain binding motif;Itk SH2 domain binding motif;JAK2 kinase substrate motif;Shb SH2 domain binding motif;SHP2 N-terminal SH2 domain binding motif	actin cytoskeleton organization;actin cytoskeleton reorganization;actin filament-based process;activation of MAPK activity;anatomical structure development;anatomical structure formation involved in morphogenesis;angiogenesis;biological adhesion;biological regulation;cell adhesion;cell-cell adhesion;cellular component organization;cellular component organization at cellular level;cellular compone…	binding;ephrin receptor binding;protein binding;receptor binding;receptor tyrosine kinase binding	cell part;cytoplasmic part;cytosol;intracellular organelle lumen;intracellular organelle part;intracellular part;membrane;membrane-enclosed lumen;mitochondrial matrix;mitochondrial part;organelle lumen;organelle part;plasma membrane	Bacterial invasion of epithelial cells;Chemokine signaling pathway;Chronic myeloid leukemia;ErbB signaling pathway;Focal adhesion;Glioma;Insulin signaling pathway;Natural killer cell mediated cytotoxicity;Neurotrophin signaling pathway	0.998984	29.9273	1	PPPPCPGRELFDDPSYVNIQNLDKARQAGGG
>sp|P97305-3|NFAC3_MOUSE Isoform Delta-X of Nuclear factor of activated T-cells, cytoplasmic 3 OS=Mus musculus GN=Nfatc3;>sp|P97305-2|NFAC3_MOUSE Isoform X2 of Nuclear factor of activated T-cells, cytoplasmic 3 OS=Mus musculus GN=Nfatc3;>sp|P97305|NFAC3_MO	P97305-3	Nuclear factor of activated T-cells, cytoplasmic 3	Nfatc3	S	344;344;344	4.2508	1		4.2508		0		14-3-3 domain binding motif;Calmodulin-dependent protein kinase II substrate motif;G protein-coupled receptor kinase 1 substrate motif;MAPKAPK1 kinase substrate motif;PKA kinase substrate motif;PKC epsilon kinase substrate motif;PKC kinase substrate motif	anatomical structure development;anatomical structure morphogenesis;biological regulation;biosynthetic process;branching morphogenesis of a tube;cell development;cell differentiation;cellular biosynthetic process;cellular developmental process;cellular macromolecule biosynthetic process;cellular macromolecule metabolic process;cellular metabolic process;cellular nitrogen compound metabolic proces…	binding;chromatin binding;DNA binding;nucleic acid binding;nucleic acid binding transcription factor activity;protein binding;sequence-specific DNA binding transcription factor activity	cell part;cytoplasm;cytoplasmic part;cytosol;intracellular membrane-bounded organelle;intracellular organelle;intracellular part;membrane-bounded organelle;nucleus;organelle		0.997833	26.6325	1	QYCVETDIPLKTRKTSEDQAAILPGKLEICS
>sp|Q5SWU9|ACACA_MOUSE Acetyl-CoA carboxylase 1 OS=Mus musculus GN=Acaca PE=1 SV=1;>sp|Q5SWU9-2|ACACA_MOUSE Isoform 2 of Acetyl-CoA carboxylase 1 OS=Mus musculus GN=Acaca	Q5SWU9	Acetyl-CoA carboxylase 1;Biotin carboxylase	Acaca	S	25;63	4.2417	1		4.2417		0	CaM-KI_group	G protein-coupled receptor kinase 1 substrate motif;GSK3 kinase substrate motif	acetyl-CoA metabolic process;anatomical structure homeostasis;biological regulation;biosynthetic process;carboxylic acid biosynthetic process;carboxylic acid metabolic process;cellular biosynthetic process;cellular component assembly;cellular component organization;cellular component organization or biogenesis;cellular ketone metabolic process;cellular lipid metabolic process;cellular metabolic p…	acetyl-CoA carboxylase activity;adenyl nucleotide binding;adenyl ribonucleotide binding;ATP binding;binding;biotin carboxylase activity;catalytic activity;cation binding;CoA carboxylase activity;ion binding;ligase activity;ligase activity, forming carbon-carbon bonds;ligase activity, forming carbon-nitrogen bonds;metal ion binding;nucleotide binding;protein binding;purine nucleotide binding;purin…	cell part;cytoplasmic part;cytosol;intracellular membrane-bounded organelle;intracellular organelle;intracellular part;membrane-bounded organelle;mitochondrion;organelle	Fatty acid biosynthesis;Insulin signaling pathway;Propanoate metabolism;Pyruvate metabolism	0.999639	34.4816	1;2	TLELNQHSRFIIGSVSEDNSEDEISNLVKLD
>sp|Q9WU22|PTN4_MOUSE Tyrosine-protein phosphatase non-receptor type 4 OS=Mus musculus GN=Ptpn4 PE=1 SV=2	Q9WU22	Tyrosine-protein phosphatase non-receptor type 4	Ptpn4	S	403	4.21677	3	4.0884	4.4161	4.1458	3.56288		14-3-3 domain binding motif;Calmodulin-dependent protein kinase II substrate motif;Casein kinase II substrate motif;MAPKAPK2 kinase substrate motif;MDC1 BRCT domain binding motif;PKA kinase substrate motif;PKC kinase substrate motif;Plk1 PBD domain binding motif	cellular macromolecule metabolic process;cellular metabolic process;cellular process;cellular protein metabolic process;dephosphorylation;macromolecule metabolic process;macromolecule modification;metabolic process;peptidyl-tyrosine dephosphorylation;phosphate-containing compound metabolic process;phosphorus metabolic process;primary metabolic process;protein dephosphorylation;protein metabolic p…	binding;catalytic activity;hydrolase activity;hydrolase activity, acting on ester bonds;non-membrane spanning protein tyrosine phosphatase activity;phosphatase activity;phosphoprotein phosphatase activity;phosphoric ester hydrolase activity;protein binding;protein tyrosine phosphatase activity	cell part;cytoplasm;cytoskeleton;internal side of plasma membrane;intracellular non-membrane-bounded organelle;intracellular organelle;intracellular part;membrane part;non-membrane-bounded organelle;organelle;plasma membrane part		0.985725	18.4013	1	LPSRSPPGTPNHRNSSFTQEATRVRPSSVGH
>sp|Q80U93|NU214_MOUSE Nuclear pore complex protein Nup214 OS=Mus musculus GN=Nup214 PE=1 SV=2	Q80U93	Nuclear pore complex protein Nup214	Nup214	S	489	4.2021	2		4.9695	3.4347	1.08207		Casein kinase II substrate motif;MAPKAPK2 kinase substrate motif	biological regulation;establishment of localization;establishment of localization in cell;establishment of protein localization;establishment of RNA localization;intracellular protein transport;intracellular transport;mRNA export from nucleus;mRNA transport;nuclear export;nuclear import;nuclear transport;nucleic acid transport;nucleobase-containing compound transport;nucleocytoplasmic transport;p…	nucleocytoplasmic transporter activity;transporter activity	cell part;intracellular organelle part;intracellular part;macromolecular complex;membrane part;nuclear part;nuclear pore;organelle part;pore complex;protein complex	RNA transport	0.615879	4.44066	1	AGSPSVFSFGPSSFKSSASVTGEPPLYPTGS
>sp|Q8BHB4|WDR3_MOUSE WD repeat-containing protein 3 OS=Mus musculus GN=Wdr3 PE=2 SV=1	Q8BHB4	WD repeat-containing protein 3	Wdr3	S	333	4.1971	3	1.4546	7.1994	3.9373	0.929305		14-3-3 domain binding motif;Calmodulin-dependent protein kinase II substrate motif;Casein kinase II substrate motif;MAPKAPK1 kinase substrate motif;PKA kinase substrate motif;PKC kinase substrate motif			cell part;intracellular non-membrane-bounded organelle;intracellular organelle;intracellular organelle part;intracellular part;membrane;non-membrane-bounded organelle;nuclear membrane;nuclear part;nucleolus;organelle;organelle membrane;organelle part	Ribosome biogenesis in eukaryotes	0.999994	54.8834	1	MDKKLKKARKKARLNSANEEEDPETSVSMTL
>sp|Q8BQ33|TICRR_MOUSE Treslin OS=Mus musculus GN=Ticrr PE=1 SV=2	Q8BQ33	Treslin	Ticrr	S	1778	4.18987	3	6.6003	1.714	4.2553	1.07947		b-Adrenergic Receptor kinase substrate motif;Casein kinase II substrate motif	biological regulation;biosynthetic process;cell cycle checkpoint;cellular biosynthetic process;cellular component assembly;cellular component assembly at cellular level;cellular component organization;cellular component organization at cellular level;cellular component organization or biogenesis;cellular component organization or biogenesis at cellular level;cellular macromolecular complex assemb…	binding;chromatin binding	cell part;intracellular membrane-bounded organelle;intracellular organelle;intracellular part;membrane-bounded organelle;nucleus;organelle		0.999939	42.1537	1	SAKEESEYKVKRVCDSLSEDPQASKQKECSP
>sp|Q5PSV9|MDC1_MOUSE Mediator of DNA damage checkpoint protein 1 OS=Mus musculus GN=Mdc1 PE=1 SV=1	Q5PSV9	Mediator of DNA damage checkpoint protein 1	Mdc1	S	160	4.14145	2	3.6289	4.654		1.2546			cell cycle;cellular macromolecule metabolic process;cellular metabolic process;cellular nitrogen compound metabolic process;cellular process;cellular response to stimulus;cellular response to stress;DNA metabolic process;DNA repair;macromolecule metabolic process;metabolic process;nitrogen compound metabolic process;nucleic acid metabolic process;nucleobase-containing compound metabolic process;p…		adherens junction;anchoring junction;cell junction;cell part;cell-substrate adherens junction;cell-substrate junction;chromosome;focal adhesion;intracellular membrane-bounded organelle;intracellular non-membrane-bounded organelle;intracellular organelle;intracellular part;membrane-bounded organelle;non-membrane-bounded organelle;nucleus;organelle		0.99995	42.9799	1	LTIEKTPRIRIESQNSRVLLAADSEEEGDFP
>sp|Q6P9L6|KIF15_MOUSE Kinesin-like protein KIF15 OS=Mus musculus GN=Kif15 PE=1 SV=1	Q6P9L6	Kinesin-like protein KIF15	Kif15	S	1141	4.1371	3	1.4689	6.2249	4.7175	0.979127		Casein kinase II substrate motif;ERK1,2 kinase substrate motif;G protein-coupled receptor kinase 1 substrate motif;Growth associated histone HI kinase substrate motif;GSK-3, ERK1, ERK2, CDK5 substrate motif;PKA kinase substrate motif;PKC kinase substrate motif;WW domain binding motif	cellular component movement;cellular process;microtubule-based movement;microtubule-based process	adenyl nucleotide binding;adenyl ribonucleotide binding;ATP binding;binding;catalytic activity;hydrolase activity;hydrolase activity, acting on acid anhydrides;hydrolase activity, acting on acid anhydrides, in phosphorus-containing anhydrides;microtubule motor activity;motor activity;nucleoside-triphosphatase activity;nucleotide binding;purine nucleotide binding;purine ribonucleoside triphosphate…	cell part;cytoplasm;cytoskeletal part;intracellular non-membrane-bounded organelle;intracellular organelle;intracellular organelle part;intracellular part;kinesin complex;macromolecular complex;microtubule;microtubule associated complex;non-membrane-bounded organelle;organelle;organelle part;protein complex;spindle		1	85.6769	1	RQLEHVMGSATEYPQSPKTPPHFQAHLAKLL
>sp|P55200-2|KMT2A_MOUSE Isoform 2 of Histone-lysine N-methyltransferase 2A OS=Mus musculus GN=Kmt2a;>sp|P55200|KMT2A_MOUSE Histone-lysine N-methyltransferase 2A OS=Mus musculus GN=Kmt2a PE=1 SV=3	P55200-2	Histone-lysine N-methyltransferase 2A;MLL cleavage product N320;MLL cleavage product C180	Kmt2a	S	2220;2223	4.12745	2	3.942	4.3129		1.69531		Casein kinase II substrate motif;G protein-coupled receptor kinase 1 substrate motif;GSK3 kinase substrate motif	anatomical structure development;anterior/posterior pattern specification;biological regulation;biosynthetic process;cellular biosynthetic process;cellular component assembly;cellular component organization;cellular component organization at cellular level;cellular component organization or biogenesis;cellular component organization or biogenesis at cellular level;cellular macromolecule biosynthe…	binding;catalytic activity;cation binding;chromatin binding;DNA binding;histone acetyl-lysine binding;histone binding;histone methyltransferase activity;histone methyltransferase activity (H3-K4 specific);histone-lysine N-methyltransferase activity;ion binding;lysine N-methyltransferase activity;metal ion binding;methyltransferase activity;N-methyltransferase activity;nucleic acid binding;protein…	cell part;histone methyltransferase complex;intracellular membrane-bounded organelle;intracellular organelle;intracellular organelle part;intracellular part;macromolecular complex;membrane-bounded organelle;methyltransferase complex;MLL1 complex;nuclear part;nucleoplasm part;nucleus;organelle;organelle part;protein complex		0.835102	8.16637	1	LRIMSPVRTGSAYSRSSVSSVPSLGTATDPE
>sp|Q922K7|NOP2_MOUSE Putative ribosomal RNA methyltransferase NOP2 OS=Mus musculus GN=Nop2 PE=1 SV=1	Q922K7	Putative ribosomal RNA methyltransferase NOP2	Nop2	S	59	4.11293	3	3.4508	4.888	4	2.28872		14-3-3 domain binding motif;Calmodulin-dependent protein kinase II substrate motif;G protein-coupled receptor kinase 1 substrate motif;MAPKAPK1 kinase substrate motif;p70 Ribosomal S6 kinase substrate motif;Phosphorylase kinase substrate motif;PKA kinase substrate motif;PKC kinase substrate motif;ZIP kinase substrate motif	cellular macromolecule metabolic process;cellular metabolic process;cellular nitrogen compound metabolic process;cellular process;macromolecule metabolic process;metabolic process;ncRNA metabolic process;ncRNA processing;nitrogen compound metabolic process;nucleic acid metabolic process;nucleobase-containing compound metabolic process;primary metabolic process;RNA metabolic process;RNA processing…	binding;catalytic activity;methyltransferase activity;nucleic acid binding;RNA binding;S-adenosylmethionine-dependent methyltransferase activity;transferase activity;transferase activity, transferring one-carbon groups	cell part;intracellular non-membrane-bounded organelle;intracellular organelle;intracellular organelle part;intracellular part;non-membrane-bounded organelle;nuclear part;nucleolus;organelle;organelle part		1	105.029	1	LSSRARKRAAKRRAGSVDVPKPNKSPGIKTL
>sp|Q6P2L6|NSD3_MOUSE Histone-lysine N-methyltransferase NSD3 OS=Mus musculus GN=Whsc1l1 PE=1 SV=2;>sp|Q6P2L6-2|NSD3_MOUSE Isoform 2 of Histone-lysine N-methyltransferase NSD3 OS=Mus musculus GN=Whsc1l1;>sp|Q6P2L6-4|NSD3_MOUSE Isoform 4 of Histone-lysine N	Q6P2L6	Histone-lysine N-methyltransferase NSD3	Whsc1l1	S	457;467;467	4.1074	2		4.4615	3.7533	1.40741		14-3-3 domain binding motif;Calmodulin-dependent protein kinase II substrate motif;Casein kinase II substrate motif;Phosphorylase kinase substrate motif;PKA kinase substrate motif;PKC kinase substrate motif;ZIP kinase substrate motif	biological regulation;biosynthetic process;cellular biosynthetic process;cellular macromolecule biosynthetic process;cellular macromolecule metabolic process;cellular metabolic process;cellular nitrogen compound metabolic process;cellular process;macromolecule biosynthetic process;macromolecule metabolic process;metabolic process;nitrogen compound metabolic process;nucleic acid metabolic process;…	binding;catalytic activity;cation binding;histone methyltransferase activity;histone-lysine N-methyltransferase activity;ion binding;lysine N-methyltransferase activity;metal ion binding;methyltransferase activity;N-methyltransferase activity;protein methyltransferase activity;protein-lysine N-methyltransferase activity;S-adenosylmethionine-dependent methyltransferase activity;transferase activit…	cell part;chromosome;intracellular membrane-bounded organelle;intracellular non-membrane-bounded organelle;intracellular organelle;intracellular part;membrane-bounded organelle;non-membrane-bounded organelle;nucleus;organelle	Lysine degradation	0.995876	23.8287	1	QSSTDLRRQSQRRHTSLEEEEPPPVKIAWKT
>sp|Q924S7|SPRE2_MOUSE Sprouty-related, EVH1 domain-containing protein 2 OS=Mus musculus GN=Spred2 PE=1 SV=1	Q924S7	Sprouty-related, EVH1 domain-containing protein 2	Spred2	S	197	4.0617	1		4.0617		0			biological regulation;developmental process;inactivation of MAPK activity;multicellular organismal development;multicellular organismal process;negative regulation of biological process;negative regulation of catalytic activity;negative regulation of cellular metabolic process;negative regulation of cellular process;negative regulation of cellular protein metabolic process;negative regulation of …	binding;cytokine receptor binding;enzyme binding;enzyme inhibitor activity;enzyme regulator activity;kinase binding;kinase inhibitor activity;kinase regulator activity;protein binding;protein kinase binding;protein kinase inhibitor activity;protein kinase regulator activity;protein serine/threonine kinase inhibitor activity;receptor binding;stem cell factor receptor binding	cell part;cytoplasmic part;cytoplasmic vesicle;cytoplasmic vesicle membrane;cytoplasmic vesicle part;intracellular organelle;intracellular organelle part;intracellular part;membrane;organelle;organelle membrane;organelle part;plasma membrane;transport vesicle membrane;vesicle;vesicle membrane	Jak-STAT signaling pathway	0.995543	24.6041	1	PYPMDHYHPDQRLPRSYPQVTFPEDDEEIVR
>sp|P39428|TRAF1_MOUSE TNF receptor-associated factor 1 OS=Mus musculus GN=Traf1 PE=1 SV=2	P39428	TNF receptor-associated factor 1	Traf1	S	60	4.05847	3	4.035	4.7068	3.4336	2.36716		Casein kinase II substrate motif;ERK1,2 kinase substrate motif;G protein-coupled receptor kinase 1 substrate motif;GSK-3, ERK1, ERK2, CDK5 substrate motif;WW domain binding motif	apoptosis;biological regulation;cell death;cellular process;cellular response to stimulus;death;positive regulation of molecular function;positive regulation of NF-kappaB transcription factor activity;positive regulation of sequence-specific DNA binding transcription factor activity;programmed cell death;regulation of biological process;regulation of biosynthetic process;regulation of cellular bi…	binding;cation binding;ion binding;metal ion binding;protein binding;transition metal ion binding;zinc ion binding	cell part;cytoplasm;intracellular part	Pathways in cancer;Small cell lung cancer	1	66.5973	1;2	DRICPKCRADNLHPVSPGSPLTQEKVHSDVA
>sp|Q9DBR7|MYPT1_MOUSE Protein phosphatase 1 regulatory subunit 12A OS=Mus musculus GN=Ppp1r12a PE=1 SV=2;>sp|Q9DBR7-2|MYPT1_MOUSE Isoform 2 of Protein phosphatase 1 regulatory subunit 12A OS=Mus musculus GN=Ppp1r12a	Q9DBR7	Protein phosphatase 1 regulatory subunit 12A	Ppp1r12a	S	507;507	4.01783	3	3.8215	5.1578	3.0742	1.92454		14-3-3 domain binding motif;Calmodulin-dependent protein kinase II substrate motif;Casein kinase II substrate motif;PKA kinase substrate motif;PKC kinase substrate motif;Pyruvate dehydrogenase kinase substrate motif;ZIP kinase substrate motif	biological regulation;cell cycle phase;cell cycle process;cellular component organization;cellular component organization at cellular level;cellular component organization or biogenesis;cellular component organization or biogenesis at cellular level;cellular macromolecule metabolic process;cellular metabolic process;cellular process;cellular protein metabolic process;centrosome organization;depho…	14-3-3 protein binding;binding;enzyme inhibitor activity;enzyme regulator activity;phosphatase regulator activity;protein binding	cell part;centrosome;chromosomal part;contractile fiber;cytoplasmic part;cytoskeletal part;intracellular non-membrane-bounded organelle;intracellular organelle;intracellular organelle part;intracellular part;kinetochore;macromolecular complex;microtubule organizing center;non-membrane-bounded organelle;organelle;organelle part;protein complex;protein serine/threonine phosphatase complex;PTW/PP1 p…	Focal adhesion;Long-term potentiation;Regulation of actin cytoskeleton;Vascular smooth muscle contraction	0.999945	42.674	1	TRLAYVTPTIPRRLASTSDIEEKENRESSSL
>sp|Q9WTN3-3|SRBP1_MOUSE Isoform SREBP-1C of Sterol regulatory element-binding protein 1 OS=Mus musculus GN=Srebf1;>sp|Q9WTN3|SRBP1_MOUSE Sterol regulatory element-binding protein 1 OS=Mus musculus GN=Srebf1 PE=1 SV=4	Q9WTN3-3	Sterol regulatory element-binding protein 1;Processed sterol regulatory element-binding protein 1	Srebf1	S	72;96	4.00215	2		4.4711	3.5332	1.2648		ERK1,2 kinase substrate motif;G protein-coupled receptor kinase 1 substrate motif;GSK3 kinase substrate motif;GSK-3, ERK1, ERK2, CDK5 substrate motif;WW domain binding motif	aging;alcohol metabolic process;anatomical structure development;biological regulation;biosynthetic process;cell communication;cell surface receptor linked signaling pathway;cellular biosynthetic process;cellular macromolecule biosynthetic process;cellular macromolecule metabolic process;cellular metabolic process;cellular nitrogen compound metabolic process;cellular process;cellular response to …	binding;chromatin binding;DNA binding;enzyme binding;kinase binding;nucleic acid binding;nucleic acid binding transcription factor activity;protein binding;protein kinase binding;regulatory region DNA binding;regulatory region nucleic acid binding;sequence-specific DNA binding;sequence-specific DNA binding transcription factor activity;sterol response element binding;transcription regulatory regi…	cell part;coated vesicle membrane;cytoplasm;cytoplasmic part;cytoplasmic vesicle membrane;cytoplasmic vesicle part;endoplasmic reticulum membrane;endoplasmic reticulum part;ER to Golgi transport vesicle membrane;Golgi apparatus part;Golgi membrane;integral to membrane;intracellular membrane-bounded organelle;intracellular organelle;intracellular organelle part;intracellular part;intrinsic to memb…	Insulin signaling pathway	0.999999	58.5232	1	LEAFLGGPKVTPAPLSPPPSAPAALKMYPSV
>sp|Q4VAC9|PKHG3_MOUSE Pleckstrin homology domain-containing family G member 3 OS=Mus musculus GN=Plekhg3 PE=1 SV=2;>sp|Q4VAC9-2|PKHG3_MOUSE Isoform 2 of Pleckstrin homology domain-containing family G member 3 OS=Mus musculus GN=Plekhg3;>sp|Q4VAC9-5|PKHG3_	Q4VAC9	Pleckstrin homology domain-containing family G member 3	Plekhg3	T	1128;1127;515	3.9944	1			3.9944	0		b-Adrenergic Receptor kinase substrate motif		enzyme regulator activity;GTPase regulator activity;guanyl-nucleotide exchange factor activity;nucleoside-triphosphatase regulator activity;Ras guanyl-nucleotide exchange factor activity;Rho guanyl-nucleotide exchange factor activity;small GTPase regulator activity			0.908563	9.97233	1	VAQEHGTSKSSAAVETSPRRFSFSPSAVSPR
>sp|Q62523|ZYX_MOUSE Zyxin OS=Mus musculus GN=Zyx PE=1 SV=2	Q62523	Zyxin	Zyx	S	336	3.9348	1		3.9348		0		ERK1,2 kinase substrate motif;G protein-coupled receptor kinase 1 substrate motif;Growth associated histone HI kinase substrate motif;GSK-3, ERK1, ERK2, CDK5 substrate motif;WW domain binding motif	biological adhesion;biological regulation;cell adhesion;cellular process;regulation of biological process;regulation of defense response;regulation of inflammatory response;regulation of response to external stimulus;regulation of response to stimulus;regulation of response to stress	binding;cation binding;ion binding;metal ion binding;protein binding;transition metal ion binding;zinc ion binding	actin filament bundle;actomyosin;adherens junction;anchoring junction;cell junction;cell part;cell-cell adherens junction;cell-cell junction;cell-substrate adherens junction;cell-substrate junction;cytoplasm;cytoskeletal part;focal adhesion;intracellular membrane-bounded organelle;intracellular organelle;intracellular organelle part;intracellular part;membrane-bounded organelle;nucleus;organelle;…	Focal adhesion	1	81.4553	1	QHPQPPPAQNQNQVRSPGGPGPLTLKEVEEL
>sp|A2AJK6|CHD7_MOUSE Chromodomain-helicase-DNA-binding protein 7 OS=Mus musculus GN=Chd7 PE=1 SV=1;>sp|A2AJK6-3|CHD7_MOUSE Isoform 3 of Chromodomain-helicase-DNA-binding protein 7 OS=Mus musculus GN=Chd7	A2AJK6	Chromodomain-helicase-DNA-binding protein 7	Chd7	S	626;626	3.92563	3	4.3381	4.2452	3.1936	2.27546		14-3-3 domain binding motif;Aurora-A kinase substrate motif;Calmodulin-dependent protein kinase II substrate motif;G protein-coupled receptor kinase 1 substrate motif;GSK3 kinase substrate motif;PAK2 kinase substrate motif;Phosphorylase kinase substrate motif;PKA kinase substrate motif;PKC epsilon kinase substrate motif;PKC kinase substrate motif	adult behavior;adult heart development;adult locomotory behavior;adult walking behavior;anatomical structure development;anatomical structure morphogenesis;appendage morphogenesis;artery morphogenesis;behavior;biological regulation;biosynthetic process;blood circulation;blood vessel development;blood vessel morphogenesis;camera-type eye development;cell activation;cell differentiation;cellular bi…	adenyl nucleotide binding;adenyl ribonucleotide binding;ATP binding;binding;catalytic activity;chromatin binding;DNA binding;helicase activity;hydrolase activity;hydrolase activity, acting on acid anhydrides;hydrolase activity, acting on acid anhydrides, in phosphorus-containing anhydrides;nucleic acid binding;nucleoside-triphosphatase activity;nucleotide binding;protein binding;purine nucleotide…	cell part;intracellular membrane-bounded organelle;intracellular organelle;intracellular part;membrane-bounded organelle;nucleus;organelle		1	71.9583	1	DDFPGGVENQELRRNSLDVSQEEKKKKKRPK
>sp|P55194|3BP1_MOUSE SH3 domain-binding protein 1 OS=Mus musculus GN=Sh3bp1 PE=1 SV=2	P55194	SH3 domain-binding protein 1	Sh3bp1	S	557	3.92175	2	3.9649		3.8786	2.3228		G protein-coupled receptor kinase 1 substrate motif;MAPKAPK2 kinase substrate motif	biological regulation;cellular process;cellular response to stimulus;regulation of biological process;regulation of cellular process;response to stimulus;signal transduction	binding;enzyme activator activity;enzyme regulator activity;GTPase activator activity;GTPase regulator activity;nucleoside-triphosphatase regulator activity;protein binding;protein domain specific binding;SH3 domain binding	cell part;cytoplasm;intracellular part		0.960971	13.9132	1	PARRQSRRLPASPVISNMPAQVDQGVATEDR
>sp|Q80U38|KHNYN_MOUSE Protein KHNYN OS=Mus musculus GN=Khnyn PE=2 SV=2	Q80U38	Protein KHNYN	Khnyn	S	214	3.9088	1		3.9088		0		ERK1,2 kinase substrate motif;GSK-3, ERK1, ERK2, CDK5 substrate motif;MAPKAPK2 kinase substrate motif;WW domain binding motif					0.999997	57.4874	1	RGQGPSREVGSSGLLSPQFQGVRAPLNEGRE
>sp|P33174|KIF4_MOUSE Chromosome-associated kinesin KIF4 OS=Mus musculus GN=Kif4 PE=1 SV=3	P33174	Chromosome-associated kinesin KIF4	Kif4	T	800	3.90535	2	4.052	3.7587		1.76032		Calmodulin-dependent protein kinase II substrate motif;Casein kinase II substrate motif;PAK2 kinase substrate motif;PKA kinase substrate motif;PKC kinase substrate motif	cellular component movement;cellular process;microtubule-based movement;microtubule-based process	adenyl nucleotide binding;adenyl ribonucleotide binding;ATP binding;binding;catalytic activity;DNA binding;hydrolase activity;hydrolase activity, acting on acid anhydrides;hydrolase activity, acting on acid anhydrides, in phosphorus-containing anhydrides;microtubule motor activity;motor activity;nucleic acid binding;nucleoside-triphosphatase activity;nucleotide binding;purine nucleotide binding;p…	cell part;chromosome;cytoplasmic part;cytoskeletal part;cytosol;intracellular membrane-bounded organelle;intracellular non-membrane-bounded organelle;intracellular organelle;intracellular organelle part;intracellular part;kinesin complex;macromolecular complex;membrane-bounded organelle;microtubule;microtubule associated complex;non-membrane-bounded organelle;nucleus;organelle;organelle part;prot…		0.866832	8.13536	1	KRESGENPPLKLRRRTFSYDEIHGQDSGAED
>sp|Q8R4H2|ARHGC_MOUSE Rho guanine nucleotide exchange factor 12 OS=Mus musculus GN=Arhgef12 PE=1 SV=2	Q8R4H2	Rho guanine nucleotide exchange factor 12	Arhgef12	S	190	3.8743	1		3.8743		0		14-3-3 domain binding motif;Calmodulin-dependent protein kinase I substrate motif;Calmodulin-dependent protein kinase II substrate motif;Calmodulin-dependent protein kinase IV substrate motif;Chk1 kinase substrate motif;ERK1,2 kinase substrate motif;GSK-3, ERK1, ERK2, CDK5 substrate motif;PKA kinase substrate motif;PKC kinase substrate motif;WW domain binding motif	biological regulation;cellular process;cellular response to stimulus;intracellular signal transduction;negative regulation of biological process;negative regulation of cell communication;negative regulation of cellular process;negative regulation of G-protein coupled receptor protein signaling pathway;negative regulation of response to stimulus;negative regulation of signal transduction;negative …	binding;enzyme activator activity;enzyme regulator activity;GTPase activator activity;GTPase regulator activity;guanyl-nucleotide exchange factor activity;nucleoside-triphosphatase regulator activity;protein binding;Ras guanyl-nucleotide exchange factor activity;Rho guanyl-nucleotide exchange factor activity;small GTPase regulator activity	cell part;cytoplasm;intracellular part;membrane	Axon guidance;ko05152;Regulation of actin cytoskeleton;Vascular smooth muscle contraction	0.945686	12.4083	1	SPHSPGAAGNMERITSPVLVGEENNVVHNQK
>sp|Q58FA4|E2F8_MOUSE Transcription factor E2F8 OS=Mus musculus GN=E2f8 PE=1 SV=1	Q58FA4	Transcription factor E2F8	E2f8	S	416	3.861	1			3.861	0		Cdc2 kinase substrate motif;CDK kinase substrate motif;CDK1,2,4,6 kinase substrate motif;ERK1,2 kinase substrate motif;G protein-coupled receptor kinase 1 substrate motif;Growth associated histone HI kinase substrate motif;GSK3 kinase substrate motif;GSK-3, ERK1, ERK2, CDK5 substrate motif;MAPKAPK2 kinase substrate motif;MDC1 BRCT domain binding motif;Plk1 PBD domain binding motif;WW domain bindi…	anatomical structure development;anatomical structure formation involved in morphogenesis;angiogenesis;biological regulation;biosynthetic process;cell cycle;cell cycle comprising mitosis without cytokinesis;cell differentiation;cell differentiation involved in embryonic placenta development;cell proliferation;cellular biosynthetic process;cellular developmental process;cellular macromolecule bios…	binding;core promoter binding;DNA binding;identical protein binding;nucleic acid binding;nucleic acid binding transcription factor activity;protein binding;protein binding transcription factor activity;protein dimerization activity;protein homodimerization activity;regulatory region DNA binding;regulatory region nucleic acid binding;sequence-specific DNA binding transcription factor activity;tran…	cell part;intracellular membrane-bounded organelle;intracellular organelle;intracellular organelle part;intracellular part;macromolecular complex;membrane-bounded organelle;nuclear part;nucleoplasm part;nucleus;organelle;organelle part;protein complex;transcription factor complex		0.748876	4.91119	1;2	KSIENDRRKISSAPSSPVKSNKAESSQNSPP
>sp|P0C7T6|ATX1L_MOUSE Ataxin-1-like OS=Mus musculus GN=Atxn1l PE=1 SV=1	P0C7T6	Ataxin-1-like	Atxn1l	S	282	3.8506	2	6.2418	1.4594		0.431508		14-3-3 domain binding motif;b-Adrenergic Receptor kinase substrate motif;Calmodulin-dependent protein kinase II substrate motif;G protein-coupled receptor kinase 1 substrate motif;MAPKAPK2 kinase substrate motif;PAK2 kinase substrate motif;PKA kinase substrate motif;PKC epsilon kinase substrate motif;PKC kinase substrate motif	anatomical structure development;biological regulation;biosynthetic process;cellular biosynthetic process;cellular component organization;cellular component organization at cellular level;cellular component organization or biogenesis;cellular component organization or biogenesis at cellular level;cellular macromolecule biosynthetic process;cellular macromolecule metabolic process;cellular metabol…	binding;DNA binding;nucleic acid binding;protein binding;RNA binding	cell part;cell projection;dendrite;intracellular membrane-bounded organelle;intracellular organelle;intracellular part;membrane-bounded organelle;neuron projection;nucleus;organelle		0.999999	62.2139	1	AANGQRQRERNVRRESEALDSASSKGESQGL
>sp|Q6ZQA0|NBEL2_MOUSE Neurobeachin-like protein 2 OS=Mus musculus GN=Nbeal2 PE=2 SV=2;>sp|Q6ZQA0-2|NBEL2_MOUSE Isoform 2 of Neurobeachin-like protein 2 OS=Mus musculus GN=Nbeal2	Q6ZQA0	Neurobeachin-like protein 2	Nbeal2	S	2001;2002	3.8346	1			3.8346	0		ERK1,2 kinase substrate motif;G protein-coupled receptor kinase 1 substrate motif;GSK-3, ERK1, ERK2, CDK5 substrate motif;MAPKAPK2 kinase substrate motif;MDC1 BRCT domain binding motif;Plk1 PBD domain binding motif;WW domain binding motif	anatomical structure development;anatomical structure formation involved in morphogenesis;biological regulation;blood coagulation;cell development;cell differentiation;cellular component organization;cellular component organization at cellular level;cellular component organization or biogenesis;cellular component organization or biogenesis at cellular level;cellular developmental process;cellular…		cell part;cytoplasmic part;endoplasmic reticulum;intracellular membrane-bounded organelle;intracellular organelle;intracellular part;membrane-bounded organelle;organelle		0.792521	6.64582	1	YFLNFPHKVAASSASSPCQAPRPQLYPIPSH
>sp|Q8K2Z4|CND1_MOUSE Condensin complex subunit 1 OS=Mus musculus GN=Ncapd2 PE=1 SV=2;>sp|Q8K2Z4-2|CND1_MOUSE Isoform 2 of Condensin complex subunit 1 OS=Mus musculus GN=Ncapd2	Q8K2Z4	Condensin complex subunit 1	Ncapd2	S	1320;1320	3.83017	3	3.3929	5.0634	3.0342	1.86389		Casein kinase II substrate motif	cell cycle process;cellular component organization;cellular component organization at cellular level;cellular component organization or biogenesis;cellular component organization or biogenesis at cellular level;cellular macromolecule metabolic process;cellular metabolic process;cellular nitrogen compound metabolic process;cellular process;chromosome condensation;chromosome organization;DNA confor…		cell part;chromosomal part;chromosome;condensed chromosome;condensin complex;cytoplasm;intracellular membrane-bounded organelle;intracellular non-membrane-bounded organelle;intracellular organelle;intracellular organelle part;intracellular part;macromolecular complex;membrane-bounded organelle;non-membrane-bounded organelle;nuclear chromosome;nuclear part;nucleus;organelle;organelle part;pronucle…	Cell cycle - yeast	0.99268	21.5992	1;2	SAKKPSAVSRLQPLTSVDSDNDFVTPKPRRT
>sp|Q91YL3|UCKL1_MOUSE Uridine-cytidine kinase-like 1 OS=Mus musculus GN=Uckl1 PE=2 SV=1	Q91YL3	Uridine-cytidine kinase-like 1	Uckl1	S	63	3.8245	1		3.8245		0		14-3-3 domain binding motif;Akt kinase substrate motif;ATM kinase substrate motif;Calmodulin-dependent protein kinase II substrate motif;DNA dependent Protein kinase substrate motif;G protein-coupled receptor kinase 1 substrate motif;GSK3 kinase substrate motif;MAPKAPK1 kinase substrate motif;PKA kinase substrate motif;PKC kinase substrate motif	biosynthetic process;cellular biosynthetic process;cellular metabolic compound salvage;cellular metabolic process;cellular nitrogen compound biosynthetic process;cellular nitrogen compound metabolic process;cellular process;heterocycle biosynthetic process;heterocycle metabolic process;metabolic process;nitrogen compound metabolic process;nucleobase-containing compound biosynthetic process;nucleo…	adenyl nucleotide binding;adenyl ribonucleotide binding;ATP binding;binding;catalytic activity;kinase activity;nucleotide binding;purine nucleotide binding;purine ribonucleoside triphosphate binding;purine ribonucleotide binding;ribonucleotide binding;transferase activity;transferase activity, transferring phosphorus-containing groups	cell part;cytoplasmic part;endoplasmic reticulum;intracellular membrane-bounded organelle;intracellular organelle;intracellular part;membrane-bounded organelle;nucleus;organelle	Drug metabolism - other enzymes;Pyrimidine metabolism	0.959669	16.7752	1	LPPVGTGRSPRKRTTSQCKSEPPLLRTSKRT
>sp|Q69ZS7|HBS1L_MOUSE HBS1-like protein OS=Mus musculus GN=Hbs1l PE=1 SV=2;>sp|Q69ZS7-2|HBS1L_MOUSE Isoform 2 of HBS1-like protein OS=Mus musculus GN=Hbs1l	Q69ZS7	HBS1-like protein	Hbs1l	S	148;65	3.8099	1		3.8099		0		ATM kinase substrate motif;Casein kinase II substrate motif;DNA dependent Protein kinase substrate motif;G protein-coupled receptor kinase 1 substrate motif;GSK3 kinase substrate motif;MDC1 BRCT domain binding motif;PKA kinase substrate motif;PKC kinase substrate motif;Plk1 PBD domain binding motif		binding;catalytic activity;GTP binding;GTPase activity;guanyl nucleotide binding;guanyl ribonucleotide binding;hydrolase activity;hydrolase activity, acting on acid anhydrides;hydrolase activity, acting on acid anhydrides, in phosphorus-containing anhydrides;nucleic acid binding;nucleoside-triphosphatase activity;nucleotide binding;purine nucleotide binding;purine ribonucleoside triphosphate bind…		mRNA surveillance pathway	0.77031	5.44662	1	CAGQPSKGKSVISRSSQSESEIVPKVAKMTV
>sp|Q8C1D8|IWS1_MOUSE Protein IWS1 homolog OS=Mus musculus GN=Iws1 PE=1 SV=1	Q8C1D8	Protein IWS1 homolog	Iws1	S	667	3.80293	3	5.0891	2.9638	3.3559	1.8152		14-3-3 domain binding motif;Akt kinase substrate motif;Calmodulin-dependent protein kinase II substrate motif;MAPKAPK1 kinase substrate motif;MDC1 BRCT domain binding motif;PKA kinase substrate motif;PKC kinase substrate motif;Plk1 PBD domain binding motif;ZIP kinase substrate motif	biological regulation;biosynthetic process;cellular biosynthetic process;cellular macromolecule biosynthetic process;cellular macromolecule metabolic process;cellular metabolic process;cellular nitrogen compound metabolic process;cellular process;establishment of localization;establishment of RNA localization;macromolecule biosynthetic process;macromolecule metabolic process;metabolic process;mRN…	binding;DNA binding;nucleic acid binding	cell part;intracellular membrane-bounded organelle;intracellular organelle;intracellular part;membrane-bounded organelle;nucleus;organelle		0.999714	36.3184	1;2	EQRDLEQMPQRRRLSSTGGQTPRRDLEKVLT
>sp|Q571I4|SG223_MOUSE Tyrosine-protein kinase SgK223 OS=Mus musculus GN=Sgk223 PE=1 SV=2	Q571I4	Tyrosine-protein kinase SgK223	Sgk223	S	526	3.78443	3	3.9365	4.114	3.3028	2.5916		Casein kinase I substrate motif;Casein kinase II substrate motif;ERK1,2 kinase substrate motif;GSK-3, ERK1, ERK2, CDK5 substrate motif;WW domain binding motif		adenyl nucleotide binding;adenyl ribonucleotide binding;ATP binding;binding;catalytic activity;kinase activity;non-membrane spanning protein tyrosine kinase activity;nucleotide binding;phosphotransferase activity, alcohol group as acceptor;protein kinase activity;protein tyrosine kinase activity;purine nucleotide binding;purine ribonucleoside triphosphate binding;purine ribonucleotide binding;rib…			0.994631	25.7109	1	SSDLEKVSQSSAESLSPSFRGAHVSFTTGST
>sp|Q8K327|CHAP1_MOUSE Chromosome alignment-maintaining phosphoprotein 1 OS=Mus musculus GN=Champ1 PE=1 SV=1	Q8K327	Chromosome alignment-maintaining phosphoprotein 1	Champ1	S	425	3.7469	2		3.7692	3.7246	2.49234		Casein kinase II substrate motif;ERK1,2 kinase substrate motif;GSK-3, ERK1, ERK2, CDK5 substrate motif;MAPKAPK2 kinase substrate motif;WW domain binding motif	attachment of spindle microtubules to chromosome;attachment of spindle microtubules to kinetochore;attachment of spindle microtubules to kinetochore involved in mitotic sister chromatid segregation;biological regulation;cell cycle process;cellular component organization;cellular component organization at cellular level;cellular component organization or biogenesis;cellular component organization …	binding;cation binding;ion binding;metal ion binding;nucleic acid binding	cell part;chromosomal part;chromosome;condensed chromosome;condensed chromosome kinetochore;cytoplasm;cytoskeletal part;intracellular membrane-bounded organelle;intracellular non-membrane-bounded organelle;intracellular organelle;intracellular organelle part;intracellular part;kinetochore;macromolecular complex;membrane-bounded organelle;non-membrane-bounded organelle;nucleus;organelle;organelle …		1	83.877	1;2	RPGPPLSPEIRSPAGSPELKKPSSSPDLWKV
>sp|Q9WTV7|RNF12_MOUSE E3 ubiquitin-protein ligase RLIM OS=Mus musculus GN=Rlim PE=1 SV=2	Q9WTV7	E3 ubiquitin-protein ligase RLIM	Rlim	S	163	3.73643	3	3.859	4.1232	3.2271	2.51503		14-3-3 domain binding motif;Aurora-A kinase substrate motif;Calmodulin-dependent protein kinase II substrate motif;Casein kinase II substrate motif;PAK2 kinase substrate motif;Phosphorylase kinase substrate motif;PKA kinase substrate motif;PKC epsilon kinase substrate motif;PKC kinase substrate motif	biological regulation;biosynthetic process;catabolic process;cellular biosynthetic process;cellular catabolic process;cellular macromolecule biosynthetic process;cellular macromolecule catabolic process;cellular macromolecule metabolic process;cellular metabolic process;cellular nitrogen compound metabolic process;cellular process;cellular protein metabolic process;dosage compensation;dosage comp…	acid-amino acid ligase activity;binding;catalytic activity;cation binding;ion binding;ligase activity;ligase activity, forming carbon-nitrogen bonds;metal ion binding;protein binding;small conjugating protein ligase activity;transition metal ion binding;ubiquitin-protein ligase activity;zinc ion binding	cell part;cytoplasm;intracellular membrane-bounded organelle;intracellular organelle;intracellular part;membrane-bounded organelle;nucleus;organelle		1	85.8921	1	SQTSENESEPSTRRLSVENMESSSQRQMENS
>sp|Q8BT07|CEP55_MOUSE Centrosomal protein of 55 kDa OS=Mus musculus GN=Cep55 PE=1 SV=2;>sp|Q8BT07-2|CEP55_MOUSE Isoform 2 of Centrosomal protein of 55 kDa OS=Mus musculus GN=Cep55	Q8BT07	Centrosomal protein of 55 kDa	Cep55	S	428;427	3.7344	1	3.7344			0		DNA dependent Protein kinase substrate motif;PKA kinase substrate motif;PKC kinase substrate motif	cell cycle cytokinesis;cell cycle phase;cell cycle process;cellular component organization;cellular component organization at cellular level;cellular component organization or biogenesis;cellular component organization or biogenesis at cellular level;cellular process;cytokinesis;cytokinesis after mitosis;mitosis;nuclear division;organelle fission;organelle organization	binding;protein binding	cell division site part;cell part;centriole;cleavage furrow;cytoplasmic part;cytoskeletal part;extracellular region part;intercellular bridge;intracellular non-membrane-bounded organelle;intracellular organelle;intracellular organelle part;intracellular part;microtubule organizing center part;midbody;non-membrane-bounded organelle;organelle;organelle part		0.925322	11.7702	1;2	REPESRVKATSPKSPSAALNDSLVECPKCSV
>sp|Q62273|S26A2_MOUSE Sulfate transporter OS=Mus musculus GN=Slc26a2 PE=2 SV=1	Q62273	Sulfate transporter	Slc26a2	S	12	3.6842	2	4.2024		3.166	1.16167		Casein kinase II substrate motif;ERK1,2 kinase substrate motif;Growth associated histone HI kinase substrate motif;GSK-3, ERK1, ERK2, CDK5 substrate motif;PKA kinase substrate motif;PKC kinase substrate motif;Pyruvate dehydrogenase kinase substrate motif;WW domain binding motif	multicellular organismal process;ossification	active transmembrane transporter activity;anion transmembrane transporter activity;inorganic anion transmembrane transporter activity;ion transmembrane transporter activity;secondary active sulfate transmembrane transporter activity;secondary active transmembrane transporter activity;substrate-specific transmembrane transporter activity;substrate-specific transporter activity;sulfate transmembran…	cell part;integral to membrane;intrinsic to membrane;membrane part		1	106.667	1	____MSSENKEQHDLSPRDLPEEAFGFPSEL
>sp|Q9QWY8-4|ASAP1_MOUSE Isoform 4 of Arf-GAP with SH3 domain, ANK repeat and PH domain-containing protein 1 OS=Mus musculus GN=Asap1;>sp|Q9QWY8-3|ASAP1_MOUSE Isoform 3 of Arf-GAP with SH3 domain, ANK repeat and PH domain-containing protein 1 OS=Mus muscul	Q9QWY8-4	Arf-GAP with SH3 domain, ANK repeat and PH domain-containing protein 1	Asap1	S	843;846;858	3.6678	1		3.6678		0		Casein kinase I substrate motif;DNA dependent Protein kinase substrate motif;ERK1,2 kinase substrate motif;GSK-3, ERK1, ERK2, CDK5 substrate motif;MAPKAPK2 kinase substrate motif;WW domain binding motif	anatomical structure morphogenesis;biological regulation;cell part morphogenesis;cell projection morphogenesis;cell projection organization;cellular component morphogenesis;cellular component organization;cellular component organization at cellular level;cellular component organization or biogenesis;cellular component organization or biogenesis at cellular level;cellular developmental process;cel…	ARF GTPase activator activity;binding;cation binding;enzyme activator activity;enzyme regulator activity;GTPase activator activity;GTPase regulator activity;ion binding;lipid binding;metal ion binding;nucleoside-triphosphatase regulator activity;phosphatidylinositol binding;phosphatidylinositol-3,4,5-trisphosphate binding;phosphatidylinositol-4,5-bisphosphate binding;phospholipid binding;protein …	cell part;cytoplasm;intracellular part;membrane	Endocytosis;Fc gamma R-mediated phagocytosis	0.999997	55.6564	1;2	PPPPPGHKRTLSDPPSPLPHGPPNKGAIPWG
>sp|Q8BRT1|CLAP2_MOUSE CLIP-associating protein 2 OS=Mus musculus GN=Clasp2 PE=1 SV=1	Q8BRT1	CLIP-associating protein 2	Clasp2	S	1021	3.6642	1		3.6642		0		Casein kinase I substrate motif;ERK1,2 kinase substrate motif;GSK-3, ERK1, ERK2, CDK5 substrate motif;MAPKAPK2 kinase substrate motif;WW domain binding motif	biological regulation;cell cycle phase;cell cycle process;cell migration;cell motility;cellular component movement;cellular component organization;cellular component organization at cellular level;cellular component organization or biogenesis;cellular component organization or biogenesis at cellular level;cellular process;cytoskeleton organization;establishment or maintenance of cell polarity;loc…	binding;cytoskeletal protein binding;microtubule binding;microtubule plus-end binding;protein binding;tubulin binding	cell part;cell projection membrane;cell projection part;chromosomal part;condensed chromosome kinetochore;cytoplasmic part;cytoskeletal part;Golgi apparatus;Golgi apparatus part;intracellular membrane-bounded organelle;intracellular non-membrane-bounded organelle;intracellular organelle;intracellular organelle part;intracellular part;kinetochore;leading edge membrane;macromolecular complex;membra…		0.999999	59.9173	1	PRSRDYNPYNYSDSISPFNKSALKEAMFDDD
>sp|Q62245|SOS1_MOUSE Son of sevenless homolog 1 OS=Mus musculus GN=Sos1 PE=1 SV=2	Q62245	Son of sevenless homolog 1	Sos1	S	1120	3.64277	3	3.8801	4.1961	2.8521	2.07372		14-3-3 domain binding motif;Calmodulin-dependent protein kinase II substrate motif;Casein kinase II substrate motif;MAPKAPK2 kinase substrate motif;Phosphorylase kinase substrate motif;PKA kinase substrate motif;PKC kinase substrate motif	biological regulation;cell surface receptor linked signaling pathway;cellular process;cellular response to stimulus;enzyme linked receptor protein signaling pathway;intracellular signal transduction;nerve growth factor receptor signaling pathway;positive regulation of biological process;positive regulation of catalytic activity;positive regulation of cell communication;positive regulation of cell…	binding;DNA binding;enzyme regulator activity;GTPase regulator activity;guanyl-nucleotide exchange factor activity;nucleic acid binding;nucleoside-triphosphatase regulator activity;protein binding;Ras guanyl-nucleotide exchange factor activity;Rho guanyl-nucleotide exchange factor activity;small GTPase regulator activity	cell body;cell part;cytoplasmic part;cytoskeletal part;cytosol;intracellular organelle part;intracellular part;membrane;neuronal cell body;organelle part;plasma membrane;postsynaptic density;synapse part	Acute myeloid leukemia;B cell receptor signaling pathway;Chemokine signaling pathway;Chronic myeloid leukemia;Dorso-ventral axis formation;Endometrial cancer;ErbB signaling pathway;Fc epsilon RI signaling pathway;Focal adhesion;Gap junction;Glioma;GnRH signaling pathway;Hepatitis C;Insulin signaling pathway;Jak-STAT signaling pathway;MAPK signaling pathway;MAPK signaling pathway - fly;Natural kil…	0.998155	29.2154	1;2	FDSDHSASPFHSRSASVSSISLSKGTDEVPV
>sp|Q9WTN3-3|SRBP1_MOUSE Isoform SREBP-1C of Sterol regulatory element-binding protein 1 OS=Mus musculus GN=Srebf1;>sp|Q9WTN3|SRBP1_MOUSE Sterol regulatory element-binding protein 1 OS=Mus musculus GN=Srebf1 PE=1 SV=4	Q9WTN3-3	Sterol regulatory element-binding protein 1;Processed sterol regulatory element-binding protein 1	Srebf1	S	76;100	3.6314	1		3.6314		0		DNA dependent Protein kinase substrate motif;G protein-coupled receptor kinase 1 substrate motif;MAPKAPK2 kinase substrate motif	aging;alcohol metabolic process;anatomical structure development;biological regulation;biosynthetic process;cell communication;cell surface receptor linked signaling pathway;cellular biosynthetic process;cellular macromolecule biosynthetic process;cellular macromolecule metabolic process;cellular metabolic process;cellular nitrogen compound metabolic process;cellular process;cellular response to …	binding;chromatin binding;DNA binding;enzyme binding;kinase binding;nucleic acid binding;nucleic acid binding transcription factor activity;protein binding;protein kinase binding;regulatory region DNA binding;regulatory region nucleic acid binding;sequence-specific DNA binding;sequence-specific DNA binding transcription factor activity;sterol response element binding;transcription regulatory regi…	cell part;coated vesicle membrane;cytoplasm;cytoplasmic part;cytoplasmic vesicle membrane;cytoplasmic vesicle part;endoplasmic reticulum membrane;endoplasmic reticulum part;ER to Golgi transport vesicle membrane;Golgi apparatus part;Golgi membrane;integral to membrane;intracellular membrane-bounded organelle;intracellular organelle;intracellular organelle part;intracellular part;intrinsic to memb…	Insulin signaling pathway	0.763122	5.08078	1	LGGPKVTPAPLSPPPSAPAALKMYPSVSPFS
>sp|Q8CAS9-3|PARP9_MOUSE Isoform 3 of Poly [ADP-ribose] polymerase 9 OS=Mus musculus GN=Parp9;>sp|Q8CAS9|PARP9_MOUSE Poly [ADP-ribose] polymerase 9 OS=Mus musculus GN=Parp9 PE=1 SV=2	Q8CAS9-3	Poly [ADP-ribose] polymerase 9	Parp9	S	42;42	3.6114	1		3.6114		0		14-3-3 domain binding motif;Akt kinase substrate motif;Calmodulin-dependent protein kinase II substrate motif;Casein kinase II substrate motif;G protein-coupled receptor kinase 1 substrate motif;MAPKAPK1 kinase substrate motif;PKA kinase substrate motif;PKC kinase substrate motif;Pyruvate dehydrogenase kinase substrate motif;ZIP kinase substrate motif	biological regulation;cellular macromolecule metabolic process;cellular metabolic process;cellular nitrogen compound metabolic process;cellular process;cellular response to stimulus;cellular response to stress;DNA metabolic process;DNA repair;double-strand break repair;macromolecule metabolic process;metabolic process;nitrogen compound metabolic process;nucleic acid metabolic process;nucleobase-c…	catalytic activity;NAD+ ADP-ribosyltransferase activity;transferase activity;transferase activity, transferring glycosyl groups;transferase activity, transferring pentosyl groups	cell part;cytoplasm;cytoplasmic part;cytosol;intracellular membrane-bounded organelle;intracellular organelle;intracellular part;membrane-bounded organelle;nucleus;organelle		1	72.6941	1	KKAFAELFPQRRRGHSEGDYPPLRGSANNSL
>sp|P29352|PTN22_MOUSE Tyrosine-protein phosphatase non-receptor type 22 OS=Mus musculus GN=Ptpn22 PE=1 SV=1	P29352	Tyrosine-protein phosphatase non-receptor type 22	Ptpn22	S	634	3.6068	1		3.6068		0		DNA dependent Protein kinase substrate motif;ERK1,2 kinase substrate motif;G protein-coupled receptor kinase 1 substrate motif;Growth associated histone HI kinase substrate motif;GSK-3, ERK1, ERK2, CDK5 substrate motif;PKA kinase substrate motif;PKC kinase substrate motif;WW domain binding motif	activation of immune response;antigen receptor-mediated signaling pathway;biological regulation;cell activation;cell differentiation;cell surface receptor linked signaling pathway;cellular developmental process;cellular macromolecule metabolic process;cellular metabolic process;cellular process;cellular protein metabolic process;cellular response to stimulus;dephosphorylation;developmental proces…	binding;catalytic activity;enzyme binding;hydrolase activity;hydrolase activity, acting on ester bonds;kinase binding;phosphatase activity;phosphoprotein phosphatase activity;phosphoric ester hydrolase activity;protein binding;protein domain specific binding;protein tyrosine phosphatase activity;SH3 domain binding	cell part;cytoplasm;cytoplasmic part;internal side of plasma membrane;intracellular membrane-bounded organelle;intracellular organelle;intracellular part;membrane part;membrane-bounded organelle;nucleus;organelle;perinuclear region of cytoplasm;plasma membrane part		1	109.187	1	RTPESFIVVEEAGEPSPRVTESLPLVVTFGA
>sp|Q9D2E2|TOE1_MOUSE Target of EGR1 protein 1 OS=Mus musculus GN=Toe1 PE=1 SV=1	Q9D2E2	Target of EGR1 protein 1	Toe1	S	349	3.6049	3	1.8103	4.9278	4.0766	1.22228		14-3-3 domain binding motif;Calmodulin-dependent protein kinase II substrate motif;Casein kinase II substrate motif;MAPKAPK2 kinase substrate motif;Phosphorylase kinase substrate motif;Pim1 kinase substrate sequence;PKA kinase substrate motif;PKC epsilon kinase substrate motif;PKC kinase substrate motif;ZIP kinase substrate motif		binding;cation binding;ion binding;metal ion binding;nucleic acid binding	cell part;intracellular non-membrane-bounded organelle;intracellular organelle;intracellular organelle part;intracellular part;non-membrane-bounded organelle;nuclear body;nuclear part;nuclear speck;nucleolus;nucleoplasm part;organelle;organelle part		0.999922	41.0896	1	EDKRRRRRRKDKRKRSLQSQPGTQTLAEAED
>sp|Q8BT07|CEP55_MOUSE Centrosomal protein of 55 kDa OS=Mus musculus GN=Cep55 PE=1 SV=2;>sp|Q8BT07-2|CEP55_MOUSE Isoform 2 of Centrosomal protein of 55 kDa OS=Mus musculus GN=Cep55	Q8BT07	Centrosomal protein of 55 kDa	Cep55	S	426;425	3.598	3	3.2733	4.2756	3.2451	2.29679		Casein kinase II substrate motif;ERK1,2 kinase substrate motif;G protein-coupled receptor kinase 1 substrate motif;Growth associated histone HI kinase substrate motif;GSK-3, ERK1, ERK2, CDK5 substrate motif;WW domain binding motif	cell cycle cytokinesis;cell cycle phase;cell cycle process;cellular component organization;cellular component organization at cellular level;cellular component organization or biogenesis;cellular component organization or biogenesis at cellular level;cellular process;cytokinesis;cytokinesis after mitosis;mitosis;nuclear division;organelle fission;organelle organization	binding;protein binding	cell division site part;cell part;centriole;cleavage furrow;cytoplasmic part;cytoskeletal part;extracellular region part;intercellular bridge;intracellular non-membrane-bounded organelle;intracellular organelle;intracellular organelle part;intracellular part;microtubule organizing center part;midbody;non-membrane-bounded organelle;organelle;organelle part		0.99995	42.9695	1;2	LQREPESRVKATSPKSPSAALNDSLVECPKC
>sp|Q91ZX6|SENP2_MOUSE Sentrin-specific protease 2 OS=Mus musculus GN=Senp2 PE=1 SV=2;>sp|Q91ZX6-3|SENP2_MOUSE Isoform 3 of Sentrin-specific protease 2 OS=Mus musculus GN=Senp2;>sp|Q91ZX6-2|SENP2_MOUSE Isoform 2 of Sentrin-specific protease 2 OS=Mus muscul	Q91ZX6	Sentrin-specific protease 2	Senp2	S	332;251;285	3.5884	1		3.5884		0		14-3-3 domain binding motif;Akt kinase substrate motif;Calmodulin-dependent protein kinase II substrate motif;Casein kinase II substrate motif;MAPKAPK1 kinase substrate motif;PKA kinase substrate motif;PKC kinase substrate motif	anatomical structure development;axis specification;biological regulation;biosynthetic process;cell differentiation;cell differentiation involved in embryonic placenta development;cell surface receptor linked signaling pathway;cellular biosynthetic process;cellular developmental process;cellular macromolecule biosynthetic process;cellular macromolecule metabolic process;cellular metabolic process…	catalytic activity;cysteine-type peptidase activity;hydrolase activity;peptidase activity;peptidase activity, acting on L-amino acid peptides;small conjugating protein-specific protease activity;SUMO-specific protease activity	cell part;cytoplasm;cytoplasmic membrane-bounded vesicle;cytoplasmic part;cytoplasmic vesicle;intracellular membrane-bounded organelle;intracellular organelle;intracellular organelle part;intracellular part;macromolecular complex;membrane;membrane part;membrane-bounded organelle;membrane-bounded vesicle;nuclear body;nuclear membrane;nuclear part;nuclear pore;nucleoplasm part;nucleus;organelle;org…	RNA transport;Wnt signaling pathway	0.999922	41.0733	1	EPDLSEEVSARLRLGSGSNGLLRRKISVLEI
>sp|Q9WVM1|RGAP1_MOUSE Rac GTPase-activating protein 1 OS=Mus musculus GN=Racgap1 PE=2 SV=1	Q9WVM1	Rac GTPase-activating protein 1	Racgap1	T	202	3.5865	1		3.5865		0		PKA kinase substrate motif;PKC kinase substrate motif	actin cytoskeleton organization;actin filament-based process;actomyosin structure organization;anion transport;assembly of actomyosin apparatus involved in cell cycle cytokinesis;biological regulation;cell cycle cytokinesis;cell cycle process;cell proliferation;cellular component assembly;cellular component assembly at cellular level;cellular component organization;cellular component organization…	alpha-tubulin binding;beta-tubulin binding;binding;cation binding;cytoskeletal protein binding;enzyme activator activity;enzyme regulator activity;gamma-tubulin binding;GTPase activator activity;GTPase regulator activity;ion binding;lipid binding;metal ion binding;microtubule binding;nucleoside-triphosphatase regulator activity;phosphatidylinositol binding;phosphatidylinositol-3,4,5-trisphosphate…	acrosomal vesicle;cell division site part;cell part;centralspindlin complex;cleavage furrow;cytoplasmic membrane-bounded vesicle;cytoplasmic part;cytoplasmic vesicle;cytoskeletal part;extrinsic to internal side of plasma membrane;extrinsic to membrane;extrinsic to plasma membrane;intracellular membrane-bounded organelle;intracellular non-membrane-bounded organelle;intracellular organelle;intracel…		0.511368	0.200432	1	NSRQFIDGPPGPVKKTCSIGSTVDQANESIV
>sp|Q8BSQ9-2|PB1_MOUSE Isoform 2 of Protein polybromo-1 OS=Mus musculus GN=Pbrm1;>sp|Q8BSQ9|PB1_MOUSE Protein polybromo-1 OS=Mus musculus GN=Pbrm1 PE=1 SV=4	Q8BSQ9-2	Protein polybromo-1	Pbrm1	S	916;948	3.56393	3	3.2328	4.4532	3.0058	2.04322	ATM	14-3-3 domain binding motif;ATM kinase substrate motif;Calmodulin-dependent protein kinase II substrate motif;Calmodulin-dependent protein kinase IV substrate motif;Chk1 kinase substrate motif;DNA dependent Protein kinase substrate motif;G protein-coupled receptor kinase 1 substrate motif;GSK3 kinase substrate motif;PKA kinase substrate motif;PKC kinase substrate motif	anatomical structure development;anatomical structure morphogenesis;biological regulation;biosynthetic process;blood vessel remodeling;cardiac cell development;cardiac cell differentiation;cardiac endothelial cell differentiation;cardiac vascular smooth muscle cell development;cell development;cell differentiation;cellular biosynthetic process;cellular component organization;cellular component or…	binding;chromatin binding;DNA binding;nucleic acid binding;protein binding	cell part;chromosomal part;intracellular membrane-bounded organelle;intracellular non-membrane-bounded organelle;intracellular organelle;intracellular organelle part;intracellular part;kinetochore;macromolecular complex;membrane-bounded organelle;non-membrane-bounded organelle;nucleus;organelle;organelle part;protein complex		0.999999	59.4843	1	DSSGTTGLSGLHRTYSQDCSFKNSMYHVGDY
>sp|Q9QYB5-2|ADDG_MOUSE Isoform 1 of Gamma-adducin OS=Mus musculus GN=Add3;>sp|Q9QYB5|ADDG_MOUSE Gamma-adducin OS=Mus musculus GN=Add3 PE=1 SV=2	Q9QYB5-2	Gamma-adducin	Add3	S	645;677	3.5638	2		2.3966	4.731	0.761022		Casein kinase II substrate motif;Cdc2 kinase substrate motif;CDK kinase substrate motif;CDK1,2,4,6 kinase substrate motif;ERK1,2 kinase substrate motif;G protein-coupled receptor kinase 1 substrate motif;GSK3 kinase substrate motif;GSK-3, ERK1, ERK2, CDK5 substrate motif;MAPKAPK2 kinase substrate motif;WW domain binding motif		structural molecule activity	cell cortex;cell junction;cell part;cell-cell junction;chromosome;condensed chromosome;condensed nuclear chromosome;cytoplasm;cytoplasmic part;cytoskeleton;intracellular non-membrane-bounded organelle;intracellular organelle;intracellular organelle part;intracellular part;membrane;non-membrane-bounded organelle;nuclear chromosome;nuclear part;organelle;organelle part;plasma membrane		0.978368	18.3745	1	IKSPERTEEVLSPDGSPSKSPSKKKKKFRTP
>sp|Q8VBW5-3|BBX_MOUSE Isoform 3 of HMG box transcription factor BBX OS=Mus musculus GN=Bbx;>sp|Q8VBW5|BBX_MOUSE HMG box transcription factor BBX OS=Mus musculus GN=Bbx PE=1 SV=2;>sp|Q8VBW5-4|BBX_MOUSE Isoform 4 of HMG box transcription factor BBX OS=Mus m	Q8VBW5-3	HMG box transcription factor BBX	Bbx	S	242;242;242	3.54847	3	3.4328	3.8506	3.362	2.95042		14-3-3 domain binding motif;Calmodulin-dependent protein kinase II substrate motif;ERK1,2 kinase substrate motif;Growth associated histone HI kinase substrate motif;GSK-3, ERK1, ERK2, CDK5 substrate motif;PKA kinase substrate motif;PKC kinase substrate motif;WW domain binding motif	anatomical structure development;biological regulation;biosynthetic process;bone development;cellular biosynthetic process;cellular macromolecule biosynthetic process;cellular macromolecule metabolic process;cellular metabolic process;cellular nitrogen compound metabolic process;cellular process;developmental process;macromolecule biosynthetic process;macromolecule metabolic process;metabolic pro…	binding;DNA binding;nucleic acid binding	cell part;intracellular membrane-bounded organelle;intracellular organelle;intracellular part;membrane-bounded organelle;nucleus;organelle		1	111.193	1	TCRPDISESPELRQKSPLFQFAEISSRTSHP
>sp|Q9WTU0|PHF2_MOUSE Lysine-specific demethylase PHF2 OS=Mus musculus GN=Phf2 PE=1 SV=2	Q9WTU0	Lysine-specific demethylase PHF2	Phf2	S	848	3.5259	1		3.5259		0		PKA kinase substrate motif;PKC kinase substrate motif	biological regulation;biosynthetic process;cellular biosynthetic process;cellular component organization;cellular component organization at cellular level;cellular component organization or biogenesis;cellular component organization or biogenesis at cellular level;cellular macromolecule biosynthetic process;cellular macromolecule metabolic process;cellular metabolic process;cellular nitrogen comp…	binding;catalytic activity;cation binding;demethylase activity;dioxygenase activity;histone binding;histone demethylase activity;histone demethylase activity (H3-K9 specific);ion binding;iron ion binding;metal ion binding;methylated histone residue binding;oxidoreductase activity;protein binding;protein binding transcription factor activity;transcription coactivator activity;transcription cofacto…	cell part;intracellular non-membrane-bounded organelle;intracellular organelle;intracellular organelle part;intracellular part;non-membrane-bounded organelle;nuclear part;nucleolus;organelle;organelle part		1	99.8689	1	NKGTGKRLLKRTAKNSVDLEDYEEQDHLDAC
>sp|Q8VEL2|MTMRE_MOUSE Myotubularin-related protein 14 OS=Mus musculus GN=Mtmr14 PE=2 SV=2	Q8VEL2	Myotubularin-related protein 14	Mtmr14	S	622	3.5107	1		3.5107		0		Casein kinase II substrate motif;DNA dependent Protein kinase substrate motif;ERK1,2 kinase substrate motif;G protein-coupled receptor kinase 1 substrate motif;GSK-3, ERK1, ERK2, CDK5 substrate motif;WW domain binding motif		catalytic activity;hydrolase activity;hydrolase activity, acting on ester bonds;inositol or phosphatidylinositol phosphatase activity;lipid phosphatase activity;phosphatase activity;phosphatidylinositol monophosphate phosphatase activity;phosphatidylinositol-3-phosphatase activity;phosphoprotein phosphatase activity;phosphoric ester hydrolase activity;protein tyrosine phosphatase activity	cell part;cell projection;cytoplasmic part;intracellular part;perinuclear region of cytoplasm;ruffle		0.981516	18.0865	1	LAAYSSTVGLRAATPSPSGAIGGLLEQFARG
>sp|P60330|ESPL1_MOUSE Separin OS=Mus musculus GN=Espl1 PE=1 SV=1	P60330	Separin	Espl1	S	1320	3.4877	1			3.4877	0		14-3-3 domain binding motif;Akt kinase substrate motif;Calmodulin-dependent protein kinase II substrate motif;G protein-coupled receptor kinase 1 substrate motif;MAPKAPK1 kinase substrate motif;p70 Ribosomal S6 kinase substrate motif;Phosphorylase kinase substrate motif;PKA kinase substrate motif;PKC kinase substrate motif;ZIP kinase substrate motif	cell cycle phase;cell cycle process;cellular component organization;cellular component organization at cellular level;cellular component organization or biogenesis;cellular component organization or biogenesis at cellular level;cellular process;chromosome organization;chromosome segregation;cytoskeleton organization;homologous chromosome segregation;meiosis I;meiotic chromosome segregation;meioti…	catalytic activity;cysteine-type peptidase activity;hydrolase activity;peptidase activity;peptidase activity, acting on L-amino acid peptides	cell part;centrosome;cytoplasm;cytoplasmic part;cytoskeletal part;intracellular membrane-bounded organelle;intracellular non-membrane-bounded organelle;intracellular organelle;intracellular organelle part;intracellular part;membrane-bounded organelle;microtubule organizing center;non-membrane-bounded organelle;nucleus;organelle;organelle part	Cell cycle;Cell cycle - yeast;Meiosis - yeast;Oocyte meiosis	1	67.6534	1	IRRQKCSGRGRRRIASVPPPLHNSSQKGLEE
>sp|A2A9C3-2|SZT2_MOUSE Isoform 2 of Protein SZT2 OS=Mus musculus GN=Szt2;>sp|A2A9C3|SZT2_MOUSE Protein SZT2 OS=Mus musculus GN=Szt2 PE=1 SV=1	A2A9C3-2	Protein SZT2	Szt2	S	1641;1641	3.4834	1		3.4834		0		14-3-3 domain binding motif;Calmodulin-dependent protein kinase II substrate motif;Casein kinase II substrate motif;G protein-coupled receptor kinase 1 substrate motif;PKA kinase substrate motif;PKC kinase substrate motif	anatomical structure development;central nervous system development;developmental process;embryo development;pigmentation;post-embryonic development;system development		cell part;cytoplasmic part;intracellular membrane-bounded organelle;intracellular organelle;intracellular part;membrane-bounded organelle;microbody;organelle;peroxisome		0.984382	21.3513	1	VELPPASDPQHHRSTSESSASFPRSPGQPSS
>sp|Q9WVM1|RGAP1_MOUSE Rac GTPase-activating protein 1 OS=Mus musculus GN=Racgap1 PE=2 SV=1	Q9WVM1	Rac GTPase-activating protein 1	Racgap1	S	204	3.4784	1			3.4784	0		Calmodulin-dependent protein kinase II substrate motif;Casein kinase II substrate motif;Chk1 kinase substrate motif;G protein-coupled receptor kinase 1 substrate motif;Phosphorylase kinase substrate motif;PKA kinase substrate motif;PKC kinase substrate motif	actin cytoskeleton organization;actin filament-based process;actomyosin structure organization;anion transport;assembly of actomyosin apparatus involved in cell cycle cytokinesis;biological regulation;cell cycle cytokinesis;cell cycle process;cell proliferation;cellular component assembly;cellular component assembly at cellular level;cellular component organization;cellular component organization…	alpha-tubulin binding;beta-tubulin binding;binding;cation binding;cytoskeletal protein binding;enzyme activator activity;enzyme regulator activity;gamma-tubulin binding;GTPase activator activity;GTPase regulator activity;ion binding;lipid binding;metal ion binding;microtubule binding;nucleoside-triphosphatase regulator activity;phosphatidylinositol binding;phosphatidylinositol-3,4,5-trisphosphate…	acrosomal vesicle;cell division site part;cell part;centralspindlin complex;cleavage furrow;cytoplasmic membrane-bounded vesicle;cytoplasmic part;cytoplasmic vesicle;cytoskeletal part;extrinsic to internal side of plasma membrane;extrinsic to membrane;extrinsic to plasma membrane;intracellular membrane-bounded organelle;intracellular non-membrane-bounded organelle;intracellular organelle;intracel…		0.957531	13.5336	1	RQFIDGPPGPVKKTCSIGSTVDQANESIVAK
>sp|Q9EQN3|T22D4_MOUSE TSC22 domain family protein 4 OS=Mus musculus GN=Tsc22d4 PE=1 SV=2	Q9EQN3	TSC22 domain family protein 4	Tsc22d4	S	271	3.4583	1		3.4583		0		ERK1,2 kinase substrate motif;Growth associated histone HI kinase substrate motif;GSK-3, ERK1, ERK2, CDK5 substrate motif;WW domain binding motif	biosynthetic process;cellular biosynthetic process;cellular macromolecule biosynthetic process;cellular macromolecule metabolic process;cellular metabolic process;cellular nitrogen compound metabolic process;cellular process;macromolecule biosynthetic process;macromolecule metabolic process;metabolic process;nitrogen compound metabolic process;nucleic acid metabolic process;nucleobase-containing …	binding;nucleic acid binding transcription factor activity;protein binding;sequence-specific DNA binding transcription factor activity	cell part;cytoplasm;intracellular membrane-bounded organelle;intracellular organelle;intracellular part;membrane-bounded organelle;nucleus;organelle		1	109.008	1	PNSPALYFDASLVHKSPDPFGAAAAQSLSLA
>sp|Q58A65-2|JIP4_MOUSE Isoform 2 of C-Jun-amino-terminal kinase-interacting protein 4 OS=Mus musculus GN=Spag9;>sp|Q58A65|JIP4_MOUSE C-Jun-amino-terminal kinase-interacting protein 4 OS=Mus musculus GN=Spag9 PE=1 SV=2;>sp|Q58A65-5|JIP4_MOUSE Isoform 5 of	Q58A65-2	C-Jun-amino-terminal kinase-interacting protein 4	Spag9	S	580;594;580;415;441;437	3.4118	1	3.4118			0		Calmodulin-dependent protein kinase II substrate motif;Casein kinase II substrate motif;Chk1 kinase substrate motif;MDC1 BRCT domain binding motif;PAK2 kinase substrate motif;Pim1 kinase substrate sequence;PKA kinase substrate motif;PKC kinase substrate motif;Plk1 PBD domain binding motif	activation of JUN kinase activity;activation of MAPK activity;biological regulation;cell differentiation;cellular component assembly;cellular component organization;cellular component organization or biogenesis;cellular developmental process;cellular macromolecule metabolic process;cellular metabolic process;cellular process;cellular protein metabolic process;developmental process;endosome transp…	binding;cytoskeletal protein binding;enzyme binding;JUN kinase binding;kinase binding;kinesin binding;mitogen-activated protein kinase binding;mitogen-activated protein kinase p38 binding;protein binding;protein kinase binding	cell part;cytoplasm;cytoplasmic part;cytosol;intracellular part;perinuclear region of cytoplasm		0.909418	10.1811	1	NAPTSHVTPSVKKRSSTLSQLPGDKSKAFDF
>sp|Q3UQ44|IQGA2_MOUSE Ras GTPase-activating-like protein IQGAP2 OS=Mus musculus GN=Iqgap2 PE=1 SV=2	Q3UQ44	Ras GTPase-activating-like protein IQGAP2	Iqgap2	S	16	3.39557	3	3.9899	3.532	2.6648	2.01154		14-3-3 domain binding motif;Akt kinase substrate motif;Calmodulin-dependent protein kinase II substrate motif;Casein kinase II substrate motif;MAPKAPK1 kinase substrate motif;p70 Ribosomal S6 kinase substrate motif;Phosphorylase kinase substrate motif;PKA kinase substrate motif;PKC kinase substrate motif;Pyruvate dehydrogenase kinase substrate motif	biological regulation;cellular process;cellular response to stimulus;intracellular signal transduction;regulation of biological process;regulation of cellular process;response to stimulus;signal transduction;small GTPase mediated signal transduction	binding;enzyme activator activity;enzyme regulator activity;GTPase activator activity;GTPase regulator activity;lipid binding;nucleoside-triphosphatase regulator activity;phosphatidylinositol binding;phosphatidylinositol-3,4,5-trisphosphate binding;phospholipid binding;Ras GTPase activator activity;small GTPase regulator activity	cell part;cell projection;cytoskeletal part;intracellular organelle part;intracellular part;macromolecular complex;microtubule;microvillus;organelle part;protein complex	Regulation of actin cytoskeleton	1	77.3734	1	MPHEELPSLQRPRYGSIVDDERLSAEEMDER
>sp|Q8K310|MATR3_MOUSE Matrin-3 OS=Mus musculus GN=Matr3 PE=1 SV=1	Q8K310	Matrin-3	Matr3	S	188	3.395	1		3.395		0		14-3-3 domain binding motif;b-Adrenergic Receptor kinase substrate motif;Calmodulin-dependent protein kinase II substrate motif;Casein kinase II substrate motif;PAK2 kinase substrate motif;PKA kinase substrate motif;PKC epsilon kinase substrate motif;PKC kinase substrate motif;Pyruvate dehydrogenase kinase substrate motif		binding;cation binding;ion binding;metal ion binding;nucleic acid binding;nucleotide binding;RNA binding;transition metal ion binding;zinc ion binding	cell part;intracellular organelle part;intracellular part;nuclear matrix;nuclear part;organelle part		1	103.312	1	VPRDDWEEKRHFRRDSFDDRGPSLNPVLDYD
>sp|Q8CGI1|F193A_MOUSE Protein FAM193A OS=Mus musculus GN=Fam193a PE=2 SV=2	Q8CGI1	Protein FAM193A	Fam193a	S	1138	3.3851	3	3.2688	3.6296	3.2569	3.07583		ATM kinase substrate motif;DNA dependent Protein kinase substrate motif					0.886379	8.92857	1	KEEKLSTVTPEPPSPSQLLQNGRLILASSPQ
>sp|Q8BLR5|PSD4_MOUSE PH and SEC7 domain-containing protein 4 OS=Mus musculus GN=Psd4 PE=2 SV=1	Q8BLR5	PH and SEC7 domain-containing protein 4	Psd4	S	244	3.3842	1		3.3842		0		b-Adrenergic Receptor kinase substrate motif;ERK1,2 kinase substrate motif;GSK-3, ERK1, ERK2, CDK5 substrate motif;WW domain binding motif	biological regulation;cell differentiation;cellular developmental process;cellular process;developmental process;neuron differentiation;positive regulation of catalytic activity;positive regulation of GTPase activity;positive regulation of hydrolase activity;positive regulation of molecular function;regulation of ARF protein signal transduction;regulation of biological process;regulation of catab…	ARF guanyl-nucleotide exchange factor activity;binding;enzyme regulator activity;GTPase regulator activity;guanyl-nucleotide exchange factor activity;lipid binding;nucleoside-triphosphatase regulator activity;small GTPase regulator activity	cell junction;cell part;membrane;plasma membrane	Endocytosis	0.999994	52.103	1	HPDMKTWHQSPQTLDSPLQKGTGLWRQENEL
>sp|Q64096|MCF2L_MOUSE Guanine nucleotide exchange factor DBS OS=Mus musculus GN=Mcf2l PE=1 SV=2	Q64096	Guanine nucleotide exchange factor DBS	Mcf2l	T	619	3.3782	1	3.3782			0			biological regulation;cellular process;cellular response to stimulus;intracellular signal transduction;positive regulation of biological process;positive regulation of biosynthetic process;positive regulation of catalytic activity;positive regulation of cellular biosynthetic process;positive regulation of cellular metabolic process;positive regulation of cellular process;positive regulation of ge…	1-phosphatidylinositol binding;binding;enzyme regulator activity;GTPase regulator activity;guanyl-nucleotide exchange factor activity;lipid binding;nucleoside-triphosphatase regulator activity;phosphatidylinositol binding;phospholipid binding;protein binding;Ras guanyl-nucleotide exchange factor activity;Rho guanyl-nucleotide exchange factor activity;small GTPase regulator activity	cell part;cell projection;cytoplasm;intracellular part;lamellipodium;membrane;plasma membrane		0.816747	7.66335	1	YRRAKSEMSEPRQGRTSSTGEEEESLAILRR
>sp|Q8K4L3|SVIL_MOUSE Supervillin OS=Mus musculus GN=Svil PE=1 SV=1	Q8K4L3	Supervillin	Svil	S	220	3.3688	2	2.3909	4.3467		0.797479		14-3-3 domain binding motif;Calmodulin-dependent protein kinase II substrate motif;Casein kinase II substrate motif;PKA kinase substrate motif;PKC kinase substrate motif	anatomical structure development;cellular component organization;cellular component organization at cellular level;cellular component organization or biogenesis;cellular component organization or biogenesis at cellular level;cellular process;cytoskeleton organization;developmental process;muscle tissue development;organelle organization;skeletal muscle tissue development;striated muscle tissue de…		cell junction;cell part;cell projection;contractile fiber part;costamere;cytoplasmic part;cytoskeletal part;intracellular membrane-bounded organelle;intracellular non-membrane-bounded organelle;intracellular organelle;intracellular organelle part;intracellular part;invadopodium;macromolecular complex;membrane;membrane-bounded organelle;non-membrane-bounded organelle;nucleus;organelle;organelle pa…		0.999285	31.4551	1;2	LGEDGSSAFFSERSISFPEVPRSPKQIPSSP
>sp|Q6ZQ58|LARP1_MOUSE La-related protein 1 OS=Mus musculus GN=Larp1 PE=1 SV=3;>sp|Q6ZQ58-2|LARP1_MOUSE Isoform 2 of La-related protein 1 OS=Mus musculus GN=Larp1	Q6ZQ58	La-related protein 1	Larp1	T	1048;43	3.3505	2	3.3784		3.3226	2.32643		ERK1,2 kinase substrate motif;GSK3, Erk1, Erk2 and CDK5 kinase motif;GSK-3, ERK1, ERK2, CDK5 substrate motif;WW domain binding motif	biological regulation;cell proliferation;cellular process;cellular response to stimulus;intracellular signal transduction;positive regulation of biological process;positive regulation of biosynthetic process;positive regulation of cellular biosynthetic process;positive regulation of cellular metabolic process;positive regulation of cellular process;positive regulation of cellular protein metaboli…	binding;eukaryotic initiation factor 4E binding;mRNA 3'-UTR binding;mRNA 5'-UTR binding;mRNA binding;nucleic acid binding;protein binding;RNA binding;RNA cap binding;translation activator activity;translation initiation factor binding;translation regulator activity;translation regulator activity, nucleic acid binding	cell part;cytoplasm;intracellular part		0.886838	8.95236	1	QSSSRPATGISQPPTTPTGQATREDAKWTSQ
>sp|P19426-2|NELFE_MOUSE Isoform 2 of Negative elongation factor E OS=Mus musculus GN=Nelfe;>sp|P19426|NELFE_MOUSE Negative elongation factor E OS=Mus musculus GN=Nelfe PE=1 SV=2	P19426-2	Negative elongation factor E	Nelfe	S	131;131	3.3464	1		3.3464		0	AurB	Casein kinase II substrate motif;G protein-coupled receptor kinase 1 substrate motif;GSK3 kinase substrate motif;PKA kinase substrate motif;PKC kinase substrate motif	biological regulation;biosynthetic process;cellular biosynthetic process;cellular macromolecule biosynthetic process;cellular macromolecule metabolic process;cellular metabolic process;cellular nitrogen compound metabolic process;cellular process;macromolecule biosynthetic process;macromolecule metabolic process;metabolic process;negative regulation of biological process;negative regulation of bi…	binding;nucleic acid binding;nucleotide binding;protein binding;RNA binding	cell part;cytoplasmic part;intracellular membrane-bounded organelle;intracellular organelle;intracellular organelle part;intracellular part;macromolecular complex;membrane-bounded organelle;mitochondrion;NELF complex;nuclear part;nucleoplasm part;organelle;organelle part;protein complex;transcription elongation factor complex		1	66.3002	1	ADEDLQEPSRRPQRKSLYESFVSSSDRLREL
>sp|P09405|NUCL_MOUSE Nucleolin OS=Mus musculus GN=Ncl PE=1 SV=2	P09405	Nucleolin	Ncl	T	307	3.3445	1		3.3445		0		Casein kinase I substrate motif;ERK1,2 kinase substrate motif;GSK3, Erk1, Erk2 and CDK5 kinase motif;GSK-3, ERK1, ERK2, CDK5 substrate motif;MAPKAPK2 kinase substrate motif;WW domain binding motif	anatomical structure formation involved in morphogenesis;angiogenesis;developmental process	binding;DNA binding;nucleic acid binding;nucleotide binding;protein binding;RNA binding;sequence-specific DNA binding;telomeric DNA binding	cell cortex;cell part;cytoplasmic part;intracellular membrane-bounded organelle;intracellular non-membrane-bounded organelle;intracellular organelle;intracellular organelle part;intracellular part;macromolecular complex;membrane-bounded organelle;non-membrane-bounded organelle;nuclear part;nucleolus;nucleoplasm;nucleus;organelle;organelle part;ribonucleoprotein complex	Pathogenic Escherichia coli infection	0.955375	13.5239	1	APEAKKQKVEGSEPTTPFNLFIGNLNPNKSV
>sp|P31938|MP2K1_MOUSE Dual specificity mitogen-activated protein kinase kinase 1 OS=Mus musculus GN=Map2k1 PE=1 SV=2;>sp|Q63932|MP2K2_MOUSE Dual specificity mitogen-activated protein kinase kinase 2 OS=Mus musculus GN=Map2k2 PE=1 SV=2	Q63932	Dual specificity mitogen-activated protein kinase kinase 1;Dual specificity mitogen-activated protein kinase kinase 2	Map2k1;Map2k2	S	212;216	3.339	1		3.339		0			activation of MAPK activity;aging;anatomical structure development;anatomical structure morphogenesis;biological regulation;blood vessel development;cell aging;cell cycle arrest;cell cycle phase;cell cycle process;cell differentiation;cell motility;cell part morphogenesis;cell projection morphogenesis;cell projection organization;cell proliferation;cellular component assembly;cellular component m…	adenyl nucleotide binding;adenyl ribonucleotide binding;ATP binding;binding;catalytic activity;enzyme activator activity;enzyme regulator activity;hydrolase activity;hydrolase activity, acting on ester bonds;kinase activator activity;kinase activity;kinase regulator activity;MAP kinase kinase activity;molecular transducer activity;nucleotide binding;phosphatase activity;phosphoprotein phosphatase…	adherens junction;anchoring junction;cell cortex;cell junction;cell part;cell projection cytoplasm;cell projection part;cell-cell junction;cell-substrate adherens junction;cell-substrate junction;cytoplasm;cytoplasmic part;cytoskeletal part;cytosol;dendrite cytoplasm;early endosome;endoplasmic reticulum;endosome;focal adhesion;Golgi apparatus;internal side of plasma membrane;intracellular membran…	Acute myeloid leukemia;B cell receptor signaling pathway;Bladder cancer;Chemokine signaling pathway;Chronic myeloid leukemia;Colorectal cancer;Dorso-ventral axis formation;Endometrial cancer;ErbB signaling pathway;Fc epsilon RI signaling pathway;Fc gamma R-mediated phagocytosis;Focal adhesion;Gap junction;Glioma;GnRH signaling pathway;Insulin signaling pathway;Long-term depression;Long-term poten…	0.835202	7.72755	1	LVNSRGEIKLCDFGVSGQLIDSMANSFVGTR
>sp|P42230|STA5A_MOUSE Signal transducer and activator of transcription 5A OS=Mus musculus GN=Stat5a PE=1 SV=1	P42230	Signal transducer and activator of transcription 5A	Stat5a	S	127	3.30833	3	3.496	3.6176	2.8114	2.35482			2-oxoglutarate metabolic process;allantoin metabolic process;amine metabolic process;anatomical structure development;anatomical structure morphogenesis;biological regulation;biosynthetic process;body fluid secretion;branched chain family amino acid metabolic process;carboxylic acid metabolic process;cell activation;cell differentiation;cell surface receptor linked signaling pathway;cellular amid…	binding;calcium ion binding;cation binding;core promoter binding;core promoter sequence-specific DNA binding;DNA binding;enzyme binding;ion binding;metal ion binding;molecular transducer activity;nucleic acid binding;nucleic acid binding transcription factor activity;phosphatase binding;protein binding;protein phosphatase binding;regulatory region DNA binding;regulatory region nucleic acid bindin…	cell part;cytoplasm;cytoplasmic part;cytosol;intracellular membrane-bounded organelle;intracellular organelle;intracellular organelle part;intracellular part;membrane-bounded organelle;nuclear part;nucleoplasm;nucleus;organelle;organelle part	Acute myeloid leukemia;Chronic myeloid leukemia;ErbB signaling pathway;Jak-STAT signaling pathway;ko05152;Measles;Pathways in cancer	0.834776	7.03495	1	ILYNEQRLVREANNCSSPAGVLVDAMSQKHL
>sp|Q3U0J8|TBD2B_MOUSE TBC1 domain family member 2B OS=Mus musculus GN=Tbc1d2b PE=1 SV=2	Q3U0J8	TBC1 domain family member 2B	Tbc1d2b	S	467	3.2852	1		3.2852		0		Casein kinase II substrate motif		enzyme activator activity;enzyme regulator activity;GTPase activator activity;GTPase regulator activity;nucleoside-triphosphatase regulator activity;Rab GTPase activator activity;Ras GTPase activator activity;small GTPase regulator activity			0.713687	4.97553	1;2	KDEVIIKLSACEGSVSSPTLGPSSPLAIPAS
>sp|Q9CWK8|SNX2_MOUSE Sorting nexin-2 OS=Mus musculus GN=Snx2 PE=1 SV=2	Q9CWK8	Sorting nexin-2	Snx2	T	104	3.27665	2		5.2855	1.2678	0.387985	ERK2	ERK1,2 kinase substrate motif;GSK3, Erk1, Erk2 and CDK5 kinase motif;GSK-3, ERK1, ERK2, CDK5 substrate motif;WW domain binding motif	cellular component organization;cellular component organization or biogenesis;cellular membrane organization;cellular process;endocytosis;establishment of localization;establishment of localization in cell;establishment of protein localization;intracellular protein transport;intracellular transport;membrane invagination;membrane organization;protein transport;transport;vesicle-mediated transport	binding;lipid binding;phosphatidylinositol binding;phospholipid binding	cell part;cytoplasmic membrane-bounded vesicle;cytoplasmic part;cytoplasmic vesicle;early endosome membrane;endosomal part;endosome;endosome membrane;intracellular membrane-bounded organelle;intracellular organelle;intracellular organelle part;intracellular part;macromolecular complex;membrane;membrane part;membrane-bounded organelle;membrane-bounded vesicle;organelle;organelle membrane;organelle…		0.994862	25.8451	1;2	ELILSSEPSPAVTPVTPTTLIAPRIESKSIS
>sp|Q4KMM3-3|OXR1_MOUSE Isoform 3 of Oxidation resistance protein 1 OS=Mus musculus GN=Oxr1;>sp|Q4KMM3-2|OXR1_MOUSE Isoform 2 of Oxidation resistance protein 1 OS=Mus musculus GN=Oxr1;>sp|Q4KMM3-4|OXR1_MOUSE Isoform 4 of Oxidation resistance protein 1 OS=M	Q4KMM3-3	Oxidation resistance protein 1	Oxr1	S	113;113;201;201	3.27305	2	3.1231		3.423	1.60774		14-3-3 domain binding motif;Calmodulin-dependent protein kinase II substrate motif;Casein kinase II substrate motif;PKA kinase substrate motif;PKC kinase substrate motif	adult behavior;adult locomotory behavior;adult walking behavior;behavior;biological regulation;cellular process;cellular response to chemical stimulus;cellular response to hydroperoxide;cellular response to oxidative stress;cellular response to stimulus;cellular response to stress;locomotory behavior;metabolic process;multicellular organismal process;negative regulation of apoptosis;negative regu…	catalytic activity;oxidoreductase activity	cell part;cytoplasmic part;intracellular membrane-bounded organelle;intracellular non-membrane-bounded organelle;intracellular organelle;intracellular organelle part;intracellular part;membrane-bounded organelle;mitochondrion;non-membrane-bounded organelle;nuclear part;nucleolus;organelle;organelle part		0.988765	19.6304	1	PPASTVSGIRPARVVSSTSEEEEAFTEKFLK
>sp|P70459|ERF_MOUSE ETS domain-containing transcription factor ERF OS=Mus musculus GN=Erf PE=2 SV=1	P70459	ETS domain-containing transcription factor ERF	Erf	T	529	3.2649	1		3.2649		0	ERK2	Cdc2 kinase substrate motif;CDK1,2,4,6 kinase substrate motif;CDK4 kinase substrate motif;ERK1,2 kinase substrate motif;Growth associated histone HI kinase substrate motif;GSK3, Erk1, Erk2 and CDK5 kinase motif;GSK-3, ERK1, ERK2, CDK5 substrate motif;PKA kinase substrate motif;PKC kinase substrate motif;RAF1 kinase substrate motif;WW domain binding motif	biological adhesion;biological regulation;biosynthetic process;cell adhesion;cell differentiation;cell differentiation involved in embryonic placenta development;cell-cell adhesion;cellular biosynthetic process;cellular developmental process;cellular macromolecule biosynthetic process;cellular macromolecule metabolic process;cellular metabolic process;cellular nitrogen compound metabolic process;…	binding;DNA binding;nucleic acid binding;nucleic acid binding transcription factor activity;protein binding transcription factor activity;sequence-specific DNA binding;sequence-specific DNA binding RNA polymerase II transcription factor activity;sequence-specific DNA binding transcription factor activity;transcription cofactor activity;transcription corepressor activity;transcription factor bindi…	cell part;intracellular membrane-bounded organelle;intracellular organelle;intracellular part;membrane-bounded organelle;nucleus;organelle		0.999917	40.8279	1	KVRGDVGPGESGGPLTPRRVSSDLQHATAQL
>sp|Q60848|HELLS_MOUSE Lymphocyte-specific helicase OS=Mus musculus GN=Hells PE=1 SV=2;>sp|Q60848-2|HELLS_MOUSE Isoform 2 of Lymphocyte-specific helicase OS=Mus musculus GN=Hells	Q60848	Lymphocyte-specific helicase	Hells	S	498;485	3.25137	3	3.1149	4.1997	2.4395	1.74401		Casein kinase II substrate motif;G protein-coupled receptor kinase 1 substrate motif;GSK3 kinase substrate motif;PKA kinase substrate motif;PKC kinase substrate motif	anatomical structure development;biological regulation;biosynthetic process;cell activation;cell cycle phase;cell cycle process;cell differentiation;cell proliferation;cellular biosynthetic process;cellular component assembly;cellular component assembly at cellular level;cellular component organization;cellular component organization at cellular level;cellular component organization or biogenesis…	adenyl nucleotide binding;adenyl ribonucleotide binding;ATP binding;binding;catalytic activity;chromatin binding;DNA binding;helicase activity;hydrolase activity;hydrolase activity, acting on acid anhydrides;hydrolase activity, acting on acid anhydrides, in phosphorus-containing anhydrides;nucleic acid binding;nucleoside-triphosphatase activity;nucleotide binding;protein binding;purine nucleotide…	cell part;centromeric heterochromatin;chromatin;chromosomal part;chromosome, centromeric region;heterochromatin;intracellular membrane-bounded organelle;intracellular organelle;intracellular organelle part;intracellular part;membrane-bounded organelle;nucleus;organelle;organelle part		1	76.0713	1	VELSPTGRPKRRSRKSINYSELDQFPSELEK
>sp|P20152|VIME_MOUSE Vimentin OS=Mus musculus GN=Vim PE=1 SV=3	P20152	Vimentin	Vim	S	8	3.2483	1			3.2483	0	PKCA	Casein kinase II substrate motif;MDC1 BRCT domain binding motif;Plk1 PBD domain binding motif	anatomical structure development;astrocyte development;astrocyte differentiation;Bergmann glial cell differentiation;biological regulation;cell development;cell differentiation;cellular component organization;cellular component organization at cellular level;cellular component organization or biogenesis;cellular component organization or biogenesis at cellular level;cellular developmental process…	binding;double-stranded RNA binding;nucleic acid binding;protein binding;RNA binding;structural constituent of cytoskeleton;structural constituent of eye lens;structural molecule activity	cell leading edge;cell part;cell projection;cytoplasm;cytoplasmic part;cytoskeletal part;cytoskeleton;cytosol;extracellular membrane-bounded organelle;extracellular organelle;extracellular region part;extracellular vesicular exosome;intermediate filament;intracellular membrane-bounded organelle;intracellular non-membrane-bounded organelle;intracellular organelle;intracellular organelle part;intra…		0.899884	9.66305	1	________MSTRSVSSSSYRRMFGGSGTSSR
>sp|Q8BGD9|IF4B_MOUSE Eukaryotic translation initiation factor 4B OS=Mus musculus GN=Eif4b PE=1 SV=1	Q8BGD9	Eukaryotic translation initiation factor 4B	Eif4b	S	422	3.2475	1	3.2475			0	p70S6K;Akt1;p90RSK;	14-3-3 domain binding motif;Akt kinase substrate motif;Calmodulin-dependent protein kinase II substrate motif;Casein kinase II substrate motif;G protein-coupled receptor kinase 1 substrate motif;MAPKAPK1 kinase substrate motif;MAPKAPK2 kinase substrate motif;PKA kinase substrate motif;PKC kinase substrate motif		binding;nucleic acid binding;nucleotide binding;RNA binding;translation factor activity, nucleic acid binding;translation initiation factor activity		mTOR signaling pathway;RNA transport	0.8448	7.69582	1;2	WRSEETQERERSRTGSESSQTGASATSGRNT
>sp|Q99P21|MUTYH_MOUSE A/G-specific adenine DNA glycosylase OS=Mus musculus GN=Mutyh PE=2 SV=2	Q99P21	A/G-specific adenine DNA glycosylase	Mutyh	S	28	3.2125	1	3.2125			0		MDC1 BRCT domain binding motif;Plk1 PBD domain binding motif	base-excision repair;cellular macromolecule metabolic process;cellular metabolic process;cellular nitrogen compound metabolic process;cellular process;cellular response to stimulus;cellular response to stress;DNA metabolic process;DNA repair;macromolecule metabolic process;metabolic process;nitrogen compound metabolic process;nucleic acid metabolic process;nucleobase-containing compound metabolic…	4 iron, 4 sulfur cluster binding;binding;catalytic activity;cation binding;DNA N-glycosylase activity;hydrolase activity;hydrolase activity, acting on glycosyl bonds;hydrolase activity, hydrolyzing N-glycosyl compounds;ion binding;iron-sulfur cluster binding;metal cluster binding;metal ion binding	cell part;cytoplasmic part;intracellular membrane-bounded organelle;intracellular organelle;intracellular part;membrane-bounded organelle;mitochondrion;nucleus;organelle	Base excision repair	0.542051	3.31517	1	KQPANHKRRRTRALSSSQAKPSSLDGLAKQK
>sp|Q8CGI1|F193A_MOUSE Protein FAM193A OS=Mus musculus GN=Fam193a PE=2 SV=2	Q8CGI1	Protein FAM193A	Fam193a	S	1136	3.18893	3	3.8418	2.8393	2.8857	2.14573		Casein kinase I substrate motif;Casein kinase II substrate motif;DNA dependent Protein kinase substrate motif;ERK1,2 kinase substrate motif;GSK-3, ERK1, ERK2, CDK5 substrate motif;WW domain binding motif					0.991939	21.7527	1	HIKEEKLSTVTPEPPSPSQLLQNGRLILASS
>sp|O08796|EF2K_MOUSE Eukaryotic elongation factor 2 kinase OS=Mus musculus GN=Eef2k PE=1 SV=1	O08796	Eukaryotic elongation factor 2 kinase	Eef2k	S	73	3.1768	1		3.1768		0		Casein kinase II substrate motif;ERK1,2 kinase substrate motif;G protein-coupled receptor kinase 1 substrate motif;GSK3 kinase substrate motif;GSK-3, ERK1, ERK2, CDK5 substrate motif;WW domain binding motif	biological regulation;biosynthetic process;cellular biosynthetic process;cellular macromolecule biosynthetic process;cellular macromolecule metabolic process;cellular metabolic process;cellular process;cellular protein metabolic process;macromolecule biosynthetic process;macromolecule metabolic process;macromolecule modification;metabolic process;phosphate-containing compound metabolic process;ph…	adenyl nucleotide binding;adenyl ribonucleotide binding;ATP binding;binding;calcium ion binding;calmodulin binding;calmodulin-dependent protein kinase activity;catalytic activity;cation binding;elongation factor-2 kinase activity;ion binding;kinase activity;metal ion binding;nucleic acid binding;nucleotide binding;phosphotransferase activity, alcohol group as acceptor;protein binding;protein kina…			0.99371	22.703	1	SYYSNLTKTECGSTGSPASSFHFKEAWKHAI
>sp|P42230|STA5A_MOUSE Signal transducer and activator of transcription 5A OS=Mus musculus GN=Stat5a PE=1 SV=1	P42230	Signal transducer and activator of transcription 5A	Stat5a	S	128	3.1705	3	2.983	3.472	3.0565	2.78024		ERK1,2 kinase substrate motif;GSK-3, ERK1, ERK2, CDK5 substrate motif;MDC1 BRCT domain binding motif;Plk1 PBD domain binding motif;WW domain binding motif	2-oxoglutarate metabolic process;allantoin metabolic process;amine metabolic process;anatomical structure development;anatomical structure morphogenesis;biological regulation;biosynthetic process;body fluid secretion;branched chain family amino acid metabolic process;carboxylic acid metabolic process;cell activation;cell differentiation;cell surface receptor linked signaling pathway;cellular amid…	binding;calcium ion binding;cation binding;core promoter binding;core promoter sequence-specific DNA binding;DNA binding;enzyme binding;ion binding;metal ion binding;molecular transducer activity;nucleic acid binding;nucleic acid binding transcription factor activity;phosphatase binding;protein binding;protein phosphatase binding;regulatory region DNA binding;regulatory region nucleic acid bindin…	cell part;cytoplasm;cytoplasmic part;cytosol;intracellular membrane-bounded organelle;intracellular organelle;intracellular organelle part;intracellular part;membrane-bounded organelle;nuclear part;nucleoplasm;nucleus;organelle;organelle part	Acute myeloid leukemia;Chronic myeloid leukemia;ErbB signaling pathway;Jak-STAT signaling pathway;ko05152;Measles;Pathways in cancer	0.980163	16.9382	1	LYNEQRLVREANNCSSPAGVLVDAMSQKHLQ
>sp|Q8BVE8|NSD2_MOUSE Histone-lysine N-methyltransferase NSD2 OS=Mus musculus GN=Whsc1 PE=1 SV=2;>sp|Q8BVE8-2|NSD2_MOUSE Isoform 2 of Histone-lysine N-methyltransferase NSD2 OS=Mus musculus GN=Whsc1	Q8BVE8	Histone-lysine N-methyltransferase NSD2	Whsc1	T	114;114	3.1677	1		3.1677		0			anatomical structure development;anatomical structure morphogenesis;atrial septum morphogenesis;atrial septum primum morphogenesis;atrial septum secundum morphogenesis;biological regulation;biosynthetic process;bone development;cardiac septum morphogenesis;cellular biosynthetic process;cellular component organization;cellular component organization at cellular level;cellular component organizatio…	binding;catalytic activity;cation binding;chromatin binding;DNA binding;histone methyltransferase activity;histone-lysine N-methyltransferase activity;ion binding;lysine N-methyltransferase activity;metal ion binding;methyltransferase activity;N-methyltransferase activity;nucleic acid binding;protein methyltransferase activity;protein-lysine N-methyltransferase activity;S-adenosylmethionine-depen…	cell part;chromosome;intracellular membrane-bounded organelle;intracellular non-membrane-bounded organelle;intracellular organelle;intracellular organelle part;intracellular part;membrane;membrane-bounded organelle;non-membrane-bounded organelle;nuclear membrane;nuclear part;nucleolus;nucleus;organelle;organelle membrane;organelle part	Lysine degradation	0.910049	9.97344	1;2	CFEAQEVKGIGTPPNTTPIKNGSPEIKLKIT
>sp|P33174|KIF4_MOUSE Chromosome-associated kinesin KIF4 OS=Mus musculus GN=Kif4 PE=1 SV=3	P33174	Chromosome-associated kinesin KIF4	Kif4	S	802	3.14273	3	3.1039	3.3527	2.9716	3.02276		14-3-3 domain binding motif;Akt kinase substrate motif;Calmodulin-dependent protein kinase II substrate motif;Casein kinase II substrate motif;MAPKAPK1 kinase substrate motif;PKA kinase substrate motif;PKC kinase substrate motif;ZIP kinase substrate motif	cellular component movement;cellular process;microtubule-based movement;microtubule-based process	adenyl nucleotide binding;adenyl ribonucleotide binding;ATP binding;binding;catalytic activity;DNA binding;hydrolase activity;hydrolase activity, acting on acid anhydrides;hydrolase activity, acting on acid anhydrides, in phosphorus-containing anhydrides;microtubule motor activity;motor activity;nucleic acid binding;nucleoside-triphosphatase activity;nucleotide binding;purine nucleotide binding;p…	cell part;chromosome;cytoplasmic part;cytoskeletal part;cytosol;intracellular membrane-bounded organelle;intracellular non-membrane-bounded organelle;intracellular organelle;intracellular organelle part;intracellular part;kinesin complex;macromolecular complex;membrane-bounded organelle;microtubule;microtubule associated complex;non-membrane-bounded organelle;nucleus;organelle;organelle part;prot…		0.992146	23.6266	1	ESGENPPLKLRRRTFSYDEIHGQDSGAEDSI
>sp|Q8BUH8|SENP7_MOUSE Sentrin-specific protease 7 OS=Mus musculus GN=Senp7 PE=2 SV=1	Q8BUH8	Sentrin-specific protease 7	Senp7	S	12	3.13283	3	3.4692	3.1311	2.7982	2.53038		14-3-3 domain binding motif;Calmodulin-dependent protein kinase II substrate motif;Casein kinase II substrate motif;MAPKAPK1 kinase substrate motif;PAK2 kinase substrate motif;Pim1 kinase substrate sequence;PKA kinase substrate motif;PKC epsilon kinase substrate motif;PKC kinase substrate motif;ZIP kinase substrate motif		catalytic activity;cysteine-type peptidase activity;hydrolase activity;peptidase activity;peptidase activity, acting on L-amino acid peptides	cell part;intracellular membrane-bounded organelle;intracellular organelle;intracellular part;membrane-bounded organelle;nucleus;organelle		0.997481	25.9766	1	____MDRARPGRRRASSEIVTEGKRKKSSPA
>sp|Q6P2L6|NSD3_MOUSE Histone-lysine N-methyltransferase NSD3 OS=Mus musculus GN=Whsc1l1 PE=1 SV=2;>sp|Q6P2L6-2|NSD3_MOUSE Isoform 2 of Histone-lysine N-methyltransferase NSD3 OS=Mus musculus GN=Whsc1l1;>sp|Q6P2L6-4|NSD3_MOUSE Isoform 4 of Histone-lysine N	Q6P2L6	Histone-lysine N-methyltransferase NSD3	Whsc1l1	T	456;466;466	3.1223	1		3.1223		0		Calmodulin-dependent protein kinase II substrate motif;Casein kinase II substrate motif;PAK2 kinase substrate motif;PKA kinase substrate motif;PKC kinase substrate motif	biological regulation;biosynthetic process;cellular biosynthetic process;cellular macromolecule biosynthetic process;cellular macromolecule metabolic process;cellular metabolic process;cellular nitrogen compound metabolic process;cellular process;macromolecule biosynthetic process;macromolecule metabolic process;metabolic process;nitrogen compound metabolic process;nucleic acid metabolic process;…	binding;catalytic activity;cation binding;histone methyltransferase activity;histone-lysine N-methyltransferase activity;ion binding;lysine N-methyltransferase activity;metal ion binding;methyltransferase activity;N-methyltransferase activity;protein methyltransferase activity;protein-lysine N-methyltransferase activity;S-adenosylmethionine-dependent methyltransferase activity;transferase activit…	cell part;chromosome;intracellular membrane-bounded organelle;intracellular non-membrane-bounded organelle;intracellular organelle;intracellular part;membrane-bounded organelle;non-membrane-bounded organelle;nucleus;organelle	Lysine degradation	0.5	0	1	SQSSTDLRRQSQRRHTSLEEEEPPPVKIAWK
>sp|Q6PR54|RIF1_MOUSE Telomere-associated protein RIF1 OS=Mus musculus GN=Rif1 PE=1 SV=2;>sp|Q6PR54-3|RIF1_MOUSE Isoform 3 of Telomere-associated protein RIF1 OS=Mus musculus GN=Rif1;>sp|Q6PR54-2|RIF1_MOUSE Isoform 2 of Telomere-associated protein RIF1 OS=	Q6PR54	Telomere-associated protein RIF1	Rif1	S	1565;1572;1565	3.11873	3	2.4607	4.2861	2.6094	1.61044		b-Adrenergic Receptor kinase substrate motif	biological regulation;cell cycle;cellular process;cellular response to stimulus;cellular response to stress;developmental process;negative regulation of biological process;negative regulation of cell differentiation;negative regulation of cellular process;negative regulation of developmental process;regulation of biological process;regulation of cell differentiation;regulation of cellular process…	binding;protein binding	cell part;chromosomal part;chromosome, telomeric region;cytoplasm;cytoskeletal part;female pronucleus;intracellular membrane-bounded organelle;intracellular non-membrane-bounded organelle;intracellular organelle;intracellular organelle part;intracellular part;male pronucleus;membrane-bounded organelle;non-membrane-bounded organelle;nucleus;organelle;organelle part;pronucleus;spindle		0.999954	46.4056	1	SRKKRSGKWKNRSSDSVDIEEQEEKKAEEEV
>sp|B1AQJ2|UBP36_MOUSE Ubiquitin carboxyl-terminal hydrolase 36 OS=Mus musculus GN=Usp36 PE=2 SV=1	B1AQJ2	Ubiquitin carboxyl-terminal hydrolase 36	Usp36	S	841	3.1149	1	3.1149			0		Casein kinase II substrate motif;G protein-coupled receptor kinase 1 substrate motif;PAK2 kinase substrate motif;Pim1 kinase substrate sequence;PKA kinase substrate motif;PKC kinase substrate motif	catabolic process;cellular catabolic process;cellular macromolecule catabolic process;cellular macromolecule metabolic process;cellular metabolic process;cellular process;macromolecule catabolic process;macromolecule metabolic process;metabolic process;modification-dependent macromolecule catabolic process;modification-dependent protein catabolic process;primary metabolic process;protein metaboli…	catalytic activity;cysteine-type peptidase activity;hydrolase activity;peptidase activity;peptidase activity, acting on L-amino acid peptides	cell part;intracellular non-membrane-bounded organelle;intracellular organelle;intracellular organelle part;intracellular part;non-membrane-bounded organelle;nuclear part;nucleolus;organelle;organelle part		1	68.0891	1	RGAPAAARRKRKKRCSEGEGATAPKQEGQFQ
>sp|P52332|JAK1_MOUSE Tyrosine-protein kinase JAK1 OS=Mus musculus GN=Jak1 PE=1 SV=1	P52332	Tyrosine-protein kinase JAK1	Jak1	Y	1033	3.1099	1		3.1099		0	JAK3	ALK kinase substrate motif;EGFR kinase substrate motif;JAK2 kinase substrate motif;TC-PTP phosphatase substrate motif	biological regulation;cell surface receptor linked signaling pathway;cellular macromolecule metabolic process;cellular metabolic process;cellular process;cellular protein metabolic process;cellular response to chemical stimulus;cellular response to cytokine stimulus;cellular response to organic substance;cellular response to stimulus;cytokine-mediated signaling pathway;enzyme linked receptor prot…	adenyl nucleotide binding;adenyl ribonucleotide binding;ATP binding;binding;catalytic activity;cytokine receptor binding;growth hormone receptor binding;hormone receptor binding;kinase activity;non-membrane spanning protein tyrosine kinase activity;nucleotide binding;phosphotransferase activity, alcohol group as acceptor;protein binding;protein kinase activity;protein tyrosine kinase activity;pur…	cell part;cytoplasmic part;cytoskeleton;cytosol;endomembrane system;intracellular non-membrane-bounded organelle;intracellular organelle;intracellular part;membrane;non-membrane-bounded organelle;organelle		0.994904	23.252	1	IGDFGLTKAIETDKEYYTVKDDRDSPVFWYA
>sp|Q8BGD9|IF4B_MOUSE Eukaryotic translation initiation factor 4B OS=Mus musculus GN=Eif4b PE=1 SV=1	Q8BGD9	Eukaryotic translation initiation factor 4B	Eif4b	T	420	3.1085	1	3.1085			0		Akt kinase substrate motif;Calmodulin-dependent protein kinase II substrate motif;Casein kinase II substrate motif;G protein-coupled receptor kinase 1 substrate motif;PKC kinase substrate motif		binding;nucleic acid binding;nucleotide binding;RNA binding;translation factor activity, nucleic acid binding;translation initiation factor activity		mTOR signaling pathway;RNA transport	0.906972	9.96338	1;2	PSWRSEETQERERSRTGSESSQTGASATSGR
>sp|Q8R1G6|PDLI2_MOUSE PDZ and LIM domain protein 2 OS=Mus musculus GN=Pdlim2 PE=1 SV=1	Q8R1G6	PDZ and LIM domain protein 2	Pdlim2	S	124	3.1048	1		3.1048		0		Casein kinase II substrate motif;ERK1,2 kinase substrate motif;GSK-3, ERK1, ERK2, CDK5 substrate motif;MAPKAPK2 kinase substrate motif;WW domain binding motif		binding;cation binding;ion binding;metal ion binding;transition metal ion binding;zinc ion binding	actin cytoskeleton;adherens junction;anchoring junction;cell junction;cell part;cell-substrate adherens junction;cell-substrate junction;cytoplasm;cytoskeleton;focal adhesion;intracellular non-membrane-bounded organelle;intracellular organelle;intracellular part;non-membrane-bounded organelle;organelle		0.998677	28.8096	1;2	RTHRDSQSSQRSACFSPVSLSPRPCSPFSTP
>sp|O54928|SOCS5_MOUSE Suppressor of cytokine signaling 5 OS=Mus musculus GN=Socs5 PE=1 SV=2	O54928	Suppressor of cytokine signaling 5	Socs5	S	46	3.1029	1		3.1029		0		Akt kinase substrate motif;Casein kinase II substrate motif;G protein-coupled receptor kinase 1 substrate motif;Phosphorylase kinase substrate motif;PKA kinase substrate motif;PKC kinase substrate motif	biological regulation;cell growth;cell surface receptor linked signaling pathway;cellular macromolecule metabolic process;cellular metabolic process;cellular process;cellular protein metabolic process;cellular response to chemical stimulus;cellular response to cytokine stimulus;cellular response to organic substance;cellular response to stimulus;cytokine-mediated signaling pathway;enzyme linked r…	binding;enzyme inhibitor activity;enzyme regulator activity;epidermal growth factor receptor binding;growth factor receptor binding;kinase inhibitor activity;kinase regulator activity;protein binding;receptor binding	cell part;cytoplasm;intracellular part	Jak-STAT signaling pathway	0.999966	47.7169	1;2	EMNPNRCPSVKEKSISLGEAAPQQESSPLRE
>sp|O54928|SOCS5_MOUSE Suppressor of cytokine signaling 5 OS=Mus musculus GN=Socs5 PE=1 SV=2	O54928	Suppressor of cytokine signaling 5	Socs5	S	44	3.1029	1		3.1029		0		Casein kinase II substrate motif;Phosphorylase kinase substrate motif;PKA kinase substrate motif;PKC kinase substrate motif	biological regulation;cell growth;cell surface receptor linked signaling pathway;cellular macromolecule metabolic process;cellular metabolic process;cellular process;cellular protein metabolic process;cellular response to chemical stimulus;cellular response to cytokine stimulus;cellular response to organic substance;cellular response to stimulus;cytokine-mediated signaling pathway;enzyme linked r…	binding;enzyme inhibitor activity;enzyme regulator activity;epidermal growth factor receptor binding;growth factor receptor binding;kinase inhibitor activity;kinase regulator activity;protein binding;receptor binding	cell part;cytoplasm;intracellular part	Jak-STAT signaling pathway	0.999966	47.7169	1;2	NVEMNPNRCPSVKEKSISLGEAAPQQESSPL
>sp|Q9WTR6|XCT_MOUSE Cystine/glutamate transporter OS=Mus musculus GN=Slc7a11 PE=1 SV=1	Q9WTR6	Cystine/glutamate transporter	Slc7a11	S	26	3.1025	1		3.1025		0		14-3-3 domain binding motif;Calmodulin-dependent protein kinase II substrate motif;Casein kinase II substrate motif;DNA dependent Protein kinase substrate motif;PKA kinase substrate motif;PKC kinase substrate motif;Pyruvate dehydrogenase kinase substrate motif	anatomical structure development;biological adhesion;brain development;cell adhesion;cell differentiation;cell-cell adhesion;cellular developmental process;cellular process;developmental process;homotypic cell-cell adhesion;lens fiber cell differentiation;organ development;platelet aggregation;response to alkaloid;response to chemical stimulus;response to nicotine;response to organic cyclic compo…	active transmembrane transporter activity;amine transmembrane transporter activity;amino acid transmembrane transporter activity;carboxylic acid transmembrane transporter activity;organic acid transmembrane transporter activity;substrate-specific transmembrane transporter activity;substrate-specific transporter activity;transmembrane transporter activity;transporter activity	cell part;cytoplasmic part;cytoskeleton;endoplasmic reticulum;integral to membrane;intracellular membrane-bounded organelle;intracellular non-membrane-bounded organelle;intracellular organelle;intracellular part;intrinsic to membrane;membrane;membrane part;membrane-bounded organelle;non-membrane-bounded organelle;organelle;plasma membrane;rough endoplasmic reticulum		1	65.4225	1	SKGGYLQGNMSGRLPSMGDQEPPGQEKVVLK
>sp|Q9QYE6|GOGA5_MOUSE Golgin subfamily A member 5 OS=Mus musculus GN=Golga5 PE=1 SV=2	Q9QYE6	Golgin subfamily A member 5	Golga5	S	152	3.0998	1			3.0998	0		Casein kinase II substrate motif;DNA dependent Protein kinase substrate motif	cellular component organization;cellular component organization at cellular level;cellular component organization or biogenesis;cellular component organization or biogenesis at cellular level;cellular process;establishment of localization;establishment of localization in cell;Golgi organization;Golgi vesicle transport;intracellular transport;organelle organization;transport;vesicle-mediated trans…	binding;identical protein binding;protein binding;protein dimerization activity;protein homodimerization activity	cell part;cis-Golgi network;cytoplasmic part;Golgi apparatus;Golgi apparatus part;Golgi cisterna;Golgi membrane;integral to membrane;intracellular membrane-bounded organelle;intracellular organelle;intracellular organelle part;intracellular part;intrinsic to membrane;membrane;membrane part;membrane-bounded organelle;organelle;organelle membrane;organelle part;organelle subcompartment		0.568253	1.22494	1	RVEVKKEKGRAPVSPSSPSGVSSVNTSVTTT
>sp|Q6NS46|RRP5_MOUSE Protein RRP5 homolog OS=Mus musculus GN=Pdcd11 PE=2 SV=2	Q6NS46	Protein RRP5 homolog	Pdcd11	S	1470	3.0959	2		3.0669	3.1249	2.34182		b-Adrenergic Receptor kinase substrate motif;Casein kinase I substrate motif;Casein kinase II substrate motif;G protein-coupled receptor kinase 1 substrate motif	apoptosis;biological regulation;cell death;cellular macromolecule metabolic process;cellular metabolic process;cellular nitrogen compound metabolic process;cellular process;death;macromolecule metabolic process;metabolic process;mRNA metabolic process;mRNA processing;ncRNA metabolic process;ncRNA processing;nitrogen compound metabolic process;nucleic acid metabolic process;nucleobase-containing c…	binding;nucleic acid binding;RNA binding	cell part;cytoplasmic part;cytosol;intracellular non-membrane-bounded organelle;intracellular organelle;intracellular organelle part;intracellular part;non-membrane-bounded organelle;nuclear part;nucleolus;organelle;organelle part		0.949961	12.784	1	SQRGGRGKRERQESESEQELVNKRPKKSGAA
>sp|Q62136|PTN21_MOUSE Tyrosine-protein phosphatase non-receptor type 21 OS=Mus musculus GN=Ptpn21 PE=1 SV=1	Q62136	Tyrosine-protein phosphatase non-receptor type 21	Ptpn21	S	658	3.0932	1			3.0932	0		14-3-3 domain binding motif;Akt kinase substrate motif;Calmodulin-dependent protein kinase II substrate motif;Casein kinase II substrate motif;G protein-coupled receptor kinase 1 substrate motif;MAPKAPK1 kinase substrate motif;PKA kinase substrate motif;PKC kinase substrate motif		catalytic activity;hydrolase activity;hydrolase activity, acting on ester bonds;phosphatase activity;phosphoprotein phosphatase activity;phosphoric ester hydrolase activity;protein tyrosine phosphatase activity	cell part;cytoplasm;cytoskeleton;intracellular non-membrane-bounded organelle;intracellular organelle;intracellular part;non-membrane-bounded organelle;organelle		0.999793	39.1487	1	LTHGFEGLRLKERTVSASAADVAPRTFSAGS
>sp|Q8BHL8|PSMF1_MOUSE Proteasome inhibitor PI31 subunit OS=Mus musculus GN=Psmf1 PE=2 SV=1	Q8BHL8	Proteasome inhibitor PI31 subunit	Psmf1	S	189	3.0874	1		3.0874		0		Casein kinase I substrate motif;ERK1,2 kinase substrate motif;GSK-3, ERK1, ERK2, CDK5 substrate motif;WW domain binding motif	catabolic process;cellular catabolic process;cellular macromolecule catabolic process;cellular macromolecule metabolic process;cellular metabolic process;cellular process;macromolecule catabolic process;macromolecule metabolic process;metabolic process;modification-dependent macromolecule catabolic process;modification-dependent protein catabolic process;primary metabolic process;protein metaboli…	binding;proteasome binding;protein binding;protein complex binding	cell part;cytoplasmic part;cytosol;endoplasmic reticulum;intracellular membrane-bounded organelle;intracellular organelle;intracellular part;macromolecular complex;membrane-bounded organelle;organelle;proteasome complex;protein complex	Proteasome	1	126.29	1	HRPHTSRQPAWRDPLSPFAVGGDDLDPFGCQ
>sp|Q3U3T8-3|WDR62_MOUSE Isoform 3 of WD repeat-containing protein 62 OS=Mus musculus GN=Wdr62;>sp|Q3U3T8|WDR62_MOUSE WD repeat-containing protein 62 OS=Mus musculus GN=Wdr62 PE=1 SV=2	Q3U3T8-3	WD repeat-containing protein 62	Wdr62	T	1339;1364	3.082	1		3.082		0		ERK1,2 kinase substrate motif;GSK3, Erk1, Erk2 and CDK5 kinase motif;GSK-3, ERK1, ERK2, CDK5 substrate motif;MAPKAPK2 kinase substrate motif;RAF1 kinase substrate motif;WW domain binding motif	anatomical structure development;cerebral cortex development;developmental process		cell part;cytoplasm;cytoskeletal part;intracellular membrane-bounded organelle;intracellular organelle;intracellular organelle part;intracellular part;membrane-bounded organelle;nucleus;organelle;organelle part;spindle pole		0.999976	51.0452	1	HSSMFLPKTSASGPLTPPAHLQLLETRSRVP
>sp|P30306|MPIP2_MOUSE M-phase inducer phosphatase 2 OS=Mus musculus GN=Cdc25b PE=2 SV=1	P30306	M-phase inducer phosphatase 2	Cdc25b	S	186	3.0544	1		3.0544		0		Casein kinase II substrate motif;ERK1,2 kinase substrate motif;GSK-3, ERK1, ERK2, CDK5 substrate motif;WW domain binding motif	biological regulation;cell cycle phase;cell cycle process;cell maturation;cellular component organization;cellular component organization at cellular level;cellular component organization or biogenesis;cellular component organization or biogenesis at cellular level;cellular developmental process;cellular macromolecule metabolic process;cellular metabolic process;cellular process;cellular process …	catalytic activity;hydrolase activity;hydrolase activity, acting on ester bonds;phosphatase activity;phosphoprotein phosphatase activity;phosphoric ester hydrolase activity;protein tyrosine phosphatase activity	cell part;centrosome;cytoplasm;cytoplasmic part;cytoskeletal part;intracellular membrane-bounded organelle;intracellular non-membrane-bounded organelle;intracellular organelle;intracellular organelle part;intracellular part;membrane-bounded organelle;microtubule organizing center;non-membrane-bounded organelle;nucleus;organelle;organelle part;spindle pole	Cell cycle;MAPK signaling pathway;Progesterone-mediated oocyte maturation	1	88.2506	1	DSWRKTEAGYRAAANSPGEDKENDGYIFKMP
>sp|Q6ZQ58|LARP1_MOUSE La-related protein 1 OS=Mus musculus GN=Larp1 PE=1 SV=3;>sp|Q6ZQ58-2|LARP1_MOUSE Isoform 2 of La-related protein 1 OS=Mus musculus GN=Larp1	Q6ZQ58	La-related protein 1	Larp1	T	1047;42	3.0446	1	3.0446			0		DNA dependent Protein kinase substrate motif;MAPKAPK2 kinase substrate motif	biological regulation;cell proliferation;cellular process;cellular response to stimulus;intracellular signal transduction;positive regulation of biological process;positive regulation of biosynthetic process;positive regulation of cellular biosynthetic process;positive regulation of cellular metabolic process;positive regulation of cellular process;positive regulation of cellular protein metaboli…	binding;eukaryotic initiation factor 4E binding;mRNA 3'-UTR binding;mRNA 5'-UTR binding;mRNA binding;nucleic acid binding;protein binding;RNA binding;RNA cap binding;translation activator activity;translation initiation factor binding;translation regulator activity;translation regulator activity, nucleic acid binding	cell part;cytoplasm;intracellular part		0.726449	4.35497	1	SQSSSRPATGISQPPTTPTGQATREDAKWTS
>sp|A2A9C3-2|SZT2_MOUSE Isoform 2 of Protein SZT2 OS=Mus musculus GN=Szt2;>sp|A2A9C3|SZT2_MOUSE Protein SZT2 OS=Mus musculus GN=Szt2 PE=1 SV=1	A2A9C3-2	Protein SZT2	Szt2	T	2432;2433	3.0329	3	2.2073	3.7566	3.1348	1.69956		Casein kinase I substrate motif;Casein kinase II substrate motif;ERK1,2 kinase substrate motif;GSK3, Erk1, Erk2 and CDK5 kinase motif;GSK-3, ERK1, ERK2, CDK5 substrate motif;WW domain binding motif	anatomical structure development;central nervous system development;developmental process;embryo development;pigmentation;post-embryonic development;system development		cell part;cytoplasmic part;intracellular membrane-bounded organelle;intracellular organelle;intracellular part;membrane-bounded organelle;microbody;organelle;peroxisome		0.99989	39.6469	1	RANTFPCTPVSGEPVTPPSKAGRRSFWDMLS
>sp|Q6A0A2|LAR4B_MOUSE La-related protein 4B OS=Mus musculus GN=Larp4b PE=1 SV=2;>sp|Q6A0A2-2|LAR4B_MOUSE Isoform 2 of La-related protein 4B OS=Mus musculus GN=Larp4b	Q6A0A2	La-related protein 4B	Larp4b	S	628;544	3.0034	1			3.0034	0		14-3-3 domain binding motif;Calmodulin-dependent protein kinase II substrate motif;Calmodulin-dependent protein kinase IV substrate motif;Casein kinase II substrate motif;Chk1 kinase substrate motif;DNA dependent Protein kinase substrate motif;G protein-coupled receptor kinase 1 substrate motif;PKA kinase substrate motif;PKC kinase substrate motif	biological regulation;positive regulation of biological process;positive regulation of biosynthetic process;positive regulation of cellular biosynthetic process;positive regulation of cellular metabolic process;positive regulation of cellular process;positive regulation of cellular protein metabolic process;positive regulation of macromolecule biosynthetic process;positive regulation of macromole…	binding;nucleic acid binding;RNA binding	cell part;cytoplasmic part;cytosol;intracellular non-membrane-bounded organelle;intracellular organelle;intracellular part;macromolecular complex;non-membrane-bounded organelle;organelle;polysomal ribosome;ribonucleoprotein complex;ribosome;RNA granule;stress granule		0.671904	3.11801	1	VAEKQRETQSVDRLPSTPTTTACKSVQVNGA
>sp|P42128|FOXK1_MOUSE Forkhead box protein K1 OS=Mus musculus GN=Foxk1 PE=1 SV=2	P42128	Forkhead box protein K1	Foxk1	S	243	2.9854	1		2.9854		0		ERK1,2 kinase substrate motif;G protein-coupled receptor kinase 1 substrate motif;Growth associated histone HI kinase substrate motif;GSK-3, ERK1, ERK2, CDK5 substrate motif;MAPKAPK2 kinase substrate motif;PKA kinase substrate motif;PKC kinase substrate motif;WW domain binding motif	anatomical structure development;biological regulation;biosynthetic process;cell differentiation;cellular biosynthetic process;cellular developmental process;cellular macromolecule biosynthetic process;cellular macromolecule metabolic process;cellular metabolic process;cellular nitrogen compound metabolic process;cellular process;developmental process;macromolecule biosynthetic process;macromolec…	binding;DNA binding;nucleic acid binding;nucleic acid binding transcription factor activity;protein binding;regulatory region DNA binding;regulatory region nucleic acid binding;RNA polymerase II regulatory region DNA binding;RNA polymerase II regulatory region sequence-specific DNA binding;sequence-specific DNA binding;sequence-specific DNA binding RNA polymerase II transcription factor activity;…	cell part;intracellular membrane-bounded organelle;intracellular non-membrane-bounded organelle;intracellular organelle;intracellular organelle part;intracellular part;membrane-bounded organelle;non-membrane-bounded organelle;nuclear part;nucleolus;nucleus;organelle;organelle part		0.999728	35.6901	1;2;3	PSPTGTISVPNSCPASPRGAGSSSYRFVQNV
>sp|Q8VI36|PAXI_MOUSE Paxillin OS=Mus musculus GN=Pxn PE=1 SV=1;>sp|Q8VI36-2|PAXI_MOUSE Isoform Alpha of Paxillin OS=Mus musculus GN=Pxn	Q8VI36	Paxillin	Pxn	S	83;83	2.98277	3	3.2455	3.0347	2.6681	2.55684	ERK1	DNA dependent Protein kinase substrate motif;ERK1,2 kinase substrate motif;GSK-3, ERK1, ERK2, CDK5 substrate motif;WW domain binding motif	activation of MAPK activity;anatomical structure morphogenesis;biological adhesion;biological regulation;branching morphogenesis of a tube;cell adhesion;cell junction assembly;cell junction organization;cell morphogenesis;cell morphogenesis involved in differentiation;cell projection assembly;cell projection organization;cell surface receptor linked signaling pathway;cell-substrate adhesion;cell-…	BH domain binding;BH4 domain binding;binding;cation binding;ion binding;metal ion binding;protein binding;protein complex scaffold;protein domain specific binding;receptor signaling complex scaffold activity;structural molecule activity;transition metal ion binding;zinc ion binding	adherens junction;anchoring junction;cell cortex;cell junction;cell leading edge;cell part;cell projection;cell-substrate adherens junction;cell-substrate junction;cytoplasmic part;cytoskeleton;focal adhesion;intracellular non-membrane-bounded organelle;intracellular organelle;intracellular part;lamellipodium;non-membrane-bounded organelle;organelle	Bacterial invasion of epithelial cells;Chemokine signaling pathway;Focal adhesion;Leukocyte transendothelial migration;Regulation of actin cytoskeleton;VEGF signaling pathway	1	73.0166	1	QWQPSGSRYAHQQPPSPLPVYSSSAKNSSAS
>sp|Q60591-2|NFAC2_MOUSE Isoform B of Nuclear factor of activated T-cells, cytoplasmic 2 OS=Mus musculus GN=Nfatc2;>sp|Q60591|NFAC2_MOUSE Nuclear factor of activated T-cells, cytoplasmic 2 OS=Mus musculus GN=Nfatc2 PE=1 SV=3	Q60591-2	Nuclear factor of activated T-cells, cytoplasmic 2	Nfatc2	S	738;738	2.97403	3	2.517	3.5249	2.8802	2.09757		Casein kinase II substrate motif;G protein-coupled receptor kinase 1 substrate motif;Pyruvate dehydrogenase kinase substrate motif	activation of immune response;antigen receptor-mediated signaling pathway;B cell receptor signaling pathway;biological regulation;cell migration;cell motility;cell surface receptor linked signaling pathway;cellular component movement;cellular process;cellular response to stimulus;cellular response to stress;cytokine production;immune response-activating cell surface receptor signaling pathway;imm…	binding;core promoter proximal region DNA binding;core promoter proximal region sequence-specific DNA binding;DNA binding;nucleic acid binding;nucleic acid binding transcription factor activity;protein binding;regulatory region DNA binding;regulatory region nucleic acid binding;RNA polymerase II core promoter proximal region sequence-specific DNA binding;RNA polymerase II core promoter proximal r…	actin cytoskeleton;cell part;cytoplasm;cytoplasmic part;cytoskeleton;cytosol;intracellular membrane-bounded organelle;intracellular non-membrane-bounded organelle;intracellular organelle;intracellular organelle part;intracellular part;macromolecular complex;membrane;membrane-bounded organelle;non-membrane-bounded organelle;nuclear part;nucleoplasm;nucleoplasm part;nucleus;organelle;organelle part…	Axon guidance;B cell receptor signaling pathway;Natural killer cell mediated cytotoxicity;T cell receptor signaling pathway;VEGF signaling pathway;Wnt signaling pathway	0.97759	16.5075	1	LVATMAPCQQFRSGLSSPDARYQQQSPAAAL
>sp|P18653|KS6A1_MOUSE Ribosomal protein S6 kinase alpha-1 OS=Mus musculus GN=Rps6ka1 PE=1 SV=1	P18653	Ribosomal protein S6 kinase alpha-1	Rps6ka1	S	352	2.9553	1		2.9553		0		b-Adrenergic Receptor kinase substrate motif;ERK1,2 kinase substrate motif;G protein-coupled receptor kinase 1 substrate motif;GSK-3, ERK1, ERK2, CDK5 substrate motif;PKA kinase substrate motif;PKC kinase substrate motif;WW domain binding motif	biological regulation;cellular process;cellular response to stimulus;intracellular signal transduction;negative regulation of apoptosis;negative regulation of biological process;negative regulation of cell death;negative regulation of cellular process;negative regulation of programmed cell death;positive regulation of biological process;positive regulation of cell activation;positive regulation o…	adenyl nucleotide binding;adenyl ribonucleotide binding;ATP binding;binding;catalytic activity;cation binding;ion binding;kinase activity;magnesium ion binding;metal ion binding;nucleotide binding;phosphotransferase activity, alcohol group as acceptor;protein kinase activity;protein serine/threonine kinase activity;protein serine/threonine/tyrosine kinase activity;purine nucleotide binding;purine…	cell part;cytoplasm;cytoskeletal part;intracellular membrane-bounded organelle;intracellular non-membrane-bounded organelle;intracellular organelle;intracellular organelle part;intracellular part;membrane-bounded organelle;non-membrane-bounded organelle;nucleus;organelle;organelle part;spindle	Long-term potentiation;MAPK signaling pathway;mTOR signaling pathway;Neurotrophin signaling pathway;Oocyte meiosis;Progesterone-mediated oocyte maturation	1	88.4817	1;2	TFYFDTEFTSRTPRDSPGIPPSAGAHQLFRG
>sp|Q6A0A2|LAR4B_MOUSE La-related protein 4B OS=Mus musculus GN=Larp4b PE=1 SV=2;>sp|Q6A0A2-2|LAR4B_MOUSE Isoform 2 of La-related protein 4B OS=Mus musculus GN=Larp4b	Q6A0A2	La-related protein 4B	Larp4b	S	570;486	2.94863	3	2.2594	3.7552	2.8313	1.72669		14-3-3 domain binding motif;Calmodulin-dependent protein kinase II substrate motif;G protein-coupled receptor kinase 1 substrate motif;GSK3 kinase substrate motif;MAPKAPK1 kinase substrate motif;PKA kinase substrate motif;PKC kinase substrate motif	biological regulation;positive regulation of biological process;positive regulation of biosynthetic process;positive regulation of cellular biosynthetic process;positive regulation of cellular metabolic process;positive regulation of cellular process;positive regulation of cellular protein metabolic process;positive regulation of macromolecule biosynthetic process;positive regulation of macromole…	binding;nucleic acid binding;RNA binding	cell part;cytoplasmic part;cytosol;intracellular non-membrane-bounded organelle;intracellular organelle;intracellular part;macromolecular complex;non-membrane-bounded organelle;organelle;polysomal ribosome;ribonucleoprotein complex;ribosome;RNA granule;stress granule		0.999891	39.6381	1	RLSSLIIGSSKERNLSTDASTNTVPVVGPRE
>sp|Q80WJ7|LYRIC_MOUSE Protein LYRIC OS=Mus musculus GN=Mtdh PE=1 SV=1	Q80WJ7	Protein LYRIC	Mtdh	S	491	2.93373	3	3.051	2.0134	3.7368	1.53326		Casein kinase II substrate motif;G protein-coupled receptor kinase 1 substrate motif;PKA kinase substrate motif;PKC kinase substrate motif;Pyruvate dehydrogenase kinase substrate motif	biological regulation;cell junction assembly;cell junction organization;cell surface receptor linked signaling pathway;cell-cell junction assembly;cell-cell junction organization;cellular component assembly;cellular component assembly at cellular level;cellular component organization;cellular component organization at cellular level;cellular component organization or biogenesis;cellular component…	binding;double-stranded RNA binding;NF-kappaB binding;nucleic acid binding;protein binding;protein binding transcription factor activity;RNA binding;transcription coactivator activity;transcription cofactor activity;transcription factor binding;transcription factor binding transcription factor activity	apical plasma membrane;cell junction;cell part;cell-cell junction;cytoplasmic part;endoplasmic reticulum;endoplasmic reticulum membrane;endoplasmic reticulum part;integral to membrane;intercellular canaliculus;intracellular membrane-bounded organelle;intracellular non-membrane-bounded organelle;intracellular organelle;intracellular organelle part;intracellular part;intrinsic to membrane;membrane;…		0.999327	31.8881	1	KARPKQEKACSLKTMSTSDPAEVLIKNSQPV
>sp|Q8R0G9|NU133_MOUSE Nuclear pore complex protein Nup133 OS=Mus musculus GN=Nup133 PE=1 SV=2	Q8R0G9	Nuclear pore complex protein Nup133	Nup133	S	37	2.9327	2		3.531	2.3344	0.906855		14-3-3 domain binding motif;Calmodulin-dependent protein kinase II substrate motif;Casein kinase II substrate motif;G protein-coupled receptor kinase 1 substrate motif;Phosphorylase kinase substrate motif;PKA kinase substrate motif;PKC kinase substrate motif;ZIP kinase substrate motif	anatomical structure development;cellular component organization;cellular component organization at cellular level;cellular component organization or biogenesis;cellular component organization or biogenesis at cellular level;cellular macromolecular complex subunit organization;cellular process;developmental process;establishment of localization;establishment of localization in cell;establishment …	nucleocytoplasmic transporter activity;transporter activity	cell part;chromosomal part;condensed chromosome outer kinetochore;intracellular organelle part;intracellular part;macromolecular complex;membrane part;nuclear part;nuclear pore;Nup107-160 complex;organelle part;pore complex;protein complex	RNA transport	0.999996	53.9678	1	GIGPTSTPRASRRGLSLGSAVNSPVLFSPAG
>sp|Q6PAR5|GAPD1_MOUSE GTPase-activating protein and VPS9 domain-containing protein 1 OS=Mus musculus GN=Gapvd1 PE=1 SV=2;>sp|Q6PAR5-6|GAPD1_MOUSE Isoform 6 of GTPase-activating protein and VPS9 domain-containing protein 1 OS=Mus musculus GN=Gapvd1;>sp|Q6P	Q6PAR5	GTPase-activating protein and VPS9 domain-containing protein 1	Gapvd1	S	746;746;725;752;725	2.9268	3	2.7801	2.9651	3.0352	3.2071		Casein kinase II substrate motif;MAPKAPK2 kinase substrate motif;Pyruvate dehydrogenase kinase substrate motif	biological regulation;cellular component organization;cellular component organization or biogenesis;cellular membrane organization;cellular process;cellular response to stimulus;endocytosis;establishment of localization;membrane invagination;membrane organization;positive regulation of catalytic activity;positive regulation of GTPase activity;positive regulation of hydrolase activity;positive reg…	binding;enzyme activator activity;enzyme regulator activity;GTPase activating protein binding;GTPase activator activity;GTPase regulator activity;guanyl-nucleotide exchange factor activity;nucleoside-triphosphatase regulator activity;protein binding	cell part;cytoplasmic part;cytosol;endosome;intracellular membrane-bounded organelle;intracellular organelle;intracellular part;membrane;membrane-bounded organelle;organelle		0.980339	17.2707	1	QEERLQELESCSGLGSTSDDTDVREVSSRPS
>sp|P80313|TCPH_MOUSE T-complex protein 1 subunit eta OS=Mus musculus GN=Cct7 PE=1 SV=1	P80313	T-complex protein 1 subunit eta	Cct7	S	533	2.9146	1		2.9146		0		DNA dependent Protein kinase substrate motif	binding of sperm to zona pellucida;cell recognition;cell-cell recognition;cellular macromolecule metabolic process;cellular metabolic process;cellular process;cellular process involved in reproduction;cellular protein metabolic process;macromolecule metabolic process;metabolic process;primary metabolic process;protein folding;protein metabolic process;reproductive process;sperm-egg recognition	adenyl nucleotide binding;adenyl ribonucleotide binding;ATP binding;binding;identical protein binding;nucleotide binding;protein binding;purine nucleotide binding;purine ribonucleoside triphosphate binding;purine ribonucleotide binding;ribonucleotide binding	cell body;cell part;chaperonin-containing T-complex;cytoplasmic part;cytoskeletal part;cytosolic part;intracellular membrane-bounded organelle;intracellular organelle;intracellular organelle part;intracellular part;macromolecular complex;membrane-bounded organelle;microtubule;mitochondrion;organelle;organelle part;protein complex		1	101.871	1	ETIKNPRSTVDPPAPSAGRGRGQARFH____
>sp|Q64096|MCF2L_MOUSE Guanine nucleotide exchange factor DBS OS=Mus musculus GN=Mcf2l PE=1 SV=2	Q64096	Guanine nucleotide exchange factor DBS	Mcf2l	S	620	2.9138	1	2.9138			0		Casein kinase II substrate motif;PKA kinase substrate motif;PKC kinase substrate motif	biological regulation;cellular process;cellular response to stimulus;intracellular signal transduction;positive regulation of biological process;positive regulation of biosynthetic process;positive regulation of catalytic activity;positive regulation of cellular biosynthetic process;positive regulation of cellular metabolic process;positive regulation of cellular process;positive regulation of ge…	1-phosphatidylinositol binding;binding;enzyme regulator activity;GTPase regulator activity;guanyl-nucleotide exchange factor activity;lipid binding;nucleoside-triphosphatase regulator activity;phosphatidylinositol binding;phospholipid binding;protein binding;Ras guanyl-nucleotide exchange factor activity;Rho guanyl-nucleotide exchange factor activity;small GTPase regulator activity	cell part;cell projection;cytoplasm;intracellular part;lamellipodium;membrane;plasma membrane		0.643731	4.63375	1	RRAKSEMSEPRQGRTSSTGEEEESLAILRRH
>sp|Q9WU62-2|INCE_MOUSE Isoform 2 of Inner centromere protein OS=Mus musculus GN=Incenp;>sp|Q9WU62|INCE_MOUSE Inner centromere protein OS=Mus musculus GN=Incenp PE=1 SV=2	Q9WU62-2	Inner centromere protein	Incenp	S	858;862	2.907	3	2.2868	3.5886	2.8456	1.82671	AurB	14-3-3 domain binding motif;Calmodulin-dependent protein kinase II substrate motif;MDC1 BRCT domain binding motif;PKA kinase substrate motif;PKC kinase substrate motif;Plk1 PBD domain binding motif	cell cycle phase;cell cycle process;cellular component organization;cellular component organization at cellular level;cellular component organization or biogenesis;cellular component organization or biogenesis at cellular level;cellular process;chromosome segregation;cytokinesis;mitosis;nuclear division;organelle fission;organelle organization		cell part;central element;centromeric heterochromatin;chromatin;chromocenter;chromosomal part;chromosome, centromeric region;condensed chromosome kinetochore;cytoplasm;cytoskeletal part;heterochromatin;intracellular non-membrane-bounded organelle;intracellular organelle;intracellular organelle part;intracellular part;kinetochore;lateral element;macromolecular complex;microtubule;midbody;non-membr…		0.82071	9.61705	1	DIFKKRKTRYHKRTSSAVWNSPPLKATMVPS
>sp|Q2TBE6|P4K2A_MOUSE Phosphatidylinositol 4-kinase type 2-alpha OS=Mus musculus GN=Pi4k2a PE=1 SV=1	Q2TBE6	Phosphatidylinositol 4-kinase type 2-alpha	Pi4k2a	S	9	2.9022	1			2.9022	0		Casein kinase II substrate motif;Cdc2 kinase substrate motif;CDK kinase substrate motif;CDK1,2,4,6 kinase substrate motif;ERK1,2 kinase substrate motif;G protein-coupled receptor kinase 1 substrate motif;GSK-3, ERK1, ERK2, CDK5 substrate motif;MAPKAPK2 kinase substrate motif;WW domain binding motif	basophil activation;basophil activation involved in immune response;basophil degranulation;cell activation;cell activation involved in immune response;cellular process;establishment of localization;establishment of localization in cell;exocytosis;immune effector process;immune system process;leukocyte activation;leukocyte activation involved in immune response;leukocyte degranulation;myeloid cell…	1-phosphatidylinositol 4-kinase activity;adenyl nucleotide binding;adenyl ribonucleotide binding;AP-3 adaptor complex binding;ATP binding;binding;catalytic activity;inositol or phosphatidylinositol kinase activity;kinase activity;lipid kinase activity;nucleotide binding;phosphatidylinositol kinase activity;phosphotransferase activity, alcohol group as acceptor;protein binding;protein complex bind…	cell body;cell junction;cell part;cell pole;cell projection;cell tip;clathrin coated vesicle membrane;coated vesicle membrane;cytoplasmic membrane-bounded vesicle;cytoplasmic part;cytoplasmic vesicle;cytoplasmic vesicle membrane;cytoplasmic vesicle part;dendrite;early endosome membrane;endosomal part;endosome;endosome membrane;exocytic vesicle;extracellular region part;Golgi apparatus;growing cel…	Inositol phosphate metabolism;Phosphatidylinositol signaling system	0.999911	40.5911	1	_______MDETSPLVSPERAQPPEYTFPSGS
>sp|Q6A0A2|LAR4B_MOUSE La-related protein 4B OS=Mus musculus GN=Larp4b PE=1 SV=2;>sp|Q6A0A2-2|LAR4B_MOUSE Isoform 2 of La-related protein 4B OS=Mus musculus GN=Larp4b	Q6A0A2	La-related protein 4B	Larp4b	T	629;545	2.8906	1		2.8906		0		ERK1,2 kinase substrate motif;G protein-coupled receptor kinase 1 substrate motif;GSK3, Erk1, Erk2 and CDK5 kinase motif;GSK-3, ERK1, ERK2, CDK5 substrate motif;MDC1 BRCT domain binding motif;Plk1 PBD domain binding motif;WW domain binding motif	biological regulation;positive regulation of biological process;positive regulation of biosynthetic process;positive regulation of cellular biosynthetic process;positive regulation of cellular metabolic process;positive regulation of cellular process;positive regulation of cellular protein metabolic process;positive regulation of macromolecule biosynthetic process;positive regulation of macromole…	binding;nucleic acid binding;RNA binding	cell part;cytoplasmic part;cytosol;intracellular non-membrane-bounded organelle;intracellular organelle;intracellular part;macromolecular complex;non-membrane-bounded organelle;organelle;polysomal ribosome;ribonucleoprotein complex;ribosome;RNA granule;stress granule		0.984436	18.8967	1	AEKQRETQSVDRLPSTPTTTACKSVQVNGAA
>sp|P20152|VIME_MOUSE Vimentin OS=Mus musculus GN=Vim PE=1 SV=3	P20152	Vimentin	Vim	S	7	2.87243	3	1.7862	4.9556	1.8755	0.976186	PKACA;AurB;PKCA;	14-3-3 domain binding motif;Calmodulin-dependent protein kinase II substrate motif;Casein kinase II substrate motif;PKA kinase substrate motif;PKC kinase substrate motif	anatomical structure development;astrocyte development;astrocyte differentiation;Bergmann glial cell differentiation;biological regulation;cell development;cell differentiation;cellular component organization;cellular component organization at cellular level;cellular component organization or biogenesis;cellular component organization or biogenesis at cellular level;cellular developmental process…	binding;double-stranded RNA binding;nucleic acid binding;protein binding;RNA binding;structural constituent of cytoskeleton;structural constituent of eye lens;structural molecule activity	cell leading edge;cell part;cell projection;cytoplasm;cytoplasmic part;cytoskeletal part;cytoskeleton;cytosol;extracellular membrane-bounded organelle;extracellular organelle;extracellular region part;extracellular vesicular exosome;intermediate filament;intracellular membrane-bounded organelle;intracellular non-membrane-bounded organelle;intracellular organelle;intracellular organelle part;intra…		0.999791	36.8357	1	_________MSTRSVSSSSYRRMFGGSGTSS
>sp|Q60591-2|NFAC2_MOUSE Isoform B of Nuclear factor of activated T-cells, cytoplasmic 2 OS=Mus musculus GN=Nfatc2;>sp|Q60591|NFAC2_MOUSE Nuclear factor of activated T-cells, cytoplasmic 2 OS=Mus musculus GN=Nfatc2 PE=1 SV=3;>sp|Q60591-4|NFAC2_MOUSE Isofor	Q60591-2	Nuclear factor of activated T-cells, cytoplasmic 2	Nfatc2	S	150;150;150	2.8374	1		2.8374		0		ERK1,2 kinase substrate motif;G protein-coupled receptor kinase 1 substrate motif;Growth associated histone HI kinase substrate motif;GSK-3, ERK1, ERK2, CDK5 substrate motif;PKA kinase substrate motif;PKC kinase substrate motif;WW domain binding motif	activation of immune response;antigen receptor-mediated signaling pathway;B cell receptor signaling pathway;biological regulation;cell migration;cell motility;cell surface receptor linked signaling pathway;cellular component movement;cellular process;cellular response to stimulus;cellular response to stress;cytokine production;immune response-activating cell surface receptor signaling pathway;imm…	binding;core promoter proximal region DNA binding;core promoter proximal region sequence-specific DNA binding;DNA binding;nucleic acid binding;nucleic acid binding transcription factor activity;protein binding;regulatory region DNA binding;regulatory region nucleic acid binding;RNA polymerase II core promoter proximal region sequence-specific DNA binding;RNA polymerase II core promoter proximal r…	actin cytoskeleton;cell part;cytoplasm;cytoplasmic part;cytoskeleton;cytosol;intracellular membrane-bounded organelle;intracellular non-membrane-bounded organelle;intracellular organelle;intracellular organelle part;intracellular part;macromolecular complex;membrane;membrane-bounded organelle;non-membrane-bounded organelle;nuclear part;nucleoplasm;nucleoplasm part;nucleus;organelle;organelle part…	Axon guidance;B cell receptor signaling pathway;Natural killer cell mediated cytotoxicity;T cell receptor signaling pathway;VEGF signaling pathway;Wnt signaling pathway	1	64.903	1;2	LSPEQPALALAGVAASPRFTLPVPGYEGYRE
>sp|Q9R0A0|PEX14_MOUSE Peroxisomal membrane protein PEX14 OS=Mus musculus GN=Pex14 PE=1 SV=1	Q9R0A0	Peroxisomal membrane protein PEX14	Pex14	S	234	2.8345	2		3.0677	2.6013	1.29398		DNA dependent Protein kinase substrate motif	biological regulation;cellular component assembly;cellular component assembly at cellular level;cellular component organization;cellular component organization at cellular level;cellular component organization or biogenesis;cellular component organization or biogenesis at cellular level;cellular macromolecular complex assembly;cellular macromolecular complex subunit organization;cellular process;…	protein binding transcription factor activity;transcription cofactor activity;transcription corepressor activity;transcription factor binding transcription factor activity	cell part;cytoplasmic part;integral to membrane;intracellular membrane-bounded organelle;intracellular organelle;intracellular organelle part;intracellular part;intrinsic to membrane;macromolecular complex;membrane;membrane part;membrane-bounded organelle;microbody;microbody membrane;microbody part;organelle;organelle membrane;organelle part;peroxisomal membrane;peroxisomal part;peroxisome;protei…	Peroxisome	0.99604	24.0054	1	LKGLLLNRRQFPPSPSAPKIPSWQIPVKSSS
>sp|Q66JQ7|CASC5_MOUSE Protein CASC5 OS=Mus musculus GN=Casc5 PE=2 SV=3	Q66JQ7	Protein CASC5	Casc5	S	794	2.8273	1		2.8273		0		Casein kinase II substrate motif;ERK1,2 kinase substrate motif;GSK-3, ERK1, ERK2, CDK5 substrate motif;PKA kinase substrate motif;PKC kinase substrate motif;Pyruvate dehydrogenase kinase substrate motif;WW domain binding motif	biological regulation;cell cycle phase;cell cycle process;cellular component organization;cellular component organization at cellular level;cellular component organization or biogenesis;cellular component organization or biogenesis at cellular level;cellular process;chromosome segregation;mitosis;negative regulation of catalytic activity;negative regulation of hydrolase activity;negative regulati…		cell part;chromosomal part;condensed chromosome kinetochore;intracellular membrane-bounded organelle;intracellular non-membrane-bounded organelle;intracellular organelle;intracellular organelle part;intracellular part;kinetochore;macromolecular complex;membrane-bounded organelle;non-membrane-bounded organelle;nucleus;organelle;organelle part;protein complex		0.999989	49.6213	1	EINRSHTTPLECKIISPSDITPGDLDKTMMS
>sp|Q8K4R9|DLGP5_MOUSE Disks large-associated protein 5 OS=Mus musculus GN=Dlgap5 PE=1 SV=2;>sp|Q8K4R9-2|DLGP5_MOUSE Isoform 2 of Disks large-associated protein 5 OS=Mus musculus GN=Dlgap5;>sp|Q8K4R9-3|DLGP5_MOUSE Isoform 3 of Disks large-associated protei	Q8K4R9	Disks large-associated protein 5	Dlgap5	S	328;328;328	2.8203	3	2.9724	2.9115	2.577	2.7456	ERK2	Casein kinase II substrate motif;ERK1,2 kinase substrate motif;G protein-coupled receptor kinase 1 substrate motif;Growth associated histone HI kinase substrate motif;GSK-3, ERK1, ERK2, CDK5 substrate motif;PKA kinase substrate motif;PKC kinase substrate motif;WW domain binding motif	cell communication;cell cycle phase;cell cycle process;cell-cell signaling;cellular metabolic process;cellular process;dephosphorylation;M phase;M phase of mitotic cell cycle;metabolic process;phosphate-containing compound metabolic process;phosphorus metabolic process;signaling	catalytic activity;hydrolase activity;hydrolase activity, acting on ester bonds;phosphatase activity;phosphoprotein phosphatase activity;phosphoric ester hydrolase activity	cell part;centrosome;cytoplasm;cytoplasmic part;cytoskeletal part;intracellular membrane-bounded organelle;intracellular non-membrane-bounded organelle;intracellular organelle;intracellular organelle part;intracellular part;membrane-bounded organelle;microtubule organizing center;non-membrane-bounded organelle;nucleus;organelle;organelle part;spindle pole centrosome		1	79.694	1	FQPPCGLKSYQVAPLSPRSANAFLTPNCDWN
>sp|Q8K2L8|TPC12_MOUSE Trafficking protein particle complex subunit 12 OS=Mus musculus GN=Trappc12 PE=1 SV=2	Q8K2L8	Trafficking protein particle complex subunit 12	Trappc12	S	314	2.8202	2	2.4006	3.2398		1.03389		Casein kinase I substrate motif;Casein kinase II substrate motif;ERK1,2 kinase substrate motif;G protein-coupled receptor kinase 1 substrate motif;GSK3 kinase substrate motif;GSK-3, ERK1, ERK2, CDK5 substrate motif;WW domain binding motif	cellular process;establishment of localization;transport;vesicle-mediated transport		cell part;cytoplasmic part;endoplasmic reticulum-Golgi intermediate compartment;intracellular membrane-bounded organelle;intracellular organelle;intracellular part;membrane-bounded organelle;organelle		0.999043	31.6167	1;2	SSLTAPVGEKSPDSTSPSYSTRMDRSESGVS
>sp|O89032-3|SPD2A_MOUSE Isoform 3 of SH3 and PX domain-containing protein 2A OS=Mus musculus GN=Sh3pxd2a;>sp|O89032-2|SPD2A_MOUSE Isoform 2 of SH3 and PX domain-containing protein 2A OS=Mus musculus GN=Sh3pxd2a;>sp|O89032|SPD2A_MOUSE SH3 and PX domain-con	O89032-3	SH3 and PX domain-containing protein 2A	Sh3pxd2a	S	503;518;546	2.8191	1	2.8191			0		Cdc2 kinase substrate motif;CDK kinase substrate motif;CDK1,2,4,6 kinase substrate motif;ERK1,2 kinase substrate motif;GSK-3, ERK1, ERK2, CDK5 substrate motif;WW domain binding motif	cellular metabolic process;cellular process;metabolic process;reactive oxygen species metabolic process;superoxide metabolic process	binding;lipid binding;phosphatidylinositol binding;phospholipid binding;protein binding	cell junction;cell part;cell projection;cytoplasm;cytoskeletal part;intracellular non-membrane-bounded organelle;intracellular organelle;intracellular organelle part;intracellular part;macromolecular complex;non-membrane-bounded organelle;organelle;organelle part;podosome;protein complex		0.999993	51.6892	1	KEAEENPVGACESQGSPLKVKYEEPEYDVPA
>sp|Q8BJM5|ZNT6_MOUSE Zinc transporter 6 OS=Mus musculus GN=Slc30a6 PE=1 SV=1	Q8BJM5	Zinc transporter 6	Slc30a6	S	382	2.8184	1		2.8184		0		ERK1,2 kinase substrate motif;GSK-3, ERK1, ERK2, CDK5 substrate motif;MDC1 BRCT domain binding motif;PKA kinase substrate motif;PKC kinase substrate motif;Plk1 PBD domain binding motif;WW domain binding motif	cation transport;cellular process;divalent inorganic cation transport;divalent metal ion transport;endosome transport;establishment of localization;establishment of localization in cell;Golgi to endosome transport;Golgi vesicle transport;intracellular transport;ion transmembrane transport;ion transport;metal ion transport;post-Golgi vesicle-mediated transport;transition metal ion transport;transm…	cation transmembrane transporter activity;divalent inorganic cation transmembrane transporter activity;inorganic cation transmembrane transporter activity;ion transmembrane transporter activity;metal ion transmembrane transporter activity;substrate-specific transmembrane transporter activity;substrate-specific transporter activity;transition metal ion transmembrane transporter activity;transmembr…	cell part;cytoplasmic part;Golgi apparatus;integral to membrane;intracellular membrane-bounded organelle;intracellular organelle;intracellular part;intrinsic to membrane;membrane part;membrane-bounded organelle;mitochondrion;organelle		0.956045	13.4082	1	VDERTPVTSTPAKPSSPPPEFSFNTPGKNVS
>sp|P42128|FOXK1_MOUSE Forkhead box protein K1 OS=Mus musculus GN=Foxk1 PE=1 SV=2	P42128	Forkhead box protein K1	Foxk1	S	406	2.7968	2		2.6546	2.939	1.49247		Casein kinase II substrate motif;ERK1,2 kinase substrate motif;G protein-coupled receptor kinase 1 substrate motif;GSK-3, ERK1, ERK2, CDK5 substrate motif;MAPKAPK2 kinase substrate motif;WW domain binding motif	anatomical structure development;biological regulation;biosynthetic process;cell differentiation;cellular biosynthetic process;cellular developmental process;cellular macromolecule biosynthetic process;cellular macromolecule metabolic process;cellular metabolic process;cellular nitrogen compound metabolic process;cellular process;developmental process;macromolecule biosynthetic process;macromolec…	binding;DNA binding;nucleic acid binding;nucleic acid binding transcription factor activity;protein binding;regulatory region DNA binding;regulatory region nucleic acid binding;RNA polymerase II regulatory region DNA binding;RNA polymerase II regulatory region sequence-specific DNA binding;sequence-specific DNA binding;sequence-specific DNA binding RNA polymerase II transcription factor activity;…	cell part;intracellular membrane-bounded organelle;intracellular non-membrane-bounded organelle;intracellular organelle;intracellular organelle part;intracellular part;membrane-bounded organelle;non-membrane-bounded organelle;nuclear part;nucleolus;nucleus;organelle;organelle part		0.999984	47.8436	1;2;3	FRTPFGPLSSRSAPASPTHPGLMSPRSSGLQ
>sp|Q9QYE6|GOGA5_MOUSE Golgin subfamily A member 5 OS=Mus musculus GN=Golga5 PE=1 SV=2	Q9QYE6	Golgin subfamily A member 5	Golga5	S	153	2.79383	3	2.9395	4.7912	0.65078	0.462881		Casein kinase II substrate motif;ERK1,2 kinase substrate motif;GSK-3, ERK1, ERK2, CDK5 substrate motif;MDC1 BRCT domain binding motif;Plk1 PBD domain binding motif;WW domain binding motif	cellular component organization;cellular component organization at cellular level;cellular component organization or biogenesis;cellular component organization or biogenesis at cellular level;cellular process;establishment of localization;establishment of localization in cell;Golgi organization;Golgi vesicle transport;intracellular transport;organelle organization;transport;vesicle-mediated trans…	binding;identical protein binding;protein binding;protein dimerization activity;protein homodimerization activity	cell part;cis-Golgi network;cytoplasmic part;Golgi apparatus;Golgi apparatus part;Golgi cisterna;Golgi membrane;integral to membrane;intracellular membrane-bounded organelle;intracellular organelle;intracellular organelle part;intracellular part;intrinsic to membrane;membrane;membrane part;membrane-bounded organelle;organelle;organelle membrane;organelle part;organelle subcompartment		0.991361	20.6086	1	VEVKKEKGRAPVSPSSPSGVSSVNTSVTTTK
>sp|B2RWS6|EP300_MOUSE Histone acetyltransferase p300 OS=Mus musculus GN=Ep300 PE=1 SV=2	B2RWS6	Histone acetyltransferase p300	Ep300	S	12	2.7886	3	2.5636	3.0194	2.7828	2.6637		DNA dependent Protein kinase substrate motif;G protein-coupled receptor kinase 1 substrate motif;PKA kinase substrate motif;PKC kinase substrate motif	anatomical structure development;anatomical structure formation involved in morphogenesis;anatomical structure morphogenesis;anterior/posterior pattern specification;apoptosis;biological regulation;biosynthetic process;cartilage development;cell cycle;cell death;cell differentiation;cellular biosynthetic process;cellular component organization;cellular component organization at cellular level;cel…	acetyltransferase activity;activating transcription factor binding;binding;catalytic activity;cation binding;chromatin binding;chromatin DNA binding;core promoter binding;core promoter sequence-specific DNA binding;DNA binding;histone acetyltransferase activity;ion binding;lysine N-acetyltransferase activity;metal ion binding;N-acetyltransferase activity;N-acyltransferase activity;nucleic acid bi…	cell part;cytoplasm;histone acetyltransferase complex;intracellular membrane-bounded organelle;intracellular organelle;intracellular organelle part;intracellular part;macromolecular complex;membrane-bounded organelle;nuclear part;nucleoplasm;nucleoplasm part;nucleus;organelle;organelle part;protein complex;transcription factor complex	Adherens junction;Cell cycle;Huntington's disease;Jak-STAT signaling pathway;ko05152;Long-term potentiation;Melanogenesis;Notch signaling pathway;Pathways in cancer;Prostate cancer;Renal cell carcinoma;TGF-beta signaling pathway;Wnt signaling pathway	1	50.1781	1	____MAENVVEPGPPSAKRPKLSSPALSASA
>sp|Q9D2D7|ZN687_MOUSE Zinc finger protein 687 OS=Mus musculus GN=Znf687 PE=1 SV=1	Q9D2D7	Zinc finger protein 687	Znf687	S	1120	2.7835	1			2.7835	0		Casein kinase II substrate motif;G protein-coupled receptor kinase 1 substrate motif;GSK3 kinase substrate motif	biological regulation;biosynthetic process;cellular biosynthetic process;cellular macromolecule biosynthetic process;cellular macromolecule metabolic process;cellular metabolic process;cellular nitrogen compound metabolic process;cellular process;macromolecule biosynthetic process;macromolecule metabolic process;metabolic process;nitrogen compound metabolic process;nucleic acid metabolic process;…	binding;cation binding;DNA binding;ion binding;metal ion binding;nucleic acid binding	cell part;intracellular non-membrane-bounded organelle;intracellular organelle;intracellular organelle part;intracellular part;non-membrane-bounded organelle;nuclear part;nucleolus;organelle;organelle part		0.817338	9.62396	1	PGSGGHGPLRYRSSGSAEQSLVGLRVDGGTQ
>sp|Q3UZA1-2|CPZIP_MOUSE Isoform 2 of CapZ-interacting protein OS=Mus musculus GN=Rcsd1;>sp|Q3UZA1|CPZIP_MOUSE CapZ-interacting protein OS=Mus musculus GN=Rcsd1 PE=1 SV=1	Q3UZA1-2	CapZ-interacting protein	Rcsd1	S	216;246	2.7818	1		2.7818		0		Casein kinase II substrate motif;G protein-coupled receptor kinase 1 substrate motif	cellular hyperosmotic response;cellular process;cellular response to abiotic stimulus;cellular response to osmotic stress;cellular response to stimulus;cellular response to stress;hyperosmotic response;multicellular organismal process;muscle contraction;muscle system process;response to abiotic stimulus;response to osmotic stress;response to stimulus;response to stress;skeletal muscle contraction…				0.97001	15.0981	1	TPWSAEKPRRRNTCNSTEKPEELVRTPEEAN
>sp|P41971|ELK3_MOUSE ETS domain-containing protein Elk-3 OS=Mus musculus GN=Elk3 PE=2 SV=3	P41971	ETS domain-containing protein Elk-3	Elk3	S	403	2.7799	1		2.7799		0		Casein kinase II substrate motif;ERK1,2 kinase substrate motif;GSK-3, ERK1, ERK2, CDK5 substrate motif;WW domain binding motif	anatomical structure formation involved in morphogenesis;angiogenesis;biological regulation;biosynthetic process;cell differentiation;cellular biosynthetic process;cellular developmental process;cellular macromolecule biosynthetic process;cellular macromolecule metabolic process;cellular metabolic process;cellular nitrogen compound metabolic process;cellular process;developmental process;macromol…	binding;DNA binding;nucleic acid binding;nucleic acid binding transcription factor activity;protein binding transcription factor activity;purine-rich negative regulatory element binding;regulatory region DNA binding;regulatory region nucleic acid binding;sequence-specific DNA binding;sequence-specific DNA binding RNA polymerase II transcription factor activity;sequence-specific DNA binding transc…	cell part;cytoplasmic part;intracellular membrane-bounded organelle;intracellular organelle;intracellular part;membrane-bounded organelle;mitochondrion;nucleus;organelle		0.991323	21.6032	1	VPLPSLDRAPSPVLLSPSSQKS_________
>sp|Q9QXV1|CBX8_MOUSE Chromobox protein homolog 8 OS=Mus musculus GN=Cbx8 PE=1 SV=1	Q9QXV1	Chromobox protein homolog 8	Cbx8	S	284	2.7786	1		2.7786		0		14-3-3 domain binding motif;Akt kinase substrate motif;Calmodulin-dependent protein kinase II substrate motif;Casein kinase II substrate motif;G protein-coupled receptor kinase 1 substrate motif;MAPKAPK1 kinase substrate motif;MDC1 BRCT domain binding motif;PKA kinase substrate motif;PKC kinase substrate motif;Plk1 PBD domain binding motif	biological regulation;biosynthetic process;cellular biosynthetic process;cellular component organization;cellular component organization at cellular level;cellular component organization or biogenesis;cellular component organization or biogenesis at cellular level;cellular macromolecule biosynthetic process;cellular macromolecule metabolic process;cellular metabolic process;cellular nitrogen comp…	binding;nucleic acid binding;protein binding;RNA binding;single-stranded RNA binding	cell part;chromatin;chromosomal part;heterochromatin;intracellular membrane-bounded organelle;intracellular organelle;intracellular organelle part;intracellular part;macromolecular complex;membrane-bounded organelle;nuclear chromatin;nuclear chromosome part;nuclear part;nucleus;organelle;organelle part;PcG protein complex;PRC1 complex;protein complex;ubiquitin ligase complex		0.99999	52.8425	1	GQGALDPGGARVRHSSGTPASVGSLYRDMGA
>sp|Q9JHU4|DYHC1_MOUSE Cytoplasmic dynein 1 heavy chain 1 OS=Mus musculus GN=Dync1h1 PE=1 SV=2	Q9JHU4	Cytoplasmic dynein 1 heavy chain 1	Dync1h1	S	4368	2.7496	2	2.3868	3.1124		1.08041		Casein kinase I substrate motif;G protein-coupled receptor kinase 1 substrate motif	cellular component assembly;cellular component assembly at cellular level;cellular component movement;cellular component organization;cellular component organization at cellular level;cellular component organization or biogenesis;cellular component organization or biogenesis at cellular level;cellular macromolecular complex assembly;cellular macromolecular complex subunit organization;cellular pr…	adenyl nucleotide binding;adenyl ribonucleotide binding;ATP binding;ATPase activity;binding;catalytic activity;dynein binding;dynein light intermediate chain binding;hydrolase activity;hydrolase activity, acting on acid anhydrides;hydrolase activity, acting on acid anhydrides, in phosphorus-containing anhydrides;microtubule motor activity;motor activity;nucleoside-triphosphatase activity;nucleoti…	axonemal dynein complex;axoneme part;cell part;cell projection;cell projection part;centrosome;cytoplasm;cytoplasmic part;cytoskeletal part;dynein complex;extracellular membrane-bounded organelle;extracellular organelle;extracellular region part;extracellular vesicular exosome;filopodium;Golgi apparatus;intracellular membrane-bounded organelle;intracellular non-membrane-bounded organelle;intracel…	Phagosome;Vasopressin-regulated water reabsorption	0.741954	6.46066	1	LAYAETEKKARTDSTSDGRPAWMRTLHTTAS
>sp|P31938|MP2K1_MOUSE Dual specificity mitogen-activated protein kinase kinase 1 OS=Mus musculus GN=Map2k1 PE=1 SV=2;>sp|Q63932|MP2K2_MOUSE Dual specificity mitogen-activated protein kinase kinase 2 OS=Mus musculus GN=Map2k2 PE=1 SV=2	Q63932	Dual specificity mitogen-activated protein kinase kinase 1;Dual specificity mitogen-activated protein kinase kinase 2	Map2k1;Map2k2	S	222;226	2.73885	2		3.2043	2.2734	0.961949	BRAF;ARAF;Cot;MAP3K_group;MAP3K8;Mos;PDK1;RAF1	G protein-coupled receptor kinase 1 substrate motif;MAPKAPK2 kinase substrate motif	activation of MAPK activity;aging;anatomical structure development;anatomical structure morphogenesis;biological regulation;blood vessel development;cell aging;cell cycle arrest;cell cycle phase;cell cycle process;cell differentiation;cell motility;cell part morphogenesis;cell projection morphogenesis;cell projection organization;cell proliferation;cellular component assembly;cellular component m…	adenyl nucleotide binding;adenyl ribonucleotide binding;ATP binding;binding;catalytic activity;enzyme activator activity;enzyme regulator activity;hydrolase activity;hydrolase activity, acting on ester bonds;kinase activator activity;kinase activity;kinase regulator activity;MAP kinase kinase activity;molecular transducer activity;nucleotide binding;phosphatase activity;phosphoprotein phosphatase…	adherens junction;anchoring junction;cell cortex;cell junction;cell part;cell projection cytoplasm;cell projection part;cell-cell junction;cell-substrate adherens junction;cell-substrate junction;cytoplasm;cytoplasmic part;cytoskeletal part;cytosol;dendrite cytoplasm;early endosome;endoplasmic reticulum;endosome;focal adhesion;Golgi apparatus;internal side of plasma membrane;intracellular membran…	Acute myeloid leukemia;B cell receptor signaling pathway;Bladder cancer;Chemokine signaling pathway;Chronic myeloid leukemia;Colorectal cancer;Dorso-ventral axis formation;Endometrial cancer;ErbB signaling pathway;Fc epsilon RI signaling pathway;Fc gamma R-mediated phagocytosis;Focal adhesion;Gap junction;Glioma;GnRH signaling pathway;Insulin signaling pathway;Long-term depression;Long-term poten…	1	66.2223	1;2	CDFGVSGQLIDSMANSFVGTRSYMSPERLQG
>sp|Q3U0J8|TBD2B_MOUSE TBC1 domain family member 2B OS=Mus musculus GN=Tbc1d2b PE=1 SV=2	Q3U0J8	TBC1 domain family member 2B	Tbc1d2b	S	468	2.7363	1		2.7363		0		Casein kinase II substrate motif;ERK1,2 kinase substrate motif;GSK-3, ERK1, ERK2, CDK5 substrate motif;MDC1 BRCT domain binding motif;Plk1 PBD domain binding motif;WW domain binding motif		enzyme activator activity;enzyme regulator activity;GTPase activator activity;GTPase regulator activity;nucleoside-triphosphatase regulator activity;Rab GTPase activator activity;Ras GTPase activator activity;small GTPase regulator activity			0.64005	3.89051	1;2	DEVIIKLSACEGSVSSPTLGPSSPLAIPASK
>sp|P23116|EIF3A_MOUSE Eukaryotic translation initiation factor 3 subunit A OS=Mus musculus GN=Eif3a PE=1 SV=5	P23116	Eukaryotic translation initiation factor 3 subunit A	Eif3a	S	584	2.7355	2		3.2158	2.2552	0.949345		14-3-3 domain binding motif;b-Adrenergic Receptor kinase substrate motif;Calmodulin-dependent protein kinase II substrate motif;MAPKAPK1 kinase substrate motif;p70 Ribosomal S6 kinase substrate motif;Phosphorylase kinase substrate motif;PKA kinase substrate motif;PKC kinase substrate motif	biological regulation;cellular component assembly;cellular component assembly at cellular level;cellular component organization;cellular component organization at cellular level;cellular component organization or biogenesis;cellular component organization or biogenesis at cellular level;cellular macromolecular complex assembly;cellular macromolecular complex subunit organization;cellular process;…	binding;nucleic acid binding;protein binding;RNA binding;translation factor activity, nucleic acid binding;translation initiation factor activity	cell part;cytoplasmic part;cytoskeletal part;eukaryotic 43S preinitiation complex;eukaryotic 48S preinitiation complex;eukaryotic translation initiation factor 3 complex;eukaryotic translation initiation factor 3 complex, eIF3m;intracellular non-membrane-bounded organelle;intracellular organelle;intracellular organelle part;intracellular part;macromolecular complex;microtubule organizing center;n…	RNA transport	1	98.0402	1	LARRQTIEERKERLESLNIQREKEELEQREA
>sp|Q6PDG8-2|MON1A_MOUSE Isoform 2 of Vacuolar fusion protein MON1 homolog A OS=Mus musculus GN=Mon1a;>sp|Q6PDG8|MON1A_MOUSE Vacuolar fusion protein MON1 homolog A OS=Mus musculus GN=Mon1a PE=1 SV=3	Q6PDG8-2	Vacuolar fusion protein MON1 homolog A	Mon1a	S	79;79	2.728	1		2.728		0		ERK1,2 kinase substrate motif;GSK-3, ERK1, ERK2, CDK5 substrate motif;WW domain binding motif	biological regulation;cation homeostasis;cellular cation homeostasis;cellular chemical homeostasis;cellular homeostasis;cellular ion homeostasis;cellular iron ion homeostasis;cellular metal ion homeostasis;cellular process;chemical homeostasis;establishment of localization;establishment of localization in cell;establishment of protein localization;homeostatic process;ion homeostasis;iron ion home…				1	88.768	1	EDREASGDSPKECVGSPPPLATDMRQISQDF
>sp|P58468|F207A_MOUSE Protein FAM207A OS=Mus musculus GN=Fam207a PE=1 SV=1	P58468	Protein FAM207A	Fam207a	S	38	2.7268	3	2.4097	3.2231	2.5476	2.10512	ERK2	ERK1,2 kinase substrate motif;GSK-3, ERK1, ERK2, CDK5 substrate motif;WW domain binding motif					1	83.2515	1	APGPVPRAVEPALPQSPAGGAGAKDWTFVHN
>sp|Q9QYC0|ADDA_MOUSE Alpha-adducin OS=Mus musculus GN=Add1 PE=1 SV=2;>sp|Q9QYC0-2|ADDA_MOUSE Isoform 2 of Alpha-adducin OS=Mus musculus GN=Add1	Q9QYC0	Alpha-adducin	Add1	T	11;11	2.71807	3	2.844	2.8908	2.4194	2.49507		G protein-coupled receptor kinase 1 substrate motif	actin cytoskeleton organization;actin filament bundle assembly;actin filament capping;actin filament organization;actin filament-based process;anatomical structure homeostasis;anatomical structure morphogenesis;barbed-end actin filament capping;biological regulation;cell communication;cell differentiation;cell morphogenesis;cell volume homeostasis;cellular component assembly;cellular component as…	structural molecule activity	cell part;cell projection;cell projection part;cytoplasmic part;cytoskeletal part;cytoskeleton;dendritic spine;F-actin capping protein complex;intracellular membrane-bounded organelle;intracellular non-membrane-bounded organelle;intracellular organelle;intracellular organelle part;intracellular part;macromolecular complex;membrane;membrane-bounded organelle;neuron projection;neuron spine;non-memb…		0.931676	11.3481	1	_____MNGDTRAAVVTSPPPTTAPHKERYFD
>sp|Q7TSI1|PKHM1_MOUSE Pleckstrin homology domain-containing family M member 1 OS=Mus musculus GN=Plekhm1 PE=2 SV=1	Q7TSI1	Pleckstrin homology domain-containing family M member 1	Plekhm1	T	465	2.7144	1	2.7144			0			biological regulation;cellular process;cellular response to stimulus;intracellular signal transduction;regulation of biological process;regulation of cellular process;response to stimulus;signal transduction	binding;cation binding;ion binding;metal ion binding;protein binding	cell part;cytoplasm;intracellular part		0.868846	8.2128	1	RPPQEPALKSAAGLCTSPVQDTPESRAALHG
>sp|Q9ESC8|AFF4_MOUSE AF4/FMR2 family member 4 OS=Mus musculus GN=Aff4 PE=1 SV=1	Q9ESC8	AF4/FMR2 family member 4	Aff4	S	831	2.69413	3	2.6642	2.9745	2.4437	2.48021		14-3-3 domain binding motif;Akt kinase substrate motif;ATM kinase substrate motif;Calmodulin-dependent protein kinase II substrate motif;Casein kinase II substrate motif;DNA dependent Protein kinase substrate motif;G protein-coupled receptor kinase 1 substrate motif;GSK3 kinase substrate motif;MAPKAPK1 kinase substrate motif;PKA kinase substrate motif;PKC kinase substrate motif	anatomical structure development;biological regulation;biosynthetic process;cell development;cellular biosynthetic process;cellular developmental process;cellular macromolecule biosynthetic process;cellular macromolecule metabolic process;cellular metabolic process;cellular nitrogen compound metabolic process;cellular process;cellular process involved in reproduction;developmental process;develop…	binding;protein binding	cell part;cytoplasmic part;intracellular membrane-bounded organelle;intracellular non-membrane-bounded organelle;intracellular organelle;intracellular organelle part;intracellular part;membrane-bounded organelle;mitochondrion;non-membrane-bounded organelle;nuclear part;nucleolus;nucleus;organelle;organelle part		0.999698	36.5611	1	SKDSKTEHGSRKRTVSQSSSLKSSGTSSKEN
>sp|Q8K3X4|I2BPL_MOUSE Interferon regulatory factor 2-binding protein-like OS=Mus musculus GN=Irf2bpl PE=1 SV=1	Q8K3X4	Interferon regulatory factor 2-binding protein-like	Irf2bpl	S	313	2.69255	2	2.7172		2.6679	2.22497		14-3-3 domain binding motif;Calmodulin-dependent protein kinase II substrate motif;Casein kinase II substrate motif;G protein-coupled receptor kinase 1 substrate motif;Phosphorylase kinase substrate motif;PKA kinase substrate motif;PKC kinase substrate motif		binding;cation binding;ion binding;metal ion binding	cell part;intracellular membrane-bounded organelle;intracellular organelle;intracellular part;membrane-bounded organelle;nucleus;organelle		0.99735	26.948	1	TVAEVGVGAAGKRPGSVSSTDQERELKEKQR
>sp|Q3TC46|PATL1_MOUSE Protein PAT1 homolog 1 OS=Mus musculus GN=Patl1 PE=1 SV=2	Q3TC46	Protein PAT1 homolog 1	Patl1	S	184	2.6924	1		2.6924		0	mTOR	ERK1,2 kinase substrate motif;GSK-3, ERK1, ERK2, CDK5 substrate motif;WW domain binding motif	biological regulation;catabolic process;cellular catabolic process;cellular component assembly;cellular component assembly at cellular level;cellular component organization;cellular component organization at cellular level;cellular component organization or biogenesis;cellular component organization or biogenesis at cellular level;cellular macromolecular complex assembly;cellular macromolecular c…	binding;G-quadruplex RNA binding;nucleic acid binding;poly(G) RNA binding;poly(U) RNA binding;poly-purine tract binding;poly-pyrimidine tract binding;RNA binding;single-stranded RNA binding;translation regulator activity;translation repressor activity	CCR4-NOT complex;cell part;cytoplasm;cytoplasmic mRNA processing body;cytoplasmic part;intracellular non-membrane-bounded organelle;intracellular organelle;intracellular organelle part;intracellular part;macromolecular complex;non-membrane-bounded organelle;nuclear body;nuclear part;nuclear speck;nucleoplasm part;organelle;organelle part;PML body;protein complex;ribonucleoprotein complex;RNA gran…	RNA degradation	0.999999	61.296	2	SERALPRRSTSPIIGSPPVRAVPIGTPPKQM
>sp|Q8CHK4-3|KAT5_MOUSE Isoform 3 of Histone acetyltransferase KAT5 OS=Mus musculus GN=Kat5;>sp|Q8CHK4-2|KAT5_MOUSE Isoform 2 of Histone acetyltransferase KAT5 OS=Mus musculus GN=Kat5;>sp|Q8CHK4|KAT5_MOUSE Histone acetyltransferase KAT5 OS=Mus musculus GN=	Q8CHK4-3	Histone acetyltransferase KAT5	Kat5	S	123;90;90	2.68947	3	2.655	2.8816	2.5318	2.83736	GSK3B;CDK1	14-3-3 domain binding motif;Calmodulin-dependent protein kinase II substrate motif;Casein kinase II substrate motif;Cdc2 kinase substrate motif;CDK kinase substrate motif;CDK1,2,4,6 kinase substrate motif;CLK1 kinase substrate motif;ERK1,2 kinase substrate motif;GSK-3, ERK1, ERK2, CDK5 substrate motif;MAPKAPK2 kinase substrate motif;PKA kinase substrate motif;PKC kinase substrate motif;WW domain …	biological regulation;biosynthetic process;catabolic process;cellular biosynthetic process;cellular catabolic process;cellular macromolecule biosynthetic process;cellular macromolecule catabolic process;cellular macromolecule metabolic process;cellular metabolic process;cellular nitrogen compound metabolic process;cellular process;cellular response to stimulus;cellular response to stress;DNA dama…	acetyltransferase activity;binding;catalytic activity;cation binding;histone acetyltransferase activity;ion binding;lysine N-acetyltransferase activity;metal ion binding;N-acetyltransferase activity;N-acyltransferase activity;protein binding;protein binding transcription factor activity;transcription coactivator activity;transcription cofactor activity;transcription factor binding transcription f…	cell part;chromatin remodeling complex;chromosomal part;cytoplasmic part;cytosol;H4/H2A histone acetyltransferase complex;histone acetyltransferase complex;intracellular non-membrane-bounded organelle;intracellular organelle;intracellular organelle part;intracellular part;macromolecular complex;non-membrane-bounded organelle;NuA4 histone acetyltransferase complex;nuclear chromosome part;nuclear p…		1	101.542	1;2	AKTPTKNGLPGSRPGSPEREVPASAQASGKT
>sp|Q99104|MYO5A_MOUSE Unconventional myosin-Va OS=Mus musculus GN=Myo5a PE=1 SV=2	Q99104	Unconventional myosin-Va	Myo5a	S	1650	2.68015	2	2.524	2.8363		1.41316	Akt2	14-3-3 domain binding motif;Akt kinase substrate motif;Calmodulin-dependent protein kinase II substrate motif;Casein kinase II substrate motif;MAPKAPK1 kinase substrate motif;MDC1 BRCT domain binding motif;p70 Ribosomal S6 kinase substrate motif;Phosphorylase kinase substrate motif;PKA kinase substrate motif;PKC kinase substrate motif;Plk1 PBD domain binding motif;Pyruvate dehydrogenase kinase su…	actin filament-based movement;actin filament-based process;anagen;anatomical structure morphogenesis;axon ensheathment;biological regulation;biosynthetic process;carboxylic acid biosynthetic process;carboxylic acid metabolic process;cell communication;cell differentiation;cell-cell signaling;cellular biosynthetic process;cellular component movement;cellular component organization;cellular compone…	actin binding;adenyl nucleotide binding;adenyl ribonucleotide binding;ATP binding;binding;calcium ion binding;calmodulin binding;catalytic activity;cation binding;cytoskeletal protein binding;enzyme binding;GTPase binding;hydrolase activity;hydrolase activity, acting on acid anhydrides;hydrolase activity, acting on acid anhydrides, in phosphorus-containing anhydrides;ion binding;metal ion binding…	actomyosin;cell body;cell part;cell projection;cilium;cytoplasm;cytoplasmic membrane-bounded vesicle;cytoplasmic part;cytoplasmic vesicle;cytoskeletal part;cytosol;Golgi apparatus;insulin-responsive compartment;intermediate filament;intracellular membrane-bounded organelle;intracellular organelle;intracellular organelle part;intracellular part;macromolecular complex;melanosome;membrane-bounded or…		0.962871	17.1488	1	GVSGVKPTGLRKRTSSIADEGTYTLDSILRQ
>sp|Q80YV3|TRRAP_MOUSE Transformation/transcription domain-associated protein OS=Mus musculus GN=Trrap PE=1 SV=2	Q80YV3	Transformation/transcription domain-associated protein	Trrap	S	749	2.6759	3	2.728	3.0954	2.2043	1.98371		14-3-3 domain binding motif;Calmodulin-dependent protein kinase II alpha substrate motif;Calmodulin-dependent protein kinase II substrate motif;Calmodulin-dependent protein kinase IV substrate motif;Casein kinase II substrate motif;Chk1 kinase substrate motif;G protein-coupled receptor kinase 1 substrate motif;Phosphorylase kinase substrate motif;PKA kinase substrate motif;PKC kinase substrate mo…	biological regulation;biosynthetic process;cell cycle checkpoint;cellular biosynthetic process;cellular component organization;cellular component organization at cellular level;cellular component organization or biogenesis;cellular component organization or biogenesis at cellular level;cellular macromolecule biosynthetic process;cellular macromolecule metabolic process;cellular metabolic process;…	binding;catalytic activity;phosphotransferase activity, alcohol group as acceptor;protein binding;protein binding transcription factor activity;transcription coactivator activity;transcription cofactor activity;transcription factor binding transcription factor activity;transferase activity;transferase activity, transferring phosphorus-containing groups	cell part;chromatin remodeling complex;chromosomal part;H4/H2A histone acetyltransferase complex;histone acetyltransferase complex;intracellular organelle part;intracellular part;macromolecular complex;NuA4 histone acetyltransferase complex;nuclear chromosome part;nuclear part;nucleoplasm part;organelle part;protein complex;Swr1 complex;transcription factor complex		1	104.021	1	SSGEGVNSVSIKRGLSVDSAQEVKRFRAATG
>sp|O89032-3|SPD2A_MOUSE Isoform 3 of SH3 and PX domain-containing protein 2A OS=Mus musculus GN=Sh3pxd2a;>sp|O89032-2|SPD2A_MOUSE Isoform 2 of SH3 and PX domain-containing protein 2A OS=Mus musculus GN=Sh3pxd2a;>sp|O89032|SPD2A_MOUSE SH3 and PX domain-con	O89032-3	SH3 and PX domain-containing protein 2A	Sh3pxd2a	S	986;1001;1029	2.67437	3	2.4782	2.5653	2.9796	2.48586		14-3-3 domain binding motif;ATM kinase substrate motif;Calmodulin-dependent protein kinase II substrate motif;Casein kinase II substrate motif;DNA dependent Protein kinase substrate motif;PKA kinase substrate motif;PKC kinase substrate motif	cellular metabolic process;cellular process;metabolic process;reactive oxygen species metabolic process;superoxide metabolic process	binding;lipid binding;phosphatidylinositol binding;phospholipid binding;protein binding	cell junction;cell part;cell projection;cytoplasm;cytoskeletal part;intracellular non-membrane-bounded organelle;intracellular organelle;intracellular organelle part;intracellular part;macromolecular complex;non-membrane-bounded organelle;organelle;organelle part;podosome;protein complex		0.999989	49.7061	1	SAAAEAKGRLAERAASQGSESPLLPTQRKGI
>sp|P31938|MP2K1_MOUSE Dual specificity mitogen-activated protein kinase kinase 1 OS=Mus musculus GN=Map2k1 PE=1 SV=2;>sp|Q63932|MP2K2_MOUSE Dual specificity mitogen-activated protein kinase kinase 2 OS=Mus musculus GN=Map2k2 PE=1 SV=2	Q63932	Dual specificity mitogen-activated protein kinase kinase 1;Dual specificity mitogen-activated protein kinase kinase 2	Map2k1;Map2k2	S	218;222	2.67345	2		3.1015	2.2454	0.982549	BRAF;ARAF;Cot;MAP2K_group;MAP3K_group;MAP3K8;Mos;RAF1	b-Adrenergic Receptor kinase substrate motif;G protein-coupled receptor kinase 1 substrate motif;GSK3 kinase substrate motif	activation of MAPK activity;aging;anatomical structure development;anatomical structure morphogenesis;biological regulation;blood vessel development;cell aging;cell cycle arrest;cell cycle phase;cell cycle process;cell differentiation;cell motility;cell part morphogenesis;cell projection morphogenesis;cell projection organization;cell proliferation;cellular component assembly;cellular component m…	adenyl nucleotide binding;adenyl ribonucleotide binding;ATP binding;binding;catalytic activity;enzyme activator activity;enzyme regulator activity;hydrolase activity;hydrolase activity, acting on ester bonds;kinase activator activity;kinase activity;kinase regulator activity;MAP kinase kinase activity;molecular transducer activity;nucleotide binding;phosphatase activity;phosphoprotein phosphatase…	adherens junction;anchoring junction;cell cortex;cell junction;cell part;cell projection cytoplasm;cell projection part;cell-cell junction;cell-substrate adherens junction;cell-substrate junction;cytoplasm;cytoplasmic part;cytoskeletal part;cytosol;dendrite cytoplasm;early endosome;endoplasmic reticulum;endosome;focal adhesion;Golgi apparatus;internal side of plasma membrane;intracellular membran…	Acute myeloid leukemia;B cell receptor signaling pathway;Bladder cancer;Chemokine signaling pathway;Chronic myeloid leukemia;Colorectal cancer;Dorso-ventral axis formation;Endometrial cancer;ErbB signaling pathway;Fc epsilon RI signaling pathway;Fc gamma R-mediated phagocytosis;Focal adhesion;Gap junction;Glioma;GnRH signaling pathway;Insulin signaling pathway;Long-term depression;Long-term poten…	0.999996	55.0875	1;2	EIKLCDFGVSGQLIDSMANSFVGTRSYMSPE
>sp|Q8K4J6-2|MKL1_MOUSE Isoform 2 of MKL/myocardin-like protein 1 OS=Mus musculus GN=Mkl1;>sp|Q8K4J6|MKL1_MOUSE MKL/myocardin-like protein 1 OS=Mus musculus GN=Mkl1 PE=1 SV=2	Q8K4J6-2	MKL/myocardin-like protein 1	Mkl1	S	571;606	2.67173	3	2.6386	2.7738	2.6028	3.42291		Cdc2 kinase substrate motif;CDK kinase substrate motif;CDK1,2,4,6 kinase substrate motif;ERK1,2 kinase substrate motif;Growth associated histone HI kinase substrate motif;GSK-3, ERK1, ERK2, CDK5 substrate motif;MDC1 BRCT domain binding motif;Plk1 PBD domain binding motif;WW domain binding motif	biological regulation;biosynthetic process;cell differentiation;cellular biosynthetic process;cellular developmental process;cellular macromolecule biosynthetic process;cellular macromolecule metabolic process;cellular metabolic process;cellular nitrogen compound metabolic process;cellular process;developmental process;macromolecule biosynthetic process;macromolecule metabolic process;metabolic p…	actin binding;actin monomer binding;binding;cytoskeletal protein binding;DNA binding;nucleic acid binding;nucleic acid binding transcription factor activity;protein binding;protein binding transcription factor activity;regulatory region DNA binding;regulatory region nucleic acid binding;sequence-specific DNA binding;sequence-specific DNA binding transcription factor activity;transcription coactiv…	cell part;cytoplasm;intracellular membrane-bounded organelle;intracellular organelle;intracellular part;membrane-bounded organelle;nucleus;organelle		0.900579	9.57046	1	QLEQQKRAQQPAPASSPVKRESGFSSCQLSC
>sp|P63024|VAMP3_MOUSE Vesicle-associated membrane protein 3 OS=Mus musculus GN=Vamp3 PE=1 SV=1;>sp|P63044|VAMP2_MOUSE Vesicle-associated membrane protein 2 OS=Mus musculus GN=Vamp2 PE=1 SV=2	P63024	Vesicle-associated membrane protein 3;Vesicle-associated membrane protein 2	Vamp3;Vamp2	S	67;80	2.66425	2	0.6064	4.7221		0.157195			anatomical structure morphogenesis;biological adhesion;biological regulation;calcium ion-dependent exocytosis;cell adhesion;cell morphogenesis;cell morphogenesis involved in differentiation;cell-substrate adhesion;cellular component assembly;cellular component assembly at cellular level;cellular component morphogenesis;cellular component organization;cellular component organization at cellular le…	binding;calmodulin binding;lipid binding;phospholipid binding;protein binding;SNARE binding;syntaxin binding;syntaxin-1 binding	apical plasma membrane;cell junction;cell part;cell projection;cell surface;clathrin coated vesicle membrane;clathrin-coated vesicle;coated vesicle;coated vesicle membrane;cytoplasmic membrane-bounded vesicle;cytoplasmic part;cytoplasmic vesicle;cytoplasmic vesicle membrane;cytoplasmic vesicle part;endosome;Golgi apparatus part;integral to membrane;intracellular membrane-bounded organelle;intrace…	Phagosome;Salivary secretion;SNARE interactions in vesicular transport;Vasopressin-regulated water reabsorption	0.98235	17.4558	1	DRADALQAGASQFETSAAKLKRKYWWKNCKM
>sp|Q8R311|CTGE5_MOUSE cTAGE family member 5 OS=Mus musculus GN=Ctage5 PE=1 SV=1	Q8R311	cTAGE family member 5	Ctage5	S	654	2.6613	2	2.4974	2.8252		1.39482		b-Adrenergic Receptor kinase substrate motif;ERK1,2 kinase substrate motif;G protein-coupled receptor kinase 1 substrate motif;GSK-3, ERK1, ERK2, CDK5 substrate motif;WW domain binding motif			cell part;integral to membrane;intrinsic to membrane;membrane part		0.999997	54.954	1	GNGTKDNLGNSNVPDSPIPAECEAAGRGFFP
>sp|Q8K394|PLCL2_MOUSE Inactive phospholipase C-like protein 2 OS=Mus musculus GN=Plcl2 PE=1 SV=2	Q8K394	Inactive phospholipase C-like protein 2	Plcl2	S	124	2.6607	3	2.1893	3.2524	2.5404	1.85578		Akt kinase substrate motif;Casein kinase II substrate motif;PKA kinase substrate motif;PKC kinase substrate motif	B cell activation;B cell activation involved in immune response;B cell differentiation;B cell proliferation;B cell proliferation involved in immune response;B-1 B cell differentiation;B-1a B cell differentiation;biological regulation;cell activation;cell activation involved in immune response;cell differentiation;cell proliferation;cell surface receptor linked signaling pathway;cellular developme…	binding;calcium ion binding;catalytic activity;cation binding;GABA receptor binding;hydrolase activity;hydrolase activity, acting on ester bonds;ion binding;lipase activity;metal ion binding;molecular transducer activity;phosphatidylinositol phospholipase C activity;phospholipase activity;phospholipase C activity;phosphoric diester hydrolase activity;phosphoric ester hydrolase activity;protein bi…	cell part;cytoplasm;intracellular part		0.999461	34.1995	1;2	IKDGTKQKRERKKTVSFSSMPTEKKISSASD
>sp|P62754|RS6_MOUSE 40S ribosomal protein S6 OS=Mus musculus GN=Rps6 PE=1 SV=1	P62754	40S ribosomal protein S6	Rps6	S	240	2.63705	2	2.5975	2.6766		2.00273	p70S6K	Casein kinase II substrate motif;G protein-coupled receptor kinase 1 substrate motif;GSK3 kinase substrate motif;MAPKAPK2 kinase substrate motif;PKA kinase substrate motif;PKC kinase substrate motif	activation-induced cell death of T cells;anatomical structure development;anatomical structure morphogenesis;apoptosis;biological regulation;biosynthetic process;carbohydrate homeostasis;cell activation;cell activation involved in immune response;cell cycle checkpoint;cell cycle phase;cell cycle process;cell death;cell development;cell differentiation;cell proliferation;cellular biosynthetic proc…	binding;protein binding;structural constituent of ribosome;structural molecule activity	cell part;cytoplasm;cytoplasmic part;cytosolic small ribosomal subunit;intracellular non-membrane-bounded organelle;intracellular organelle;intracellular organelle part;intracellular part;macromolecular complex;non-membrane-bounded organelle;nuclear part;nucleolus;organelle;organelle part;perinuclear region of cytoplasm;polysome;ribonucleoprotein complex;ribosome;small ribosomal subunit	Insulin signaling pathway;mTOR signaling pathway;Ribosome	0.985247	20.55	1;2	QEQIAKRRRLSSLRASTSKSESSQK______
>sp|Q2TBE6|P4K2A_MOUSE Phosphatidylinositol 4-kinase type 2-alpha OS=Mus musculus GN=Pi4k2a PE=1 SV=1	Q2TBE6	Phosphatidylinositol 4-kinase type 2-alpha	Pi4k2a	S	462	2.6331	2		2.9024	2.3638	1.16787		14-3-3 domain binding motif;Calmodulin-dependent protein kinase II substrate motif;Casein kinase II substrate motif;G protein-coupled receptor kinase 1 substrate motif;PKA kinase substrate motif;PKC kinase substrate motif	basophil activation;basophil activation involved in immune response;basophil degranulation;cell activation;cell activation involved in immune response;cellular process;establishment of localization;establishment of localization in cell;exocytosis;immune effector process;immune system process;leukocyte activation;leukocyte activation involved in immune response;leukocyte degranulation;myeloid cell…	1-phosphatidylinositol 4-kinase activity;adenyl nucleotide binding;adenyl ribonucleotide binding;AP-3 adaptor complex binding;ATP binding;binding;catalytic activity;inositol or phosphatidylinositol kinase activity;kinase activity;lipid kinase activity;nucleotide binding;phosphatidylinositol kinase activity;phosphotransferase activity, alcohol group as acceptor;protein binding;protein complex bind…	cell body;cell junction;cell part;cell pole;cell projection;cell tip;clathrin coated vesicle membrane;coated vesicle membrane;cytoplasmic membrane-bounded vesicle;cytoplasmic part;cytoplasmic vesicle;cytoplasmic vesicle membrane;cytoplasmic vesicle part;dendrite;early endosome membrane;endosomal part;endosome;endosome membrane;exocytic vesicle;extracellular region part;Golgi apparatus;growing cel…	Inositol phosphate metabolism;Phosphatidylinositol signaling system	0.981725	17.3119	1;3	PPVIVETARSHQRSASESYTQSFQSRKPFFS
>sp|Q8R1Q8|DC1L1_MOUSE Cytoplasmic dynein 1 light intermediate chain 1 OS=Mus musculus GN=Dync1li1 PE=1 SV=1	Q8R1Q8	Cytoplasmic dynein 1 light intermediate chain 1	Dync1li1	T	515	2.6195	1		2.6195		0		DNA dependent Protein kinase substrate motif	biological regulation;cell cycle phase;cell cycle process;cellular component movement;cellular component organization;cellular component organization at cellular level;cellular component organization or biogenesis;cellular component organization or biogenesis at cellular level;cellular process;establishment of localization;metabolic process;microtubule-based movement;microtubule-based process;mit…	adenyl nucleotide binding;adenyl ribonucleotide binding;ATP binding;binding;catalytic activity;hydrolase activity;hydrolase activity, acting on acid anhydrides;hydrolase activity, acting on acid anhydrides, in phosphorus-containing anhydrides;microtubule motor activity;motor activity;nucleoside-triphosphatase activity;nucleotide binding;purine nucleotide binding;purine ribonucleoside triphosphate…	cell part;centrosome;chromosomal part;condensed chromosome kinetochore;cytoplasmic dynein complex;cytoplasmic part;cytoskeletal part;dynein complex;intracellular non-membrane-bounded organelle;intracellular organelle;intracellular organelle part;intracellular part;kinetochore;macromolecular complex;membrane;microtubule;microtubule associated complex;microtubule organizing center;non-membrane-boun…	Phagosome;Vasopressin-regulated water reabsorption	0.842401	10.3842	1	DRITRKPASVSPTTPTSPTEGEAS_______
>sp|A2AI08|TPRN_MOUSE Taperin OS=Mus musculus GN=Tprn PE=1 SV=1	A2AI08	Taperin	Tprn	S	196	2.6191	2		2.7059	2.5323	1.64363		ERK1,2 kinase substrate motif;GSK-3, ERK1, ERK2, CDK5 substrate motif;WW domain binding motif	multicellular organismal process;neurological system process;sensory perception;sensory perception of mechanical stimulus;sensory perception of sound;system process		cell part;cell projection;intracellular part;microvillus;organelle part;stereocilium		1	81.4353	1	APASPVRLSQPAPPISPVPVAQRAGQRSACC
>sp|Q9QYC0|ADDA_MOUSE Alpha-adducin OS=Mus musculus GN=Add1 PE=1 SV=2;>sp|Q9QYC0-2|ADDA_MOUSE Isoform 2 of Alpha-adducin OS=Mus musculus GN=Add1	Q9QYC0	Alpha-adducin	Add1	S	12;12	2.6065	3	2.6583	2.773	2.3882	2.67525	CDK1	ERK1,2 kinase substrate motif;G protein-coupled receptor kinase 1 substrate motif;GSK-3, ERK1, ERK2, CDK5 substrate motif;WW domain binding motif	actin cytoskeleton organization;actin filament bundle assembly;actin filament capping;actin filament organization;actin filament-based process;anatomical structure homeostasis;anatomical structure morphogenesis;barbed-end actin filament capping;biological regulation;cell communication;cell differentiation;cell morphogenesis;cell volume homeostasis;cellular component assembly;cellular component as…	structural molecule activity	cell part;cell projection;cell projection part;cytoplasmic part;cytoskeletal part;cytoskeleton;dendritic spine;F-actin capping protein complex;intracellular membrane-bounded organelle;intracellular non-membrane-bounded organelle;intracellular organelle;intracellular organelle part;intracellular part;macromolecular complex;membrane;membrane-bounded organelle;neuron projection;neuron spine;non-memb…		0.993644	23.1772	1	____MNGDTRAAVVTSPPPTTAPHKERYFDR
>sp|Q99P21|MUTYH_MOUSE A/G-specific adenine DNA glycosylase OS=Mus musculus GN=Mutyh PE=2 SV=2	Q99P21	A/G-specific adenine DNA glycosylase	Mutyh	S	27	2.59967	3	2.7248	2.6473	2.4269	2.89535		14-3-3 domain binding motif;Akt kinase substrate motif;Calmodulin-dependent protein kinase II substrate motif;Casein kinase II substrate motif;G protein-coupled receptor kinase 1 substrate motif;MAPKAPK1 kinase substrate motif;PKA kinase substrate motif;PKC kinase substrate motif	base-excision repair;cellular macromolecule metabolic process;cellular metabolic process;cellular nitrogen compound metabolic process;cellular process;cellular response to stimulus;cellular response to stress;DNA metabolic process;DNA repair;macromolecule metabolic process;metabolic process;nitrogen compound metabolic process;nucleic acid metabolic process;nucleobase-containing compound metabolic…	4 iron, 4 sulfur cluster binding;binding;catalytic activity;cation binding;DNA N-glycosylase activity;hydrolase activity;hydrolase activity, acting on glycosyl bonds;hydrolase activity, hydrolyzing N-glycosyl compounds;ion binding;iron-sulfur cluster binding;metal cluster binding;metal ion binding	cell part;cytoplasmic part;intracellular membrane-bounded organelle;intracellular organelle;intracellular part;membrane-bounded organelle;mitochondrion;nucleus;organelle	Base excision repair	0.996974	25.2489	1	KKQPANHKRRRTRALSSSQAKPSSLDGLAKQ
>sp|Q62311|TAF6_MOUSE Transcription initiation factor TFIID subunit 6 OS=Mus musculus GN=Taf6 PE=2 SV=1	Q62311	Transcription initiation factor TFIID subunit 6	Taf6	S	532	2.59443	3	2.4148	2.9444	2.4241	2.32249		DNA dependent Protein kinase substrate motif;ERK1,2 kinase substrate motif;G protein-coupled receptor kinase 1 substrate motif;GSK-3, ERK1, ERK2, CDK5 substrate motif;WW domain binding motif	biological regulation;biosynthetic process;cellular biosynthetic process;cellular macromolecule metabolic process;cellular metabolic process;cellular nitrogen compound metabolic process;cellular process;macromolecule metabolic process;metabolic process;negative regulation of biological process;negative regulation of cell cycle;negative regulation of cell proliferation;negative regulation of cellu…	binding;DNA binding;nucleic acid binding;nucleic acid binding transcription factor activity;protein binding;sequence-specific DNA binding transcription factor activity	cell part;cytoplasm;histone acetyltransferase complex;histone methyltransferase complex;intracellular membrane-bounded organelle;intracellular organelle;intracellular organelle part;intracellular part;macromolecular complex;membrane-bounded organelle;methyltransferase complex;MLL1 complex;nuclear part;nucleoplasm part;nucleus;organelle;organelle part;protein complex;SAGA-type complex;transcriptio…	Basal transcription factors	0.999113	30.5165	1	VQTLVSARAAAPPQPSPPPTKFIVMSSSSSA
>sp|Q8K3X4|I2BPL_MOUSE Interferon regulatory factor 2-binding protein-like OS=Mus musculus GN=Irf2bpl PE=1 SV=1	Q8K3X4	Interferon regulatory factor 2-binding protein-like	Irf2bpl	S	316	2.5918	1		2.5918		0		MDC1 BRCT domain binding motif;Plk1 PBD domain binding motif		binding;cation binding;ion binding;metal ion binding	cell part;intracellular membrane-bounded organelle;intracellular organelle;intracellular part;membrane-bounded organelle;nucleus;organelle		0.547843	2.80338	1	EVGVGAAGKRPGSVSSTDQERELKEKQRNAE
>sp|Q6NS46|RRP5_MOUSE Protein RRP5 homolog OS=Mus musculus GN=Pdcd11 PE=2 SV=2	Q6NS46	Protein RRP5 homolog	Pdcd11	S	1468	2.5871	3	2.6356	2.7698	2.3559	2.60393		14-3-3 domain binding motif;Akt kinase substrate motif;b-Adrenergic Receptor kinase substrate motif;Calmodulin-dependent protein kinase II substrate motif;Casein kinase II substrate motif;G protein-coupled receptor kinase 1 substrate motif;MAPKAPK1 kinase substrate motif;PKA kinase substrate motif;PKC kinase substrate motif	apoptosis;biological regulation;cell death;cellular macromolecule metabolic process;cellular metabolic process;cellular nitrogen compound metabolic process;cellular process;death;macromolecule metabolic process;metabolic process;mRNA metabolic process;mRNA processing;ncRNA metabolic process;ncRNA processing;nitrogen compound metabolic process;nucleic acid metabolic process;nucleobase-containing c…	binding;nucleic acid binding;RNA binding	cell part;cytoplasmic part;cytosol;intracellular non-membrane-bounded organelle;intracellular organelle;intracellular organelle part;intracellular part;non-membrane-bounded organelle;nuclear part;nucleolus;organelle;organelle part		1	63.1971	1	QKSQRGGRGKRERQESESEQELVNKRPKKSG
>sp|Q8K4J6-2|MKL1_MOUSE Isoform 2 of MKL/myocardin-like protein 1 OS=Mus musculus GN=Mkl1;>sp|Q8K4J6|MKL1_MOUSE MKL/myocardin-like protein 1 OS=Mus musculus GN=Mkl1 PE=1 SV=2	Q8K4J6-2	MKL/myocardin-like protein 1	Mkl1	S	570;605	2.58233	3	2.0292	3.0013	2.7165	1.81366			biological regulation;biosynthetic process;cell differentiation;cellular biosynthetic process;cellular developmental process;cellular macromolecule biosynthetic process;cellular macromolecule metabolic process;cellular metabolic process;cellular nitrogen compound metabolic process;cellular process;developmental process;macromolecule biosynthetic process;macromolecule metabolic process;metabolic p…	actin binding;actin monomer binding;binding;cytoskeletal protein binding;DNA binding;nucleic acid binding;nucleic acid binding transcription factor activity;protein binding;protein binding transcription factor activity;regulatory region DNA binding;regulatory region nucleic acid binding;sequence-specific DNA binding;sequence-specific DNA binding transcription factor activity;transcription coactiv…	cell part;cytoplasm;intracellular membrane-bounded organelle;intracellular organelle;intracellular part;membrane-bounded organelle;nucleus;organelle		0.794387	5.86982	1	LQLEQQKRAQQPAPASSPVKRESGFSSCQLS
>sp|Q8C3J5|DOCK2_MOUSE Dedicator of cytokinesis protein 2 OS=Mus musculus GN=Dock2 PE=1 SV=3	Q8C3J5	Dedicator of cytokinesis protein 2	Dock2	S	1683	2.5724	3	2.2503	3.2019	2.265	1.81951		Casein kinase I substrate motif;Casein kinase II substrate motif;ERK1,2 kinase substrate motif;G protein-coupled receptor kinase 1 substrate motif;GSK-3, ERK1, ERK2, CDK5 substrate motif;WW domain binding motif	alpha-beta T cell activation;alpha-beta T cell proliferation;biological regulation;cell activation;cell activation involved in immune response;cell proliferation;cell recognition;cell-cell recognition;cellular component organization;cellular component organization at cellular level;cellular component organization or biogenesis;cellular component organization or biogenesis at cellular level;cellul…	binding;enzyme activator activity;enzyme regulator activity;GTPase activator activity;GTPase regulator activity;guanyl-nucleotide exchange factor activity;nucleoside-triphosphatase regulator activity;protein binding;protein complex binding;Rac GTPase activator activity;Rac guanyl-nucleotide exchange factor activity;Ras GTPase activator activity;Ras guanyl-nucleotide exchange factor activity;recep…	cell part;cytoplasm;cytoskeleton;endomembrane system;intracellular non-membrane-bounded organelle;intracellular organelle;intracellular part;membrane;non-membrane-bounded organelle;organelle	Chemokine signaling pathway;Fc gamma R-mediated phagocytosis	1	65.9462	1	ESAPPKTPKVEEEPISPGSTLPEVKLRRSKK
>sp|Q8BSM5|GAB3_MOUSE GRB2-associated-binding protein 3 OS=Mus musculus GN=Gab3 PE=1 SV=1	Q8BSM5	GRB2-associated-binding protein 3	Gab3	S	480	2.57225	2		2.6394	2.5051	1.76967		Cdc2 kinase substrate motif;CDK kinase substrate motif;CDK1,2,4,6 kinase substrate motif;ERK1,2 kinase substrate motif;GSK-3, ERK1, ERK2, CDK5 substrate motif;WW domain binding motif	cell differentiation;cellular developmental process;cellular process;developmental process;leukocyte differentiation;macrophage differentiation;myeloid cell differentiation;myeloid leukocyte differentiation	binding;protein binding			1	80.4111	1	LTRTYTVPCNRTSFLSPQRNGINCARLFSTP
>sp|Q60520|SIN3A_MOUSE Paired amphipathic helix protein Sin3a OS=Mus musculus GN=Sin3a PE=1 SV=3;>sp|Q60520-1|SIN3A_MOUSE Isoform 2 of Paired amphipathic helix protein Sin3a OS=Mus musculus GN=Sin3a	Q60520	Paired amphipathic helix protein Sin3a	Sin3a	S	431;431	2.57095	2	2.6945	2.4474		1.50134		14-3-3 domain binding motif;Calmodulin-dependent protein kinase II substrate motif;Casein kinase II substrate motif;G protein-coupled receptor kinase 1 substrate motif;PAK2 kinase substrate motif;PKA kinase substrate motif;PKC epsilon kinase substrate motif;PKC kinase substrate motif	activation of immune response;activation of innate immune response;aging;biological regulation;biosynthetic process;carbohydrate homeostasis;cell differentiation;cellular biosynthetic process;cellular chemical homeostasis;cellular developmental process;cellular glucose homeostasis;cellular homeostasis;cellular localization;cellular macromolecule biosynthetic process;cellular macromolecule localiz…	binding;catalytic activity;chromatin binding;deacetylase activity;DNA binding;hydrolase activity;nucleic acid binding;nucleic acid binding transcription factor activity;protein binding;protein binding transcription factor activity;protein deacetylase activity;regulatory region DNA binding;regulatory region nucleic acid binding;repressing transcription factor binding;RNA polymerase II repressing t…	cell part;chromatin remodeling complex;chromosomal part;histone deacetylase complex;intracellular membrane-bounded organelle;intracellular non-membrane-bounded organelle;intracellular organelle;intracellular organelle part;intracellular part;kinetochore;macromolecular complex;membrane-bounded organelle;non-membrane-bounded organelle;nuclear chromosome part;nuclear part;nucleolus;nucleoplasm part;…	Huntington's disease	0.999999	59.2413	1;2	KPQRPSQNGCQIRRHSGTGATPPVKKKPKLM
>sp|P97412|LYST_MOUSE Lysosomal-trafficking regulator OS=Mus musculus GN=Lyst PE=1 SV=1;>sp|P97412-2|LYST_MOUSE Isoform 2 of Lysosomal-trafficking regulator OS=Mus musculus GN=Lyst	P97412	Lysosomal-trafficking regulator	Lyst	S	216;216	2.566	2		2.7286	2.4034	1.36088		Casein kinase II substrate motif;G protein-coupled receptor kinase 1 substrate motif;GSK3 kinase substrate motif	adaptive immune response;adaptive immune response based on somatic recombination of immune receptors built from immunoglobulin superfamily domains;biological regulation;blood coagulation;cell chemotaxis;cell migration;cell motility;cellular component movement;cellular component organization;cellular component organization at cellular level;cellular component organization or biogenesis;cellular co…		cell part;cytoplasmic part;cytosol;intracellular part		0.995719	23.8873	1	LVAKPDPSATKEQVLSDTMSVENSREVILRQ
>sp|Q8R3B7|BRD8_MOUSE Bromodomain-containing protein 8 OS=Mus musculus GN=Brd8 PE=1 SV=2	Q8R3B7	Bromodomain-containing protein 8	Brd8	S	268	2.5568	1		2.5568		0		DNA dependent Protein kinase substrate motif;ERK1,2 kinase substrate motif;G protein-coupled receptor kinase 1 substrate motif;GSK3 kinase substrate motif;GSK-3, ERK1, ERK2, CDK5 substrate motif;WW domain binding motif	biological regulation;biosynthetic process;cellular biosynthetic process;cellular component organization;cellular component organization at cellular level;cellular component organization or biogenesis;cellular component organization or biogenesis at cellular level;cellular macromolecule biosynthetic process;cellular macromolecule metabolic process;cellular metabolic process;cellular nitrogen comp…		cell part;chromatin remodeling complex;chromosomal part;cytoplasmic part;H4/H2A histone acetyltransferase complex;histone acetyltransferase complex;intracellular membrane-bounded organelle;intracellular organelle;intracellular organelle part;intracellular part;macromolecular complex;membrane-bounded organelle;mitochondrion;NuA4 histone acetyltransferase complex;nuclear chromosome part;nuclear par…		1	71.1211	1;2	SPQKKMLGQKATPPPSPLLSELLKKGSLLPT
>sp|Q8R3B7|BRD8_MOUSE Bromodomain-containing protein 8 OS=Mus musculus GN=Brd8 PE=1 SV=2	Q8R3B7	Bromodomain-containing protein 8	Brd8	T	264	2.5568	1		2.5568		0		G protein-coupled receptor kinase 1 substrate motif;GSK-3, ERK1, ERK2, CDK5 substrate motif;PKA kinase substrate motif;PKC kinase substrate motif;WW domain binding motif	biological regulation;biosynthetic process;cellular biosynthetic process;cellular component organization;cellular component organization at cellular level;cellular component organization or biogenesis;cellular component organization or biogenesis at cellular level;cellular macromolecule biosynthetic process;cellular macromolecule metabolic process;cellular metabolic process;cellular nitrogen comp…		cell part;chromatin remodeling complex;chromosomal part;cytoplasmic part;H4/H2A histone acetyltransferase complex;histone acetyltransferase complex;intracellular membrane-bounded organelle;intracellular organelle;intracellular organelle part;intracellular part;macromolecular complex;membrane-bounded organelle;mitochondrion;NuA4 histone acetyltransferase complex;nuclear chromosome part;nuclear par…		1	97.3413	1;2	ITDDSPQKKMLGQKATPPPSPLLSELLKKGS
>sp|P41230-2|KDM5C_MOUSE Isoform 2 of Lysine-specific demethylase 5C OS=Mus musculus GN=Kdm5c;>sp|P41230|KDM5C_MOUSE Lysine-specific demethylase 5C OS=Mus musculus GN=Kdm5c PE=2 SV=4;>sp|P41230-3|KDM5C_MOUSE Isoform 3 of Lysine-specific demethylase 5C OS=M	P41230-2	Lysine-specific demethylase 5C	Kdm5c	S	317;317;276	2.5567	1		2.5567		0		14-3-3 domain binding motif;AMP-activated protein kinase substrate motif;Calmodulin-dependent protein kinase I substrate motif;Calmodulin-dependent protein kinase II substrate motif;Calmodulin-dependent protein kinase IV substrate motif;Chk1 kinase substrate motif;PKA kinase substrate motif;PKC kinase substrate motif;ZIP kinase substrate motif	biological regulation;biosynthetic process;cellular biosynthetic process;cellular macromolecule biosynthetic process;cellular macromolecule metabolic process;cellular metabolic process;cellular nitrogen compound metabolic process;cellular process;macromolecule biosynthetic process;macromolecule metabolic process;metabolic process;nitrogen compound metabolic process;nucleic acid metabolic process;…	binding;catalytic activity;cation binding;demethylase activity;DNA binding;histone demethylase activity;histone demethylase activity (H3-K4 specific);ion binding;metal ion binding;nucleic acid binding;oxidoreductase activity;oxidoreductase activity, acting on paired donors, with incorporation or reduction of molecular oxygen;oxidoreductase activity, acting on paired donors, with incorporation or …	cell part;intracellular membrane-bounded organelle;intracellular organelle;intracellular part;membrane-bounded organelle;nucleus;organelle		1	77.961	1	PEPCTKMTMRLRRNHSNAQFIESYVCRMCSR
>sp|Q91W40|KLC3_MOUSE Kinesin light chain 3 OS=Mus musculus GN=Klc3 PE=1 SV=1	Q91W40	Kinesin light chain 3	Klc3	S	506	2.5566	1		2.5566		0		ERK1,2 kinase substrate motif;Growth associated histone HI kinase substrate motif;GSK-3, ERK1, ERK2, CDK5 substrate motif;PKA kinase substrate motif;PKC kinase substrate motif;WW domain binding motif	axon cargo transport;cellular component movement;cellular process;cytoskeleton-dependent intracellular transport;establishment of localization;establishment of localization in cell;intracellular transport;intraflagellar transport;microtubule-based movement;microtubule-based process;microtubule-based transport;transport	binding;catalytic activity;cytoskeletal protein binding;hydrolase activity;hydrolase activity, acting on acid anhydrides;hydrolase activity, acting on acid anhydrides, in phosphorus-containing anhydrides;kinesin binding;microtubule binding;microtubule motor activity;motor activity;nucleoside-triphosphatase activity;protein binding;pyrophosphatase activity;tubulin binding	cell part;cell projection;cell projection part;ciliary rootlet;cilium;cilium part;cytoplasm;cytoskeletal part;intracellular organelle part;intracellular part;kinesin complex;macromolecular complex;microtubule;microtubule associated complex;motile cilium;neuron projection;organelle part;protein complex		0.999999	61.6604	1	LSEAPRTLSISTQDLSPR_____________
>sp|P42227|STAT3_MOUSE Signal transducer and activator of transcription 3 OS=Mus musculus GN=Stat3 PE=1 SV=2;>sp|P42227-3|STAT3_MOUSE Isoform Del-701 of Signal transducer and activator of transcription 3 OS=Mus musculus GN=Stat3	P42227	Signal transducer and activator of transcription 3	Stat3	S	727;726	2.553	3	2.5401	2.873	2.2459	2.24955	CDK8;CDK5;IRAK1;JNK1;JNK2iso2;MEKK1;MSK1;mTOR;NEK6;NLK;P38A;PKC_delta;PKCD;PKCE;RSK2;	Casein kinase II substrate motif;ERK1,2 kinase substrate motif;Growth associated histone HI kinase substrate motif;GSK-3, ERK1, ERK2, CDK5 substrate motif;PKA kinase substrate motif;PKC kinase substrate motif;WW domain binding motif	acute inflammatory response;acute-phase response;astrocyte differentiation;behavior;biological regulation;biosynthetic process;carbohydrate homeostasis;cell differentiation;cell proliferation;cell surface receptor linked signaling pathway;cellular biosynthetic process;cellular developmental process;cellular macromolecule biosynthetic process;cellular macromolecule metabolic process;cellular metab…	binding;calcium ion binding;cation binding;DNA binding;enzyme binding;ion binding;kinase binding;ligand-dependent nuclear receptor activity;metal ion binding;molecular transducer activity;nucleic acid binding;nucleic acid binding transcription factor activity;protein binding;protein dimerization activity;protein kinase binding;receptor activity;regulatory region DNA binding;regulatory region nucl…	cell part;cytoplasm;cytoplasmic part;cytosol;intracellular membrane-bounded organelle;intracellular organelle;intracellular organelle part;intracellular part;membrane;membrane-bounded organelle;nuclear part;nucleoplasm;nucleus;organelle;organelle part;plasma membrane	Acute myeloid leukemia;Adipocytokine signaling pathway;Chemokine signaling pathway;Hepatitis C;Jak-STAT signaling pathway;ko05152;Measles;Pancreatic cancer;Pathways in cancer;Toxoplasmosis	1	88.0348	1;2	CVTPTTCSNTIDLPMSPRTLDSLMQFGNNGE
>sp|B2RUR8|OTU7B_MOUSE OTU domain-containing protein 7B OS=Mus musculus GN=Otud7b PE=1 SV=1	B2RUR8	OTU domain-containing protein 7B	Otud7b	S	53	2.54393	3	2.2584	2.8609	2.5125	2.273		ERK1,2 kinase substrate motif;G protein-coupled receptor kinase 1 substrate motif;GSK3 kinase substrate motif;GSK-3, ERK1, ERK2, CDK5 substrate motif;WW domain binding motif	biological regulation;cellular macromolecule metabolic process;cellular metabolic process;cellular process;cellular protein metabolic process;immune response;immune system process;macromolecule metabolic process;macromolecule modification;metabolic process;mucosal immune response;negative regulation of biological process;negative regulation of biosynthetic process;negative regulation of cell comm…	binding;catalytic activity;cation binding;cysteine-type peptidase activity;DNA binding;hydrolase activity;hydrolase activity, acting on ester bonds;ion binding;K63-linked polyubiquitin binding;metal ion binding;nucleic acid binding;peptidase activity;peptidase activity, acting on L-amino acid peptides;polyubiquitin binding;protein binding;small conjugating protein binding;small conjugating protei…	cell part;cytoplasm;cytoskeleton;intracellular membrane-bounded organelle;intracellular non-membrane-bounded organelle;intracellular organelle;intracellular part;membrane-bounded organelle;microtubule cytoskeleton;non-membrane-bounded organelle;nucleus;organelle		0.999979	46.8821	1	LSDFEQLRQVHAGNLSPPFSGGSTCPKTPEK
>sp|Q60591-2|NFAC2_MOUSE Isoform B of Nuclear factor of activated T-cells, cytoplasmic 2 OS=Mus musculus GN=Nfatc2;>sp|Q60591|NFAC2_MOUSE Nuclear factor of activated T-cells, cytoplasmic 2 OS=Mus musculus GN=Nfatc2 PE=1 SV=3	Q60591-2	Nuclear factor of activated T-cells, cytoplasmic 2	Nfatc2	S	739;739	2.53907	3	2.4045	2.5955	2.6172	3.04313		ERK1,2 kinase substrate motif;GSK-3, ERK1, ERK2, CDK5 substrate motif;MAPKAPK2 kinase substrate motif;MDC1 BRCT domain binding motif;Plk1 PBD domain binding motif;WW domain binding motif	activation of immune response;antigen receptor-mediated signaling pathway;B cell receptor signaling pathway;biological regulation;cell migration;cell motility;cell surface receptor linked signaling pathway;cellular component movement;cellular process;cellular response to stimulus;cellular response to stress;cytokine production;immune response-activating cell surface receptor signaling pathway;imm…	binding;core promoter proximal region DNA binding;core promoter proximal region sequence-specific DNA binding;DNA binding;nucleic acid binding;nucleic acid binding transcription factor activity;protein binding;regulatory region DNA binding;regulatory region nucleic acid binding;RNA polymerase II core promoter proximal region sequence-specific DNA binding;RNA polymerase II core promoter proximal r…	actin cytoskeleton;cell part;cytoplasm;cytoplasmic part;cytoskeleton;cytosol;intracellular membrane-bounded organelle;intracellular non-membrane-bounded organelle;intracellular organelle;intracellular organelle part;intracellular part;macromolecular complex;membrane;membrane-bounded organelle;non-membrane-bounded organelle;nuclear part;nucleoplasm;nucleoplasm part;nucleus;organelle;organelle part…	Axon guidance;B cell receptor signaling pathway;Natural killer cell mediated cytotoxicity;T cell receptor signaling pathway;VEGF signaling pathway;Wnt signaling pathway	0.999059	30.2637	1	VATMAPCQQFRSGLSSPDARYQQQSPAAALY
>sp|Q7TQH0-2|ATX2L_MOUSE Isoform 2 of Ataxin-2-like protein OS=Mus musculus GN=Atxn2l;>sp|Q7TQH0-3|ATX2L_MOUSE Isoform 3 of Ataxin-2-like protein OS=Mus musculus GN=Atxn2l;>sp|Q7TQH0|ATX2L_MOUSE Ataxin-2-like protein OS=Mus musculus GN=Atxn2l PE=1 SV=1	Q7TQH0-2	Ataxin-2-like protein	Atxn2l	S	109;109;109	2.52803	3	2.3591	2.8104	2.4146	2.45254		ERK1,2 kinase substrate motif;GSK-3, ERK1, ERK2, CDK5 substrate motif;WW domain binding motif	biological regulation;cellular component assembly;cellular component assembly at cellular level;cellular component organization;cellular component organization at cellular level;cellular component organization or biogenesis;cellular component organization or biogenesis at cellular level;cellular macromolecular complex assembly;cellular macromolecular complex subunit organization;cellular process;…		cell part;cytoplasmic part;intracellular non-membrane-bounded organelle;intracellular organelle;intracellular organelle part;intracellular part;macromolecular complex;membrane;non-membrane-bounded organelle;nuclear body;nuclear part;nuclear speck;nucleoplasm part;organelle;organelle part;ribonucleoprotein complex;RNA granule;stress granule		1	78.9028	1	IGSVRGQTTGKGPPQSPVFEGVYNNSRMLHF
>sp|P13808-2|B3A2_MOUSE Isoform B1 of Anion exchange protein 2 OS=Mus musculus GN=Slc4a2;>sp|P13808-3|B3A2_MOUSE Isoform B2 of Anion exchange protein 2 OS=Mus musculus GN=Slc4a2;>sp|P13808|B3A2_MOUSE Anion exchange protein 2 OS=Mus musculus GN=Slc4a2 PE=1	P13808-2	Anion exchange protein 2	Slc4a2	T	133;138;147	2.5239	1		2.5239		0		Casein kinase II substrate motif;G protein-coupled receptor kinase 1 substrate motif	anion transport;chloride transport;establishment of localization;inorganic anion transport;ion transport;transport	active transmembrane transporter activity;anion transmembrane transporter activity;anion:anion antiporter activity;antiporter activity;chloride transmembrane transporter activity;inorganic anion exchanger activity;inorganic anion transmembrane transporter activity;ion transmembrane transporter activity;secondary active transmembrane transporter activity;solute:solute antiporter activity;substrate…	basolateral plasma membrane;cell part;integral to membrane;intrinsic to membrane;membrane;membrane part;plasma membrane part	Bile secretion;Gastric acid secretion;Pancreatic secretion;Salivary secretion	0.880782	8.76201	1	EAEGFRAPPQQPSPATTPSAVQFFLQEDEGA
>sp|Q922P9|GLYR1_MOUSE Putative oxidoreductase GLYR1 OS=Mus musculus GN=Glyr1 PE=1 SV=1	Q922P9	Putative oxidoreductase GLYR1	Glyr1	S	130	2.5129	2	2.6135	2.4123		1.55938		14-3-3 domain binding motif;Calmodulin-dependent protein kinase II substrate motif;Casein kinase II substrate motif;Phosphorylase kinase substrate motif;Pim1 kinase substrate sequence;PKA kinase substrate motif;PKC epsilon kinase substrate motif;PKC kinase substrate motif	alcohol catabolic process;alcohol metabolic process;carbohydrate catabolic process;carbohydrate metabolic process;catabolic process;cellular carbohydrate catabolic process;cellular carbohydrate metabolic process;cellular metabolic process;cellular nitrogen compound metabolic process;cellular process;coenzyme metabolic process;cofactor metabolic process;glucose catabolic process;glucose metabolic …	binding;catalytic activity;coenzyme binding;cofactor binding;DNA binding;histone binding;methylated histone residue binding;NAD binding;nucleic acid binding;nucleotide binding;oxidoreductase activity;oxidoreductase activity, acting on CH-OH group of donors;oxidoreductase activity, acting on the CH-OH group of donors, NAD or NADP as acceptor;phosphogluconate dehydrogenase (decarboxylating) activit…	cell part;intracellular membrane-bounded organelle;intracellular organelle;intracellular part;membrane-bounded organelle;nucleus;organelle		0.99995	42.9676	1	EERSRPNSGDEKRKLSLSEGKVKKNMGEGKK
>sp|Q9Z148-2|EHMT2_MOUSE Isoform 2 of Histone-lysine N-methyltransferase EHMT2 OS=Mus musculus GN=Ehmt2;>sp|Q9Z148-3|EHMT2_MOUSE Isoform 3 of Histone-lysine N-methyltransferase EHMT2 OS=Mus musculus GN=Ehmt2;>sp|Q9Z148|EHMT2_MOUSE Histone-lysine N-methyltr	Q9Z148-2	Histone-lysine N-methyltransferase EHMT2	Ehmt2	S	228;228;285	2.50643	3	2.9845	2.225	2.3098	2.00368		Casein kinase II substrate motif;G protein-coupled receptor kinase 1 substrate motif;GSK3 kinase substrate motif;PKA kinase substrate motif;PKC kinase substrate motif	anatomical structure development;biological regulation;cell cycle process;cell development;cellular component assembly;cellular component assembly at cellular level;cellular component organization;cellular component organization at cellular level;cellular component organization or biogenesis;cellular component organization or biogenesis at cellular level;cellular developmental process;cellular ma…	binding;C2H2 zinc finger domain binding;catalytic activity;cation binding;histone methyltransferase activity;histone methyltransferase activity (H3-K27 specific);histone methyltransferase activity (H3-K9 specific);histone-lysine N-methyltransferase activity;ion binding;lysine N-methyltransferase activity;metal ion binding;methyltransferase activity;N-methyltransferase activity;protein binding;pro…	cell part;chromosome;intracellular membrane-bounded organelle;intracellular non-membrane-bounded organelle;intracellular organelle;intracellular part;membrane-bounded organelle;non-membrane-bounded organelle;nucleus;organelle	Lysine degradation	0.966187	14.575	1	LGKVTSDVAKRRKLNSGSLSEDLGSAGGSGD
>sp|P35276|RAB3D_MOUSE Ras-related protein Rab-3D OS=Mus musculus GN=Rab3d PE=1 SV=1	P35276	Ras-related protein Rab-3D	Rab3d	S	10	2.49865	2	1.8223	3.175		0.707927		Casein kinase II substrate motif;ERK1,2 kinase substrate motif;G protein-coupled receptor kinase 1 substrate motif;Growth associated histone HI kinase substrate motif;GSK-3, ERK1, ERK2, CDK5 substrate motif;PKA kinase substrate motif;PKC kinase substrate motif;Pyruvate dehydrogenase kinase substrate motif;WW domain binding motif	biological regulation;cellular macromolecule metabolic process;cellular metabolic process;cellular process;cellular protein metabolic process;cellular response to stimulus;establishment of localization;establishment of localization in cell;establishment of protein localization;exocytosis;intracellular signal transduction;macromolecule metabolic process;macromolecule methylation;macromolecule modi…	binding;GTP binding;guanyl nucleotide binding;guanyl ribonucleotide binding;nucleotide binding;protein binding;purine nucleotide binding;purine ribonucleoside triphosphate binding;purine ribonucleotide binding;ribonucleotide binding	cell part;cytoplasmic membrane-bounded vesicle;cytoplasmic part;cytoplasmic vesicle;intracellular membrane-bounded organelle;intracellular organelle;intracellular part;membrane;membrane-bounded organelle;membrane-bounded vesicle;mitochondrion;organelle;plasma membrane;stored secretory granule;transport vesicle;vesicle;zymogen granule	Pancreatic secretion	0.999995	53.3828	1	______MASASEPPASPRDAADQNFDYMFKL
>sp|Q91YT7|YTHD2_MOUSE YTH domain-containing family protein 2 OS=Mus musculus GN=Ythdf2 PE=2 SV=1	Q91YT7		Ythdf2	S	39	2.4981	3	2.227	2.8276	2.4397	2.23965		ERK1,2 kinase substrate motif;GSK-3, ERK1, ERK2, CDK5 substrate motif;WW domain binding motif	biological regulation;cellular macromolecule metabolic process;cellular metabolic process;cellular nitrogen compound metabolic process;cellular process;macromolecule metabolic process;metabolic process;mRNA metabolic process;nitrogen compound metabolic process;nucleic acid metabolic process;nucleobase-containing compound metabolic process;posttranscriptional regulation of gene expression;primary …		cell part;cytoplasmic mRNA processing body;cytoplasmic part;intracellular non-membrane-bounded organelle;intracellular organelle;intracellular part;macromolecular complex;non-membrane-bounded organelle;organelle;ribonucleoprotein complex;RNA granule		1	96.3136	1	HQKDGLNDDDFEPYLSPQARPNNAYTAMSDS
>sp|Q8BTM8|FLNA_MOUSE Filamin-A OS=Mus musculus GN=Flna PE=1 SV=5	Q8BTM8	Filamin-A	Flna	S	968	2.4967	1		2.4967		0		DNA dependent Protein kinase substrate motif;G protein-coupled receptor kinase 1 substrate motif;GSK3 kinase substrate motif	actin crosslink formation;actin cytoskeleton organization;actin cytoskeleton reorganization;actin filament organization;actin filament-based process;anatomical structure morphogenesis;biological regulation;cAMP-mediated signaling;cell cycle process;cell morphogenesis;cell morphogenesis involved in differentiation;cell projection organization;cell surface receptor linked signaling pathway;cellular…	actin binding;actin filament binding;binding;cytoskeletal protein binding;enzyme binding;Fc-gamma receptor I complex binding;glycoprotein binding;GTPase binding;immunoglobulin receptor binding;kinase binding;molecular transducer activity;protein binding;protein kinase binding;protein kinase C binding;Rac GTPase binding;Ras GTPase binding;receptor binding;Rho GTPase binding;signal transducer activ…	cell cortex;cell part;chromosomal part;cytoplasm;cytoplasmic part;cytoskeleton;Golgi apparatus part;intracellular membrane-bounded organelle;intracellular non-membrane-bounded organelle;intracellular organelle;intracellular organelle part;intracellular part;macromolecular complex;membrane;membrane-bounded organelle;Myb complex;non-membrane-bounded organelle;nucleus;organelle;organelle part;plasma…	Focal adhesion;MAPK signaling pathway	0.989229	19.6307	1	GDHIPKSPFSVGVSPSLDLSKIKVSGLGDKV
>sp|Q9ES52-2|SHIP1_MOUSE Isoform 2 of Phosphatidylinositol 3,4,5-trisphosphate 5-phosphatase 1 OS=Mus musculus GN=Inpp5d;>sp|Q9ES52|SHIP1_MOUSE Phosphatidylinositol 3,4,5-trisphosphate 5-phosphatase 1 OS=Mus musculus GN=Inpp5d PE=1 SV=2;>sp|Q9ES52-5|SHIP1_	Q9ES52-2	Phosphatidylinositol 3,4,5-trisphosphate 5-phosphatase 1	Inpp5d	S	931;932;669	2.4954	1		2.4954		0		Casein kinase II substrate motif;G protein-coupled receptor kinase 1 substrate motif	adaptive immune response;adaptive immune response based on somatic recombination of immune receptors built from immunoglobulin superfamily domains;apoptosis;B cell mediated immunity;biological regulation;cell death;cellular lipid metabolic process;cellular metabolic process;cellular process;cellular response to stimulus;death;dephosphorylation;determination of adult lifespan;glycerolipid metaboli…	binding;catalytic activity;hydrolase activity;hydrolase activity, acting on ester bonds;inositol or phosphatidylinositol phosphatase activity;inositol phosphate phosphatase activity;inositol trisphosphate phosphatase activity;inositol-polyphosphate 5-phosphatase activity;phosphatase activity;phosphatidylinositol trisphosphate phosphatase activity;phosphoric ester hydrolase activity;protein bindin…	cell part;cytoplasm;intracellular part;membrane;plasma membrane	B cell receptor signaling pathway;Fc epsilon RI signaling pathway;Fc gamma R-mediated phagocytosis;Insulin signaling pathway;Phosphatidylinositol signaling system	0.82307	7.42308	1	NYIGMGPFGQPLHGKSTLSPDQQLTAWSYDQ
>sp|Q7TQH0-2|ATX2L_MOUSE Isoform 2 of Ataxin-2-like protein OS=Mus musculus GN=Atxn2l;>sp|Q7TQH0-3|ATX2L_MOUSE Isoform 3 of Ataxin-2-like protein OS=Mus musculus GN=Atxn2l;>sp|Q7TQH0|ATX2L_MOUSE Ataxin-2-like protein OS=Mus musculus GN=Atxn2l PE=1 SV=1	Q7TQH0-2	Ataxin-2-like protein	Atxn2l	S	447;447;453	2.48185	2		2.7402	2.2235	1.13151		Casein kinase II substrate motif;ERK1,2 kinase substrate motif;G protein-coupled receptor kinase 1 substrate motif;Growth associated histone HI kinase substrate motif;GSK-3, ERK1, ERK2, CDK5 substrate motif;PKA kinase substrate motif;PKC kinase substrate motif;WW domain binding motif	biological regulation;cellular component assembly;cellular component assembly at cellular level;cellular component organization;cellular component organization at cellular level;cellular component organization or biogenesis;cellular component organization or biogenesis at cellular level;cellular macromolecular complex assembly;cellular macromolecular complex subunit organization;cellular process;…		cell part;cytoplasmic part;intracellular non-membrane-bounded organelle;intracellular organelle;intracellular organelle part;intracellular part;macromolecular complex;membrane;non-membrane-bounded organelle;nuclear body;nuclear part;nuclear speck;nucleoplasm part;organelle;organelle part;ribonucleoprotein complex;RNA granule;stress granule		1	78.051	1	SVPPTSAVGRMYPPRSPKSAAPAPVSASCPE
>sp|Q6PAR5|GAPD1_MOUSE GTPase-activating protein and VPS9 domain-containing protein 1 OS=Mus musculus GN=Gapvd1 PE=1 SV=2;>sp|Q6PAR5-6|GAPD1_MOUSE Isoform 6 of GTPase-activating protein and VPS9 domain-containing protein 1 OS=Mus musculus GN=Gapvd1;>sp|Q6P	Q6PAR5	GTPase-activating protein and VPS9 domain-containing protein 1	Gapvd1	S	1017;1017;996;1023;996	2.4371	1		2.4371		0		Casein kinase I substrate motif;DNA dependent Protein kinase substrate motif;ERK1,2 kinase substrate motif;G protein-coupled receptor kinase 1 substrate motif;Growth associated histone HI kinase substrate motif;GSK3 kinase substrate motif;GSK-3, ERK1, ERK2, CDK5 substrate motif;PKA kinase substrate motif;PKC kinase substrate motif;WW domain binding motif	biological regulation;cellular component organization;cellular component organization or biogenesis;cellular membrane organization;cellular process;cellular response to stimulus;endocytosis;establishment of localization;membrane invagination;membrane organization;positive regulation of catalytic activity;positive regulation of GTPase activity;positive regulation of hydrolase activity;positive reg…	binding;enzyme activator activity;enzyme regulator activity;GTPase activating protein binding;GTPase activator activity;GTPase regulator activity;guanyl-nucleotide exchange factor activity;nucleoside-triphosphatase regulator activity;protein binding	cell part;cytoplasmic part;cytosol;endosome;intracellular membrane-bounded organelle;intracellular organelle;intracellular part;membrane;membrane-bounded organelle;organelle		0.999423	33.8318	1	DDLGPDRFSTLTDEPSPRLSAQAQVAEDILD
>sp|Q8C503|SIT1_MOUSE Signaling threshold-regulating transmembrane adapter 1 OS=Mus musculus GN=Sit1 PE=1 SV=1	Q8C503	Signaling threshold-regulating transmembrane adapter 1	Sit1	S	98	2.43603	3	2.1038	3.1186	2.0857	1.64994		G protein-coupled receptor kinase 1 substrate motif;MDC1 BRCT domain binding motif;Plk1 PBD domain binding motif	biological regulation;immune system process;regulation of biological process;regulation of cell activation;regulation of cellular process;regulation of immune system process;regulation of leukocyte activation;regulation of lymphocyte activation;regulation of T cell activation		cell part;cytoplasm;integral to membrane;intracellular non-membrane-bounded organelle;intracellular organelle;intracellular organelle part;intracellular part;intrinsic to membrane;membrane;membrane part;non-membrane-bounded organelle;nuclear part;nucleolus;organelle;organelle part;plasma membrane		0.853287	7.64634	1	RLSQEPRSEEQDPPSSGGLARGAEEAMCYTS
>sp|Q7TSI1|PKHM1_MOUSE Pleckstrin homology domain-containing family M member 1 OS=Mus musculus GN=Plekhm1 PE=2 SV=1	Q7TSI1	Pleckstrin homology domain-containing family M member 1	Plekhm1	S	466	2.433	3	2.6504	2.4825	2.1661	2.35934		ERK1,2 kinase substrate motif;GSK-3, ERK1, ERK2, CDK5 substrate motif;WW domain binding motif	biological regulation;cellular process;cellular response to stimulus;intracellular signal transduction;regulation of biological process;regulation of cellular process;response to stimulus;signal transduction	binding;cation binding;ion binding;metal ion binding;protein binding	cell part;cytoplasm;intracellular part		0.999663	34.7235	1	PPQEPALKSAAGLCTSPVQDTPESRAALHGP
>sp|Q9QX47-3|SON_MOUSE Isoform 3 of Protein SON OS=Mus musculus GN=Son;>sp|Q9QX47|SON_MOUSE Protein SON OS=Mus musculus GN=Son PE=1 SV=2;>sp|Q9QX47-4|SON_MOUSE Isoform 4 of Protein SON OS=Mus musculus GN=Son;>sp|Q9QX47-2|SON_MOUSE Isoform 2 of Protein SON	Q9QX47-3	Protein SON	Son	S	94;94;94;94	2.4303	2	2.0394		2.8212	0.933706		14-3-3 domain binding motif;Calmodulin-dependent protein kinase II substrate motif;Casein kinase II substrate motif;MAPKAPK1 kinase substrate motif;MAPKAPK2 kinase substrate motif;p70 Ribosomal S6 kinase substrate motif;Phosphorylase kinase substrate motif;PKA kinase substrate motif;PKC kinase substrate motif	biological regulation;biosynthetic process;cellular biosynthetic process;cellular component organization;cellular component organization at cellular level;cellular component organization or biogenesis;cellular component organization or biogenesis at cellular level;cellular macromolecule biosynthetic process;cellular macromolecule metabolic process;cellular metabolic process;cellular nitrogen comp…	binding;DNA binding;nucleic acid binding;protein binding;protein domain specific binding;RNA binding;RS domain binding	cell part;intracellular organelle part;intracellular part;nuclear body;nuclear part;nuclear speck;nucleoplasm part;organelle part		1	69.461	1	YKPDLKEASRKSRCVSVQTDPTDEVPTKKSK
>sp|Q6PIU9|YJ005_MOUSE Uncharacterized protein FLJ45252 homolog OS=Mus musculus PE=1 SV=2	Q6PIU9	Uncharacterized protein FLJ45252 homolog		S	115	2.4208	2	1.8273	3.0143		0.743145		PKA kinase substrate motif;PKC kinase substrate motif					1	107.433	1	QGGKKSQFLPINQRASDDLGEPDVFATAPFR
>sp|Q9D8U8|SNX5_MOUSE Sorting nexin-5 OS=Mus musculus GN=Snx5 PE=1 SV=1	Q9D8U8	Sorting nexin-5	Snx5	S	22	2.408	1	2.408			0		14-3-3 domain binding motif;Akt kinase substrate motif;Calmodulin-dependent protein kinase II substrate motif;MAPKAPK1 kinase substrate motif;p70 Ribosomal S6 kinase substrate motif;Phosphorylase kinase substrate motif;PKA kinase substrate motif;PKC kinase substrate motif	cellular component organization;cellular component organization or biogenesis;cellular membrane organization;cellular process;endocytosis;establishment of localization;establishment of localization in cell;establishment of protein localization;intracellular protein transport;intracellular transport;membrane invagination;membrane organization;pinocytosis;protein transport;transport;vesicle-mediate…	binding;lipid binding;phosphatidylinositol binding;phospholipid binding	cell part;cell projection;cytoplasmic part;cytoplasmic vesicle membrane;cytoplasmic vesicle part;early endosome membrane;endosomal part;endosome;endosome membrane;extrinsic to endosome membrane;extrinsic to internal side of plasma membrane;extrinsic to membrane;extrinsic to organelle membrane;extrinsic to plasma membrane;intracellular membrane-bounded organelle;intracellular organelle;intracellul…		0.842912	7.2964	1	LLEQQEEDRSKLRSVSVDLNVDPSLQIDIPD
>sp|Q9Z206|ARHG8_MOUSE Neuroepithelial cell-transforming gene 1 protein OS=Mus musculus GN=Net1 PE=1 SV=2	Q9Z206	Neuroepithelial cell-transforming gene 1 protein	Net1	S	21	2.3947	1		2.3947		0		14-3-3 domain binding motif;Akt kinase substrate motif;Aurora-A kinase substrate motif;Calmodulin-dependent protein kinase II substrate motif;Casein kinase II substrate motif;MAPKAPK1 kinase substrate motif;MAPKAPK2 kinase substrate motif;p70 Ribosomal S6 kinase substrate motif;PAK2 kinase substrate motif;PKA kinase substrate motif;PKC epsilon kinase substrate motif;PKC kinase substrate motif	biological regulation;cell migration;cell motility;cellular component movement;cellular process;cellular response to abiotic stimulus;cellular response to chemical stimulus;cellular response to hydrogen peroxide;cellular response to ionizing radiation;cellular response to oxidative stress;cellular response to radiation;cellular response to reactive oxygen species;cellular response to stimulus;cel…	binding;enzyme binding;enzyme regulator activity;GTPase binding;GTPase regulator activity;GTP-Rho binding;guanyl-nucleotide exchange factor activity;nucleoside-triphosphatase regulator activity;protein binding;Ras GTPase binding;Ras guanyl-nucleotide exchange factor activity;Rho GTPase binding;Rho guanyl-nucleotide exchange factor activity;small GTPase binding;small GTPase regulator activity	cell part;cytoplasm;intracellular membrane-bounded organelle;intracellular organelle;intracellular part;membrane;membrane-bounded organelle;nucleus;organelle;plasma membrane		0.853172	7.64228	1	AAQKQPRPRRRSRRVSMLSEEPAAGLPADTP
>sp|Q8BTM8|FLNA_MOUSE Filamin-A OS=Mus musculus GN=Flna PE=1 SV=5	Q8BTM8	Filamin-A	Flna	S	972	2.3928	1		2.3928		0		MAPKAPK2 kinase substrate motif	actin crosslink formation;actin cytoskeleton organization;actin cytoskeleton reorganization;actin filament organization;actin filament-based process;anatomical structure morphogenesis;biological regulation;cAMP-mediated signaling;cell cycle process;cell morphogenesis;cell morphogenesis involved in differentiation;cell projection organization;cell surface receptor linked signaling pathway;cellular…	actin binding;actin filament binding;binding;cytoskeletal protein binding;enzyme binding;Fc-gamma receptor I complex binding;glycoprotein binding;GTPase binding;immunoglobulin receptor binding;kinase binding;molecular transducer activity;protein binding;protein kinase binding;protein kinase C binding;Rac GTPase binding;Ras GTPase binding;receptor binding;Rho GTPase binding;signal transducer activ…	cell cortex;cell part;chromosomal part;cytoplasm;cytoplasmic part;cytoskeleton;Golgi apparatus part;intracellular membrane-bounded organelle;intracellular non-membrane-bounded organelle;intracellular organelle;intracellular organelle part;intracellular part;macromolecular complex;membrane;membrane-bounded organelle;Myb complex;non-membrane-bounded organelle;nucleus;organelle;organelle part;plasma…	Focal adhesion;MAPK signaling pathway	0.963557	15.2462	1	PKSPFSVGVSPSLDLSKIKVSGLGDKVDVGK
>sp|Q8K4L3|SVIL_MOUSE Supervillin OS=Mus musculus GN=Svil PE=1 SV=1	Q8K4L3	Supervillin	Svil	S	218	2.3909	1	2.3909			0		Casein kinase II substrate motif;G protein-coupled receptor kinase 1 substrate motif	anatomical structure development;cellular component organization;cellular component organization at cellular level;cellular component organization or biogenesis;cellular component organization or biogenesis at cellular level;cellular process;cytoskeleton organization;developmental process;muscle tissue development;organelle organization;skeletal muscle tissue development;striated muscle tissue de…		cell junction;cell part;cell projection;contractile fiber part;costamere;cytoplasmic part;cytoskeletal part;intracellular membrane-bounded organelle;intracellular non-membrane-bounded organelle;intracellular organelle;intracellular organelle part;intracellular part;invadopodium;macromolecular complex;membrane;membrane-bounded organelle;non-membrane-bounded organelle;nucleus;organelle;organelle pa…		0.663388	2.94637	2	PPLGEDGSSAFFSERSISFPEVPRSPKQIPS
>sp|O08750|NFIL3_MOUSE Nuclear factor interleukin-3-regulated protein OS=Mus musculus GN=Nfil3 PE=1 SV=1	O08750	Nuclear factor interleukin-3-regulated protein	Nfil3	S	353	3.13025	2		3.7029	2.5576	0.983572		Calmodulin-dependent protein kinase II substrate motif;Casein kinase II substrate motif;Chk1 kinase substrate motif;ERK1,2 kinase substrate motif;G protein-coupled receptor kinase 1 substrate motif;GSK-3, ERK1, ERK2, CDK5 substrate motif;MDC1 BRCT domain binding motif;PKA kinase substrate motif;PKC kinase substrate motif;Plk1 PBD domain binding motif;Pyruvate dehydrogenase kinase substrate motif;…	biological regulation;cellular process;cellular response to chemical stimulus;cellular response to cytokine stimulus;cellular response to interleukin-4;cellular response to organic substance;cellular response to stimulus;circadian rhythm;positive regulation of biological process;positive regulation of gene expression;positive regulation of macromolecule metabolic process;positive regulation of me…	binding;core promoter binding;core promoter sequence-specific DNA binding;DNA binding;nucleic acid binding;nucleic acid binding transcription factor activity;protein binding;regulatory region DNA binding;regulatory region nucleic acid binding;RNA polymerase II core promoter proximal region sequence-specific DNA binding transcription factor activity;RNA polymerase II core promoter proximal region …	cell part;intracellular membrane-bounded organelle;intracellular organelle;intracellular part;membrane-bounded organelle;nucleus;organelle		0.999889	39.5475	1	VEALDSEFEGMQKLSSPADAIAKRHFDLEKH
>sp|Q2TBE6|P4K2A_MOUSE Phosphatidylinositol 4-kinase type 2-alpha OS=Mus musculus GN=Pi4k2a PE=1 SV=1	Q2TBE6	Phosphatidylinositol 4-kinase type 2-alpha	Pi4k2a	S	460	2.3871	1	2.3871			0		Casein kinase II substrate motif;G protein-coupled receptor kinase 1 substrate motif;GSK3 kinase substrate motif;MAPKAPK2 kinase substrate motif	basophil activation;basophil activation involved in immune response;basophil degranulation;cell activation;cell activation involved in immune response;cellular process;establishment of localization;establishment of localization in cell;exocytosis;immune effector process;immune system process;leukocyte activation;leukocyte activation involved in immune response;leukocyte degranulation;myeloid cell…	1-phosphatidylinositol 4-kinase activity;adenyl nucleotide binding;adenyl ribonucleotide binding;AP-3 adaptor complex binding;ATP binding;binding;catalytic activity;inositol or phosphatidylinositol kinase activity;kinase activity;lipid kinase activity;nucleotide binding;phosphatidylinositol kinase activity;phosphotransferase activity, alcohol group as acceptor;protein binding;protein complex bind…	cell body;cell junction;cell part;cell pole;cell projection;cell tip;clathrin coated vesicle membrane;coated vesicle membrane;cytoplasmic membrane-bounded vesicle;cytoplasmic part;cytoplasmic vesicle;cytoplasmic vesicle membrane;cytoplasmic vesicle part;dendrite;early endosome membrane;endosomal part;endosome;endosome membrane;exocytic vesicle;extracellular region part;Golgi apparatus;growing cel…	Inositol phosphate metabolism;Phosphatidylinositol signaling system	0.911532	10.1299	1;3	QMPPVIVETARSHQRSASESYTQSFQSRKPF
>sp|Q3TIR3|RIC8A_MOUSE Synembryn-A OS=Mus musculus GN=Ric8a PE=1 SV=2	Q3TIR3	Synembryn-A	Ric8a	S	435	2.386	1		2.386		0		BARD1 BRCT domain binding motif;Casein kinase II substrate motif;G protein-coupled receptor kinase 1 substrate motif	ameboidal cell migration;anatomical structure development;anatomical structure morphogenesis;associative learning;basement membrane organization;behavior;biological adhesion;biological regulation;cAMP-mediated signaling;cell adhesion;cell migration;cell migration involved in gastrulation;cell motility;cell surface receptor linked signaling pathway;cell-cell adhesion;cell-cell adhesion involved in…	binding;enzyme regulator activity;GTPase regulator activity;guanyl-nucleotide exchange factor activity;nucleoside-triphosphatase regulator activity;protein binding	cell part;cytoplasm;intracellular part;membrane;plasma membrane		0.977567	16.6496	1	AARGLMAGGRPEGQYSEDEDTDTEEYREAKA
>sp|P39447|ZO1_MOUSE Tight junction protein ZO-1 OS=Mus musculus GN=Tjp1 PE=1 SV=2	P39447	Tight junction protein ZO-1	Tjp1	S	1616	2.3846	2	2.1797	2.5895		1.19947		Casein kinase II substrate motif;DNA dependent Protein kinase substrate motif	anatomical structure formation involved in morphogenesis;biological regulation;blastocyst formation;carbohydrate homeostasis;cellular chemical homeostasis;cellular glucose homeostasis;cellular homeostasis;cellular process;cellular response to carbohydrate stimulus;cellular response to chemical stimulus;cellular response to glucose stimulus;cellular response to hexose stimulus;cellular response to…	binding;protein binding;protein domain specific binding	adherens junction;anchoring junction;apical junction complex;apical part of cell;apical plasma membrane;apicolateral plasma membrane;basolateral plasma membrane;cell junction;cell part;cell surface;cell-cell adherens junction;cell-cell contact zone;cell-cell junction;contractile fiber part;cytoplasm;cytoplasmic part;gap junction;I band;intercalated disc;intercellular canaliculus;intracellular mem…	Adherens junction;Epithelial cell signaling in Helicobacter pylori infection;Gap junction;Tight junction;Vibrio cholerae infection	0.5	0	1	MNNISTMPKAVPVSPSAVEEDEDEDGHTVVA
>sp|Q8BWW9-2|PKN2_MOUSE Isoform 2 of Serine/threonine-protein kinase N2 OS=Mus musculus GN=Pkn2;>sp|Q8BWW9|PKN2_MOUSE Serine/threonine-protein kinase N2 OS=Mus musculus GN=Pkn2 PE=1 SV=3;>sp|Q8BWW9-3|PKN2_MOUSE Isoform 3 of Serine/threonine-protein kinase	Q8BWW9-2	Serine/threonine-protein kinase N2	Pkn2	S	570;581;581	2.38435	2	2.4984	2.2703		1.45156		PKA kinase substrate motif;PKC kinase substrate motif	ameboidal cell migration;apical junction assembly;apoptosis;biological adhesion;biological regulation;biosynthetic process;cell adhesion;cell cycle;cell death;cell division;cell junction assembly;cell junction organization;cell migration;cell motility;cell-cell junction assembly;cell-cell junction organization;cellular biosynthetic process;cellular component assembly;cellular component assembly a…	adenyl nucleotide binding;adenyl ribonucleotide binding;ATP binding;binding;catalytic activity;enzyme binding;histone deacetylase binding;kinase activity;nucleotide binding;phosphotransferase activity, alcohol group as acceptor;protein binding;protein kinase activity;protein kinase C activity;protein serine/threonine kinase activity;purine nucleotide binding;purine ribonucleoside triphosphate bin…	apical junction complex;cell division site part;cell junction;cell part;cell projection;cell-cell junction;cleavage furrow;cytoplasm;cytoskeleton;intracellular membrane-bounded organelle;intracellular non-membrane-bounded organelle;intracellular organelle;intracellular part;lamellipodium;membrane;membrane-bounded organelle;midbody;non-membrane-bounded organelle;nucleus;organelle		0.874368	8.426	1	DFDLEPEPPPAPPRASSLGETDESSELRVLD
>sp|Q8C3J5|DOCK2_MOUSE Dedicator of cytokinesis protein 2 OS=Mus musculus GN=Dock2 PE=1 SV=3	Q8C3J5	Dedicator of cytokinesis protein 2	Dock2	S	1686	2.38433	3	2.232	2.6191	2.3019	2.48997			alpha-beta T cell activation;alpha-beta T cell proliferation;biological regulation;cell activation;cell activation involved in immune response;cell proliferation;cell recognition;cell-cell recognition;cellular component organization;cellular component organization at cellular level;cellular component organization or biogenesis;cellular component organization or biogenesis at cellular level;cellul…	binding;enzyme activator activity;enzyme regulator activity;GTPase activator activity;GTPase regulator activity;guanyl-nucleotide exchange factor activity;nucleoside-triphosphatase regulator activity;protein binding;protein complex binding;Rac GTPase activator activity;Rac guanyl-nucleotide exchange factor activity;Ras GTPase activator activity;Ras guanyl-nucleotide exchange factor activity;recep…	cell part;cytoplasm;cytoskeleton;endomembrane system;intracellular non-membrane-bounded organelle;intracellular organelle;intracellular part;membrane;non-membrane-bounded organelle;organelle	Chemokine signaling pathway;Fc gamma R-mediated phagocytosis	0.972566	17.1918	1	PPKTPKVEEEPISPGSTLPEVKLRRSKKRTK
>sp|Q8C996|TM163_MOUSE Transmembrane protein 163 OS=Mus musculus GN=Tmem163 PE=1 SV=1	Q8C996	Transmembrane protein 163	Tmem163	S	56	2.37775	3	5.405	0.73644	0.9918	0.270525		b-Adrenergic Receptor kinase substrate motif;G protein-coupled receptor kinase 1 substrate motif;GSK3 kinase substrate motif		binding;cation binding;ion binding;metal ion binding;transition metal ion binding;zinc ion binding	cell junction;cell part;cytoplasmic part;cytoplasmic vesicle part;early endosome membrane;endosomal part;endosome membrane;integral to membrane;integral to organelle membrane;integral to synaptic vesicle membrane;intracellular organelle part;intracellular part;intrinsic to membrane;intrinsic to organelle membrane;membrane;membrane part;organelle membrane;organelle part;synapse part		0.99997	45.2733	1	SSVQSDEERQPRISESGQFSDGLEDRGLLES
>sp|Q80U62-4|RUBIC_MOUSE Isoform 4 of Run domain Beclin-1 interacting and cysteine-rich containing protein OS=Mus musculus GN=Kiaa0226;>sp|Q80U62-3|RUBIC_MOUSE Isoform 3 of Run domain Beclin-1 interacting and cysteine-rich containing protein OS=Mus musculu	Q80U62-4	Run domain Beclin-1 interacting and cysteine-rich containing protein	Kiaa0226	S	295;356;370;370	2.3741	2		2.1024	2.6458	1.06675		Casein kinase II substrate motif;MAPKAPK2 kinase substrate motif;MDC1 BRCT domain binding motif;Plk1 PBD domain binding motif;Pyruvate dehydrogenase kinase substrate motif	autophagy;biological regulation;catabolic process;cellular catabolic process;cellular component organization;cellular component organization or biogenesis;cellular membrane organization;cellular metabolic process;cellular process;endocytosis;establishment of localization;membrane invagination;membrane organization;metabolic process;negative regulation of autophagy;negative regulation of biologica…		cell part;cytoplasmic part;early endosome;endosome;Golgi apparatus;intracellular membrane-bounded organelle;intracellular organelle;intracellular part;late endosome;lysosome;lytic vacuole;membrane-bounded organelle;organelle;vacuole		0.954753	13.243	1	CESHSSSQKLESAASSLGDQEEGRQSQAGSV
>sp|P06537-3|GCR_MOUSE Isoform 1-B of Glucocorticoid receptor OS=Mus musculus GN=Nr3c1;>sp|P06537-4|GCR_MOUSE Isoform 2-B of Glucocorticoid receptor OS=Mus musculus GN=Nr3c1;>sp|P06537|GCR_MOUSE Glucocorticoid receptor OS=Mus musculus GN=Nr3c1 PE=1 SV=1;>s	P06537-3	Glucocorticoid receptor	Nr3c1	T	132;132;159;159	2.3712	2	2.428	2.3144		1.72854		Casein kinase II substrate motif;GSK-3, ERK1, ERK2, CDK5 substrate motif;WW domain binding motif	adrenal gland development;anatomical structure development;anatomical structure morphogenesis;behavior;biological regulation;biosynthetic process;C21-steroid hormone metabolic process;cellular biosynthetic process;cellular component organization;cellular component organization at cellular level;cellular component organization or biogenesis;cellular component organization or biogenesis at cellular…	binding;cation binding;DNA binding;glucocorticoid receptor activity;ion binding;ligand-dependent nuclear receptor activity;lipid binding;metal ion binding;molecular transducer activity;nucleic acid binding;nucleic acid binding transcription factor activity;protein binding;protein dimerization activity;receptor activity;sequence-specific DNA binding;sequence-specific DNA binding transcription fact…	cell part;cytoplasm;cytoplasmic part;cytosol;intracellular;intracellular membrane-bounded organelle;intracellular organelle;intracellular part;membrane;membrane-bounded organelle;mitochondrion;nucleus;organelle		0.999219	31.1697	1	RPENPKSSTPAAGCATPTEKEFPQTHSDPSS
>sp|Q5BLK4|TUT7_MOUSE Terminal uridylyltransferase 7 OS=Mus musculus GN=Zcchc6 PE=2 SV=3	Q5BLK4	Terminal uridylyltransferase 7	Zcchc6	S	827	2.37	1	2.37			0		Casein kinase II substrate motif;G protein-coupled receptor kinase 1 substrate motif	cellular macromolecule metabolic process;cellular metabolic process;cellular nitrogen compound metabolic process;cellular process;macromolecule metabolic process;metabolic process;nitrogen compound metabolic process;nucleic acid metabolic process;nucleobase-containing compound metabolic process;primary metabolic process;RNA 3'-end processing;RNA metabolic process;RNA processing	binding;catalytic activity;cation binding;ion binding;metal ion binding;nucleic acid binding;nucleotidyltransferase activity;RNA uridylyltransferase activity;transferase activity;transferase activity, transferring phosphorus-containing groups;transition metal ion binding;uridylyltransferase activity;zinc ion binding			0.974197	16.4612	1	ERIEGAEELEEAAALSCFSPSVQSRTSAAMH
>sp|Q9QYB5-2|ADDG_MOUSE Isoform 1 of Gamma-adducin OS=Mus musculus GN=Add3;>sp|Q9QYB5|ADDG_MOUSE Gamma-adducin OS=Mus musculus GN=Add3 PE=1 SV=2	Q9QYB5-2	Gamma-adducin	Add3	S	461;461	2.3499	1		2.3499		0		Casein kinase II substrate motif;ERK1,2 kinase substrate motif;Growth associated histone HI kinase substrate motif;GSK-3, ERK1, ERK2, CDK5 substrate motif;PKA kinase substrate motif;PKC kinase substrate motif;WW domain binding motif		structural molecule activity	cell cortex;cell junction;cell part;cell-cell junction;chromosome;condensed chromosome;condensed nuclear chromosome;cytoplasm;cytoplasmic part;cytoskeleton;intracellular non-membrane-bounded organelle;intracellular organelle;intracellular organelle part;intracellular part;membrane;non-membrane-bounded organelle;nuclear chromosome;nuclear part;organelle;organelle part;plasma membrane		0.933273	11.5066	1	YMKVNVPEESRNGETSPRTKITWMKAEDSSK
>sp|P42859|HD_MOUSE Huntingtin OS=Mus musculus GN=Htt PE=1 SV=2;>sp|P42859-2|HD_MOUSE Isoform Short of Huntingtin OS=Mus musculus GN=Htt	P42859	Huntingtin	Htt	S	620;620	2.3488	2	2.5011		2.1965	1.32195		14-3-3 domain binding motif;Calmodulin-dependent protein kinase II substrate motif;Casein kinase II substrate motif;DNA dependent Protein kinase substrate motif;MAPKAPK2 kinase substrate motif;PKA kinase substrate motif;PKC kinase substrate motif	acidic amino acid transport;aging;amide biosynthetic process;amine metabolic process;amine transport;amino acid import;amino acid transport;anatomical structure development;anatomical structure formation involved in morphogenesis;anatomical structure morphogenesis;anion transport;anterior/posterior pattern specification;apoptosis;associative learning;axon cargo transport;behavior;behavioral inter…	binding;diazepam binding;drug binding;protein binding;transcription factor binding	axon;cell part;cell projection;cytoplasm;cytoplasmic membrane-bounded vesicle;cytoplasmic part;cytoplasmic vesicle;inclusion body;intracellular membrane-bounded organelle;intracellular organelle;intracellular part;membrane-bounded organelle;membrane-bounded vesicle;mitochondrion;neuron projection;nucleus;organelle;vesicle		0.99994	41.5678	1;2	QQAHLLERMGHSRQPSDSSIDKYVTRDEVAE
>sp|Q9DBR0|AKAP8_MOUSE A-kinase anchor protein 8 OS=Mus musculus GN=Akap8 PE=1 SV=1	Q9DBR0	A-kinase anchor protein 8	Akap8	S	199	2.3458	1	2.3458			0		Casein kinase II substrate motif;G protein-coupled receptor kinase 1 substrate motif	cell cycle process;cellular component organization;cellular component organization at cellular level;cellular component organization or biogenesis;cellular component organization or biogenesis at cellular level;cellular macromolecule metabolic process;cellular metabolic process;cellular nitrogen compound metabolic process;cellular process;chromosome condensation;chromosome organization;DNA confor…	binding;cation binding;DNA binding;double-stranded DNA binding;ion binding;metal ion binding;nucleic acid binding;protein binding;structure-specific DNA binding;transition metal ion binding;zinc ion binding	cell part;chromosome;condensed chromosome;cytoplasmic part;female pronucleus;Golgi apparatus;intracellular membrane-bounded organelle;intracellular non-membrane-bounded organelle;intracellular organelle;intracellular organelle part;intracellular part;membrane-bounded organelle;mitochondrion;non-membrane-bounded organelle;nuclear matrix;nuclear part;nucleus;organelle;organelle part;pronucleus		0.522368	0.390439	1	DGFLRGRGQGRFQDRSNSSTFIRSDPFMPPS
>sp|P28028|BRAF_MOUSE Serine/threonine-protein kinase B-raf OS=Mus musculus GN=Braf PE=1 SV=3	P28028	Serine/threonine-protein kinase B-raf	Braf	S	135	2.3452	1		2.3452		0		Cdc2 kinase substrate motif;CDK kinase substrate motif;CDK1,2,4,6 kinase substrate motif;ERK1,2 kinase substrate motif;G protein-coupled receptor kinase 1 substrate motif;Growth associated histone HI kinase substrate motif;GSK-3, ERK1, ERK2, CDK5 substrate motif;WW domain binding motif	alpha-beta T cell activation;alpha-beta T cell differentiation;associative learning;behavior;biological regulation;CD4-positive, alpha-beta T cell activation;CD4-positive, alpha-beta T cell differentiation;cell activation;cell differentiation;cellular component assembly;cellular component organization;cellular component organization or biogenesis;cellular developmental process;cellular macromolec…	adenyl nucleotide binding;adenyl ribonucleotide binding;ATP binding;binding;calcium ion binding;catalytic activity;cation binding;ion binding;kinase activity;MAP kinase kinase kinase activity;metal ion binding;molecular transducer activity;nucleotide binding;phosphotransferase activity, alcohol group as acceptor;protein binding;protein kinase activity;protein serine/threonine kinase activity;puri…	cell body;cell part;cell projection;cytoplasm;cytoplasmic part;intracellular membrane-bounded organelle;intracellular organelle;intracellular part;membrane;membrane-bounded organelle;mitochondrion;neuron projection;nucleus;organelle;plasma membrane	Acute myeloid leukemia;Bladder cancer;Chemokine signaling pathway;Chronic myeloid leukemia;Colorectal cancer;Endometrial cancer;ErbB signaling pathway;Focal adhesion;Glioma;Hepatitis C;Insulin signaling pathway;Long-term depression;Long-term potentiation;MAPK signaling pathway;Melanoma;mTOR signaling pathway;Natural killer cell mediated cytotoxicity;Neurotrophin signaling pathway;Non-small cell l…	1	91.2652	1	LVFQTPTDASRNNPKSPQKPIVRVFLPNKQR
>sp|P97287|MCL1_MOUSE Induced myeloid leukemia cell differentiation protein Mcl-1 homolog OS=Mus musculus GN=Mcl1 PE=1 SV=3;>sp|P97287-2|MCL1_MOUSE Isoform 2 of Induced myeloid leukemia cell differentiation protein Mcl-1 homolog OS=Mus musculus GN=Mcl1	P97287	Induced myeloid leukemia cell differentiation protein Mcl-1 homolog	Mcl1	T	144;98	2.33877	3	2.377	2.3599	2.2794	3.62245	ERK2;ERK1;JNK3;mTOR	ERK1,2 kinase substrate motif;G protein-coupled receptor kinase 1 substrate motif;GSK3, Erk1, Erk2 and CDK5 kinase motif;GSK-3, ERK1, ERK2, CDK5 substrate motif;MAPKAPK2 kinase substrate motif;MDC1 BRCT domain binding motif;Plk1 PBD domain binding motif;WW domain binding motif	apoptotic mitochondrial changes;biological regulation;cell differentiation;cellular component organization;cellular component organization at cellular level;cellular component organization or biogenesis;cellular component organization or biogenesis at cellular level;cellular developmental process;cellular process;cellular response to stimulus;cellular response to stress;developmental process;DNA …	BH domain binding;BH3 domain binding;binding;death domain binding;identical protein binding;protein binding;protein dimerization activity;protein domain specific binding;protein heterodimerization activity;protein homodimerization activity	Bcl-2 family protein complex;cell part;cytoplasm;cytoplasmic part;cytosol;integral to membrane;intracellular membrane-bounded organelle;intracellular organelle;intracellular organelle lumen;intracellular organelle part;intracellular part;intrinsic to membrane;macromolecular complex;membrane;membrane part;membrane-bounded organelle;membrane-enclosed lumen;mitochondrial matrix;mitochondrial membran…		0.986335	18.6001	1	SEAAKSSGADGSLPSTPPPPEEEEDDLYRQS
>sp|Q6NZF1|ZC11A_MOUSE Zinc finger CCCH domain-containing protein 11A OS=Mus musculus GN=Zc3h11a PE=2 SV=1	Q6NZF1	Zinc finger CCCH domain-containing protein 11A	Zc3h11a	S	289	2.3372	1		2.3372		0		14-3-3 domain binding motif;Calmodulin-dependent protein kinase II substrate motif;Phosphorylase kinase substrate motif;Pim1 kinase substrate sequence;PKA kinase substrate motif;PKC epsilon kinase substrate motif;PKC kinase substrate motif	establishment of localization;establishment of localization in cell;establishment of RNA localization;intracellular transport;mRNA export from nucleus;mRNA transport;nuclear export;nuclear transport;nucleic acid transport;nucleobase-containing compound transport;nucleocytoplasmic transport;poly(A)+ mRNA export from nucleus;RNA export from nucleus;RNA transport;transport	binding;cation binding;ion binding;metal ion binding	cell part;intracellular organelle part;intracellular part;macromolecular complex;nuclear part;organelle part;protein complex;transcription export complex		1	66.4811	1	LVRLSLSERLGKRKLSVGGDSDPPLKRSLAQ
>sp|Q69ZR9-2|F208A_MOUSE Isoform 2 of Protein FAM208A OS=Mus musculus GN=Fam208a;>sp|Q69ZR9|F208A_MOUSE Protein FAM208A OS=Mus musculus GN=Fam208a PE=2 SV=2	Q69ZR9-2	Protein FAM208A	Fam208a	S	337;337	2.3331	1		2.3331		0		Casein kinase II substrate motif;MAPKAPK2 kinase substrate motif					0.972085	15.4187	1	YKDDVQTPKFLSPLRSNSFNADRNIDKFNYT
>sp|P28658|ATX10_MOUSE Ataxin-10 OS=Mus musculus GN=Atxn10 PE=1 SV=2	P28658	Ataxin-10	Atxn10	S	430	2.3314	1	2.3314			0		ATM kinase substrate motif;Casein kinase I substrate motif;DNA dependent Protein kinase substrate motif	cell projection organization;cellular component organization;cellular component organization at cellular level;cellular component organization or biogenesis;cellular component organization or biogenesis at cellular level;cellular process;neuron projection development	binding;protein binding	cell body;cell part;cell projection;cytoplasmic part;cytosol;dendrite;intracellular part;neuron projection;neuronal cell body;perinuclear region of cytoplasm		0.999921	41.0392	1	MQWVVYAVRNLTEDNSQNQDVIAKMEEQGLA
>sp|P37913|DNLI1_MOUSE DNA ligase 1 OS=Mus musculus GN=Lig1 PE=1 SV=2	P37913	DNA ligase 1	Lig1	S	65	2.33009	3	2.4046	3.771	0.81467	0.548308		Casein kinase II substrate motif	biosynthetic process;cell cycle;cell division;cellular biosynthetic process;cellular macromolecule biosynthetic process;cellular macromolecule metabolic process;cellular metabolic process;cellular nitrogen compound metabolic process;cellular process;cellular response to stimulus;cellular response to stress;DNA ligation;DNA metabolic process;DNA recombination;DNA repair;DNA replication;DNA strand …	adenyl nucleotide binding;adenyl ribonucleotide binding;ATP binding;binding;catalytic activity;cation binding;DNA binding;DNA ligase (ATP) activity;DNA ligase activity;ion binding;ligase activity;ligase activity, forming phosphoric ester bonds;metal ion binding;nucleic acid binding;nucleotide binding;purine nucleotide binding;purine ribonucleoside triphosphate binding;purine ribonucleotide bindin…	cell part;chromosome;cytoplasmic part;intracellular membrane-bounded organelle;intracellular non-membrane-bounded organelle;intracellular organelle;intracellular part;membrane-bounded organelle;mitochondrion;non-membrane-bounded organelle;nucleus;organelle	Base excision repair;DNA replication;Mismatch repair;Nucleotide excision repair	1	93.6618	1;2	DSPVKRTGRKVAQVLSCEGEDEDEAPGTPKV
>sp|P47963|RL13_MOUSE 60S ribosomal protein L13 OS=Mus musculus GN=Rpl13 PE=2 SV=3	P47963	60S ribosomal protein L13	Rpl13	S	106	2.3242	2	1.3786	3.2698		0.480146		14-3-3 domain binding motif;Akt kinase substrate motif;Calmodulin-dependent protein kinase II substrate motif;Casein kinase II substrate motif;MAPKAPK1 kinase substrate motif;PKA kinase substrate motif;PKC kinase substrate motif;ZIP kinase substrate motif	biosynthetic process;cellular biosynthetic process;cellular macromolecule biosynthetic process;cellular macromolecule metabolic process;cellular metabolic process;cellular process;cellular protein metabolic process;macromolecule biosynthetic process;macromolecule metabolic process;metabolic process;primary metabolic process;protein metabolic process;translation	structural constituent of ribosome;structural molecule activity	cell part;cytoplasmic part;intracellular non-membrane-bounded organelle;intracellular organelle;intracellular part;macromolecular complex;non-membrane-bounded organelle;organelle;ribonucleoprotein complex;ribosome	Ribosome	0.999952	43.2054	1	ARTIGISVDPRRRNKSTESLQANVQRLKEYR
>sp|Q80ZX8-2|SPAG1_MOUSE Isoform 2 of Sperm-associated antigen 1 OS=Mus musculus GN=Spag1;>sp|Q80ZX8-3|SPAG1_MOUSE Isoform 3 of Sperm-associated antigen 1 OS=Mus musculus GN=Spag1;>sp|Q80ZX8|SPAG1_MOUSE Sperm-associated antigen 1 OS=Mus musculus GN=Spag1 P	Q80ZX8-2	Sperm-associated antigen 1	Spag1	S	331;470;703	2.3235	2		2.2428	2.4042	1.58337		Casein kinase II substrate motif;ERK1,2 kinase substrate motif;G protein-coupled receptor kinase 1 substrate motif;GSK3 kinase substrate motif;GSK-3, ERK1, ERK2, CDK5 substrate motif;WW domain binding motif	axonemal dynein complex assembly;cellular component assembly;cellular component assembly at cellular level;cellular component organization;cellular component organization at cellular level;cellular component organization or biogenesis;cellular component organization or biogenesis at cellular level;cellular macromolecular complex assembly;cellular macromolecular complex subunit organization;cellul…	binding;catalytic activity;GTP binding;guanyl nucleotide binding;guanyl ribonucleotide binding;hydrolase activity;nucleotide binding;purine nucleotide binding;purine ribonucleoside triphosphate binding;purine ribonucleotide binding;ribonucleotide binding	cell part;cytoplasm;intracellular part		0.967712	16.0597	1	ENCRESGVDPSQVLLSPDSSEAARHLDTKND
>sp|Q5SV85|SYNRG_MOUSE Synergin gamma OS=Mus musculus GN=Synrg PE=1 SV=1;>sp|Q5SV85-2|SYNRG_MOUSE Isoform 2 of Synergin gamma OS=Mus musculus GN=Synrg	Q5SV85	Synergin gamma	Synrg	S	576;497	2.31755	2		2.6164	2.0187	1.00625		Casein kinase I substrate motif;Casein kinase II substrate motif;ERK1,2 kinase substrate motif;G protein-coupled receptor kinase 1 substrate motif;GSK-3, ERK1, ERK2, CDK5 substrate motif;WW domain binding motif	cellular component organization;cellular component organization or biogenesis;cellular membrane organization;cellular process;endocytosis;establishment of localization;establishment of protein localization;membrane invagination;membrane organization;protein transport;transport;vesicle-mediated transport	binding;calcium ion binding;cation binding;ion binding;metal ion binding	cell part;cytoplasmic part;cytosol;Golgi apparatus;intracellular membrane-bounded organelle;intracellular organelle;intracellular part;membrane;membrane-bounded organelle;organelle		0.999724	35.6068	1	GTDDGFTDFKTADSVSPLEPPTKDTFPSAFA
>sp|Q5F2E7|NUFP2_MOUSE Nuclear fragile X mental retardation-interacting protein 2 OS=Mus musculus GN=Nufip2 PE=1 SV=1;>sp|Q5F2E7-2|NUFP2_MOUSE Isoform 2 of Nuclear fragile X mental retardation-interacting protein 2 OS=Mus musculus GN=Nufip2	Q5F2E7	Nuclear fragile X mental retardation-interacting protein 2	Nufip2	S	626;626	2.31687	3	2.1562	2.6754	2.119	2.09685		Casein kinase II substrate motif;ERK1,2 kinase substrate motif;G protein-coupled receptor kinase 1 substrate motif;GSK-3, ERK1, ERK2, CDK5 substrate motif;WW domain binding motif		binding;nucleic acid binding;RNA binding	cell part;cytoplasm;cytoplasmic part;intracellular membrane-bounded organelle;intracellular non-membrane-bounded organelle;intracellular organelle;intracellular part;macromolecular complex;membrane-bounded organelle;non-membrane-bounded organelle;nucleus;organelle;polysomal ribosome;ribonucleoprotein complex;ribosome		0.999635	34.3731	1	FLSKDYEIENQNPLASPTNTLLGSAKEQRYQ
>sp|Q91VW5|GOGA4_MOUSE Golgin subfamily A member 4 OS=Mus musculus GN=Golga4 PE=1 SV=2	Q91VW5	Golgin subfamily A member 4	Golga4	S	41	2.3133	1	2.3133			0		14-3-3 domain binding motif;Akt kinase substrate motif;Calmodulin-dependent protein kinase II substrate motif;Casein kinase II substrate motif;MAPKAPK1 kinase substrate motif;MAPKAPK2 kinase substrate motif;MDC1 BRCT domain binding motif;PKA kinase substrate motif;PKC kinase substrate motif;Plk1 PBD domain binding motif;Pyruvate dehydrogenase kinase substrate motif	cellular process;establishment of localization;establishment of localization in cell;establishment of protein localization;establishment of protein localization in Golgi;establishment of protein localization to organelle;Golgi to plasma membrane protein transport;Golgi to plasma membrane transport;Golgi vesicle transport;intracellular protein transport;intracellular transport;intra-Golgi vesicle-…		cell part;cytoplasm;cytoplasmic part;Golgi apparatus;Golgi apparatus part;Golgi membrane;intracellular membrane-bounded organelle;intracellular organelle;intracellular organelle part;intracellular part;membrane;membrane-bounded organelle;organelle;organelle membrane;organelle part		0.929532	15.009	1	SSSSSTPTRTRSRTSSFTDQLDDVTPNRENA
>sp|A2A9C3-2|SZT2_MOUSE Isoform 2 of Protein SZT2 OS=Mus musculus GN=Szt2;>sp|A2A9C3|SZT2_MOUSE Protein SZT2 OS=Mus musculus GN=Szt2 PE=1 SV=1	A2A9C3-2	Protein SZT2	Szt2	S	3229;3230	2.313	1		2.313		0		Casein kinase II substrate motif;ERK1,2 kinase substrate motif;G protein-coupled receptor kinase 1 substrate motif;Growth associated histone HI kinase substrate motif;GSK-3, ERK1, ERK2, CDK5 substrate motif;MAPKAPK2 kinase substrate motif;PKA kinase substrate motif;PKC kinase substrate motif;WW domain binding motif	anatomical structure development;central nervous system development;developmental process;embryo development;pigmentation;post-embryonic development;system development		cell part;cytoplasmic part;intracellular membrane-bounded organelle;intracellular organelle;intracellular part;membrane-bounded organelle;microbody;organelle;peroxisome		0.999999	60.4309	1	SRLPLEPETPGSLVGSPREASGMMLAPGPAP
>sp|Q921C3-2|BRWD1_MOUSE Isoform B of Bromodomain and WD repeat-containing protein 1 OS=Mus musculus GN=Brwd1;>sp|Q921C3|BRWD1_MOUSE Bromodomain and WD repeat-containing protein 1 OS=Mus musculus GN=Brwd1 PE=1 SV=2	Q921C3-2	Bromodomain and WD repeat-containing protein 1	Brwd1	S	1590;1590	2.312	2	2.4619	2.1621		1.30566		Casein kinase II substrate motif;Phosphorylase kinase substrate motif;PKA kinase substrate motif;PKC kinase substrate motif	biological regulation;biosynthetic process;cellular biosynthetic process;cellular component organization;cellular component organization at cellular level;cellular component organization or biogenesis;cellular component organization or biogenesis at cellular level;cellular macromolecule biosynthetic process;cellular macromolecule metabolic process;cellular metabolic process;cellular nitrogen comp…	binding;protein binding	cell part;cytoplasm;intracellular membrane-bounded organelle;intracellular non-membrane-bounded organelle;intracellular organelle;intracellular organelle part;intracellular part;membrane-bounded organelle;non-membrane-bounded organelle;nuclear part;nucleolus;nucleus;organelle;organelle part		0.999986	48.4499	1	NLGVTRTRAARRKAGSVSLENGCGRKATRKR
>sp|Q8CJ27|ASPM_MOUSE Abnormal spindle-like microcephaly-associated protein homolog OS=Mus musculus GN=Aspm PE=2 SV=2	Q8CJ27	Abnormal spindle-like microcephaly-associated protein homolog	Aspm	S	373	2.31117	3	2.3772	2.4187	2.1376	2.67589		Casein kinase II substrate motif;ERK1,2 kinase substrate motif;GSK-3, ERK1, ERK2, CDK5 substrate motif;WW domain binding motif	anatomical structure development;biological regulation;brain development;cell cycle phase;cell cycle process;cell division;cell migration;cell motility;cellular component movement;cellular component organization;cellular component organization at cellular level;cellular component organization or biogenesis;cellular component organization or biogenesis at cellular level;cellular process;developmen…		cell part;cytoplasm;cytoskeletal part;intracellular membrane-bounded organelle;intracellular organelle;intracellular organelle part;intracellular part;membrane-bounded organelle;midbody;nucleus;organelle;organelle part;spindle pole		0.993373	21.7581	1	GLKKGLNFKSVNPVLSPTQFVKDSMGHVGQQ
>sp|Q80Y19|RHGBA_MOUSE Rho GTPase-activating protein 11A OS=Mus musculus GN=Arhgap11a PE=2 SV=2	Q80Y19	Rho GTPase-activating protein 11A	Arhgap11a	S	659	2.309	1		2.309		0		Casein kinase II substrate motif;ERK1,2 kinase substrate motif;G protein-coupled receptor kinase 1 substrate motif;GSK-3, ERK1, ERK2, CDK5 substrate motif;MAPKAPK2 kinase substrate motif;WW domain binding motif	biological regulation;cellular process;cellular response to stimulus;regulation of biological process;regulation of cellular process;response to stimulus;signal transduction	enzyme activator activity;enzyme regulator activity;GTPase activator activity;GTPase regulator activity;nucleoside-triphosphatase regulator activity	cell part;intracellular		1	157.466	1;2	EEENCPSERNFSPDQSPEFAREADEECYSTQ
>sp|Q569Z6|TR150_MOUSE Thyroid hormone receptor-associated protein 3 OS=Mus musculus GN=Thrap3 PE=1 SV=1	Q569Z6	Thyroid hormone receptor-associated protein 3	Thrap3	S	238	2.30837	2	0.43243	4.1843		0.0760473		Casein kinase II substrate motif;PKA kinase substrate motif;PKC kinase substrate motif;Pyruvate dehydrogenase kinase substrate motif	androgen receptor signaling pathway;biological regulation;biosynthetic process;catabolic process;cellular biosynthetic process;cellular catabolic process;cellular macromolecule biosynthetic process;cellular macromolecule catabolic process;cellular macromolecule metabolic process;cellular metabolic process;cellular nitrogen compound metabolic process;cellular process;cellular response to stimulus;…	adenyl nucleotide binding;adenyl ribonucleotide binding;ATP binding;binding;nucleotide binding;phosphoprotein binding;protein binding;protein binding transcription factor activity;purine nucleotide binding;purine ribonucleoside triphosphate binding;purine ribonucleotide binding;receptor activity;ribonucleotide binding;RNA polymerase II transcription cofactor activity;RNA polymerase II transcripti…	cell part;exon-exon junction complex;intracellular membrane-bounded organelle;intracellular organelle;intracellular organelle part;intracellular part;macromolecular complex;mediator complex;membrane-bounded organelle;nuclear part;nucleoplasm part;nucleus;organelle;organelle part;protein complex		0.999843	38.04	1;2	WPDATTYGAGSASRASVSDLSPRERSPALKS
>sp|Q69Z69-3|ESCO1_MOUSE Isoform 3 of N-acetyltransferase ESCO1 OS=Mus musculus GN=Esco1;>sp|Q69Z69|ESCO1_MOUSE N-acetyltransferase ESCO1 OS=Mus musculus GN=Esco1 PE=2 SV=2	Q69Z69-3	N-acetyltransferase ESCO1	Esco1	S	415;415	2.3082	1		2.3082		0		ERK1,2 kinase substrate motif;Growth associated histone HI kinase substrate motif;GSK-3, ERK1, ERK2, CDK5 substrate motif;PKA kinase substrate motif;PKC kinase substrate motif;WW domain binding motif	biological regulation;cell cycle process;cellular component organization;cellular component organization at cellular level;cellular component organization or biogenesis;cellular component organization or biogenesis at cellular level;cellular macromolecule metabolic process;cellular metabolic process;cellular process;cellular protein metabolic process;chromosome organization;macromolecule metaboli…	binding;catalytic activity;cation binding;ion binding;metal ion binding;transferase activity;transferase activity, transferring acyl groups	cell part;chromatin;chromosomal part;intracellular membrane-bounded organelle;intracellular organelle;intracellular organelle part;intracellular part;membrane-bounded organelle;nucleus;organelle;organelle part		0.999982	47.5015	1	SKFNSVQQHKLDSQVSPKLNLLQTGLSTSVL
>sp|Q61686|CBX5_MOUSE Chromobox protein homolog 5 OS=Mus musculus GN=Cbx5 PE=1 SV=1	Q61686	Chromobox protein homolog 5	Cbx5	S	92	2.3068	3	2.2212	2.5483	2.1509	2.4059		Casein kinase II substrate motif;PAK2 kinase substrate motif;PKA kinase substrate motif;PKC kinase substrate motif	biological regulation;negative regulation of biological process;negative regulation of biosynthetic process;negative regulation of cellular biosynthetic process;negative regulation of cellular macromolecule biosynthetic process;negative regulation of cellular metabolic process;negative regulation of cellular process;negative regulation of gene expression;negative regulation of macromolecule biosy…	binding;binding, bridging;chromatin binding;enzyme binding;histone binding;histone deacetylase binding;identical protein binding;methylated histone residue binding;protein binding;protein binding, bridging;protein dimerization activity;protein homodimerization activity;repressing transcription factor binding;transcription factor binding	cell part;chromatin;chromatin remodeling complex;chromocenter;chromosomal part;cytoplasm;heterochromatin;histone deacetylase complex;histone methyltransferase complex;intracellular membrane-bounded organelle;intracellular non-membrane-bounded organelle;intracellular organelle;intracellular organelle part;intracellular part;kinetochore;macromolecular complex;membrane-bounded organelle;methyltransf…		0.999935	44.7083	1;2	ENNKPREKSEGNKRKSSFSNSADDIKSKKKR
>sp|Q80X82|SYMPK_MOUSE Symplekin OS=Mus musculus GN=Sympk PE=1 SV=1	Q80X82	Symplekin	Sympk	S	501	2.3035	1		2.3035		0		G protein-coupled receptor kinase 1 substrate motif;GSK3 kinase substrate motif	biological adhesion;biological regulation;cell adhesion;cellular macromolecule metabolic process;cellular metabolic process;cellular nitrogen compound metabolic process;cellular process;macromolecule metabolic process;metabolic process;mRNA 3'-end processing;mRNA metabolic process;mRNA polyadenylation;mRNA processing;nitrogen compound metabolic process;nucleic acid metabolic process;nucleobase-co…		cell junction;cell part;cell-cell junction;cytoplasm;cytoskeleton;intracellular non-membrane-bounded organelle;intracellular organelle;intracellular organelle part;intracellular part;membrane;non-membrane-bounded organelle;nuclear part;nucleoplasm;occluding junction;organelle;organelle part;plasma membrane;tight junction		0.84386	8.19164	1	SVLIKRRLSVQGQAISVVGSQSTMSPLEEEV
>sp|P39447|ZO1_MOUSE Tight junction protein ZO-1 OS=Mus musculus GN=Tjp1 PE=1 SV=2	P39447	Tight junction protein ZO-1	Tjp1	S	1614	2.30343	3	2.1934	2.5895	2.1274	2.27049		Casein kinase II substrate motif;ERK1,2 kinase substrate motif;GSK-3, ERK1, ERK2, CDK5 substrate motif;WW domain binding motif	anatomical structure formation involved in morphogenesis;biological regulation;blastocyst formation;carbohydrate homeostasis;cellular chemical homeostasis;cellular glucose homeostasis;cellular homeostasis;cellular process;cellular response to carbohydrate stimulus;cellular response to chemical stimulus;cellular response to glucose stimulus;cellular response to hexose stimulus;cellular response to…	binding;protein binding;protein domain specific binding	adherens junction;anchoring junction;apical junction complex;apical part of cell;apical plasma membrane;apicolateral plasma membrane;basolateral plasma membrane;cell junction;cell part;cell surface;cell-cell adherens junction;cell-cell contact zone;cell-cell junction;contractile fiber part;cytoplasm;cytoplasmic part;gap junction;I band;intercalated disc;intercellular canaliculus;intracellular mem…	Adherens junction;Epithelial cell signaling in Helicobacter pylori infection;Gap junction;Tight junction;Vibrio cholerae infection	0.940145	11.9609	1	YQMNNISTMPKAVPVSPSAVEEDEDEDGHTV
>sp|Q9ES52-2|SHIP1_MOUSE Isoform 2 of Phosphatidylinositol 3,4,5-trisphosphate 5-phosphatase 1 OS=Mus musculus GN=Inpp5d;>sp|Q9ES52|SHIP1_MOUSE Phosphatidylinositol 3,4,5-trisphosphate 5-phosphatase 1 OS=Mus musculus GN=Inpp5d PE=1 SV=2;>sp|Q9ES52-5|SHIP1_	Q9ES52-2	Phosphatidylinositol 3,4,5-trisphosphate 5-phosphatase 1	Inpp5d	S	934;935;672	2.3034	1		2.3034		0		ERK1,2 kinase substrate motif;GSK-3, ERK1, ERK2, CDK5 substrate motif;PKA kinase substrate motif;WW domain binding motif	adaptive immune response;adaptive immune response based on somatic recombination of immune receptors built from immunoglobulin superfamily domains;apoptosis;B cell mediated immunity;biological regulation;cell death;cellular lipid metabolic process;cellular metabolic process;cellular process;cellular response to stimulus;death;dephosphorylation;determination of adult lifespan;glycerolipid metaboli…	binding;catalytic activity;hydrolase activity;hydrolase activity, acting on ester bonds;inositol or phosphatidylinositol phosphatase activity;inositol phosphate phosphatase activity;inositol trisphosphate phosphatase activity;inositol-polyphosphate 5-phosphatase activity;phosphatase activity;phosphatidylinositol trisphosphate phosphatase activity;phosphoric ester hydrolase activity;protein bindin…	cell part;cytoplasm;intracellular part;membrane;plasma membrane	B cell receptor signaling pathway;Fc epsilon RI signaling pathway;Fc gamma R-mediated phagocytosis;Insulin signaling pathway;Phosphatidylinositol signaling system	0.870689	11.4365	1	GMGPFGQPLHGKSTLSPDQQLTAWSYDQLPK
[truncated: 6,143 more rows]
