# Supplementary material for: Phosphoproteomic Analyses of Interleukin 2 Signaling Reveal Integrated JAK Kinase-Dependent and -Independent Networks in CD8+ T Cells
Source: Immunity. 2016 Sep 20;45(3):685–700. doi: 10.1016/j.immuni.2016.07.022 (PMC5040828; doi:10.1016/j.immuni.2016.07.022)
Supplement: Table S3. Functional Analysis of IL-2-Regulated Proteins, Related to Figure 1 — Groupings of proteins whose phosphorylation was reproducibly regulated by IL-2 in two or three biological replicates using DAVID cluster enrichment analysis. [file mmc4.xlsx]

## Sheet: S3
Table S3. Related to Figure 1: Functional analysis of IL-2-regulated proteins
GTPase regulator	Transcription	Chromosome organization	Protein phosphorylation	Immune system development	Regulation of apoptosis	Regulation of RNA processes	Regulation of leukocyte activation	Enzyme binding	Cell surface receptor linked signal transduction	Cell cycle	Cell morphogenesis	Lysine N-methyltransferase activity	Tissue development
Arhgap27	Brd8	Brd8	Pkn2	Gab3	Zc3hc1	Ehmt2	Ap3d1	Akap8	Pxn	Zc3hc1	Stmn1	Ehmt2	Cd44
Gapvd1	Nfatc2	Ehmt2	Pim2	Rb1	Pim2	Nfatc2	Pag1	Wdtc1	Ccdc88c	Ehmt2	Bcl11b	Ezh2	Ehmt2
Tbc1d15	Mlf1ip	Ep300	Sacs	Stat5b	Chd8	Ep300	Stat5b	Rps6ka4	Chd8	Cep55	Ulk1	Kmt2a	Brca2
Rin3	Taf6	Chd8	Peak1	Rps6	Mst4	Chd8	Cblb	Agap2	Ptpn2	Aspm	Ablim1	Whsc1l1	Agfg1
Arhgap18	Mrgbp	Mrgbp	Aak1	Mink1	Rps6	Ablim1	Stat5a	Spag9	Cd97	Rb1	Rbpj		Chd7
Arhgap21	Tmpo	Ezh2	Stk10	Stat5a	Sp110	Gatad2a	Zeb1	Dock11	Stat5b	Rps6	Cfl1		Stat5b
Dab2ip	Foxk1	Kat7	Mcm4	Add1	Stat5b	Rbm15b	Sit1	Rb1	Spen	Incenp	Enah		Aff4
Sos1	Zeb1	Blm	Dync1h1	Themis	Akt1s1	Foxk1	Hmox1	Chek1	Arhgef12	Ncaph	Add1		Stat5a
Tbc1d5	Stat3	Hells	Pikfyve	Blm	Stat5a	Spen	Lyst	Phrf1	Akt1s1	Hells	Mark2		Ybx1;Ybx3;Ybx2
Dock2	Znf652	Cbx5	Papolg	Hells	Birc6	Zeb1	Blm	Stat3	Stat5a	Akap8	Trim28
Dock11	Kat7	Huwe1	Chek1	Bcl11b	Ybx1;Ybx3;Ybx2	Stat3		Ppp6r1	Stat3	Sept7	Mycbp2
Agfg1	Med24	Chd7	Ube2j1	Brca2	Hmox1	Kat7		Irs2	Themis	Stmn1	Dock2
Hmha1	Trim28	Rbm14	Rps6ka4	Rbpj	Mkl1	Trim28			Prkacb	Nipbl
Arhgef12	Il16	Msl3	Pik3c2a	Kmt2a	Hells	Hells			Ptch1	Sin3a
Mink1	Cbx5	Rb1	Kif18b	Dock2	Traf1	Cbx5			Gigyf1	Brca2
Sipa1l1	Mcm4	Hdac4	Scamp3	Ahctf1	Bcl11b	Dcaf6			Pdap1	Dnajc2
Rgs12	Pdcd11	Ncaph	Sgk223		Myc	Myc			Sptbn1	Dlgap5
Arhgap25	Gtf2f1	Whsc1l1	Helb		Sin3a	Pdcd11			Rbpj	Papd5
Agap2	Rbm14	Akap8	Prkacb		Brca2	Nfil3			Cblb	Chek1
Rasal3	Ahctf1	Arid4b	Agap2		Stk17b	Rbm14			Sos1	Ncapd2
Map4k1	Rps6ka4	Nipbl	Ep400		Arhgef7	Rps6ka4			Irs2	Ahctf1
Srgap2	Bbx	Brca2	Tnik		Rb1cc1	Klf13
Arhgef7	Msl3	Kat5	Ulk1		Mcl1	Rb1
Arhgap11a	Klf13	No66	Chd8			Srebf1
Iqgap2	Rb1	Hp1bp3	Mst4			Stat5b
Tnik	Pnn	Eya3	Map2k2			Tsc22d4
Tbc1d1	Srebf1	Ep400	Smarcad1			Stat5a
	Sp110	Kmt2a	Kif20a			Ybx1;Ybx3;Ybx2
	Aff4	Arid1a	Acly			Hdac4
	Mkl1	Ncapd2	Map3k3			Supt6h
	Hmox1	Kdm4b	Cdk17			Wdtc1
	Supt6h		Hells			Bcl11b
	Wdtc1		Blm			Mtdh
	Kmt2a		Stk17b			Sin3a
	Kdm4b		Chd7			Kat5
	Ehmt2		Myo5a			Rbpj
	Ddi2		Ddx10			Brwd1
	Gatad2a		Morc2a			Kmt2a
	Chd8		Prkd2
	Ablim1		Cdk13
	Ep300		Map3k4
	Rbm15b		Psmc3
	Ezh2		Srpk2
	Spen		Mink1
	Rlim		Kif4
	Hells		Cad
	Dcaf6		Actb;Actg2;Acta1;Actc1;Acta2;Actg1
	Cic		Rps6ka3;Rps6ka6
	Pdcd4		Map4k1
	Mier1		Mknk2
	Myc		Kif15
	Chd7		0
	Nfil3		Pi4k2a
	Rb1cc1		Mark2
	Mycbp2
	Lrrfip1
	Cnot2
	Cnot4
	Stat5b
	Stat5a
	Tsc22d4
	Ybx1;Ybx3;Ybx2
	Hdac4
	Whsc1l1
	Arid4b
	Bcl11b
	Limd1
	Mtdh
	Dnajc2
	Sin3a
	Kat5
	No66
	Rbpj
	Brwd1
	Eya3
