# Supplementary material for: Phosphoproteomic Analyses of Interleukin 2 Signaling Reveal Integrated JAK Kinase-Dependent and -Independent Networks in CD8+ T Cells
Source: Immunity. 2016 Sep 20;45(3):685–700. doi: 10.1016/j.immuni.2016.07.022 (PMC5040828; doi:10.1016/j.immuni.2016.07.022)
Supplement: Table S4. The Phosphoproteome of IL-2-Maintained CTLs After 30 min of Tofacitinib Treatment, Related to Figure 3 — All the phosphosites identified in three biological replicates of CTLs comparing the phosphoproteome of IL-2-maintained CTLs (con) with IL-2-maintained CTLs treated with Tofacitinib (Tof) for 30 min. Phosphosites ratios increased by 1.5-fold or greater are colored yellow, and those decreased by 1.5-fold or greater are highlighted in purple. The significance column shows the log-transformed p values (one sample t test). Values ≥ 1.3 are equivalent to p value ≤ 0.05. [file mmc5.xlsx]

## Sheet: S4
Table S4. Related to Figure 3: The phosphoproteome of IL-2 maintained CTL after 30 minutes of Tofacitinib treatment
Fasta headers	Protein	Protein names	Gene names	Amino acid	Position	Average Tof/con (30 min)	Count	Ratio Expt 1	Ratio Expt 2	Ratio Expt 3	Significance (-Log10 P value)	Known Kinase	Motifs	GOBP name	GOMF name	GOCC name	KEGG name	Localization prob	Score diff	Number of Phospho (STY)	Sequence window
>sp|O89079|COPE_MOUSE Coatomer subunit epsilon OS=Mus musculus GN=Cope PE=2 SV=3	O89079	Coatomer subunit epsilon	Cope	S	10	1.05389	3	1.2194	0.86007	1.0822	0.140441		Casein kinase II substrate motif	cellular process;establishment of localization;establishment of localization in cell;establishment of protein localization;Golgi vesicle transport;intracellular transport;protein transport;retrograde vesicle-mediated transport, Golgi to ER;transport;vesicle-mediated transport	structural molecule activity	cell part;coated vesicle;coated vesicle membrane;COPI coated vesicle membrane;COPI-coated vesicle;cytoplasmic membrane-bounded vesicle;cytoplasmic part;cytoplasmic vesicle;cytoplasmic vesicle membrane;cytoplasmic vesicle part;Golgi apparatus part;Golgi membrane;Golgi-associated vesicle;Golgi-associated vesicle membrane;intracellular membrane-bounded organelle;intracellular organelle;intracellular…		0.942244	12.1257	1	______MAPPVPGAVSGGSGEVDELFDVKNA
>sp|P28656|NP1L1_MOUSE Nucleosome assembly protein 1-like 1 OS=Mus musculus GN=Nap1l1 PE=1 SV=2	P28656	Nucleosome assembly protein 1-like 1	Nap1l1	S	10	1.1252	1		1.1252		0		Casein kinase II substrate motif;G protein-coupled receptor kinase 1 substrate motif;PKA kinase substrate motif;PKC kinase substrate motif;Pyruvate dehydrogenase kinase substrate motif	cellular component assembly;cellular component assembly at cellular level;cellular component organization;cellular component organization at cellular level;cellular component organization or biogenesis;cellular component organization or biogenesis at cellular level;cellular macromolecular complex assembly;cellular macromolecular complex subunit organization;cellular process;chromatin organization…	binding;protein binding	cell part;cytoplasmic membrane-bounded vesicle;cytoplasmic part;cytoplasmic vesicle;intracellular membrane-bounded organelle;intracellular organelle;intracellular part;melanosome;membrane-bounded organelle;membrane-bounded vesicle;nucleus;organelle;pigment granule;vesicle		1	84.0718	1	______MADIDNKEQSELDQDLEDVEEVEEE
>sp|P35276|RAB3D_MOUSE Ras-related protein Rab-3D OS=Mus musculus GN=Rab3d PE=1 SV=1	P35276	Ras-related protein Rab-3D	Rab3d	S	10	0.79934	1			0.79934	0		Casein kinase II substrate motif;ERK1,2 kinase substrate motif;G protein-coupled receptor kinase 1 substrate motif;Growth associated histone HI kinase substrate motif;GSK-3, ERK1, ERK2, CDK5 substrate motif;PKA kinase substrate motif;PKC kinase substrate motif;Pyruvate dehydrogenase kinase substrate motif;WW domain binding motif	biological regulation;cellular macromolecule metabolic process;cellular metabolic process;cellular process;cellular protein metabolic process;cellular response to stimulus;establishment of localization;establishment of localization in cell;establishment of protein localization;exocytosis;intracellular signal transduction;macromolecule metabolic process;macromolecule methylation;macromolecule modi…	binding;GTP binding;guanyl nucleotide binding;guanyl ribonucleotide binding;nucleotide binding;protein binding;purine nucleotide binding;purine ribonucleoside triphosphate binding;purine ribonucleotide binding;ribonucleotide binding	cell part;cytoplasmic membrane-bounded vesicle;cytoplasmic part;cytoplasmic vesicle;intracellular membrane-bounded organelle;intracellular organelle;intracellular part;membrane;membrane-bounded organelle;membrane-bounded vesicle;mitochondrion;organelle;plasma membrane;stored secretory granule;transport vesicle;vesicle;zymogen granule	Pancreatic secretion	0.999995	53.3828	1	______MASASEPPASPRDAADQNFDYMFKL
>sp|P46414|CDN1B_MOUSE Cyclin-dependent kinase inhibitor 1B OS=Mus musculus GN=Cdkn1b PE=1 SV=2	P46414	Cyclin-dependent kinase inhibitor 1B	Cdkn1b	S	10	0.79619	1	0.79619			0	AKT_group;Akt1;CAMK2A;CDK5;CDK6;DYRK1B;ERK2;HIPK2;KIS;p90RSK;RSK2	Casein kinase II substrate motif;ERK1,2 kinase substrate motif;GSK-3, ERK1, ERK2, CDK5 substrate motif;WW domain binding motif	anatomical structure development;autophagic cell death;biological regulation;cation transport;cell cycle arrest;cell cycle process;cell death;cellular process;cellular response to antibiotic;cellular response to chemical stimulus;cellular response to inorganic substance;cellular response to lithium ion;cellular response to metal ion;cellular response to organic cyclic compound;cellular response t…	apoptotic protease activator activity;binding;caspase activator activity;caspase regulator activity;cyclin-dependent protein kinase inhibitor activity;cyclin-dependent protein kinase regulator activity;enzyme activator activity;enzyme inhibitor activity;enzyme regulator activity;kinase inhibitor activity;kinase regulator activity;peptidase activator activity;peptidase regulator activity;protein b…	cell part;cytoplasm;cytoplasmic part;cytosol;endosome;intracellular membrane-bounded organelle;intracellular organelle;intracellular part;macromolecular complex;membrane-bounded organelle;nucleus;organelle;protein complex	Cell cycle;Chronic myeloid leukemia;Measles;Pathways in cancer;Prostate cancer	0.950466	12.8307	1	______MSNVRVSNGSPSLERMDARQAEHPK
>sp|P59325|IF5_MOUSE Eukaryotic translation initiation factor 5 OS=Mus musculus GN=Eif5 PE=1 SV=1	P59325	Eukaryotic translation initiation factor 5	Eif5	S	10	0.996715	2		0.98553	1.0079	0.00138461		14-3-3 domain binding motif;Calmodulin-dependent protein kinase II substrate motif;Calmodulin-dependent protein kinase IV substrate motif;Chk1 kinase substrate motif;PKA kinase substrate motif;PKC kinase substrate motif		binding;GTP binding;guanyl nucleotide binding;guanyl ribonucleotide binding;nucleic acid binding;nucleotide binding;purine nucleotide binding;purine ribonucleoside triphosphate binding;purine ribonucleotide binding;ribonucleotide binding;RNA binding;translation factor activity, nucleic acid binding;translation initiation factor activity	cell part;cytoplasm;intracellular part	RNA transport	0.999997	55.842	1	______MSVNVNRSVSDQFYRYKMPRLIAKV
>sp|P59941|SIR6_MOUSE NAD-dependent protein deacetylase sirtuin-6 OS=Mus musculus GN=Sirt6 PE=1 SV=1	P59941	NAD-dependent protein deacetylase sirtuin-6	Sirt6	S	10	1.18643	2		1.4855	0.88737	0.166854		ERK1,2 kinase substrate motif;GSK-3, ERK1, ERK2, CDK5 substrate motif;WW domain binding motif	biological regulation;cellular component organization;cellular component organization at cellular level;cellular component organization or biogenesis;cellular component organization or biogenesis at cellular level;cellular macromolecule metabolic process;cellular metabolic process;cellular process;cellular protein metabolic process;chromatin modification;chromatin organization;chromosome organiza…	binding;catalytic activity;cation binding;chromatin binding;coenzyme binding;cofactor binding;deacetylase activity;histone deacetylase activity;histone deacetylase activity (H3-K9 specific);hydrolase activity;hydrolase activity, acting on carbon-nitrogen (but not peptide) bonds;hydrolase activity, acting on carbon-nitrogen (but not peptide) bonds, in linear amides;ion binding;metal ion binding;NA…	cell part;chromatin;chromosomal part;heterochromatin;intracellular membrane-bounded organelle;intracellular organelle;intracellular organelle part;intracellular part;membrane-bounded organelle;nuclear chromatin;nuclear chromosome part;nuclear heterochromatin;nuclear part;nuclear telomeric heterochromatin;nucleoplasm;nucleus;organelle;organelle part;telomeric heterochromatin		0.999611	34.0997	1	______MSVNYAAGLSPYADKGKCGLPEIFD
>sp|P60904|DNJC5_MOUSE DnaJ homolog subfamily C member 5 OS=Mus musculus GN=Dnajc5 PE=1 SV=1	P60904	DnaJ homolog subfamily C member 5	Dnajc5	S	10	0.946553	3	0.90879	0.93981	0.99106	0.816801	PKACA	14-3-3 domain binding motif;Akt kinase substrate motif;Calmodulin-dependent protein kinase II substrate motif;Casein kinase II substrate motif;MAPKAPK1 kinase substrate motif;PKA kinase substrate motif;PKC kinase substrate motif	biological regulation;negative regulation of apoptosis;negative regulation of biological process;negative regulation of cell death;negative regulation of cellular process;negative regulation of neuron apoptosis;negative regulation of programmed cell death;regulation of apoptosis;regulation of biological process;regulation of cell death;regulation of cellular process;regulation of neuron apoptosis…		cell part;clathrin-coated vesicle;coated vesicle;cytoplasmic membrane-bounded vesicle;cytoplasmic part;cytoplasmic vesicle;intracellular membrane-bounded organelle;intracellular organelle;intracellular organelle part;intracellular part;lysosomal membrane;melanosome;membrane;membrane-bounded organelle;membrane-bounded vesicle;organelle;organelle membrane;organelle part;pigment granule;plasma membr…	Protein processing in endoplasmic reticulum	0.981087	18.4723	1;2	______MADQRQRSLSTSGESLYHVLGLDKN
>sp|P62889|RL30_MOUSE 60S ribosomal protein L30 OS=Mus musculus GN=Rpl30 PE=2 SV=2	P62889	60S ribosomal protein L30	Rpl30	S	10	1.02874	3	0.95599	1.1426	0.98763	0.178031		Casein kinase II substrate motif;PKA kinase substrate motif;PKC kinase substrate motif	biosynthetic process;cellular biosynthetic process;cellular macromolecule biosynthetic process;cellular macromolecule metabolic process;cellular metabolic process;cellular process;cellular protein metabolic process;macromolecule biosynthetic process;macromolecule metabolic process;metabolic process;primary metabolic process;protein metabolic process;translation	structural constituent of ribosome;structural molecule activity	cell part;cytosolic large ribosomal subunit;intracellular organelle part;intracellular part;large ribosomal subunit;macromolecular complex;organelle part;ribonucleoprotein complex	Ribosome	1	89.4162	1	______MVAAKKTKKSLESINSRLQLVMKSG
>sp|P97801|SMN_MOUSE Survival motor neuron protein OS=Mus musculus GN=Smn1 PE=1 SV=1	P97801	Survival motor neuron protein	Smn1	S	10	1.01493	3	1.0134	1.0001	1.0313	0.570854		Casein kinase II substrate motif;G protein-coupled receptor kinase 1 substrate motif	anatomical structure morphogenesis;axonogenesis;biological regulation;cell part morphogenesis;cell projection morphogenesis;cell projection organization;cellular component assembly;cellular component assembly at cellular level;cellular component disassembly;cellular component disassembly at cellular level;cellular component morphogenesis;cellular component organization;cellular component organiza…	binding;nucleic acid binding;protein binding;RNA binding	Cajal body;cell part;contractile fiber part;cytoplasm;cytoplasmic part;cytosol;intracellular membrane-bounded organelle;intracellular organelle;intracellular organelle part;intracellular part;macromolecular complex;membrane-bounded organelle;nuclear body;nuclear part;nucleoplasm;nucleoplasm part;nucleus;organelle;organelle part;protein complex;SMN complex;SMN-Sm protein complex;Z disc	RNA transport	1	79.5769	1;2	______MAMGSGGAGSEQEDTVLFRRGTGQS
>sp|Q04750|TOP1_MOUSE DNA topoisomerase 1 OS=Mus musculus GN=Top1 PE=1 SV=2	Q04750	DNA topoisomerase 1	Top1	S	10	1.0578	3	1.0898	1.1014	0.98221	0.546521	CK2A1	ATM kinase substrate motif;b-Adrenergic Receptor kinase substrate motif;Casein kinase II substrate motif;DNA dependent Protein kinase substrate motif;G protein-coupled receptor kinase 1 substrate motif	biosynthetic process;cell division;cellular biosynthetic process;cellular component organization;cellular component organization at cellular level;cellular component organization or biogenesis;cellular component organization or biogenesis at cellular level;cellular macromolecule biosynthetic process;cellular macromolecule metabolic process;cellular metabolic process;cellular nitrogen compound met…	ATPase activity;ATPase activity, coupled;binding;catalytic activity;chromatin binding;DNA binding;DNA topoisomerase (ATP-hydrolyzing) activity;DNA topoisomerase activity;DNA topoisomerase type I activity;DNA-dependent ATPase activity;hydrolase activity;hydrolase activity, acting on acid anhydrides;hydrolase activity, acting on acid anhydrides, in phosphorus-containing anhydrides;isomerase activit…	cell part;chromosomal part;cytoplasm;cytoplasmic mRNA processing body;cytoplasmic part;intracellular membrane-bounded organelle;intracellular non-membrane-bounded organelle;intracellular organelle;intracellular organelle part;intracellular part;macromolecular complex;membrane-bounded organelle;non-membrane-bounded organelle;nuclear chromosome part;nuclear part;nucleolus;nucleoplasm;nucleus;organe…		1	92.0622	1	______MSGDHLHNDSQIEADFRLNDSHKHK
>sp|Q56A08|GPKOW_MOUSE G patch domain and KOW motifs-containing protein OS=Mus musculus GN=Gpkow PE=2 SV=2	Q56A08	G patch domain and KOW motifs-containing protein	Gpkow	S	10	0.90813	1			0.90813	0		Casein kinase II substrate motif;DNA dependent Protein kinase substrate motif;MAPKAPK2 kinase substrate motif		binding;nucleic acid binding	cell part;intracellular membrane-bounded organelle;intracellular organelle;intracellular part;membrane-bounded organelle;nucleus;organelle		0.942394	12.1382	1	______MAGRESPPPSAPSMAPISFGFTRTS
>sp|Q6PG95|CRML_MOUSE Protein cramped-like OS=Mus musculus GN=Cramp1l PE=2 SV=3	Q6PG95	Protein cramped-like	Cramp1l	S	10	1.0607	1	1.0607			0		Casein kinase I substrate motif;Casein kinase II substrate motif		binding;chromatin binding;DNA binding;nucleic acid binding	cell part;intracellular membrane-bounded organelle;intracellular organelle;intracellular part;membrane-bounded organelle;nucleus;organelle		1	74.4284	1	______MTVKLGDAGSGEEGLKKLGKRTADE
>sp|Q7TN31|AGGF1_MOUSE Angiogenic factor with G patch and FHA domains 1 OS=Mus musculus GN=Aggf1 PE=2 SV=1	Q7TN31	Angiogenic factor with G patch and FHA domains 1	Aggf1	S	10	1.092	1	1.092			0		Casein kinase II substrate motif;DNA dependent Protein kinase substrate motif;ERK1,2 kinase substrate motif;G protein-coupled receptor kinase 1 substrate motif;GSK-3, ERK1, ERK2, CDK5 substrate motif;WW domain binding motif	anatomical structure formation involved in morphogenesis;angiogenesis;biological adhesion;biological regulation;cell adhesion;cell differentiation;cellular developmental process;cellular process;developmental process;positive regulation of angiogenesis;positive regulation of biological process;positive regulation of cell proliferation;positive regulation of cellular process;positive regulation of…	binding;nucleic acid binding	cell part;cytoplasm;cytoplasmic part;extracellular region;intracellular part;perinuclear region of cytoplasm		0.848995	8.14947	1	______MASEAPSPPSPSPPPPASPEPELAQ
>sp|Q80Z37|TOPRS_MOUSE E3 ubiquitin-protein ligase Topors OS=Mus musculus GN=Topors PE=1 SV=1	Q80Z37	E3 ubiquitin-protein ligase Topors	Topors	S	10	0.981117	3	0.98161	0.99859	0.96315	0.644997		Casein kinase II substrate motif;ERK1,2 kinase substrate motif;GSK-3, ERK1, ERK2, CDK5 substrate motif;WW domain binding motif	biological regulation;catabolic process;cellular catabolic process;cellular localization;cellular macromolecule catabolic process;cellular macromolecule localization;cellular macromolecule metabolic process;cellular metabolic process;cellular process;cellular protein localization;cellular protein metabolic process;cellular response to stimulus;cellular response to stress;DNA damage response, sign…	acid-amino acid ligase activity;antigen binding;binding;catalytic activity;cation binding;DNA binding;ion binding;ligase activity;ligase activity, forming carbon-nitrogen bonds;metal ion binding;nucleic acid binding;protein binding;small conjugating protein ligase activity;SUMO ligase activity;transition metal ion binding;ubiquitin-protein ligase activity;zinc ion binding	cell part;cell projection;centriole;cilium;cytoplasmic part;cytoskeletal part;gamma-tubulin complex;intracellular membrane-bounded organelle;intracellular non-membrane-bounded organelle;intracellular organelle;intracellular organelle part;intracellular part;macromolecular complex;membrane-bounded organelle;microtubule organizing center part;non-membrane-bounded organelle;nonmotile primary cilium;…		0.999515	33.1429	1	______MGSQPPPPGSPLSREEGEAPPLVPA
>sp|Q8BG48|ST17B_MOUSE Serine/threonine-protein kinase 17B OS=Mus musculus GN=Stk17b PE=2 SV=1	Q8BG48	Serine/threonine-protein kinase 17B	Stk17b	S	10	0.41483	1	0.41483			0	DRAK2	Casein kinase I substrate motif;Casein kinase II substrate motif	apoptosis;biological regulation;cell death;cellular macromolecule metabolic process;cellular metabolic process;cellular process;cellular protein metabolic process;cellular response to stimulus;death;intracellular signal transduction;macromolecule metabolic process;macromolecule modification;metabolic process;phosphate-containing compound metabolic process;phosphorus metabolic process;phosphorylat…	adenyl nucleotide binding;adenyl ribonucleotide binding;ATP binding;binding;catalytic activity;kinase activity;nucleotide binding;phosphotransferase activity, alcohol group as acceptor;protein kinase activity;protein serine/threonine kinase activity;purine nucleotide binding;purine ribonucleoside triphosphate binding;purine ribonucleotide binding;ribonucleotide binding;transferase activity;transf…	actin cytoskeleton;cell part;cytoplasmic part;cytoskeleton;endoplasmic reticulum-Golgi intermediate compartment;intracellular membrane-bounded organelle;intracellular non-membrane-bounded organelle;intracellular organelle;intracellular part;membrane;membrane-bounded organelle;non-membrane-bounded organelle;nucleus;organelle;plasma membrane		0.978715	16.6259	1	______MSRRRFDCRSVSGLLTTTPQTPIKT
>sp|Q8BH74|NU107_MOUSE Nuclear pore complex protein Nup107 OS=Mus musculus GN=Nup107 PE=2 SV=1	Q8BH74	Nuclear pore complex protein Nup107	Nup107	S	10	1.03765	2	1.0258	1.0495		0.814645			cellular component assembly;cellular component assembly at cellular level;cellular component organization;cellular component organization at cellular level;cellular component organization or biogenesis;cellular component organization or biogenesis at cellular level;cellular macromolecular complex assembly;cellular macromolecular complex subunit organization;cellular process;cellular protein compl…	nucleocytoplasmic transporter activity;structural constituent of nuclear pore;structural molecule activity;transporter activity	cell part;chromosomal part;condensed chromosome kinetochore;intracellular non-membrane-bounded organelle;intracellular organelle;intracellular organelle part;intracellular part;kinetochore;macromolecular complex;membrane;membrane part;non-membrane-bounded organelle;nuclear membrane;nuclear part;nuclear periphery;nuclear pore;Nup107-160 complex;organelle;organelle membrane;organelle part;pore comp…	RNA transport	0.984211	17.9566	1	______MDRSGFGGMSSPVIRDAEVTRTARK
>sp|Q8BYA0|TBCD_MOUSE Tubulin-specific chaperone D OS=Mus musculus GN=Tbcd PE=2 SV=1	Q8BYA0	Tubulin-specific chaperone D	Tbcd	S	10	0.894715	2	0.96704	0.82239		0.394646		Casein kinase II substrate motif	adherens junction assembly;adherens junction organization;biological regulation;cell junction assembly;cell junction organization;cell-cell junction assembly;cell-cell junction organization;cellular component assembly;cellular component assembly at cellular level;cellular component organization;cellular component organization at cellular level;cellular component organization or biogenesis;cellula…	beta-tubulin binding;binding;cytoskeletal protein binding;enzyme activator activity;enzyme regulator activity;GTPase activator activity;GTPase regulator activity;nucleoside-triphosphatase regulator activity;protein binding;tubulin binding	adherens junction;anchoring junction;cell junction;cell part;cell-cell junction;cytoplasm;intracellular part;lateral plasma membrane;membrane part;occluding junction;plasma membrane part;tight junction		1	91.0251	1	______MVLSNEPAASAAEEEVEDDALVRAS
>sp|Q8CE96|TRM6_MOUSE tRNA (adenine(58)-N(1))-methyltransferase non-catalytic subunit TRM6 OS=Mus musculus GN=Trmt6 PE=1 SV=1	Q8CE96	tRNA (adenine(58)-N(1))-methyltransferase non-catalytic subunit TRM6	Trmt6	S	10	0.914777	3	0.91445	0.92988	0.9	1.95551		Casein kinase I substrate motif;DNA dependent Protein kinase substrate motif;G protein-coupled receptor kinase 1 substrate motif	biological regulation;cellular macromolecule metabolic process;cellular metabolic process;cellular nitrogen compound metabolic process;cellular process;macromolecule metabolic process;metabolic process;ncRNA metabolic process;ncRNA processing;nitrogen compound metabolic process;nucleic acid metabolic process;nucleobase-containing compound metabolic process;posttranscriptional regulation of gene e…	binding;nucleic acid binding;RNA binding;translation factor activity, nucleic acid binding;translation initiation factor activity	cell part;intracellular membrane-bounded organelle;intracellular organelle;intracellular part;membrane-bounded organelle;nucleus;organelle		0.987486	19.0693	1	______MEASAAEQPSSPPPPLGDHCIHDGD
>sp|Q8R550-3|SH3K1_MOUSE Isoform 3 of SH3 domain-containing kinase-binding protein 1 OS=Mus musculus GN=Sh3kbp1	Q8R550-3	SH3 domain-containing kinase-binding protein 1	Sh3kbp1	S	10	0.91979	3	1.0124	0.76754	0.97943	0.395539		Casein kinase II substrate motif;DNA dependent Protein kinase substrate motif;ERK1,2 kinase substrate motif;GSK-3, ERK1, ERK2, CDK5 substrate motif;PKA kinase substrate motif;PKC kinase substrate motif;Pyruvate dehydrogenase kinase substrate motif;WW domain binding motif	apoptosis;biological regulation;cell death;cell migration;cell motility;cellular component movement;cellular component organization;cellular component organization at cellular level;cellular component organization or biogenesis;cellular component organization or biogenesis at cellular level;cellular membrane organization;cellular process;cytoskeleton organization;death;endocytosis;establishment o…	binding;protein binding	adherens junction;anchoring junction;cell junction;cell part;cell projection;cell-cell junction;cell-substrate adherens junction;cell-substrate junction;cytoplasmic part;cytoplasmic vesicle membrane;cytoplasmic vesicle part;cytoskeleton;focal adhesion;intracellular non-membrane-bounded organelle;intracellular organelle;intracellular organelle part;intracellular part;membrane;neuron projection;non…	Endocytosis	0.999962	44.2493	1	______MELSAAKAPSPTDLPESEIKKDMKK
>sp|Q91VC3|IF4A3_MOUSE Eukaryotic initiation factor 4A-III OS=Mus musculus GN=Eif4a3 PE=2 SV=3	Q91VC3	Eukaryotic initiation factor 4A-III;Eukaryotic initiation factor 4A-III, N-terminally processed	Eif4a3	S	10	1.0758	1	1.0758			0		Casein kinase II substrate motif	anatomical structure morphogenesis;biological regulation;catabolic process;cellular catabolic process;cellular macromolecule catabolic process;cellular macromolecule metabolic process;cellular metabolic process;cellular nitrogen compound metabolic process;cellular process;developmental process;embryonic cranial skeleton morphogenesis;embryonic morphogenesis;embryonic organ morphogenesis;embryonic…	adenyl nucleotide binding;adenyl ribonucleotide binding;ATP binding;ATPase activity;ATPase activity, coupled;ATP-dependent helicase activity;binding;catalytic activity;helicase activity;hydrolase activity;hydrolase activity, acting on acid anhydrides;hydrolase activity, acting on acid anhydrides, in phosphorus-containing anhydrides;nucleic acid binding;nucleoside-triphosphatase activity;nucleotid…	cell part;cytoplasm;intracellular organelle part;intracellular part;macromolecular complex;nuclear body;nuclear part;nuclear speck;nucleoplasm part;organelle part;ribonucleoprotein complex;spliceosomal complex	mRNA surveillance pathway;RNA transport;Spliceosome	0.912061	10.5427	1	______MAANATMATSGSARKRLLKEEDMTK
>sp|Q9CX34|SUGT1_MOUSE Suppressor of G2 allele of SKP1 homolog OS=Mus musculus GN=Sugt1 PE=2 SV=3	Q9CX34	Suppressor of G2 allele of SKP1 homolog	Sugt1	S	10	2.4909	1	2.4909			0					cell part;cytoplasm;intracellular membrane-bounded organelle;intracellular organelle;intracellular part;membrane-bounded organelle;nucleus;organelle	NOD-like receptor signaling pathway;Plant-pathogen interaction	0.832107	6.95148	1	______MAAAAAGPASSQRLFQSFSDALIDG
>sp|Q9DAS9|GBG12_MOUSE Guanine nucleotide-binding protein G(I)/G(S)/G(O) subunit gamma-12 OS=Mus musculus GN=Gng12 PE=1 SV=3	Q9DAS9	Guanine nucleotide-binding protein G(I)/G(S)/G(O) subunit gamma-12	Gng12	S	10	1.0198	1	1.0198			0		G protein-coupled receptor kinase 1 substrate motif	anatomical structure development;biological regulation;cell surface receptor linked signaling pathway;cellular process;cellular response to stimulus;cerebral cortex development;developmental process;G-protein coupled receptor protein signaling pathway;regulation of biological process;regulation of cellular process;response to biotic stimulus;response to chemical stimulus;response to lipopolysacch…	anion binding;binding;ion binding;molecular transducer activity;PDZ domain binding;phosphate ion binding;protein binding;protein domain specific binding;signal transducer activity	cell part;extrinsic to internal side of plasma membrane;extrinsic to membrane;extrinsic to plasma membrane;heterotrimeric G-protein complex;intracellular part;macromolecular complex;membrane part;plasma membrane part;protein complex	Chemokine signaling pathway;MAPK signaling pathway;Regulation of actin cytoskeleton	0.999663	34.8009	1;2	______MSSKTASTNSIAQARRTVQQLRLEA
>sp|Q9Z266|SNAPN_MOUSE SNARE-associated protein Snapin OS=Mus musculus GN=Snapin PE=1 SV=1	Q9Z266	SNARE-associated protein Snapin	Snapin	S	10	0.675975	2		0.36235	0.9896	0.306504		G protein-coupled receptor kinase 1 substrate motif;MAPKAPK2 kinase substrate motif	anterograde axon cargo transport;anterograde synaptic vesicle transport;axon cargo transport;biological regulation;calcium ion-dependent exocytosis;cell communication;cell projection organization;cell-cell signaling;cellular component movement;cellular component organization;cellular component organization at cellular level;cellular component organization or biogenesis;cellular component organiza…	binding;protein binding;SNARE binding	BLOC complex;BLOC-1 complex;cell junction;cell part;clathrin coated vesicle membrane;coated vesicle membrane;cytoplasmic membrane-bounded vesicle;cytoplasmic part;cytoplasmic vesicle;cytoplasmic vesicle membrane;cytoplasmic vesicle part;cytosol;cytosolic part;Golgi apparatus part;Golgi membrane;intracellular membrane-bounded organelle;intracellular non-membrane-bounded organelle;intracellular org…		0.516017	0.401219	1	______MAAAGSAAVSGAGTPVAGPTGRDLF
>sp|Q64267|XPA_MOUSE DNA repair protein complementing XP-A cells homolog OS=Mus musculus GN=Xpa PE=1 SV=2;>sp|Q64267-2|XPA_MOUSE Isoform 2 of DNA repair protein complementing XP-A cells homolog OS=Mus musculus GN=Xpa	Q64267	DNA repair protein complementing XP-A cells homolog	Xpa	S	10;10	1.0245	3	1.0359	1.0281	1.0095	1.03199		Casein kinase II substrate motif;ERK1,2 kinase substrate motif;GSK-3, ERK1, ERK2, CDK5 substrate motif;PKA kinase substrate motif;PKC kinase substrate motif;WW domain binding motif	biological regulation;cellular macromolecule metabolic process;cellular metabolic process;cellular nitrogen compound metabolic process;cellular process;cellular response to stimulus;cellular response to stress;DNA damage response, signal transduction resulting in induction of apoptosis;DNA metabolic process;DNA repair;growth;induction of apoptosis;induction of apoptosis by intracellular signals;i…	binding;cation binding;damaged DNA binding;DNA binding;ion binding;metal ion binding;nucleic acid binding	cell part;intracellular membrane-bounded organelle;intracellular organelle;intracellular part;membrane-bounded organelle;nucleus;organelle	Nucleotide excision repair	0.861827	7.97712	1	______MATAEEKQTSPEPVAADEPAQLPAA
>sp|Q8R3P6-2|VWA9_MOUSE Isoform 2 of von Willebrand factor A domain-containing protein 9 OS=Mus musculus GN=Vwa9;>sp|Q8R3P6|VWA9_MOUSE von Willebrand factor A domain-containing protein 9 OS=Mus musculus GN=Vwa9 PE=2 SV=1	Q8R3P6-2	von Willebrand factor A domain-containing protein 9	Vwa9	S	10;10	1.116	1	1.116			0		Casein kinase II substrate motif;G protein-coupled receptor kinase 1 substrate motif					0.532343	1.49365	2	______MPTVVVMDVSLSMTRPVSVEGSEEY
>sp|P29351|PTN6_MOUSE Tyrosine-protein phosphatase non-receptor type 6 OS=Mus musculus GN=Ptpn6 PE=1 SV=2;>sp|P29351-2|PTN6_MOUSE Isoform 2 of Tyrosine-protein phosphatase non-receptor type 6 OS=Mus musculus GN=Ptpn6	P29351	Tyrosine-protein phosphatase non-receptor type 6	Ptpn6	S	10;12	0.856057	3	0.8782	0.70765	0.98232	0.644964		14-3-3 domain binding motif;Calmodulin-dependent protein kinase II substrate motif;Calmodulin-dependent protein kinase IV substrate motif;Casein kinase II substrate motif;G protein-coupled receptor kinase 1 substrate motif;PKA kinase substrate motif;PKC kinase substrate motif;Pyruvate dehydrogenase kinase substrate motif	abortive mitotic cell cycle;activation of immune response;anatomical structure development;anatomical structure formation involved in morphogenesis;antigen receptor-mediated signaling pathway;B cell receptor signaling pathway;biological adhesion;biological regulation;cell adhesion;cell cycle;cell development;cell differentiation;cell killing;cell proliferation;cell surface receptor linked signali…	binding;catalytic activity;hydrolase activity;hydrolase activity, acting on ester bonds;molecular transducer activity;phosphatase activity;phosphoprotein binding;phosphoprotein phosphatase activity;phosphoric ester hydrolase activity;phosphotyrosine binding;protein binding;protein domain specific binding;protein phosphorylated amino acid binding;protein tyrosine phosphatase activity;receptor acti…	alpha-beta T cell receptor complex;cell junction;cell part;cell-cell junction;cytoplasm;cytoplasmic part;cytosol;intracellular membrane-bounded organelle;intracellular organelle;intracellular part;macromolecular complex;membrane part;membrane-bounded organelle;nucleus;organelle;plasma membrane part;protein complex;receptor complex;T cell receptor complex	Adherens junction;B cell receptor signaling pathway;Jak-STAT signaling pathway;Leishmaniasis;Natural killer cell mediated cytotoxicity;T cell receptor signaling pathway	1	81.5165	1	______MVRWFHRDLSGPDAETLLKGRGVPG
>sp|B2RUR8|OTU7B_MOUSE OTU domain-containing protein 7B OS=Mus musculus GN=Otud7b PE=1 SV=1	B2RUR8	OTU domain-containing protein 7B	Otud7b	S	100	1.0607	1		1.0607		0		14-3-3 domain binding motif;Calmodulin-dependent protein kinase II substrate motif;Calmodulin-dependent protein kinase IV substrate motif;Casein kinase II substrate motif;Chk1 kinase substrate motif;G protein-coupled receptor kinase 1 substrate motif;GSK3 kinase substrate motif;MAPKAPK2 kinase substrate motif;PKA kinase substrate motif;PKC kinase substrate motif	biological regulation;cellular macromolecule metabolic process;cellular metabolic process;cellular process;cellular protein metabolic process;immune response;immune system process;macromolecule metabolic process;macromolecule modification;metabolic process;mucosal immune response;negative regulation of biological process;negative regulation of biosynthetic process;negative regulation of cell comm…	binding;catalytic activity;cation binding;cysteine-type peptidase activity;DNA binding;hydrolase activity;hydrolase activity, acting on ester bonds;ion binding;K63-linked polyubiquitin binding;metal ion binding;nucleic acid binding;peptidase activity;peptidase activity, acting on L-amino acid peptides;polyubiquitin binding;protein binding;small conjugating protein binding;small conjugating protei…	cell part;cytoplasm;cytoskeleton;intracellular membrane-bounded organelle;intracellular non-membrane-bounded organelle;intracellular organelle;intracellular part;membrane-bounded organelle;microtubule cytoskeleton;non-membrane-bounded organelle;nucleus;organelle		0.99998	47.0176	1	RQDDVIQEKRLSRGISHASSSIVSLARSHVS
>sp|O08664|BCL7C_MOUSE B-cell CLL/lymphoma 7 protein family member C OS=Mus musculus GN=Bcl7c PE=1 SV=1	O08664	B-cell CLL/lymphoma 7 protein family member C	Bcl7c	S	100	1.1022	1	1.1022			0		Casein kinase II substrate motif	apoptosis;cell death;cellular process;death;programmed cell death				0.965309	15.0503	1;2	GPLILLDLNDENSNQSFHSEGSLQKGAEPSP
>sp|Q6R891|NEB2_MOUSE Neurabin-2 OS=Mus musculus GN=Ppp1r9b PE=1 SV=1	Q6R891	Neurabin-2	Ppp1r9b	S	100	1.16291	3	0.74373	1.5661	1.1789	0.168274	PKA_group	14-3-3 domain binding motif;Calmodulin-dependent protein kinase II alpha substrate motif;Calmodulin-dependent protein kinase II substrate motif;Calmodulin-dependent protein kinase IV substrate motif;Casein kinase II substrate motif;Chk1 kinase substrate motif;MDC1 BRCT domain binding motif;Phosphorylase kinase substrate motif;PKA kinase substrate motif;PKC kinase substrate motif;Plk1 PBD domain b…	actin cytoskeleton organization;actin filament organization;actin filament-based process;anatomical structure development;biological regulation;calcium-mediated signaling;cell migration;cell motility;cell projection assembly;cell projection organization;cellular component assembly;cellular component assembly at cellular level;cellular component movement;cellular component organization;cellular co…	actin binding;binding;cytoskeletal protein binding;protein binding	adherens junction;anchoring junction;cell cortex part;cell junction;cell part;cell projection;cell projection membrane;cell projection part;cortical actin cytoskeleton;cortical cytoskeleton;cytoplasm;cytoplasmic part;cytoskeletal part;cytoskeleton;dendritic spine;filopodium;intracellular non-membrane-bounded organelle;intracellular organelle;intracellular organelle part;intracellular part;lamelli…		0.922746	10.7716	1	RASDRGVRLSLPRASSLNENVDHSALLKLGT
>sp|Q9CWE0|MFR1L_MOUSE Mitochondrial fission regulator 1-like OS=Mus musculus GN=Mtfr1l PE=1 SV=1	Q9CWE0	Mitochondrial fission regulator 1-like	Mtfr1l	S	100	0.99765	3	0.97486	1.046	0.97209	0.049434		14-3-3 domain binding motif;Calmodulin-dependent protein kinase I substrate motif;Calmodulin-dependent protein kinase II alpha substrate motif;Calmodulin-dependent protein kinase II substrate motif;Calmodulin-dependent protein kinase IV substrate motif;Chk1 kinase substrate motif;Phosphorylase kinase substrate motif;PKA kinase substrate motif;PKC kinase substrate motif					1	116.546	1	HTWKPSPLIVMQRNASVPNLRGSEERLLALK
>sp|Q9CZM2|RL15_MOUSE 60S ribosomal protein L15 OS=Mus musculus GN=Rpl15 PE=2 SV=4	Q9CZM2	60S ribosomal protein L15	Rpl15	S	100	1.12956	2		1.2683	0.99083	0.278393		Casein kinase II substrate motif	biosynthetic process;cellular biosynthetic process;cellular macromolecule biosynthetic process;cellular macromolecule metabolic process;cellular metabolic process;cellular process;cellular protein metabolic process;macromolecule biosynthetic process;macromolecule metabolic process;metabolic process;primary metabolic process;protein metabolic process;translation	structural constituent of ribosome;structural molecule activity	cell part;cytosolic large ribosomal subunit;intracellular organelle part;intracellular part;large ribosomal subunit;macromolecular complex;organelle part;ribonucleoprotein complex	Ribosome	1	70.5754	1	VHHGVNQLKFARSLQSVAEERAGRHCGALRV
>sp|Q9DAR7|DCPS_MOUSE m7GpppX diphosphatase OS=Mus musculus GN=Dcps PE=1 SV=1	Q9DAR7	m7GpppX diphosphatase	Dcps	S	100	1.05893	3	1.0213	1.0431	1.1124	0.777453		Casein kinase II substrate motif;ERK1,2 kinase substrate motif;GSK-3, ERK1, ERK2, CDK5 substrate motif;WW domain binding motif	biological regulation;catabolic process;cellular catabolic process;cellular macromolecule catabolic process;cellular macromolecule metabolic process;cellular metabolic process;cellular nitrogen compound metabolic process;cellular process;deadenylation-dependent decapping of nuclear-transcribed mRNA;macromolecule catabolic process;macromolecule metabolic process;metabolic process;mRNA catabolic pr…	binding;catalytic activity;hydrolase activity;hydrolase activity, acting on acid anhydrides;hydrolase activity, acting on acid anhydrides, in phosphorus-containing anhydrides;m7G(5')pppN diphosphatase activity;nucleic acid binding;pyrophosphatase activity;RNA 7-methylguanosine cap binding;RNA binding;RNA cap binding	cell part;cytoplasm;cytoplasmic part;intracellular membrane-bounded organelle;intracellular organelle;intracellular part;membrane-bounded organelle;mitochondrion;nucleus;organelle	RNA degradation	0.999989	49.69	1	KTPFQVEHVAQLLTGSPELKLQFSNDIYSTY
>sp|Q8VH51-2|RBM39_MOUSE Isoform 2 of RNA-binding protein 39 OS=Mus musculus GN=Rbm39;>sp|Q8VH51|RBM39_MOUSE RNA-binding protein 39 OS=Mus musculus GN=Rbm39 PE=1 SV=2	Q8VH51-2	RNA-binding protein 39	Rbm39	S	100;100	1.3546	1			1.3546	0			biological regulation;biosynthetic process;cellular biosynthetic process;cellular macromolecule biosynthetic process;cellular macromolecule metabolic process;cellular metabolic process;cellular nitrogen compound metabolic process;cellular process;macromolecule biosynthetic process;macromolecule metabolic process;metabolic process;mRNA metabolic process;mRNA processing;nitrogen compound metabolic …	binding;nucleic acid binding;nucleotide binding;protein binding;protein binding transcription factor activity;RNA binding;transcription coactivator activity;transcription cofactor activity;transcription factor binding transcription factor activity	cell part;centrosome;cytoplasmic part;cytoskeletal part;intracellular membrane-bounded organelle;intracellular non-membrane-bounded organelle;intracellular organelle;intracellular organelle part;intracellular part;membrane-bounded organelle;microtubule organizing center;non-membrane-bounded organelle;nucleus;organelle;organelle part		0.999983	47.7855	1;2	RSRDRRFRGRYRSPYSGPKFNSAIRGKIGLP
>sp|A2AKB9-4|DCA10_MOUSE Isoform 4 of DDB1- and CUL4-associated factor 10 OS=Mus musculus GN=Dcaf10;>sp|A2AKB9-2|DCA10_MOUSE Isoform 2 of DDB1- and CUL4-associated factor 10 OS=Mus musculus GN=Dcaf10;>sp|A2AKB9|DCA10_MOUSE DDB1- and CUL4-associated factor	A2AKB9-4	DDB1- and CUL4-associated factor 10	Dcaf10	S	100;100;100	0.97774	1	0.97774			0		Cdc2 kinase substrate motif;CDK kinase substrate motif;CDK1,2,4,6 kinase substrate motif;ERK1,2 kinase substrate motif;Growth associated histone HI kinase substrate motif;GSK-3, ERK1, ERK2, CDK5 substrate motif;MAPKAPK2 kinase substrate motif;MDC1 BRCT domain binding motif;PKA kinase substrate motif;PKC kinase substrate motif;Plk1 PBD domain binding motif;WW domain binding motif	cellular macromolecule metabolic process;cellular metabolic process;cellular process;cellular protein metabolic process;macromolecule metabolic process;macromolecule modification;metabolic process;primary metabolic process;protein metabolic process;protein modification by small protein conjugation;protein modification by small protein conjugation or removal;protein modification process;protein ub…		cell part;CUL4 RING ubiquitin ligase complex;cullin-RING ubiquitin ligase complex;intracellular part;macromolecular complex;protein complex;ubiquitin ligase complex		0.767241	5.39048	1;2	AATASASQAKLSPSSSPRRRSRPDWRAGGRS
>sp|Q9D0L8-2|MCES_MOUSE Isoform 2 of mRNA cap guanine-N7 methyltransferase OS=Mus musculus GN=Rnmt;>sp|Q9D0L8|MCES_MOUSE mRNA cap guanine-N7 methyltransferase OS=Mus musculus GN=Rnmt PE=1 SV=1;>sp|Q9D0L8-3|MCES_MOUSE Isoform 3 of mRNA cap guanine-N7 methyl	Q9D0L8-2	mRNA cap guanine-N7 methyltransferase	Rnmt	S	100;100;100	1.00457	3	1.1377	0.93002	0.94599	0.0114971		BARD1 BRCT domain binding motif;Casein kinase II substrate motif;G protein-coupled receptor kinase 1 substrate motif	cellular macromolecule metabolic process;cellular metabolic process;cellular nitrogen compound metabolic process;cellular process;macromolecule metabolic process;metabolic process;mRNA capping;mRNA metabolic process;mRNA processing;nitrogen compound metabolic process;nucleic acid metabolic process;nucleobase-containing compound metabolic process;primary metabolic process;RNA capping;RNA metabolic…	binding;catalytic activity;methyltransferase activity;mRNA (guanine-N7-)-methyltransferase activity;mRNA methyltransferase activity;N-methyltransferase activity;nucleic acid binding;RNA binding;RNA methyltransferase activity;S-adenosylmethionine-dependent methyltransferase activity;transferase activity;transferase activity, transferring one-carbon groups	cell part;intracellular membrane-bounded organelle;intracellular non-membrane-bounded organelle;intracellular organelle;intracellular organelle part;intracellular part;macromolecular complex;membrane-bounded organelle;mRNA cap binding complex;non-membrane-bounded organelle;nuclear part;nucleolus;nucleus;organelle;organelle part;protein complex;receptor complex;RNA cap binding complex	mRNA surveillance pathway	1	95.1251	1	DGGSAKRSKLERGDVSEDEPSLGRLNQTKRK
>sp|P62960|YBOX1_MOUSE Nuclease-sensitive element-binding protein 1 OS=Mus musculus GN=Ybx1 PE=1 SV=3;>sp|Q9JKB3-2|YBOX3_MOUSE Isoform 2 of Y-box-binding protein 3 OS=Mus musculus GN=Ybx3;>sp|Q9JKB3|YBOX3_MOUSE Y-box-binding protein 3 OS=Mus musculus GN=Yb	Q9JKB3-2	Nuclease-sensitive element-binding protein 1;Y-box-binding protein 3;Y-box-binding protein 2	Ybx1;Ybx3;Ybx2	S	100;126;126;61;139	0.48041	1	0.48041			0	Akt1;p90RSK;RSK2	Casein kinase II substrate motif;PKA kinase substrate motif;Pyruvate dehydrogenase kinase substrate motif	anatomical structure development;biological regulation;biosynthetic process;cell development;cellular biosynthetic process;cellular developmental process;cellular hyperosmotic response;cellular macromolecule biosynthetic process;cellular macromolecule metabolic process;cellular metabolic process;cellular nitrogen compound metabolic process;cellular process;cellular process involved in reproductio…	binding;chromatin binding;DNA binding;lipid binding;mRNA 3'-UTR binding;mRNA binding;nucleic acid binding;protein binding;regulatory region DNA binding;regulatory region nucleic acid binding;ribonucleoprotein binding;RNA binding;RNA polymerase II regulatory region DNA binding;RNA polymerase II regulatory region sequence-specific DNA binding;sequence-specific DNA binding;single-stranded DNA bindin…	cell junction;cell part;cell-cell junction;CRD-mediated mRNA stability complex;cytoplasm;cytoplasmic part;extracellular membrane-bounded organelle;extracellular organelle;extracellular region part;extracellular vesicular exosome;gap junction;histone pre-mRNA 3'end processing complex;intracellular membrane-bounded organelle;intracellular non-membrane-bounded organelle;intracellular organelle;intra…	Tight junction	1	78.2431	1	HQTAIKKNNPRKYLRSVGDGETVEFDVVEGE
>sp|Q80U58|PUM2_MOUSE Pumilio homolog 2 OS=Mus musculus GN=Pum2 PE=1 SV=2;>sp|Q80U58-3|PUM2_MOUSE Isoform 3 of Pumilio homolog 2 OS=Mus musculus GN=Pum2;>sp|Q80U58-2|PUM2_MOUSE Isoform 2 of Pumilio homolog 2 OS=Mus musculus GN=Pum2	Q80U58	Pumilio homolog 2	Pum2	S	100;44;100	1.03868	2		0.94016	1.1372	0.107423		Casein kinase II substrate motif;G protein-coupled receptor kinase 1 substrate motif	biological regulation;cellular component assembly;cellular component assembly at cellular level;cellular component organization;cellular component organization at cellular level;cellular component organization or biogenesis;cellular component organization or biogenesis at cellular level;cellular macromolecular complex assembly;cellular macromolecular complex subunit organization;cellular process;…	binding;nucleic acid binding;protein binding;RNA binding	cell part;cytoplasmic part;intracellular non-membrane-bounded organelle;intracellular organelle;intracellular part;macromolecular complex;non-membrane-bounded organelle;organelle;perinuclear region of cytoplasm;ribonucleoprotein complex;RNA granule;stress granule		0.834812	9.30661	1	SESGGLGVSMVEYVLSSSPADKLDSRFRKGT
>sp|Q8BGU5|CCNY_MOUSE Cyclin-Y OS=Mus musculus GN=Ccny PE=1 SV=1;>sp|Q8BGU5-2|CCNY_MOUSE Isoform 2 of Cyclin-Y OS=Mus musculus GN=Ccny	Q8BGU5	Cyclin-Y	Ccny	S	100;75	0.83463	1	0.83463			0		Casein kinase II substrate motif;MDC1 BRCT domain binding motif;PKA kinase substrate motif;PKC kinase substrate motif;Plk1 PBD domain binding motif	biological regulation;cell cycle process;cell division;cell surface receptor linked signaling pathway;cellular process;cellular response to stimulus;G2/M transition of mitotic cell cycle;positive regulation of biological process;positive regulation of catalytic activity;positive regulation of cell cycle;positive regulation of cellular process;positive regulation of cyclin-dependent protein kinase…	cyclin-dependent protein kinase regulator activity;enzyme regulator activity;kinase regulator activity;protein kinase regulator activity	cell part;cyclin-dependent protein kinase holoenzyme complex;cytoplasmic cyclin-dependent protein kinase holoenzyme complex;cytoplasmic part;intracellular membrane-bounded organelle;intracellular organelle;intracellular part;macromolecular complex;membrane;membrane-bounded organelle;nucleus;organelle;plasma membrane;protein complex		0.524417	1.0713	1	FINHHPPGQTSRKYSSCSTIFLDDSTVSQPN
>sp|B2RRE7|OTUD4_MOUSE OTU domain-containing protein 4 OS=Mus musculus GN=Otud4 PE=1 SV=1	B2RRE7	OTU domain-containing protein 4	Otud4	S	1000	1.13641	3	0.92642	1.0779	1.4049	0.354539		Casein kinase I substrate motif;ERK1,2 kinase substrate motif;GSK-3, ERK1, ERK2, CDK5 substrate motif;WW domain binding motif	cellular macromolecule metabolic process;cellular metabolic process;cellular process;cellular protein metabolic process;macromolecule metabolic process;macromolecule modification;metabolic process;primary metabolic process;protein deubiquitination;protein K48-linked deubiquitination;protein metabolic process;protein modification by small protein conjugation or removal;protein modification by smal…	catalytic activity;cysteine-type peptidase activity;hydrolase activity;peptidase activity;peptidase activity, acting on L-amino acid peptides;small conjugating protein-specific protease activity;ubiquitin-specific protease activity			0.999999	61.7451	1;2	KPEKVKDPKTAADVVSPGANSVDRLQRPKEE
>sp|Q8BHK9|ERC6L_MOUSE DNA excision repair protein ERCC-6-like OS=Mus musculus GN=Ercc6l PE=1 SV=1	Q8BHK9	DNA excision repair protein ERCC-6-like	Ercc6l	S	1001	1.04473	3	0.99279	1.1122	1.0292	0.464108		BARD1 BRCT domain binding motif;Casein kinase II substrate motif;G protein-coupled receptor kinase 1 substrate motif;GSK3 kinase substrate motif;MAPKAPK2 kinase substrate motif	cell cycle phase;cell cycle process;cellular component organization;cellular component organization at cellular level;cellular component organization or biogenesis;cellular component organization or biogenesis at cellular level;cellular process;mitosis;nuclear division;organelle fission;organelle organization	adenyl nucleotide binding;adenyl ribonucleotide binding;ATP binding;binding;catalytic activity;DNA binding;helicase activity;hydrolase activity;hydrolase activity, acting on acid anhydrides;hydrolase activity, acting on acid anhydrides, in phosphorus-containing anhydrides;nucleic acid binding;nucleoside-triphosphatase activity;nucleotide binding;purine nucleotide binding;purine ribonucleoside tri…	cell part;chromosomal part;condensed chromosome kinetochore;intracellular non-membrane-bounded organelle;intracellular organelle;intracellular organelle part;intracellular part;kinetochore;macromolecular complex;non-membrane-bounded organelle;organelle;organelle part;protein complex		0.999738	36.1695	1;2	RAKSALTLSLDSSPKSDEESEVISVKTKSKT
>sp|Q8BTI8-2|SRRM2_MOUSE Isoform 2 of Serine/arginine repetitive matrix protein 2 OS=Mus musculus GN=Srrm2;>sp|Q8BTI8|SRRM2_MOUSE Serine/arginine repetitive matrix protein 2 OS=Mus musculus GN=Srrm2 PE=1 SV=3;>sp|Q8BTI8-3|SRRM2_MOUSE Isoform 3 of Serine/ar	Q8BTI8-2	Serine/arginine repetitive matrix protein 2	Srrm2	S	1001;1097;1097	1.1761	1	1.1761			0		Casein kinase II substrate motif;ERK1,2 kinase substrate motif;G protein-coupled receptor kinase 1 substrate motif;GSK3 kinase substrate motif;GSK-3, ERK1, ERK2, CDK5 substrate motif;PKA kinase substrate motif;WW domain binding motif	cellular macromolecule metabolic process;cellular metabolic process;cellular nitrogen compound metabolic process;cellular process;macromolecule metabolic process;metabolic process;mRNA metabolic process;mRNA processing;nitrogen compound metabolic process;nucleic acid metabolic process;nucleobase-containing compound metabolic process;primary metabolic process;RNA metabolic process;RNA processing;R…		Cajal body;catalytic step 2 spliceosome;cell part;intracellular organelle part;intracellular part;macromolecular complex;nuclear body;nuclear part;nuclear speck;nucleoplasm part;organelle part;ribonucleoprotein complex;spliceosomal complex		0.99998	47.603	1	DKSEISTDPKLKSGMSPEQSKTKPDSSIYPL
>sp|P33174|KIF4_MOUSE Chromosome-associated kinesin KIF4 OS=Mus musculus GN=Kif4 PE=1 SV=3	P33174	Chromosome-associated kinesin KIF4	Kif4	S	1002	1.0735	2		1.1317	1.0153	0.400402		G protein-coupled receptor kinase 1 substrate motif	cellular component movement;cellular process;microtubule-based movement;microtubule-based process	adenyl nucleotide binding;adenyl ribonucleotide binding;ATP binding;binding;catalytic activity;DNA binding;hydrolase activity;hydrolase activity, acting on acid anhydrides;hydrolase activity, acting on acid anhydrides, in phosphorus-containing anhydrides;microtubule motor activity;motor activity;nucleic acid binding;nucleoside-triphosphatase activity;nucleotide binding;purine nucleotide binding;p…	cell part;chromosome;cytoplasmic part;cytoskeletal part;cytosol;intracellular membrane-bounded organelle;intracellular non-membrane-bounded organelle;intracellular organelle;intracellular organelle part;intracellular part;kinesin complex;macromolecular complex;membrane-bounded organelle;microtubule;microtubule associated complex;non-membrane-bounded organelle;nucleus;organelle;organelle part;prot…		1	102.801	1	ENSAIKQKLTLLQVASKQKPHLTRNIFQSPD
>sp|Q6P1G2|KDM2B_MOUSE Lysine-specific demethylase 2B OS=Mus musculus GN=Kdm2b PE=1 SV=1;>sp|Q6P1G2-2|KDM2B_MOUSE Isoform 2 of Lysine-specific demethylase 2B OS=Mus musculus GN=Kdm2b	Q6P1G2	Lysine-specific demethylase 2B	Kdm2b	S	1002;469	0.832325	2		0.7167	0.94795	0.39643		Casein kinase II substrate motif;DNA dependent Protein kinase substrate motif;G protein-coupled receptor kinase 1 substrate motif	anatomical structure development;anatomical structure morphogenesis;biological regulation;biosynthetic process;cellular biosynthetic process;cellular component organization;cellular component organization at cellular level;cellular component organization or biogenesis;cellular component organization or biogenesis at cellular level;cellular macromolecule biosynthetic process;cellular macromolecule…	binding;catalytic activity;cation binding;demethylase activity;DNA binding;histone demethylase activity;histone demethylase activity (H3-K36 specific);ion binding;metal ion binding;nucleic acid binding;oxidoreductase activity;oxidoreductase activity, acting on paired donors, with incorporation or reduction of molecular oxygen;oxidoreductase activity, acting on paired donors, with incorporation or…	cell part;intracellular non-membrane-bounded organelle;intracellular organelle;intracellular organelle part;intracellular part;macromolecular complex;non-membrane-bounded organelle;nuclear part;nucleolus;organelle;organelle part;PcG protein complex;protein complex		0.773728	5.35043	1	PGLRSPPRVMSRPPPSASPPKCIQMERHVIR
>sp|Q6P1G2|KDM2B_MOUSE Lysine-specific demethylase 2B OS=Mus musculus GN=Kdm2b PE=1 SV=1;>sp|Q6P1G2-2|KDM2B_MOUSE Isoform 2 of Lysine-specific demethylase 2B OS=Mus musculus GN=Kdm2b	Q6P1G2	Lysine-specific demethylase 2B	Kdm2b	S	1004;471	0.975677	3	0.95999	0.95544	1.0116	0.532493		Cdc2 kinase substrate motif;CDK kinase substrate motif;CDK1,2,4,6 kinase substrate motif;ERK1,2 kinase substrate motif;GSK-3, ERK1, ERK2, CDK5 substrate motif;WW domain binding motif	anatomical structure development;anatomical structure morphogenesis;biological regulation;biosynthetic process;cellular biosynthetic process;cellular component organization;cellular component organization at cellular level;cellular component organization or biogenesis;cellular component organization or biogenesis at cellular level;cellular macromolecule biosynthetic process;cellular macromolecule…	binding;catalytic activity;cation binding;demethylase activity;DNA binding;histone demethylase activity;histone demethylase activity (H3-K36 specific);ion binding;metal ion binding;nucleic acid binding;oxidoreductase activity;oxidoreductase activity, acting on paired donors, with incorporation or reduction of molecular oxygen;oxidoreductase activity, acting on paired donors, with incorporation or…	cell part;intracellular non-membrane-bounded organelle;intracellular organelle;intracellular organelle part;intracellular part;macromolecular complex;non-membrane-bounded organelle;nuclear part;nucleolus;organelle;organelle part;PcG protein complex;protein complex		0.997787	26.5415	1	LRSPPRVMSRPPPSASPPKCIQMERHVIRPP
>sp|Q8BRT1|CLAP2_MOUSE CLIP-associating protein 2 OS=Mus musculus GN=Clasp2 PE=1 SV=1	Q8BRT1	CLIP-associating protein 2	Clasp2	S	1005	1.00774	2	1.07	0.94548		0.0395481		Casein kinase II substrate motif;ERK1,2 kinase substrate motif;Growth associated histone HI kinase substrate motif;GSK-3, ERK1, ERK2, CDK5 substrate motif;MDC1 BRCT domain binding motif;PKA kinase substrate motif;PKC kinase substrate motif;Plk1 PBD domain binding motif;WW domain binding motif	biological regulation;cell cycle phase;cell cycle process;cell migration;cell motility;cellular component movement;cellular component organization;cellular component organization at cellular level;cellular component organization or biogenesis;cellular component organization or biogenesis at cellular level;cellular process;cytoskeleton organization;establishment or maintenance of cell polarity;loc…	binding;cytoskeletal protein binding;microtubule binding;microtubule plus-end binding;protein binding;tubulin binding	cell part;cell projection membrane;cell projection part;chromosomal part;condensed chromosome kinetochore;cytoplasmic part;cytoskeletal part;Golgi apparatus;Golgi apparatus part;intracellular membrane-bounded organelle;intracellular non-membrane-bounded organelle;intracellular organelle;intracellular organelle part;intracellular part;kinetochore;leading edge membrane;macromolecular complex;membra…		0.939133	11.8835	1	LDNKASLLHSMPLHSSPRSRDYNPYNYSDSI
>sp|A8C756|THADA_MOUSE Thyroid adenoma-associated protein homolog OS=Mus musculus GN=Thada PE=2 SV=1	A8C756	Thyroid adenoma-associated protein homolog	Thada	S	1006	1.09	1			1.09	0		b-Adrenergic Receptor kinase substrate motif;Casein kinase I substrate motif;PKA kinase substrate motif					1	82.1315	1	TNDYFNHTKILKECDSFDLEDLSTSVSNIDS
>sp|P83741-4|WNK1_MOUSE Isoform 4 of Serine/threonine-protein kinase WNK1 OS=Mus musculus GN=Wnk1;>sp|P83741|WNK1_MOUSE Serine/threonine-protein kinase WNK1 OS=Mus musculus GN=Wnk1 PE=1 SV=2;>sp|P83741-2|WNK1_MOUSE Isoform 2 of Serine/threonine-protein kin	P83741-4	Serine/threonine-protein kinase WNK1	Wnk1	S	1007;1256;1505;1514;1102	0.939943	3	0.88614	0.98875	0.94494	0.750256		ERK1,2 kinase substrate motif;GSK-3, ERK1, ERK2, CDK5 substrate motif;WW domain binding motif	biological regulation;cellular macromolecule metabolic process;cellular metabolic process;cellular process;cellular protein metabolic process;cellular response to stimulus;establishment of localization;intracellular signal transduction;ion transport;macromolecule metabolic process;macromolecule modification;metabolic process;negative regulation of biological process;negative regulation of catalyt…	adenyl nucleotide binding;adenyl ribonucleotide binding;ATP binding;binding;catalytic activity;enzyme binding;enzyme inhibitor activity;enzyme regulator activity;kinase activity;kinase inhibitor activity;kinase regulator activity;nucleotide binding;phosphatase binding;phosphotransferase activity, alcohol group as acceptor;protein binding;protein kinase activity;protein kinase inhibitor activity;p…	cell part;cytoplasm;intracellular part		1	75.6689	1	SLTQVVHSAGRRFIVSPVPESRLRESKVFTS
>sp|P27546-3|MAP4_MOUSE Isoform 3 of Microtubule-associated protein 4 OS=Mus musculus GN=Map4;>sp|P27546-2|MAP4_MOUSE Isoform 2 of Microtubule-associated protein 4 OS=Mus musculus GN=Map4;>sp|P27546|MAP4_MOUSE Microtubule-associated protein 4 OS=Mus muscul	P27546-3	Microtubule-associated protein 4	Map4	S	1008;1046;1046;825	0.906043	3	1.0539	0.67318	0.99105	0.316514	MARK_group	Phosphorylase kinase substrate motif;PKA kinase substrate motif;PKC kinase substrate motif	cell cycle process;cell division;cellular component movement;cellular component organization;cellular component organization at cellular level;cellular component organization or biogenesis;cellular component organization or biogenesis at cellular level;cellular process;cytoskeleton organization;establishment of localization;establishment of localization in cell;establishment of organelle localiza…	binding;cytoskeletal protein binding;microtubule binding;protein binding;tubulin binding	cell part;cytoplasm;cytoskeletal part;intracellular non-membrane-bounded organelle;intracellular organelle;intracellular organelle part;intracellular part;macromolecular complex;membrane;microtubule;mitotic spindle;non-membrane-bounded organelle;organelle;organelle part;plasma membrane;protein complex;spindle		1	84.159	1	SQKLNFKEKAQAKVGSLDNVGHLPAGGAVKT
>sp|Q3V3V9|LR16C_MOUSE Leucine-rich repeat-containing protein 16C OS=Mus musculus GN=Rltpr PE=2 SV=2;>sp|Q3V3V9-2|LR16C_MOUSE Isoform 2 of Leucine-rich repeat-containing protein 16C OS=Mus musculus GN=Rltpr	Q3V3V9-2	Leucine-rich repeat-containing protein 16C	Rltpr	S	1008;450	1.468	2	1.2307	1.7053		0.575842		ERK1,2 kinase substrate motif;G protein-coupled receptor kinase 1 substrate motif;GSK-3, ERK1, ERK2, CDK5 substrate motif;WW domain binding motif	activation of immune response;anatomical structure development;antigen receptor-mediated signaling pathway;biological regulation;cell surface receptor linked signaling pathway;cellular process;cellular response to stimulus;developmental process;establishment of localization;establishment of protein localization;hemopoietic or lymphoid organ development;homeostasis of number of cells;homeostatic p…	binding;protein binding	cell junction;cell part;cell-cell junction;cytoplasm;cytoskeletal part;F-actin capping protein complex;immunological synapse;intracellular organelle part;intracellular part;macromolecular complex;membrane part;organelle part;plasma membrane part;protein complex		0.993375	21.7594	1	KKPRSTRGPRPDLETSPGAAARARKSTLGDL
>sp|Q6ZQ29-2|TAOK2_MOUSE Isoform 2 of Serine/threonine-protein kinase TAO2 OS=Mus musculus GN=Taok2	Q6ZQ29-2	Serine/threonine-protein kinase TAO2	Taok2	S	1009	1.1136	1	1.1136			0		AMP-activated protein kinase substrate motif;ERK1,2 kinase substrate motif;GSK-3, ERK1, ERK2, CDK5 substrate motif;PKA kinase substrate motif;PKC kinase substrate motif;WW domain binding motif	actin cytoskeleton organization;actin filament-based process;activation of MAPKK activity;activation of protein kinase activity;biological regulation;cell cycle checkpoint;cell junction assembly;cell junction organization;cell-substrate junction assembly;cellular component assembly;cellular component assembly at cellular level;cellular component organization;cellular component organization at cel…	adenyl nucleotide binding;adenyl ribonucleotide binding;ATP binding;binding;catalytic activity;kinase activity;nucleotide binding;phosphotransferase activity, alcohol group as acceptor;protein kinase activity;protein serine/threonine kinase activity;purine nucleotide binding;purine ribonucleoside triphosphate binding;purine ribonucleotide binding;ribonucleotide binding;transferase activity;transf…	cell part;cell projection;cytoplasmic part;cytoplasmic vesicle membrane;cytoplasmic vesicle part;cytoskeleton;dendrite;integral to membrane;intracellular non-membrane-bounded organelle;intracellular organelle;intracellular organelle part;intracellular part;intrinsic to membrane;macromolecular complex;membrane;membrane part;neuron projection;non-membrane-bounded organelle;nuclear part;nucleolus;or…	MAPK signaling pathway	1	95.7746	1	QSGTPRGGALLLLRNSPQPLRRAASGGSSGE
>sp|P47955|RLA1_MOUSE 60S acidic ribosomal protein P1 OS=Mus musculus GN=Rplp1 PE=2 SV=1	P47955	60S acidic ribosomal protein P1	Rplp1	S	101	1.00088	3	1.0105	1.0511	0.94104	0.0100116		b-Adrenergic Receptor kinase substrate motif;Casein kinase II substrate motif;G protein-coupled receptor kinase 1 substrate motif;PKA kinase substrate motif;PKC kinase substrate motif	biosynthetic process;cellular biosynthetic process;cellular macromolecule biosynthetic process;cellular macromolecule metabolic process;cellular metabolic process;cellular process;macromolecule biosynthetic process;macromolecule metabolic process;metabolic process;translational elongation	structural constituent of ribosome;structural molecule activity	cell part;cytoplasmic part;intracellular non-membrane-bounded organelle;intracellular organelle;intracellular part;macromolecular complex;non-membrane-bounded organelle;organelle;ribonucleoprotein complex;ribosome	Ribosome	1	77.894	1;2	AAPAEEKKVEAKKEESEESEDDMGFGLFD__
>sp|Q3U9G9|LBR_MOUSE Lamin-B receptor OS=Mus musculus GN=Lbr PE=1 SV=2	Q3U9G9	Lamin-B receptor	Lbr	S	101	0.97686	1	0.97686			0		Casein kinase II substrate motif;G protein-coupled receptor kinase 1 substrate motif;GSK3 kinase substrate motif;PKA kinase substrate motif;PKC kinase substrate motif		binding;catalytic activity;DNA binding;nucleic acid binding;oxidoreductase activity;oxidoreductase activity, acting on the CH-CH group of donors;oxidoreductase activity, acting on the CH-CH group of donors, NAD or NADP as acceptor	cell part;cytoplasmic part;envelope;integral to membrane;intracellular membrane-bounded organelle;intracellular organelle;intracellular organelle part;intracellular part;intrinsic to membrane;membrane;membrane part;membrane-bounded organelle;mitochondrion;nuclear envelope;nuclear inner membrane;nuclear lamina;nuclear membrane;nuclear part;organelle;organelle envelope;organelle inner membrane;orga…		1	80.0931	1;2	SRSRSPGRAPKGSRRSVSASHEGDVKEKKEK
>sp|Q8C6G8|WDR26_MOUSE WD repeat-containing protein 26 OS=Mus musculus GN=Wdr26 PE=2 SV=3	Q8C6G8	WD repeat-containing protein 26	Wdr26	S	101	0.961583	3	0.95598	1.0085	0.92027	0.532366		ATM kinase substrate motif;Casein kinase II substrate motif;DNA dependent Protein kinase substrate motif;PAK2 kinase substrate motif;Pim1 kinase substrate sequence;PKA kinase substrate motif;PKC kinase substrate motif;Pyruvate dehydrogenase kinase substrate motif			cell part;cytoplasm;intracellular membrane-bounded organelle;intracellular organelle;intracellular part;membrane-bounded organelle;nucleus;organelle		1	79.6759	1	ATPELGSSLKKKKRLSQSDEDVIRLIGQHLN
>sp|Q9JI99|SGPP1_MOUSE Sphingosine-1-phosphate phosphatase 1 OS=Mus musculus GN=Sgpp1 PE=1 SV=1	Q9JI99	Sphingosine-1-phosphate phosphatase 1	Sgpp1	S	101	1.00903	3	1.0309	1.1288	0.86738	0.0170542		14-3-3 domain binding motif;Aurora-A kinase substrate motif;Calmodulin-dependent protein kinase II substrate motif;Casein kinase II substrate motif;PAK2 kinase substrate motif;Phosphorylase kinase substrate motif;PKA kinase substrate motif;PKC epsilon kinase substrate motif;PKC kinase substrate motif	alcohol metabolic process;amine metabolic process;cellular lipid metabolic process;cellular metabolic process;cellular process;dephosphorylation;lipid metabolic process;membrane lipid metabolic process;metabolic process;nitrogen compound metabolic process;organophosphate metabolic process;phosphate-containing compound metabolic process;phospholipid metabolic process;phosphorus metabolic process;p…	catalytic activity;hydrolase activity;hydrolase activity, acting on ester bonds;phosphatase activity;phosphoric ester hydrolase activity;sphingosine-1-phosphate phosphatase activity	cell part;cytoplasmic part;endoplasmic reticulum;endoplasmic reticulum membrane;endoplasmic reticulum part;integral to membrane;intracellular membrane-bounded organelle;intracellular organelle;intracellular organelle part;intracellular part;intrinsic to membrane;membrane;membrane part;membrane-bounded organelle;organelle;organelle membrane;organelle part	Sphingolipid metabolism	0.999999	62.2302	1	PGPTGPRRAGSQRRNSLTGEEGELVKVSNLP
>sp|Q99PV8-2|BC11B_MOUSE Isoform 2 of B-cell lymphoma/leukemia 11B OS=Mus musculus GN=Bcl11b;>sp|Q99PV8|BC11B_MOUSE B-cell lymphoma/leukemia 11B OS=Mus musculus GN=Bcl11b PE=1 SV=1	Q99PV8-2	B-cell lymphoma/leukemia 11B	Bcl11b	S	101;101	1.007	1	1.007			0		Casein kinase II substrate motif;MDC1 BRCT domain binding motif;Plk1 PBD domain binding motif	alpha-beta T cell activation;alpha-beta T cell differentiation;anatomical structure development;anatomical structure morphogenesis;axon guidance;axonogenesis;biological regulation;camera-type eye development;cell activation;cell development;cell differentiation;cell fate commitment;cell morphogenesis;cell morphogenesis involved in differentiation;cell part morphogenesis;cell projection morphogene…	binding;cation binding;core promoter proximal region DNA binding;core promoter proximal region sequence-specific DNA binding;DNA binding;ion binding;metal ion binding;nucleic acid binding;nucleic acid binding transcription factor activity;protein binding;regulatory region DNA binding;regulatory region nucleic acid binding;RNA polymerase II core promoter proximal region sequence-specific DNA bindi…	cell part;intracellular;intracellular membrane-bounded organelle;intracellular organelle;intracellular part;membrane-bounded organelle;nucleus;organelle		0.928643	14.1982	1	PCYDKVLDKSSPPPSSRSELRRVSEPVEIGI
>sp|Q8CFC7-3|CLASR_MOUSE Isoform 3 of CLK4-associating serine/arginine rich protein OS=Mus musculus GN=Clasrp;>sp|Q8CFC7-2|CLASR_MOUSE Isoform 2 of CLK4-associating serine/arginine rich protein OS=Mus musculus GN=Clasrp;>sp|Q8CFC7|CLASR_MOUSE CLK4-associat	Q8CFC7-3	CLK4-associating serine/arginine rich protein	Clasrp	S	101;101;101	1.24331	2		1.519	0.96763	0.262625		Casein kinase II substrate motif;ERK1,2 kinase substrate motif;GSK-3, ERK1, ERK2, CDK5 substrate motif;WW domain binding motif	cellular macromolecule metabolic process;cellular metabolic process;cellular nitrogen compound metabolic process;cellular process;macromolecule metabolic process;metabolic process;mRNA metabolic process;mRNA processing;nitrogen compound metabolic process;nucleic acid metabolic process;nucleobase-containing compound metabolic process;primary metabolic process;RNA metabolic process;RNA processing;R…		cell part;intracellular organelle part;intracellular part;nuclear part;nucleoplasm;organelle part		0.998534	29.7542	1	LDHIPDYTPPLLTTISPEQESDERKCNYERY
>sp|Q3V0J1-3|TM237_MOUSE Isoform 3 of Transmembrane protein 237 OS=Mus musculus GN=Tmem237;>sp|Q3V0J1-2|TM237_MOUSE Isoform 2 of Transmembrane protein 237 OS=Mus musculus GN=Tmem237;>sp|Q3V0J1|TM237_MOUSE Transmembrane protein 237 OS=Mus musculus GN=Tmem23	Q3V0J1-3	Transmembrane protein 237	Tmem237	S	101;111;125	0.89865	2		0.92688	0.87042	0.711811		AMP-activated protein kinase substrate motif;Casein kinase I substrate motif;Casein kinase II substrate motif;DNA dependent Protein kinase substrate motif;PKA kinase substrate motif;PKC kinase substrate motif	anatomical structure formation involved in morphogenesis;biological regulation;cell projection assembly;cell projection organization;cellular component assembly;cellular component assembly at cellular level;cellular component assembly involved in morphogenesis;cellular component organization;cellular component organization at cellular level;cellular component organization or biogenesis;cellular c…		cell part;cell projection part;ciliary transition zone;cilium part;integral to membrane;intracellular organelle part;intracellular part;intrinsic to membrane;membrane part;organelle part		0.726066	4.66069	1;2	IRPPPELETSLTERPSSPSLLRNENGIDAEP
>sp|Q505D1|ANR28_MOUSE Serine/threonine-protein phosphatase 6 regulatory ankyrin repeat subunit A OS=Mus musculus GN=Ankrd28 PE=1 SV=1	Q505D1	Serine/threonine-protein phosphatase 6 regulatory ankyrin repeat subunit A	Ankrd28	S	1011	0.964765	2		0.93104	0.99849	0.30103	CAMK2D	Casein kinase II substrate motif;MAPKAPK2 kinase substrate motif;PKA kinase substrate motif;PKC kinase substrate motif			cell part;intracellular organelle part;intracellular part;nuclear part;nucleoplasm;organelle part		0.997761	26.4901	1	TFNAINRYTNTSKTVSFEALPIMRNEASSYC
>sp|Q60575-2|KIF1B_MOUSE Isoform 2 of Kinesin-like protein KIF1B OS=Mus musculus GN=Kif1b;>sp|Q60575|KIF1B_MOUSE Kinesin-like protein KIF1B OS=Mus musculus GN=Kif1b PE=1 SV=2	Q60575-2	Kinesin-like protein KIF1B	Kif1b	S	1011;1057	0.919073	3	0.97646	0.97542	0.80534	0.497324		Casein kinase II substrate motif	anterograde axon cargo transport;ATP catabolic process;ATP metabolic process;axon cargo transport;catabolic process;cell communication;cell-cell signaling;cellular catabolic process;cellular component movement;cellular metabolic process;cellular nitrogen compound catabolic process;cellular nitrogen compound metabolic process;cellular process;cytoskeleton-dependent intracellular transport;developm…	adenyl nucleotide binding;adenyl ribonucleotide binding;ATP binding;ATPase activity;binding;catalytic activity;cytoskeletal protein binding;hydrolase activity;hydrolase activity, acting on acid anhydrides;hydrolase activity, acting on acid anhydrides, in phosphorus-containing anhydrides;microtubule binding;microtubule motor activity;motor activity;nucleoside-triphosphatase activity;nucleotide bin…	cell part;cell projection;cytoplasmic part;cytoplasmic vesicle;cytoplasmic vesicle membrane;cytoplasmic vesicle part;cytoskeletal part;intracellular membrane-bounded organelle;intracellular organelle;intracellular organelle part;intracellular part;kinesin complex;macromolecular complex;membrane;membrane-bounded organelle;microtubule;microtubule associated complex;mitochondrion;neuron projection;o…		0.999989	49.7221	1	NQSDFSSAAMTRSGLSLEELRIVEGQGQSSE
>sp|Q91Z67|SRGP2_MOUSE SLIT-ROBO Rho GTPase-activating protein 2 OS=Mus musculus GN=Srgap2 PE=1 SV=2	Q91Z67	SLIT-ROBO Rho GTPase-activating protein 2	Srgap2	S	1013	1.2369	1			1.2369	0		14-3-3 domain binding motif;Calmodulin-dependent protein kinase II substrate motif;Calmodulin-dependent protein kinase IV substrate motif;PKA kinase substrate motif;PKC kinase substrate motif	actin filament severing;actin filament-based process;anatomical structure development;anatomical structure morphogenesis;biological regulation;cell part morphogenesis;cell projection assembly;cell projection morphogenesis;cell projection organization;cellular component assembly;cellular component assembly at cellular level;cellular component morphogenesis;cellular component organization;cellular …	binding;enzyme activator activity;enzyme binding;enzyme regulator activity;GTPase activator activity;GTPase binding;GTPase regulator activity;identical protein binding;nucleoside-triphosphatase regulator activity;protein binding;protein dimerization activity;protein homodimerization activity;Rac GTPase activator activity;Rac GTPase binding;Ras GTPase activator activity;Ras GTPase binding;Rho GTPa…	cell junction;cell part;cell projection;cell projection part;cytoplasmic membrane-bounded vesicle;cytoplasmic part;cytoplasmic vesicle;cytoskeletal part;cytosol;dendritic spine head;endocytic vesicle;intracellular membrane-bounded organelle;intracellular organelle;intracellular organelle part;intracellular part;lamellipodium;membrane;membrane-bounded organelle;membrane-bounded vesicle;mitochondri…	Axon guidance	0.723533	4.48654	1	TQLLKDPEPAFQRSASTAGDIACAFRPVKSV
>sp|Q80TG1|KANL1_MOUSE KAT8 regulatory NSL complex subunit 1 OS=Mus musculus GN=Kansl1 PE=2 SV=1;>sp|Q80TG1-5|KANL1_MOUSE Isoform 5 of KAT8 regulatory NSL complex subunit 1 OS=Mus musculus GN=Kansl1	Q80TG1	KAT8 regulatory NSL complex subunit 1	Kansl1	S	1013;243	0.89367	3	0.9907	0.82448	0.86583	0.763114		ERK1,2 kinase substrate motif;GSK-3, ERK1, ERK2, CDK5 substrate motif;WW domain binding motif	cellular component organization;cellular component organization at cellular level;cellular component organization or biogenesis;cellular component organization or biogenesis at cellular level;cellular macromolecule metabolic process;cellular metabolic process;cellular process;cellular protein metabolic process;chromatin modification;chromatin organization;chromosome organization;covalent chromati…	acetyltransferase activity;catalytic activity;H4 histone acetyltransferase activity;histone acetyltransferase activity;histone acetyltransferase activity (H4-K16 specific);histone acetyltransferase activity (H4-K5 specific);histone acetyltransferase activity (H4-K8 specific);lysine N-acetyltransferase activity;N-acetyltransferase activity;N-acyltransferase activity;transferase activity;transferas…	cell part;histone acetyltransferase complex;histone methyltransferase complex;intracellular organelle part;intracellular part;macromolecular complex;methyltransferase complex;MLL1 complex;nuclear part;nucleoplasm part;organelle part;protein complex		0.992978	21.5046	1	TSGSKTGREAEVAPTSPPVVPLKSRHLAATV
>sp|E1U8D0|SOGA1_MOUSE Protein SOGA1 OS=Mus musculus GN=Soga1 PE=1 SV=3	E1U8D0	Protein SOGA1;N-terminal form;C-terminal 80 kDa form	Soga1	S	1015	0.84614	2		0.74396	0.94832	0.406069		14-3-3 domain binding motif;ERK1,2 kinase substrate motif;G protein-coupled receptor kinase 1 substrate motif;GSK-3, ERK1, ERK2, CDK5 substrate motif;WW domain binding motif	biological regulation;cell surface receptor linked signaling pathway;cellular process;cellular response to chemical stimulus;cellular response to endogenous stimulus;cellular response to hormone stimulus;cellular response to insulin stimulus;cellular response to organic substance;cellular response to peptide hormone stimulus;cellular response to stimulus;enzyme linked receptor protein signaling p…		extracellular region part;extracellular space		0.999981	47.1351	1	RSYTAPDKTGIRVYYSPPVARRLGVPVVHDK
>sp|Q6NVF4|HELB_MOUSE DNA helicase B OS=Mus musculus GN=Helb PE=1 SV=2	Q6NVF4	DNA helicase B	Helb	S	1015	1.02361	3	0.99724	1.0564	1.0172	0.572548		b-Adrenergic Receptor kinase substrate motif;Casein kinase I substrate motif;Casein kinase II substrate motif;Cdc2 kinase substrate motif;CDK kinase substrate motif;CDK1,2,4,6 kinase substrate motif;ERK1,2 kinase substrate motif;GSK-3, ERK1, ERK2, CDK5 substrate motif;WW domain binding motif	biosynthetic process;cellular biosynthetic process;cellular macromolecule biosynthetic process;cellular macromolecule metabolic process;cellular metabolic process;cellular nitrogen compound metabolic process;cellular process;DNA conformation change;DNA duplex unwinding;DNA geometric change;DNA metabolic process;DNA replication;DNA replication, synthesis of RNA primer;DNA-dependent DNA replication…	5'-3' DNA helicase activity;adenyl nucleotide binding;adenyl ribonucleotide binding;ATP binding;ATPase activity;ATPase activity, coupled;ATP-dependent 5'-3' DNA helicase activity;ATP-dependent DNA helicase activity;ATP-dependent helicase activity;binding;catalytic activity;DNA helicase activity;DNA-dependent ATPase activity;helicase activity;hydrolase activity;hydrolase activity, acting on acid a…	alpha DNA polymerase:primase complex;cell part;chromosomal part;intracellular organelle part;intracellular part;macromolecular complex;nuclear chromosome part;nuclear part;organelle part;protein complex		0.999942	42.3891	1	RGSKRIGDGFPFDEESPSKFRMVEAPSPQVS
>sp|Q8BWJ3|KPB2_MOUSE Phosphorylase b kinase regulatory subunit alpha, liver isoform OS=Mus musculus GN=Phka2 PE=1 SV=1	Q8BWJ3	Phosphorylase b kinase regulatory subunit alpha, liver isoform	Phka2	S	1015	0.962475	2		0.98047	0.94448	0.524202		14-3-3 domain binding motif;Calmodulin-dependent protein kinase II substrate motif;Calmodulin-dependent protein kinase IV substrate motif;Casein kinase II substrate motif;Chk1 kinase substrate motif;PAK2 kinase substrate motif;PKA kinase substrate motif;PKC epsilon kinase substrate motif;PKC kinase substrate motif	carbohydrate metabolic process;cellular carbohydrate metabolic process;cellular glucan metabolic process;cellular macromolecule metabolic process;cellular metabolic process;cellular polysaccharide metabolic process;cellular process;energy derivation by oxidation of organic compounds;energy reserve metabolic process;generation of precursor metabolites and energy;glucan metabolic process;glycogen m…	catalytic activity;hydrolase activity;hydrolase activity, acting on glycosyl bonds;hydrolase activity, hydrolyzing O-glycosyl compounds	cell part;cytoplasmic part;intracellular part;macromolecular complex;membrane;phosphorylase kinase complex;plasma membrane;protein complex	Calcium signaling pathway;Insulin signaling pathway	1	77.4038	1	ITRLRSEMKQMNRRASADEQFFPLGQTMSNS
>sp|Q8R418|DICER_MOUSE Endoribonuclease Dicer OS=Mus musculus GN=Dicer1 PE=1 SV=3;>sp|Q8R418-2|DICER_MOUSE Isoform 2 of Endoribonuclease Dicer OS=Mus musculus GN=Dicer1	Q8R418	Endoribonuclease Dicer	Dicer1	S	1015;777	1.098	1		1.098		0		Casein kinase II substrate motif	anatomical structure development;anatomical structure formation involved in morphogenesis;anatomical structure morphogenesis;angiogenesis;appendage morphogenesis;asymmetric cell division;biological regulation;branching morphogenesis of a tube;cardiac cell development;cardiac muscle cell development;catabolic process;cell cycle process;cell development;cell differentiation;cell differentiation in …	adenyl nucleotide binding;adenyl ribonucleotide binding;ATP binding;binding;catalytic activity;cation binding;endonuclease activity;endonuclease activity, active with either ribo- or deoxyribonucleic acids and producing 5'-phosphomonoesters;endoribonuclease activity;endoribonuclease activity, producing 5'-phosphomonoesters;helicase activity;hydrolase activity;hydrolase activity, acting on acid an…	cell part;cytoplasm;intracellular part;macromolecular complex;ribonucleoprotein complex;RNAi effector complex;RNA-induced silencing complex		0.5	0	1	LTPRHLNQKGKALPLSSAEKRKAKWESLQNK
>sp|P97434-2|MPRIP_MOUSE Isoform 2 of Myosin phosphatase Rho-interacting protein OS=Mus musculus GN=Mprip;>sp|P97434-3|MPRIP_MOUSE Isoform 3 of Myosin phosphatase Rho-interacting protein OS=Mus musculus GN=Mprip	P97434-2	Myosin phosphatase Rho-interacting protein	Mprip	S	1015;979	1.14464	3	1.1488	0.94081	1.3443	0.453403		14-3-3 domain binding motif;Calmodulin-dependent protein kinase II substrate motif;Casein kinase II substrate motif;MAPKAPK2 kinase substrate motif;Phosphorylase kinase substrate motif;PKA kinase substrate motif;PKC kinase substrate motif			cell part;cytoplasm;cytoskeleton;intracellular non-membrane-bounded organelle;intracellular organelle;intracellular part;non-membrane-bounded organelle;organelle		0.996929	25.1513	1	DRSCVTRQLRNIRSKSLKEGLTVQERLKLFE
>sp|B2RRE7|OTUD4_MOUSE OTU domain-containing protein 4 OS=Mus musculus GN=Otud4 PE=1 SV=1	B2RRE7	OTU domain-containing protein 4	Otud4	S	1016	1.2448	1	1.2448			0		b-Adrenergic Receptor kinase substrate motif;Casein kinase II substrate motif;PKA kinase substrate motif;PKC kinase substrate motif;Pyruvate dehydrogenase kinase substrate motif	cellular macromolecule metabolic process;cellular metabolic process;cellular process;cellular protein metabolic process;macromolecule metabolic process;macromolecule modification;metabolic process;primary metabolic process;protein deubiquitination;protein K48-linked deubiquitination;protein metabolic process;protein modification by small protein conjugation or removal;protein modification by smal…	catalytic activity;cysteine-type peptidase activity;hydrolase activity;peptidase activity;peptidase activity, acting on L-amino acid peptides;small conjugating protein-specific protease activity;ubiquitin-specific protease activity			1	175.958	1;2	PGANSVDRLQRPKEESSEDENEVSNILRSGR
>sp|Q8C9B9|DIDO1_MOUSE Death-inducer obliterator 1 OS=Mus musculus GN=Dido1 PE=1 SV=4;>sp|Q8C9B9-3|DIDO1_MOUSE Isoform 3 of Death-inducer obliterator 1 OS=Mus musculus GN=Dido1	Q8C9B9	Death-inducer obliterator 1	Dido1	S	1016;1016	0.910787	3	0.99727	0.93618	0.79891	0.538546		ERK1,2 kinase substrate motif;GSK-3, ERK1, ERK2, CDK5 substrate motif;MDC1 BRCT domain binding motif;PKA kinase substrate motif;Plk1 PBD domain binding motif;WW domain binding motif	biosynthetic process;cellular biosynthetic process;cellular macromolecule biosynthetic process;cellular macromolecule metabolic process;cellular metabolic process;cellular nitrogen compound metabolic process;cellular process;macromolecule biosynthetic process;macromolecule metabolic process;metabolic process;nitrogen compound metabolic process;nucleic acid metabolic process;nucleobase-containing …	binding;cation binding;ion binding;metal ion binding;transition metal ion binding;zinc ion binding	cell part;cytoplasm;cytoskeletal part;intracellular membrane-bounded organelle;intracellular non-membrane-bounded organelle;intracellular organelle;intracellular organelle part;intracellular part;membrane-bounded organelle;non-membrane-bounded organelle;nuclear part;nucleoplasm;nucleus;organelle;organelle part;spindle		0.904238	10.4508	1	TSAVVPKSILAKPSSSPDPRYLSVPPSPSIS
>sp|Q8R418|DICER_MOUSE Endoribonuclease Dicer OS=Mus musculus GN=Dicer1 PE=1 SV=3;>sp|Q8R418-2|DICER_MOUSE Isoform 2 of Endoribonuclease Dicer OS=Mus musculus GN=Dicer1	Q8R418	Endoribonuclease Dicer	Dicer1	S	1016;778	0.975255	2		1.098	0.85251	0.0769302		Casein kinase II substrate motif;MDC1 BRCT domain binding motif;Plk1 PBD domain binding motif	anatomical structure development;anatomical structure formation involved in morphogenesis;anatomical structure morphogenesis;angiogenesis;appendage morphogenesis;asymmetric cell division;biological regulation;branching morphogenesis of a tube;cardiac cell development;cardiac muscle cell development;catabolic process;cell cycle process;cell development;cell differentiation;cell differentiation in …	adenyl nucleotide binding;adenyl ribonucleotide binding;ATP binding;binding;catalytic activity;cation binding;endonuclease activity;endonuclease activity, active with either ribo- or deoxyribonucleic acids and producing 5'-phosphomonoesters;endoribonuclease activity;endoribonuclease activity, producing 5'-phosphomonoesters;helicase activity;hydrolase activity;hydrolase activity, acting on acid an…	cell part;cytoplasm;intracellular part;macromolecular complex;ribonucleoprotein complex;RNAi effector complex;RNA-induced silencing complex		0.984143	17.9283	1	TPRHLNQKGKALPLSSAEKRKAKWESLQNKQ
>sp|Q6NVF4|HELB_MOUSE DNA helicase B OS=Mus musculus GN=Helb PE=1 SV=2	Q6NVF4	DNA helicase B	Helb	S	1017	1.13387	3	1.0452	1.1103	1.2461	0.870036		Casein kinase I substrate motif;DNA dependent Protein kinase substrate motif	biosynthetic process;cellular biosynthetic process;cellular macromolecule biosynthetic process;cellular macromolecule metabolic process;cellular metabolic process;cellular nitrogen compound metabolic process;cellular process;DNA conformation change;DNA duplex unwinding;DNA geometric change;DNA metabolic process;DNA replication;DNA replication, synthesis of RNA primer;DNA-dependent DNA replication…	5'-3' DNA helicase activity;adenyl nucleotide binding;adenyl ribonucleotide binding;ATP binding;ATPase activity;ATPase activity, coupled;ATP-dependent 5'-3' DNA helicase activity;ATP-dependent DNA helicase activity;ATP-dependent helicase activity;binding;catalytic activity;DNA helicase activity;DNA-dependent ATPase activity;helicase activity;hydrolase activity;hydrolase activity, acting on acid a…	alpha DNA polymerase:primase complex;cell part;chromosomal part;intracellular organelle part;intracellular part;macromolecular complex;nuclear chromosome part;nuclear part;organelle part;protein complex		0.91966	10.5869	1	SKRIGDGFPFDEESPSKFRMVEAPSPQVSSV
>sp|Q6PAR5|GAPD1_MOUSE GTPase-activating protein and VPS9 domain-containing protein 1 OS=Mus musculus GN=Gapvd1 PE=1 SV=2;>sp|Q6PAR5-6|GAPD1_MOUSE Isoform 6 of GTPase-activating protein and VPS9 domain-containing protein 1 OS=Mus musculus GN=Gapvd1;>sp|Q6P	Q6PAR5	GTPase-activating protein and VPS9 domain-containing protein 1	Gapvd1	S	1017;1017;996;1023;996	1.0247	3	0.99174	1.1873	0.89507	0.0788298		Casein kinase I substrate motif;DNA dependent Protein kinase substrate motif;ERK1,2 kinase substrate motif;G protein-coupled receptor kinase 1 substrate motif;Growth associated histone HI kinase substrate motif;GSK3 kinase substrate motif;GSK-3, ERK1, ERK2, CDK5 substrate motif;PKA kinase substrate motif;PKC kinase substrate motif;WW domain binding motif	biological regulation;cellular component organization;cellular component organization or biogenesis;cellular membrane organization;cellular process;cellular response to stimulus;endocytosis;establishment of localization;membrane invagination;membrane organization;positive regulation of catalytic activity;positive regulation of GTPase activity;positive regulation of hydrolase activity;positive reg…	binding;enzyme activator activity;enzyme regulator activity;GTPase activating protein binding;GTPase activator activity;GTPase regulator activity;guanyl-nucleotide exchange factor activity;nucleoside-triphosphatase regulator activity;protein binding	cell part;cytoplasmic part;cytosol;endosome;intracellular membrane-bounded organelle;intracellular organelle;intracellular part;membrane;membrane-bounded organelle;organelle		0.999423	33.8318	1	DDLGPDRFSTLTDEPSPRLSAQAQVAEDILD
>sp|A2AJ15|MA1B1_MOUSE Endoplasmic reticulum mannosyl-oligosaccharide 1,2-alpha-mannosidase OS=Mus musculus GN=Man1b1 PE=2 SV=1	A2AJ15	Endoplasmic reticulum mannosyl-oligosaccharide 1,2-alpha-mannosidase	Man1b1	S	102	0.70836	1	0.70836			0		b-Adrenergic Receptor kinase substrate motif;Casein kinase II substrate motif;PKA kinase substrate motif;PKC kinase substrate motif	carbohydrate metabolic process;catabolic process;cellular carbohydrate metabolic process;cellular catabolic process;cellular macromolecule catabolic process;cellular macromolecule metabolic process;cellular metabolic process;cellular process;cellular protein metabolic process;ER-associated protein catabolic process;glycosylation;macromolecule catabolic process;macromolecule glycosylation;macromol…	binding;calcium ion binding;catalytic activity;cation binding;hydrolase activity;hydrolase activity, acting on glycosyl bonds;hydrolase activity, hydrolyzing O-glycosyl compounds;ion binding;mannosidase activity;mannosyl-oligosaccharide 1,2-alpha-mannosidase activity;mannosyl-oligosaccharide mannosidase activity;metal ion binding	cell part;cytoplasmic part;endoplasmic reticulum membrane;endoplasmic reticulum part;integral to membrane;intracellular organelle part;intracellular part;intrinsic to membrane;membrane;membrane part;organelle membrane;organelle part	N-Glycan biosynthesis;Protein processing in endoplasmic reticulum;Various types of N-glycan biosynthesis	0.999996	53.642	1	MKQEVLPVLPAPQKESAEQEGFADILSQKRQ
>sp|A6H619|PHRF1_MOUSE PHD and RING finger domain-containing protein 1 OS=Mus musculus GN=Phrf1 PE=2 SV=2	A6H619	PHD and RING finger domain-containing protein 1	Phrf1	S	102	0.46188	1	0.46188			0		Casein kinase II substrate motif;G protein-coupled receptor kinase 1 substrate motif;MAPKAPK2 kinase substrate motif;Pyruvate dehydrogenase kinase substrate motif	biological regulation;biosynthetic process;cellular biosynthetic process;cellular macromolecule biosynthetic process;cellular macromolecule metabolic process;cellular metabolic process;cellular nitrogen compound metabolic process;cellular process;cellular response to stimulus;intracellular signal transduction;macromolecule biosynthetic process;macromolecule metabolic process;metabolic process;mRN…	binding;cation binding;enzyme binding;ion binding;metal ion binding;protein binding;RNA polymerase binding;transition metal ion binding;zinc ion binding			0.998394	27.2335	1;2	AIETQGKLEASSVPNSDDDAESCPICLNAFR
>sp|P06240|LCK_MOUSE Proto-oncogene tyrosine-protein kinase LCK OS=Mus musculus GN=Lck PE=1 SV=4	P06240	Proto-oncogene tyrosine-protein kinase LCK	Lck	S	102	2.02677	2	0.74954		3.304	0.186734		Casein kinase II substrate motif;Phosphorylase kinase substrate motif;PKA kinase substrate motif;PKC kinase substrate motif	activation of caspase activity;activation of immune response;antigen receptor-mediated signaling pathway;B cell receptor signaling pathway;biological regulation;calcium ion homeostasis;calcium ion transport;calcium ion transport into cytosol;cation homeostasis;cation transport;cell activation;cell differentiation;cell surface receptor linked signaling pathway;cellular calcium ion homeostasis;cell…	adenyl nucleotide binding;adenyl ribonucleotide binding;ATP binding;binding;catalytic activity;hydrolase activity;hydrolase activity, acting on ester bonds;kinase activity;non-membrane spanning protein tyrosine kinase activity;nucleotide binding;phosphatase activity;phosphoprotein phosphatase activity;phosphoric ester hydrolase activity;phosphotransferase activity, alcohol group as acceptor;prote…	cell junction;cell part;cell-cell junction;cytoplasmic part;cytoskeletal part;cytosol;intracellular organelle part;intracellular part;membrane;membrane part;membrane raft;microtubule organizing center part;organelle part;pericentriolar material;plasma membrane	Natural killer cell mediated cytotoxicity;Osteoclast differentiation;Primary immunodeficiency;T cell receptor signaling pathway	0.998657	29.6941	1	QLRILEQSGEWWKAQSLTTGQEGFIPFNFVA
>sp|Q58FA4|E2F8_MOUSE Transcription factor E2F8 OS=Mus musculus GN=E2f8 PE=1 SV=1	Q58FA4	Transcription factor E2F8	E2f8	S	102	1.08429	3	1.3057	0.94037	1.0068	0.26301		AMP-activated protein kinase substrate motif;Casein kinase I substrate motif;Casein kinase II substrate motif	anatomical structure development;anatomical structure formation involved in morphogenesis;angiogenesis;biological regulation;biosynthetic process;cell cycle;cell cycle comprising mitosis without cytokinesis;cell differentiation;cell differentiation involved in embryonic placenta development;cell proliferation;cellular biosynthetic process;cellular developmental process;cellular macromolecule bios…	binding;core promoter binding;DNA binding;identical protein binding;nucleic acid binding;nucleic acid binding transcription factor activity;protein binding;protein binding transcription factor activity;protein dimerization activity;protein homodimerization activity;regulatory region DNA binding;regulatory region nucleic acid binding;sequence-specific DNA binding transcription factor activity;tran…	cell part;intracellular membrane-bounded organelle;intracellular organelle;intracellular organelle part;intracellular part;macromolecular complex;membrane-bounded organelle;nuclear part;nucleoplasm part;nucleus;organelle;organelle part;protein complex;transcription factor complex		1	118.308	1	RSALPEARDCLHEHLSGDEFEKSQPSRKEKS
>sp|Q5I1X5|IASPP_MOUSE RelA-associated inhibitor OS=Mus musculus GN=Ppp1r13l PE=1 SV=1	Q5I1X5	RelA-associated inhibitor	Ppp1r13l	S	102	0.50806	1		0.50806		0		14-3-3 domain binding motif;b-Adrenergic Receptor kinase substrate motif;Calmodulin-dependent protein kinase I substrate motif;Calmodulin-dependent protein kinase II substrate motif;Calmodulin-dependent protein kinase IV substrate motif;Casein kinase II substrate motif;PKA kinase substrate motif;PKC kinase substrate motif	anatomical structure development;anatomical structure morphogenesis;apoptosis;biological regulation;biosynthetic process;camera-type eye development;cardiac chamber morphogenesis;cardiac muscle contraction;cardiac muscle tissue development;cardiac right ventricle morphogenesis;cardiac ventricle morphogenesis;cell death;cellular biosynthetic process;cellular macromolecule biosynthetic process;cell…	binding;protein binding	cell part;cytoplasm;intracellular membrane-bounded organelle;intracellular organelle;intracellular part;membrane-bounded organelle;nucleus;organelle		0.995041	23.2063	1	KIATDGIEARFGRSESAPSLHPYSPLSPKGR
>sp|Q78YY6|DJC15_MOUSE DnaJ homolog subfamily C member 15 OS=Mus musculus GN=Dnajc15 PE=1 SV=1	Q78YY6	DnaJ homolog subfamily C member 15	Dnajc15	S	102	1.1319	2	1.0844		1.1794	0.651858		Casein kinase II substrate motif;ERK1,2 kinase substrate motif;GSK-3, ERK1, ERK2, CDK5 substrate motif;WW domain binding motif	biological regulation;cell communication;cellular process;cellular response to external stimulus;cellular response to extracellular stimulus;cellular response to nutrient levels;cellular response to starvation;cellular response to stimulus;cellular response to stress;establishment of localization;establishment of protein localization;negative regulation of biological process;negative regulation o…	binding;protein binding	cell part;cytoplasmic part;integral to membrane;intracellular membrane-bounded organelle;intracellular organelle;intracellular organelle part;intracellular part;intrinsic to membrane;membrane;membrane part;membrane-bounded organelle;mitochondrial inner membrane;mitochondrial membrane;mitochondrial part;mitochondrion;organelle;organelle inner membrane;organelle membrane;organelle part		0.999391	32.1532	1	EQKMSKREASLILGVSPSAGKAKIRTAHKRI
>sp|Q80Z37|TOPRS_MOUSE E3 ubiquitin-protein ligase Topors OS=Mus musculus GN=Topors PE=1 SV=1	Q80Z37	E3 ubiquitin-protein ligase Topors	Topors	S	102	1.0375	1	1.0375			0		b-Adrenergic Receptor kinase substrate motif	biological regulation;catabolic process;cellular catabolic process;cellular localization;cellular macromolecule catabolic process;cellular macromolecule localization;cellular macromolecule metabolic process;cellular metabolic process;cellular process;cellular protein localization;cellular protein metabolic process;cellular response to stimulus;cellular response to stress;DNA damage response, sign…	acid-amino acid ligase activity;antigen binding;binding;catalytic activity;cation binding;DNA binding;ion binding;ligase activity;ligase activity, forming carbon-nitrogen bonds;metal ion binding;nucleic acid binding;protein binding;small conjugating protein ligase activity;SUMO ligase activity;transition metal ion binding;ubiquitin-protein ligase activity;zinc ion binding	cell part;cell projection;centriole;cilium;cytoplasmic part;cytoskeletal part;gamma-tubulin complex;intracellular membrane-bounded organelle;intracellular non-membrane-bounded organelle;intracellular organelle;intracellular organelle part;intracellular part;macromolecular complex;membrane-bounded organelle;microtubule organizing center part;non-membrane-bounded organelle;nonmotile primary cilium;…		0.964717	14.3684	1	TSKLQQTVPADASPDSKCPICLDRFDNVSYL
>sp|Q99L90|MCRS1_MOUSE Microspherule protein 1 OS=Mus musculus GN=Mcrs1 PE=1 SV=1	Q99L90	Microspherule protein 1	Mcrs1	S	102	1.26145	2		1.1878	1.3351	0.799693		Calmodulin-dependent protein kinase II substrate motif;Chk1 kinase substrate motif;DNA dependent Protein kinase substrate motif;G protein-coupled receptor kinase 1 substrate motif;MAPKAPK2 kinase substrate motif;PKA kinase substrate motif;PKC kinase substrate motif	biological regulation;biosynthetic process;cellular biosynthetic process;cellular component organization;cellular component organization at cellular level;cellular component organization or biogenesis;cellular component organization or biogenesis at cellular level;cellular macromolecule biosynthetic process;cellular macromolecule metabolic process;cellular metabolic process;cellular nitrogen comp…	acetyltransferase activity;catalytic activity;H4 histone acetyltransferase activity;histone acetyltransferase activity;histone acetyltransferase activity (H4-K16 specific);histone acetyltransferase activity (H4-K5 specific);histone acetyltransferase activity (H4-K8 specific);lysine N-acetyltransferase activity;N-acetyltransferase activity;N-acyltransferase activity;transferase activity;transferas…	cell part;chromatin remodeling complex;chromosomal part;DNA helicase complex;histone acetyltransferase complex;histone methyltransferase complex;Ino80 complex;intracellular organelle part;intracellular part;macromolecular complex;methyltransferase complex;MLL1 complex;nuclear chromosome part;nuclear part;nucleoplasm part;organelle part;protein complex		0.83156	6.94089	1;2	SEPSSSEKKKVSKAPSTPVPPSPAPTPGLTK
>sp|Q60932-2|VDAC1_MOUSE Isoform Mt-VDAC1 of Voltage-dependent anion-selective channel protein 1 OS=Mus musculus GN=Vdac1;>sp|Q60932|VDAC1_MOUSE Voltage-dependent anion-selective channel protein 1 OS=Mus musculus GN=Vdac1 PE=1 SV=3	Q60932-2	Voltage-dependent anion-selective channel protein 1	Vdac1	S	102;115	0.57395	1	0.57395			0		Casein kinase II substrate motif;MDC1 BRCT domain binding motif;Plk1 PBD domain binding motif	apoptosis;behavior;behavioral defense response;behavioral fear response;cell communication;cell death;cell-cell signaling;cellular process;cognition;death;defense response;fear response;learning;learning or memory;multicellular organismal process;multicellular organismal response to stress;neurological system process;neuron-neuron synaptic transmission;programmed cell death;response to stimulus;r…	anion channel activity;anion transmembrane transporter activity;binding;channel activity;gated channel activity;ion channel activity;ion transmembrane transporter activity;nucleotide binding;passive transmembrane transporter activity;porin activity;substrate-specific channel activity;substrate-specific transmembrane transporter activity;substrate-specific transporter activity;transmembrane transp…	cell part;cytoplasmic part;intracellular membrane-bounded organelle;intracellular non-membrane-bounded organelle;intracellular organelle;intracellular organelle part;intracellular part;macromolecular complex;membrane;membrane part;membrane-bounded organelle;mitochondrial inner membrane;mitochondrial membrane;mitochondrial nucleoid;mitochondrial outer membrane;mitochondrial part;mitochondrion;non-…	Calcium signaling pathway;Huntington's disease;Parkinson's disease	0.83055	7.40407	1	VEDQLARGLKLTFDSSFSPNTGKKNAKIKTG
>sp|Q61142-2|SPIN1_MOUSE Isoform 2 of Spindlin-1 OS=Mus musculus GN=Spin1;>sp|Q61142|SPIN1_MOUSE Spindlin-1 OS=Mus musculus GN=Spin1 PE=1 SV=2	Q61142-2	Spindlin-1	Spin1	S	102;124	1.05681	3	0.86032	1.2625	1.0476	0.134255		PKA kinase substrate motif;PKC kinase substrate motif	biological regulation;biosynthetic process;cell cycle phase;cell cycle process;cell surface receptor linked signaling pathway;cellular biosynthetic process;cellular component organization;cellular component organization at cellular level;cellular component organization or biogenesis;cellular component organization or biogenesis at cellular level;cellular macromolecule biosynthetic process;cellula…	binding;DNA binding;histone binding;methylated histone residue binding;nucleic acid binding;protein binding	cell part;cytoplasm;cytoskeletal part;intracellular non-membrane-bounded organelle;intracellular organelle;intracellular organelle part;intracellular part;non-membrane-bounded organelle;nuclear part;nucleolus;organelle;organelle part;spindle		1	75.5316	1	SALEVLPDRVATSRISDAHLADTMIGKAVEH
>sp|Q8BHK9|ERC6L_MOUSE DNA excision repair protein ERCC-6-like OS=Mus musculus GN=Ercc6l PE=1 SV=1	Q8BHK9	DNA excision repair protein ERCC-6-like	Ercc6l	S	1021	0.95068	3	0.81954	1.0246	1.0079	0.290525		14-3-3 domain binding motif;BARD1 BRCT domain binding motif;Calmodulin-dependent protein kinase II substrate motif;Casein kinase II substrate motif;PKA kinase substrate motif;PKC kinase substrate motif;ZIP kinase substrate motif	cell cycle phase;cell cycle process;cellular component organization;cellular component organization at cellular level;cellular component organization or biogenesis;cellular component organization or biogenesis at cellular level;cellular process;mitosis;nuclear division;organelle fission;organelle organization	adenyl nucleotide binding;adenyl ribonucleotide binding;ATP binding;binding;catalytic activity;DNA binding;helicase activity;hydrolase activity;hydrolase activity, acting on acid anhydrides;hydrolase activity, acting on acid anhydrides, in phosphorus-containing anhydrides;nucleic acid binding;nucleoside-triphosphatase activity;nucleotide binding;purine nucleotide binding;purine ribonucleoside tri…	cell part;chromosomal part;condensed chromosome kinetochore;intracellular non-membrane-bounded organelle;intracellular organelle;intracellular organelle part;intracellular part;kinetochore;macromolecular complex;non-membrane-bounded organelle;organelle;organelle part;protein complex		1	81.5262	1	EVISVKTKSKTRRILSDDEDEDEEDAFKGSH
>sp|Q3UMF0-3|COBL1_MOUSE Isoform 3 of Cordon-bleu protein-like 1 OS=Mus musculus GN=Cobll1;>sp|Q3UMF0-4|COBL1_MOUSE Isoform 4 of Cordon-bleu protein-like 1 OS=Mus musculus GN=Cobll1;>sp|Q3UMF0-2|COBL1_MOUSE Isoform 2 of Cordon-bleu protein-like 1 OS=Mus mu	Q3UMF0-3	Cordon-bleu protein-like 1	Cobll1	S	1021;1022;1060;1092	0.8936	1	0.8936			0		AMP-activated protein kinase substrate motif;ERK1,2 kinase substrate motif;GSK-3, ERK1, ERK2, CDK5 substrate motif;WW domain binding motif					0.932609	11.4117	1	LPLVFPKPMTLRAETSPPPVAAKPVALPGSQ
>sp|Q9JL26|FMNL_MOUSE Formin-like protein 1 OS=Mus musculus GN=Fmnl1 PE=1 SV=1;>sp|Q9JL26-2|FMNL_MOUSE Isoform 2 of Formin-like protein 1 OS=Mus musculus GN=Fmnl1	Q9JL26	Formin-like protein 1	Fmnl1	S	1021;996	1.05577	3	1.0046	0.89982	1.2629	0.146206		Cdc2 kinase substrate motif;CDK kinase substrate motif;CDK1,2,4,6 kinase substrate motif;ERK1, ERK2, SAPK, CDK5 and GSK3 kinase substrate motif;ERK1,2 kinase substrate motif;G protein-coupled receptor kinase 1 substrate motif;Growth associated histone HI kinase substrate motif;GSK-3, ERK1, ERK2, CDK5 substrate motif;WW domain binding motif	actin cytoskeleton organization;actin filament severing;actin filament-based process;biological regulation;cell migration;cell motility;cellular component movement;cellular component organization;cellular component organization at cellular level;cellular component organization or biogenesis;cellular component organization or biogenesis at cellular level;cellular process;cortical actin cytoskeleto…	actin binding;actin filament binding;binding;cytoskeletal protein binding;enzyme binding;GTPase activating protein binding;GTPase binding;profilin binding;protein binding;Rac GTPase binding;Ras GTPase binding;Rho GTPase binding;small GTPase binding	cell part;cytoplasmic membrane-bounded vesicle;cytoplasmic part;cytoplasmic vesicle;cytosol;endocytic vesicle;intracellular membrane-bounded organelle;intracellular organelle;intracellular part;membrane;membrane-bounded organelle;membrane-bounded vesicle;organelle;phagocytic vesicle;plasma membrane;vesicle		0.999999	58.3757	1	AAADTSGREEPPTPKSPPKARRQQMDLISEL
>sp|P58871|TB182_MOUSE 182 kDa tankyrase-1-binding protein OS=Mus musculus GN=Tnks1bp1 PE=1 SV=2	P58871	182 kDa tankyrase-1-binding protein	Tnks1bp1	S	1022	0.8638	1	0.8638			0		Casein kinase II substrate motif;ERK1,2 kinase substrate motif;G protein-coupled receptor kinase 1 substrate motif;GSK-3, ERK1, ERK2, CDK5 substrate motif;WW domain binding motif			CCR4-NOT complex;cell part;chromosome;cytoplasm;cytoskeleton;intracellular membrane-bounded organelle;intracellular non-membrane-bounded organelle;intracellular organelle;intracellular organelle part;intracellular part;macromolecular complex;membrane-bounded organelle;non-membrane-bounded organelle;nuclear part;nucleoplasm part;nucleus;organelle;organelle part;protein complex;transcription factor…		0.999473	34.5802	1;2	RDVGHLEEGASGGLLSPSTPHSRDGAARPKD
>sp|Q3TJ91|L2GL2_MOUSE Lethal(2) giant larvae protein homolog 2 OS=Mus musculus GN=Llgl2 PE=1 SV=2	Q3TJ91	Lethal(2) giant larvae protein homolog 2	Llgl2	S	1022	1.04205	2	0.99471		1.0894	0.241156		Casein kinase II substrate motif;G protein-coupled receptor kinase 1 substrate motif;PKA kinase substrate motif;PKC kinase substrate motif	cell cycle;cell division;cellular process;establishment of localization;establishment of localization in cell;exocytosis;secretion;secretion by cell;transport;vesicle-mediated transport		cell part;cytoplasm;intracellular part	Tight junction	1	127.494	1	YGNWHPHRVAVGCRLSNGEAE__________
>sp|Q8CHG7|RPGF2_MOUSE Rap guanine nucleotide exchange factor 2 OS=Mus musculus GN=Rapgef2 PE=1 SV=2	Q8CHG7	Rap guanine nucleotide exchange factor 2	Rapgef2	S	1022	0.90553	3	0.85014	0.94275	0.9237	1.10449		ERK1,2 kinase substrate motif;G protein-coupled receptor kinase 1 substrate motif;GSK-3, ERK1, ERK2, CDK5 substrate motif;PKA kinase substrate motif;WW domain binding motif	activation of adenylate cyclase activity;activation of adenylate cyclase activity by adrenergic receptor signaling pathway;activation of adenylate cyclase activity by G-protein signaling pathway;adrenergic receptor signaling pathway;anatomical structure development;biological regulation;blood vessel development;brain-derived neurotrophic factor receptor signaling pathway;cAMP-mediated signaling;c…	adenyl nucleotide binding;adenyl ribonucleotide binding;adrenergic receptor binding;AMP binding;beta-1 adrenergic receptor binding;binding;cAMP binding;cyclic nucleotide binding;enzyme activator activity;enzyme regulator activity;G-protein-coupled receptor binding;GTPase activator activity;GTPase regulator activity;guanyl-nucleotide exchange factor activity;nucleoside-triphosphatase regulator act…	cell body;cell junction;cell part;cell projection;cell-cell junction;cytoplasm;cytoplasmic part;endosome;intracellular membrane-bounded organelle;intracellular organelle;intracellular part;late endosome;macromolecular complex;membrane;membrane-bounded organelle;neuron projection;neuronal cell body;organelle;perinuclear region of cytoplasm;plasma membrane;protein complex;synapse	MAPK signaling pathway	0.995131	23.1049	1	LPKNPGDKKPVKSETSPVAPRAGPQQKVQPQ
>sp|Q9WU42|NCOR2_MOUSE Nuclear receptor corepressor 2 OS=Mus musculus GN=Ncor2 PE=1 SV=3;>sp|Q9WU42-2|NCOR2_MOUSE Isoform Beta of Nuclear receptor corepressor 2 OS=Mus musculus GN=Ncor2	Q9WU42	Nuclear receptor corepressor 2	Ncor2	S	1023;804	1.0185	1	1.0185			0		Akt kinase substrate motif;ERK1,2 kinase substrate motif;G protein-coupled receptor kinase 1 substrate motif;Growth associated histone HI kinase substrate motif;GSK-3, ERK1, ERK2, CDK5 substrate motif;PKA kinase substrate motif;PKC kinase substrate motif;WW domain binding motif	anatomical structure development;anatomical structure morphogenesis;biological regulation;biosynthetic process;carbohydrate homeostasis;cell differentiation;cell proliferation;cell proliferation in forebrain;cellular biosynthetic process;cellular developmental process;cellular macromolecule biosynthetic process;cellular macromolecule metabolic process;cellular metabolic process;cellular nitrogen …	binding;chromatin binding;DNA binding;nucleic acid binding;protein binding;protein binding transcription factor activity;sequence-specific DNA binding;transcription cofactor activity;transcription corepressor activity;transcription factor binding transcription factor activity	cell part;chromatin remodeling complex;histone deacetylase complex;intracellular organelle part;intracellular part;macromolecular complex;nuclear body;nuclear matrix;nuclear part;nucleoplasm;nucleoplasm part;organelle part;protein complex	Notch signaling pathway	0.99979	36.7719	1	DVSQQSGGSPRGKSRSPVPPAEKEAEKPAFF
>sp|G5E870|TRIPC_MOUSE E3 ubiquitin-protein ligase TRIP12 OS=Mus musculus GN=Trip12 PE=1 SV=1	G5E870	E3 ubiquitin-protein ligase TRIP12	Trip12	S	1024	1.01133	2	1.0896		0.93307	0.0243084		ERK1,2 kinase substrate motif;GSK-3, ERK1, ERK2, CDK5 substrate motif;MAPKAPK2 kinase substrate motif;WW domain binding motif	biological regulation;cellular macromolecule metabolic process;cellular metabolic process;cellular nitrogen compound metabolic process;cellular process;cellular protein metabolic process;cellular response to stimulus;cellular response to stress;developmental process;DNA metabolic process;DNA repair;embryo development;macromolecule metabolic process;macromolecule modification;metabolic process;neg…	acid-amino acid ligase activity;catalytic activity;ligase activity;ligase activity, forming carbon-nitrogen bonds;small conjugating protein ligase activity;ubiquitin-protein ligase activity	cell part;cytoplasm;intracellular membrane-bounded organelle;intracellular organelle;intracellular organelle part;intracellular part;membrane-bounded organelle;nuclear part;nucleoplasm;nucleus;organelle;organelle part	Ubiquitin mediated proteolysis	1	67.9308	1	GSPSLQHSRDDSLDLSPQGRLSDVLKRKRLP
>sp|Q80Z37|TOPRS_MOUSE E3 ubiquitin-protein ligase Topors OS=Mus musculus GN=Topors PE=1 SV=1	Q80Z37	E3 ubiquitin-protein ligase Topors	Topors	S	1025	1.0785	1	1.0785			0		Cdc2 kinase substrate motif;CDK kinase substrate motif;CDK1,2,4,6 kinase substrate motif;ERK1,2 kinase substrate motif;GSK-3, ERK1, ERK2, CDK5 substrate motif;WW domain binding motif	biological regulation;catabolic process;cellular catabolic process;cellular localization;cellular macromolecule catabolic process;cellular macromolecule localization;cellular macromolecule metabolic process;cellular metabolic process;cellular process;cellular protein localization;cellular protein metabolic process;cellular response to stimulus;cellular response to stress;DNA damage response, sign…	acid-amino acid ligase activity;antigen binding;binding;catalytic activity;cation binding;DNA binding;ion binding;ligase activity;ligase activity, forming carbon-nitrogen bonds;metal ion binding;nucleic acid binding;protein binding;small conjugating protein ligase activity;SUMO ligase activity;transition metal ion binding;ubiquitin-protein ligase activity;zinc ion binding	cell part;cell projection;centriole;cilium;cytoplasmic part;cytoskeletal part;gamma-tubulin complex;intracellular membrane-bounded organelle;intracellular non-membrane-bounded organelle;intracellular organelle;intracellular organelle part;intracellular part;macromolecular complex;membrane-bounded organelle;microtubule organizing center part;non-membrane-bounded organelle;nonmotile primary cilium;…		0.999499	33.1682	1;2	PSRPVPSPRTSLSSVSPGRDCDVS_______
>sp|Q6NVF4|HELB_MOUSE DNA helicase B OS=Mus musculus GN=Helb PE=1 SV=2	Q6NVF4	DNA helicase B	Helb	S	1026	1.0948	3	1.1634	1.1109	1.0101	0.781931		Casein kinase I substrate motif;DNA dependent Protein kinase substrate motif;ERK1,2 kinase substrate motif;G protein-coupled receptor kinase 1 substrate motif;GSK3 kinase substrate motif;GSK-3, ERK1, ERK2, CDK5 substrate motif;WW domain binding motif	biosynthetic process;cellular biosynthetic process;cellular macromolecule biosynthetic process;cellular macromolecule metabolic process;cellular metabolic process;cellular nitrogen compound metabolic process;cellular process;DNA conformation change;DNA duplex unwinding;DNA geometric change;DNA metabolic process;DNA replication;DNA replication, synthesis of RNA primer;DNA-dependent DNA replication…	5'-3' DNA helicase activity;adenyl nucleotide binding;adenyl ribonucleotide binding;ATP binding;ATPase activity;ATPase activity, coupled;ATP-dependent 5'-3' DNA helicase activity;ATP-dependent DNA helicase activity;ATP-dependent helicase activity;binding;catalytic activity;DNA helicase activity;DNA-dependent ATPase activity;helicase activity;hydrolase activity;hydrolase activity, acting on acid a…	alpha DNA polymerase:primase complex;cell part;chromosomal part;intracellular organelle part;intracellular part;macromolecular complex;nuclear chromosome part;nuclear part;organelle part;protein complex		1	65.2858	1	FDEESPSKFRMVEAPSPQVSSVFQNMRLNTL
>sp|Q6PFD9|NUP98_MOUSE Nuclear pore complex protein Nup98-Nup96 OS=Mus musculus GN=Nup98 PE=1 SV=2	Q6PFD9	Nuclear pore complex protein Nup98-Nup96;Nuclear pore complex protein Nup98;Nuclear pore complex protein Nup96	Nup98	S	1027	0.91247	2	0.83265	0.99229		0.331898		Casein kinase I substrate motif;ERK1,2 kinase substrate motif;G protein-coupled receptor kinase 1 substrate motif;Growth associated histone HI kinase substrate motif;GSK-3, ERK1, ERK2, CDK5 substrate motif;PKA kinase substrate motif;PKC kinase substrate motif;WW domain binding motif	biosynthetic process;cellular biosynthetic process;cellular component assembly;cellular component assembly at cellular level;cellular component organization;cellular component organization at cellular level;cellular component organization or biogenesis;cellular component organization or biogenesis at cellular level;cellular macromolecular complex assembly;cellular macromolecular complex subunit o…	binding;peptide binding;structural constituent of nuclear pore;structural molecule activity	cell part;chromosomal part;inclusion body;intracellular membrane-bounded organelle;intracellular non-membrane-bounded organelle;intracellular organelle;intracellular organelle part;intracellular part;kinetochore;macromolecular complex;membrane;membrane-bounded organelle;non-membrane-bounded organelle;nuclear inclusion body;nuclear membrane;nuclear part;nuclear periphery;nucleoplasm;nucleus;organe…	RNA transport	1	133.383	1	FGHIPSKGETVQEICSPRLPISASHSSKSRS
>sp|Q6PR54|RIF1_MOUSE Telomere-associated protein RIF1 OS=Mus musculus GN=Rif1 PE=1 SV=2;>sp|Q6PR54-3|RIF1_MOUSE Isoform 3 of Telomere-associated protein RIF1 OS=Mus musculus GN=Rif1;>sp|Q6PR54-2|RIF1_MOUSE Isoform 2 of Telomere-associated protein RIF1 OS=	Q6PR54	Telomere-associated protein RIF1	Rif1	S	1028;1035;1028	1.0069	1			1.0069	0		AMP-activated protein kinase substrate motif;MDC1 BRCT domain binding motif;PKA kinase substrate motif;Plk1 PBD domain binding motif	biological regulation;cell cycle;cellular process;cellular response to stimulus;cellular response to stress;developmental process;negative regulation of biological process;negative regulation of cell differentiation;negative regulation of cellular process;negative regulation of developmental process;regulation of biological process;regulation of cell differentiation;regulation of cellular process…	binding;protein binding	cell part;chromosomal part;chromosome, telomeric region;cytoplasm;cytoskeletal part;female pronucleus;intracellular membrane-bounded organelle;intracellular non-membrane-bounded organelle;intracellular organelle;intracellular organelle part;intracellular part;male pronucleus;membrane-bounded organelle;non-membrane-bounded organelle;nucleus;organelle;organelle part;pronucleus;spindle		0.83445	9.12791	1	KKKKVKLSAKLKLESSSPKIKSGKLLEEEKS
>sp|Q80U93|NU214_MOUSE Nuclear pore complex protein Nup214 OS=Mus musculus GN=Nup214 PE=1 SV=2	Q80U93	Nuclear pore complex protein Nup214	Nup214	S	1029	1.01182	3	1.2971	0.91266	0.82571	0.0138852		14-3-3 domain binding motif;Calmodulin-dependent protein kinase II alpha substrate motif;Calmodulin-dependent protein kinase II substrate motif;Calmodulin-dependent protein kinase IV substrate motif;Chk1 kinase substrate motif;DNA dependent Protein kinase substrate motif;G protein-coupled receptor kinase 1 substrate motif;GSK3 kinase substrate motif;Phosphorylase kinase substrate motif;PKA kinase…	biological regulation;establishment of localization;establishment of localization in cell;establishment of protein localization;establishment of RNA localization;intracellular protein transport;intracellular transport;mRNA export from nucleus;mRNA transport;nuclear export;nuclear import;nuclear transport;nucleic acid transport;nucleobase-containing compound transport;nucleocytoplasmic transport;p…	nucleocytoplasmic transporter activity;transporter activity	cell part;intracellular organelle part;intracellular part;macromolecular complex;membrane part;nuclear part;nuclear pore;organelle part;pore complex;protein complex	RNA transport	0.982788	17.5668	1	AVVPVPRHAPVVRTPSIQPSLLPQSMPFAKP
>sp|Q6PR54|RIF1_MOUSE Telomere-associated protein RIF1 OS=Mus musculus GN=Rif1 PE=1 SV=2;>sp|Q6PR54-3|RIF1_MOUSE Isoform 3 of Telomere-associated protein RIF1 OS=Mus musculus GN=Rif1;>sp|Q6PR54-2|RIF1_MOUSE Isoform 2 of Telomere-associated protein RIF1 OS=	Q6PR54	Telomere-associated protein RIF1	Rif1	S	1029;1036;1029	1.065	2	1.0243	1.1057		0.41951		Casein kinase I substrate motif;ERK1,2 kinase substrate motif;Growth associated histone HI kinase substrate motif;GSK-3, ERK1, ERK2, CDK5 substrate motif;MDC1 BRCT domain binding motif;PKA kinase substrate motif;PKC kinase substrate motif;Plk1 PBD domain binding motif;WW domain binding motif	biological regulation;cell cycle;cellular process;cellular response to stimulus;cellular response to stress;developmental process;negative regulation of biological process;negative regulation of cell differentiation;negative regulation of cellular process;negative regulation of developmental process;regulation of biological process;regulation of cell differentiation;regulation of cellular process…	binding;protein binding	cell part;chromosomal part;chromosome, telomeric region;cytoplasm;cytoskeletal part;female pronucleus;intracellular membrane-bounded organelle;intracellular non-membrane-bounded organelle;intracellular organelle;intracellular organelle part;intracellular part;male pronucleus;membrane-bounded organelle;non-membrane-bounded organelle;nucleus;organelle;organelle part;pronucleus;spindle		0.982995	17.654	1	KKKVKLSAKLKLESSSPKIKSGKLLEEEKST
>sp|Q3U9G9|LBR_MOUSE Lamin-B receptor OS=Mus musculus GN=Lbr PE=1 SV=2	Q3U9G9	Lamin-B receptor	Lbr	S	103	1.125	1	1.125			0		14-3-3 domain binding motif;Calmodulin-dependent protein kinase II substrate motif;Casein kinase II substrate motif;PKA kinase substrate motif;PKC kinase substrate motif;ZIP kinase substrate motif		binding;catalytic activity;DNA binding;nucleic acid binding;oxidoreductase activity;oxidoreductase activity, acting on the CH-CH group of donors;oxidoreductase activity, acting on the CH-CH group of donors, NAD or NADP as acceptor	cell part;cytoplasmic part;envelope;integral to membrane;intracellular membrane-bounded organelle;intracellular organelle;intracellular organelle part;intracellular part;intrinsic to membrane;membrane;membrane part;membrane-bounded organelle;mitochondrion;nuclear envelope;nuclear inner membrane;nuclear lamina;nuclear membrane;nuclear part;organelle;organelle envelope;organelle inner membrane;orga…		0.999998	56.4411	1;2	SRSPGRAPKGSRRSVSASHEGDVKEKKEKEM
>sp|Q6P542|ABCF1_MOUSE ATP-binding cassette sub-family F member 1 OS=Mus musculus GN=Abcf1 PE=1 SV=1	Q6P542	ATP-binding cassette sub-family F member 1	Abcf1	S	103	1.14803	3	1.403	1.0402	1.0009	0.444076		G protein-coupled receptor kinase 1 substrate motif;GSK3 kinase substrate motif;Phosphorylase kinase substrate motif;PKA kinase substrate motif;PKC kinase substrate motif	biological regulation;cellular process;positive regulation of biological process;positive regulation of biosynthetic process;positive regulation of cellular biosynthetic process;positive regulation of cellular metabolic process;positive regulation of cellular process;positive regulation of cellular protein metabolic process;positive regulation of macromolecule biosynthetic process;positive regula…	adenyl nucleotide binding;adenyl ribonucleotide binding;ATP binding;ATPase activity;binding;catalytic activity;hydrolase activity;hydrolase activity, acting on acid anhydrides;hydrolase activity, acting on acid anhydrides, in phosphorus-containing anhydrides;nucleic acid binding;nucleoside-triphosphatase activity;nucleotide binding;purine nucleotide binding;purine ribonucleoside triphosphate bind…	cell part;cytoplasm;cytoplasmic part;envelope;intracellular non-membrane-bounded organelle;intracellular organelle;intracellular organelle part;intracellular part;macromolecular complex;non-membrane-bounded organelle;nuclear envelope;nuclear part;nucleoplasm;organelle;organelle envelope;organelle part;polysomal ribosome;ribonucleoprotein complex;ribosome		1	86.7912	1;2	DDSDERVLMERLKQLSVPASDEEDEVPAPIP
>sp|Q8C6G8|WDR26_MOUSE WD repeat-containing protein 26 OS=Mus musculus GN=Wdr26 PE=2 SV=3	Q8C6G8	WD repeat-containing protein 26	Wdr26	S	103	0.91653	2		0.56446	1.2686	0.125565		Casein kinase II substrate motif;Pyruvate dehydrogenase kinase substrate motif			cell part;cytoplasm;intracellular membrane-bounded organelle;intracellular organelle;intracellular part;membrane-bounded organelle;nucleus;organelle		0.999972	45.5335	1	PELGSSLKKKKRLSQSDEDVIRLIGQHLNGL
>sp|Q9QXK2|RAD18_MOUSE E3 ubiquitin-protein ligase RAD18 OS=Mus musculus GN=Rad18 PE=1 SV=2	Q9QXK2	E3 ubiquitin-protein ligase RAD18	Rad18	S	103	0.838683	3	0.6934	0.96243	0.86022	0.714254		Casein kinase II substrate motif;ERK1,2 kinase substrate motif;G protein-coupled receptor kinase 1 substrate motif;GSK3 kinase substrate motif;GSK-3, ERK1, ERK2, CDK5 substrate motif;MAPKAPK2 kinase substrate motif;WW domain binding motif	biological regulation;cellular macromolecule metabolic process;cellular metabolic process;cellular nitrogen compound metabolic process;cellular process;cellular protein metabolic process;cellular response to stimulus;cellular response to stress;DNA metabolic process;DNA repair;gamete generation;macromolecule metabolic process;macromolecule modification;male gamete generation;metabolic process;mul…	binding;catalytic activity;cation binding;DNA binding;ion binding;ligase activity;metal ion binding;nucleic acid binding;polyubiquitin binding;protein binding;small conjugating protein binding;transition metal ion binding;ubiquitin binding;zinc ion binding	cell part;chromatin;chromosomal part;chromosome;intracellular membrane-bounded organelle;intracellular non-membrane-bounded organelle;intracellular organelle;intracellular organelle part;intracellular part;membrane-bounded organelle;non-membrane-bounded organelle;nucleus;organelle;organelle part;sex chromosome;XY body		0.999985	50.2038	1;2	ARTHLLQFALESPPISPVSSTSKKVVVKVHN
>sp|Q04735-2|CDK16_MOUSE Isoform Short of Cyclin-dependent kinase 16 OS=Mus musculus GN=Cdk16;>sp|Q04735|CDK16_MOUSE Cyclin-dependent kinase 16 OS=Mus musculus GN=Cdk16 PE=1 SV=1	Q04735-2	Cyclin-dependent kinase 16	Cdk16	S	103;138	0.76564	1	0.76564			0	CDK2	ERK1,2 kinase substrate motif;GSK-3, ERK1, ERK2, CDK5 substrate motif;WW domain binding motif	biological regulation;cell projection organization;cellular component organization;cellular component organization at cellular level;cellular component organization or biogenesis;cellular component organization or biogenesis at cellular level;cellular process;establishment of localization;establishment of localization in cell;exocytosis;gamete generation;growth hormone secretion;hormone secretion…	adenyl nucleotide binding;adenyl ribonucleotide binding;ATP binding;binding;catalytic activity;cyclin-dependent protein kinase activity;kinase activity;nucleotide binding;phosphotransferase activity, alcohol group as acceptor;protein kinase activity;protein serine/threonine kinase activity;purine nucleotide binding;purine ribonucleoside triphosphate binding;purine ribonucleotide binding;ribonucle…	cell junction;cell part;cell projection;cytoplasmic membrane-bounded vesicle;cytoplasmic part;cytoplasmic vesicle;extrinsic to internal side of plasma membrane;extrinsic to membrane;extrinsic to plasma membrane;intracellular membrane-bounded organelle;intracellular organelle;intracellular part;membrane part;membrane-bounded organelle;membrane-bounded vesicle;neuron projection;organelle;plasma mem…		0.999878	39.1627	1	DIRLPEGYLEKLTLNSPIFDKPLSRRLRRVS
>sp|G5E870|TRIPC_MOUSE E3 ubiquitin-protein ligase TRIP12 OS=Mus musculus GN=Trip12 PE=1 SV=1	G5E870	E3 ubiquitin-protein ligase TRIP12	Trip12	S	1030	1.0394	3	0.98409	1.0759	1.0582	0.485964		PKA kinase substrate motif;PKC kinase substrate motif	biological regulation;cellular macromolecule metabolic process;cellular metabolic process;cellular nitrogen compound metabolic process;cellular process;cellular protein metabolic process;cellular response to stimulus;cellular response to stress;developmental process;DNA metabolic process;DNA repair;embryo development;macromolecule metabolic process;macromolecule modification;metabolic process;neg…	acid-amino acid ligase activity;catalytic activity;ligase activity;ligase activity, forming carbon-nitrogen bonds;small conjugating protein ligase activity;ubiquitin-protein ligase activity	cell part;cytoplasm;intracellular membrane-bounded organelle;intracellular organelle;intracellular organelle part;intracellular part;membrane-bounded organelle;nuclear part;nucleoplasm;nucleus;organelle;organelle part	Ubiquitin mediated proteolysis	1	82.3557	1	HSRDDSLDLSPQGRLSDVLKRKRLPKRGPRR
>sp|Q64700|RBL2_MOUSE Retinoblastoma-like protein 2 OS=Mus musculus GN=Rbl2 PE=1 SV=3	Q64700	Retinoblastoma-like protein 2	Rbl2	S	1031	0.941503	3	1.0216	0.93906	0.86385	0.492367		ERK1,2 kinase substrate motif;GSK-3, ERK1, ERK2, CDK5 substrate motif;WW domain binding motif	biological regulation;biosynthetic process;cell cycle;cellular biosynthetic process;cellular component organization;cellular component organization at cellular level;cellular component organization or biogenesis;cellular component organization or biogenesis at cellular level;cellular macromolecule biosynthetic process;cellular macromolecule metabolic process;cellular metabolic process;cellular ni…	binding;DNA binding;nucleic acid binding;protein binding	cell part;cytoplasm;intracellular membrane-bounded organelle;intracellular non-membrane-bounded organelle;intracellular organelle;intracellular organelle part;intracellular part;macromolecular complex;membrane-bounded organelle;non-membrane-bounded organelle;nuclear part;nucleolus;nucleoplasm part;nucleus;organelle;organelle part;protein complex;transcription factor complex	Cell cycle;TGF-beta signaling pathway	1	70.2016	2	MKYSQANAQTDTPPLSPYPFVRTGSPRRVQL
>sp|Q64701|RBL1_MOUSE Retinoblastoma-like protein 1 OS=Mus musculus GN=Rbl1 PE=1 SV=3	Q64701	Retinoblastoma-like protein 1	Rbl1	S	1031	0.8956	1	0.8956			0			biological regulation;biosynthetic process;cell cycle;cellular biosynthetic process;cellular component organization;cellular component organization at cellular level;cellular component organization or biogenesis;cellular component organization or biogenesis at cellular level;cellular macromolecule biosynthetic process;cellular macromolecule metabolic process;cellular metabolic process;cellular ni…	binding;protein binding	cell part;intracellular membrane-bounded organelle;intracellular organelle;intracellular organelle part;intracellular part;macromolecular complex;membrane-bounded organelle;nuclear part;nucleoplasm part;nucleus;organelle;organelle part;protein complex;transcription factor complex	Cell cycle;TGF-beta signaling pathway	0.994202	22.3422	1	IRQGEQKTKKRVIAISGDADSPAKRLCQEND
>sp|A2A884|ZEP3_MOUSE Transcription factor HIVEP3 OS=Mus musculus GN=Hivep3 PE=1 SV=1	A2A884	Transcription factor HIVEP3	Hivep3	S	1032	1.0295	1	1.0295			0		14-3-3 domain binding motif;Calmodulin-dependent protein kinase II alpha substrate motif;Calmodulin-dependent protein kinase II substrate motif;Calmodulin-dependent protein kinase IV substrate motif;Chk1 kinase substrate motif;CLK1 kinase substrate motif;G protein-coupled receptor kinase 1 substrate motif;Phosphorylase kinase substrate motif;PKA kinase substrate motif;PKC kinase substrate motif	biological regulation;biosynthetic process;cell differentiation;cellular biosynthetic process;cellular developmental process;cellular macromolecule biosynthetic process;cellular macromolecule metabolic process;cellular metabolic process;cellular nitrogen compound metabolic process;cellular process;developmental process;macromolecule biosynthetic process;macromolecule metabolic process;metabolic p…	binding;cation binding;DNA binding;ion binding;metal ion binding;nucleic acid binding	cell part;cytoplasm;intracellular membrane-bounded organelle;intracellular organelle;intracellular part;membrane-bounded organelle;nucleus;organelle		1	84.0255	1	AAPPERRKCFLVRQASLNRPPEAELEAVPKG
>sp|Q8C9B9|DIDO1_MOUSE Death-inducer obliterator 1 OS=Mus musculus GN=Dido1 PE=1 SV=4;>sp|Q8C9B9-3|DIDO1_MOUSE Isoform 3 of Death-inducer obliterator 1 OS=Mus musculus GN=Dido1	Q8C9B9	Death-inducer obliterator 1	Dido1	S	1033;1033	0.9724	2		1.0224	0.9224	0.188128		b-Adrenergic Receptor kinase substrate motif;Casein kinase II substrate motif;G protein-coupled receptor kinase 1 substrate motif;MAPKAPK2 kinase substrate motif	biosynthetic process;cellular biosynthetic process;cellular macromolecule biosynthetic process;cellular macromolecule metabolic process;cellular metabolic process;cellular nitrogen compound metabolic process;cellular process;macromolecule biosynthetic process;macromolecule metabolic process;metabolic process;nitrogen compound metabolic process;nucleic acid metabolic process;nucleobase-containing …	binding;cation binding;ion binding;metal ion binding;transition metal ion binding;zinc ion binding	cell part;cytoplasm;cytoskeletal part;intracellular membrane-bounded organelle;intracellular non-membrane-bounded organelle;intracellular organelle;intracellular organelle part;intracellular part;membrane-bounded organelle;non-membrane-bounded organelle;nuclear part;nucleoplasm;nucleus;organelle;organelle part;spindle		0.644029	4.98458	1	DPRYLSVPPSPSISESRSPPEGDTTLFLSRL
>sp|Q925J9-4|MED1_MOUSE Isoform 4 of Mediator of RNA polymerase II transcription subunit 1 OS=Mus musculus GN=Med1;>sp|Q925J9|MED1_MOUSE Mediator of RNA polymerase II transcription subunit 1 OS=Mus musculus GN=Med1 PE=1 SV=2	Q925J9-4	Mediator of RNA polymerase II transcription subunit 1	Med1	S	1034;1049	0.9688	1	0.9688			0		ATM kinase substrate motif;Casein kinase II substrate motif;DNA dependent Protein kinase substrate motif;G protein-coupled receptor kinase 1 substrate motif;MAPKAPK2 kinase substrate motif	alcohol metabolic process;amine metabolic process;anatomical structure development;anatomical structure formation involved in morphogenesis;anatomical structure morphogenesis;androgen biosynthetic process;androgen metabolic process;androgen receptor signaling pathway;angiogenesis;appendage morphogenesis;benzene-containing compound metabolic process;biological regulation;biosynthetic process;body …	binding;chromatin binding;chromatin DNA binding;core promoter binding;core promoter proximal region DNA binding;core promoter proximal region sequence-specific DNA binding;DNA binding;hormone receptor binding;ligand-dependent nuclear receptor transcription coactivator activity;nuclear hormone receptor binding;nucleic acid binding;nucleic acid binding transcription factor activity;protein binding;…	cell part;chromatin;chromosomal part;intracellular membrane-bounded organelle;intracellular non-membrane-bounded organelle;intracellular organelle;intracellular organelle part;intracellular part;macromolecular complex;mediator complex;membrane-bounded organelle;non-membrane-bounded organelle;nuclear part;nucleolus;nucleoplasm;nucleoplasm part;nucleus;organelle;organelle part;protein complex;prote…		0.775368	5.38043	1	PTSTGGSKSPGSSGRSQTPPGVATPPIPKIT
>sp|Q8C9B9|DIDO1_MOUSE Death-inducer obliterator 1 OS=Mus musculus GN=Dido1 PE=1 SV=4;>sp|Q8C9B9-3|DIDO1_MOUSE Isoform 3 of Death-inducer obliterator 1 OS=Mus musculus GN=Dido1	Q8C9B9	Death-inducer obliterator 1	Dido1	S	1035;1035	0.993117	3	1.0112	0.99945	0.9687	0.200332		Casein kinase I substrate motif;Casein kinase II substrate motif;ERK1,2 kinase substrate motif;Growth associated histone HI kinase substrate motif;GSK-3, ERK1, ERK2, CDK5 substrate motif;MAPKAPK2 kinase substrate motif;WW domain binding motif	biosynthetic process;cellular biosynthetic process;cellular macromolecule biosynthetic process;cellular macromolecule metabolic process;cellular metabolic process;cellular nitrogen compound metabolic process;cellular process;macromolecule biosynthetic process;macromolecule metabolic process;metabolic process;nitrogen compound metabolic process;nucleic acid metabolic process;nucleobase-containing …	binding;cation binding;ion binding;metal ion binding;transition metal ion binding;zinc ion binding	cell part;cytoplasm;cytoskeletal part;intracellular membrane-bounded organelle;intracellular non-membrane-bounded organelle;intracellular organelle;intracellular organelle part;intracellular part;membrane-bounded organelle;non-membrane-bounded organelle;nuclear part;nucleoplasm;nucleus;organelle;organelle part;spindle		1	76.3215	1	RYLSVPPSPSISESRSPPEGDTTLFLSRLNT
>sp|O35099|M3K5_MOUSE Mitogen-activated protein kinase kinase kinase 5 OS=Mus musculus GN=Map3k5 PE=1 SV=3	O35099	Mitogen-activated protein kinase kinase kinase 5	Map3k5	S	1036	1.05875	3	1.1506	0.99836	1.0273	0.500752		Casein kinase I substrate motif;G protein-coupled receptor kinase 1 substrate motif;GSK3 kinase substrate motif	activation of MAPK activity;biological regulation;cellular macromolecule metabolic process;cellular metabolic process;cellular process;cellular protein metabolic process;cellular response to chemical stimulus;cellular response to hydrogen peroxide;cellular response to oxidative stress;cellular response to reactive oxygen species;cellular response to stimulus;cellular response to stress;defense re…	adenyl nucleotide binding;adenyl ribonucleotide binding;apoptotic protease activator activity;ATP binding;binding;caspase activator activity;caspase regulator activity;catalytic activity;cation binding;enzyme activator activity;enzyme binding;enzyme regulator activity;identical protein binding;ion binding;kinase activity;kinase binding;magnesium ion binding;MAP kinase kinase kinase activity;metal…	cell part;cytoplasmic part;endoplasmic reticulum;intracellular membrane-bounded organelle;intracellular organelle;intracellular part;membrane-bounded organelle;organelle	Amyotrophic lateral sclerosis (ALS);MAPK signaling pathway;Neurotrophin signaling pathway;Protein processing in endoplasmic reticulum	1	72.8987	1;2	RTLFLGIPDENFEDHSAPPSPEEKDSGFFML
>sp|Q64701|RBL1_MOUSE Retinoblastoma-like protein 1 OS=Mus musculus GN=Rbl1 PE=1 SV=3	Q64701	Retinoblastoma-like protein 1	Rbl1	S	1036	1.0963	3	1.1082	1.1648	1.0159	0.860948		b-Adrenergic Receptor kinase substrate motif;Casein kinase I substrate motif;Cdc2 kinase substrate motif;CDK kinase substrate motif;CDK1,2,4,6 kinase substrate motif;ERK1,2 kinase substrate motif;GSK-3, ERK1, ERK2, CDK5 substrate motif;WW domain binding motif	biological regulation;biosynthetic process;cell cycle;cellular biosynthetic process;cellular component organization;cellular component organization at cellular level;cellular component organization or biogenesis;cellular component organization or biogenesis at cellular level;cellular macromolecule biosynthetic process;cellular macromolecule metabolic process;cellular metabolic process;cellular ni…	binding;protein binding	cell part;intracellular membrane-bounded organelle;intracellular organelle;intracellular organelle part;intracellular part;macromolecular complex;membrane-bounded organelle;nuclear part;nucleoplasm part;nucleus;organelle;organelle part;protein complex;transcription factor complex	Cell cycle;TGF-beta signaling pathway	1	93.0094	1	QKTKKRVIAISGDADSPAKRLCQENDDVLLK
>sp|Q69ZJ7|RIC1_MOUSE Protein RIC1 homolog OS=Mus musculus GN=Kiaa1432 PE=2 SV=2	Q69ZJ7	Protein RIC1 homolog	Kiaa1432	S	1036	0.92354	1	0.92354			0		Calmodulin-dependent protein kinase II substrate motif;Casein kinase II substrate motif;Chk1 kinase substrate motif;PKA kinase substrate motif;PKC kinase substrate motif			cell part;integral to membrane;intrinsic to membrane;membrane part		0.998716	29.3131	1	AENVPPGKFGLQKTLSMPTGPSGKRWSKDSE
>sp|Q6PFD9|NUP98_MOUSE Nuclear pore complex protein Nup98-Nup96 OS=Mus musculus GN=Nup98 PE=1 SV=2	Q6PFD9	Nuclear pore complex protein Nup98-Nup96;Nuclear pore complex protein Nup98;Nuclear pore complex protein Nup96	Nup98	S	1037	0.94182	1	0.94182			0		Casein kinase II substrate motif;MAPKAPK2 kinase substrate motif;PKA kinase substrate motif;PKC kinase substrate motif	biosynthetic process;cellular biosynthetic process;cellular component assembly;cellular component assembly at cellular level;cellular component organization;cellular component organization at cellular level;cellular component organization or biogenesis;cellular component organization or biogenesis at cellular level;cellular macromolecular complex assembly;cellular macromolecular complex subunit o…	binding;peptide binding;structural constituent of nuclear pore;structural molecule activity	cell part;chromosomal part;inclusion body;intracellular membrane-bounded organelle;intracellular non-membrane-bounded organelle;intracellular organelle;intracellular organelle part;intracellular part;kinetochore;macromolecular complex;membrane;membrane-bounded organelle;non-membrane-bounded organelle;nuclear inclusion body;nuclear membrane;nuclear part;nuclear periphery;nucleoplasm;nucleus;organe…	RNA transport	0.968604	16.5531	1	VQEICSPRLPISASHSSKSRSIVGGLLQSKF
>sp|B2RQC6|PYR1_MOUSE CAD protein OS=Mus musculus GN=Cad PE=2 SV=1;>sp|B2RQC6-2|PYR1_MOUSE Isoform 2 of CAD protein OS=Mus musculus GN=Cad	B2RQC6		Cad	S	1038;1038	0.87673	3	0.94789	0.84334	0.83896	1.08076		Casein kinase II substrate motif;ERK1,2 kinase substrate motif;GSK-3, ERK1, ERK2, CDK5 substrate motif;WW domain binding motif	amine catabolic process;amine metabolic process;anatomical structure morphogenesis;biological regulation;biosynthetic process;body fluid secretion;carbamoyl phosphate biosynthetic process;carbamoyl phosphate metabolic process;carboxylic acid catabolic process;carboxylic acid metabolic process;catabolic process;cellular amine metabolic process;cellular amino acid catabolic process;cellular amino a…	adenyl nucleotide binding;adenyl ribonucleotide binding;amine binding;amino acid binding;aspartate carbamoyltransferase activity;ATP binding;binding;carbamoyl-phosphate synthase (glutamine-hydrolyzing) activity;carbon-nitrogen ligase activity, with glutamine as amido-N-donor;carboxyl- or carbamoyltransferase activity;carboxylic acid binding;catalytic activity;cation binding;dihydroorotase activit…	axon part;cell body;cell part;cell projection part;cytoplasmic part;cytosol;intracellular organelle part;intracellular part;macromolecular complex;neuronal cell body;nuclear matrix;nuclear part;organelle part;protein complex;synapse part;terminal button	Alanine, aspartate and glutamate metabolism;Pyrimidine metabolism	0.99457	22.6293	1	MAMALHRQQCRVLGTSPEAIDSAENRFKFSR
>sp|A2A6A1|GPTC8_MOUSE G patch domain-containing protein 8 OS=Mus musculus GN=Gpatch8 PE=1 SV=1	A2A6A1	G patch domain-containing protein 8	Gpatch8	S	1039	1.1269	1	1.1269			0		14-3-3 domain binding motif;Calmodulin-dependent protein kinase I substrate motif;Calmodulin-dependent protein kinase II substrate motif;Calmodulin-dependent protein kinase IV substrate motif;Casein kinase II substrate motif;Chk1 kinase substrate motif;ERK1,2 kinase substrate motif;GSK-3, ERK1, ERK2, CDK5 substrate motif;PKA kinase substrate motif;PKC kinase substrate motif;WW domain binding motif		binding;cation binding;ion binding;metal ion binding;nucleic acid binding;protein binding			0.999855	40.6897	1;2	SGRRDFIRSKIYRSQSPHYFQSGRGEGPGKK
>sp|P40142|TKT_MOUSE Transketolase OS=Mus musculus GN=Tkt PE=1 SV=1	P40142	Transketolase	Tkt	S	104	0.42797	1	0.42797			0		14-3-3 domain binding motif;Calmodulin-dependent protein kinase II substrate motif;MAPKAPK2 kinase substrate motif;PKA kinase substrate motif;PKC epsilon kinase substrate motif;PKC kinase substrate motif	alcohol metabolic process;aldehyde biosynthetic process;biological regulation;biosynthetic process;carbohydrate metabolic process;cellular aldehyde metabolic process;cellular biosynthetic process;cellular carbohydrate metabolic process;cellular metabolic process;cellular process;glyceraldehyde-3-phosphate biosynthetic process;glyceraldehyde-3-phosphate metabolic process;metabolic process;monosacc…	binding;catalytic activity;cation binding;cofactor binding;ion binding;metal ion binding;transferase activity;transferase activity, transferring aldehyde or ketonic groups;transketolase activity	cell part;intracellular membrane-bounded organelle;intracellular organelle;intracellular part;membrane-bounded organelle;nucleus;organelle	Biosynthesis of ansamycins;Carbon fixation in photosynthetic organisms;Pentose phosphate pathway	0.967006	14.67	1	AGFLPEAELLNLRKISSDLDGHPVPKQAFTD
>sp|P47955|RLA1_MOUSE 60S acidic ribosomal protein P1 OS=Mus musculus GN=Rplp1 PE=2 SV=1	P47955	60S acidic ribosomal protein P1	Rplp1	S	104	0.965833	3	1.0255	0.97649	0.89551	0.299389		b-Adrenergic Receptor kinase substrate motif;Casein kinase II substrate motif;G protein-coupled receptor kinase 1 substrate motif;Pyruvate dehydrogenase kinase substrate motif	biosynthetic process;cellular biosynthetic process;cellular macromolecule biosynthetic process;cellular macromolecule metabolic process;cellular metabolic process;cellular process;macromolecule biosynthetic process;macromolecule metabolic process;metabolic process;translational elongation	structural constituent of ribosome;structural molecule activity	cell part;cytoplasmic part;intracellular non-membrane-bounded organelle;intracellular organelle;intracellular part;macromolecular complex;non-membrane-bounded organelle;organelle;ribonucleoprotein complex;ribosome	Ribosome	1	77.894	1;2	AEEKKVEAKKEESEESEDDMGFGLFD_____
>sp|P62908|RS3_MOUSE 40S ribosomal protein S3 OS=Mus musculus GN=Rps3 PE=1 SV=1	P62908	40S ribosomal protein S3	Rps3	S	104	0.89572	3	0.93745	0.87509	0.87462	1.3456		b-Adrenergic Receptor kinase substrate motif;Casein kinase II substrate motif;PKA kinase substrate motif;PKC kinase substrate motif	activation of caspase activity;biological regulation;biosynthetic process;catabolic process;cellular biosynthetic process;cellular catabolic process;cellular macromolecule biosynthetic process;cellular macromolecule catabolic process;cellular macromolecule metabolic process;cellular metabolic process;cellular nitrogen compound metabolic process;cellular process;cellular protein metabolic process;…	binding;carbon-oxygen lyase activity;catalytic activity;damaged DNA binding;DNA binding;DNA-(apurinic or apyrimidinic site) lyase activity;lyase activity;mRNA binding;nucleic acid binding;RNA binding;structural constituent of ribosome;structural molecule activity	cell part;cell projection;cell projection membrane;cell projection part;cytoplasm;cytosolic small ribosomal subunit;dendrite;endomembrane system;intracellular membrane-bounded organelle;intracellular organelle;intracellular organelle part;intracellular part;leading edge membrane;macromolecular complex;membrane part;membrane-bounded organelle;neuron projection;nucleus;organelle;organelle part;plas…	Ribosome	1	55.0972	1	EKVATRGLCAIAQAESLRYKLLGGLAVRRAC
>sp|Q69ZC8|GPAM1_MOUSE GPALPP motifs-containing protein 1 OS=Mus musculus GN=Gpalpp1 PE=1 SV=2	Q69ZC8	Uncharacterized protein KIAA1704	Kiaa1704	S	104	0.87951	1	0.87951			0		b-Adrenergic Receptor kinase substrate motif;Cdc2 kinase substrate motif;CDK kinase substrate motif;CDK1,2,4,6 kinase substrate motif;ERK1,2 kinase substrate motif;G protein-coupled receptor kinase 1 substrate motif;GSK-3, ERK1, ERK2, CDK5 substrate motif;PKA kinase substrate motif;WW domain binding motif					1	67.2762	1;2	FFGPALPPGFKKQDDSPPRPIIGPALPPGFI
>sp|O35737|HNRH1_MOUSE Heterogeneous nuclear ribonucleoprotein H OS=Mus musculus GN=Hnrnph1 PE=1 SV=3;>sp|P70333|HNRH2_MOUSE Heterogeneous nuclear ribonucleoprotein H2 OS=Mus musculus GN=Hnrnph2 PE=2 SV=1	O35737	Heterogeneous nuclear ribonucleoprotein H;Heterogeneous nuclear ribonucleoprotein H, N-terminally processed;Heterogeneous nuclear ribonucleoprotein H2;Heterogeneous nuclear ribonucleoprotein H2, N-terminally processed	Hnrnph1;Hnrnph2	S	104;104	1.08698	2	0.98996		1.184	0.268726	CDK2;ERK2;	Casein kinase II substrate motif;Casein kinase II substrate motif;ERK1,2 kinase substrate motif;ERK1,2 kinase substrate motif;G protein-coupled receptor kinase 1 substrate motif;G protein-coupled receptor kinase 1 substrate motif;GSK-3, ERK1, ERK2, CDK5 substrate motif;GSK-3, ERK1, ERK2, CDK5 substrate motif;WW domain binding motif;WW domain binding motif	biological regulation;cellular macromolecule metabolic process;cellular metabolic process;cellular nitrogen compound metabolic process;cellular process;macromolecule metabolic process;metabolic process;mRNA metabolic process;mRNA processing;nitrogen compound metabolic process;nucleic acid metabolic process;nucleobase-containing compound metabolic process;primary metabolic process;regulation of bi…	binding;nucleic acid binding;nucleotide binding;RNA binding	actin cytoskeleton;catalytic step 2 spliceosome;cell part;cytoplasm;cytoskeleton;intracellular non-membrane-bounded organelle;intracellular organelle;intracellular organelle part;intracellular part;macromolecular complex;non-membrane-bounded organelle;nuclear part;nucleoplasm;organelle;organelle part;ribonucleoprotein complex;spliceosomal complex		0.999999	60.5378	1	NNVEMDWVLKHTGPNSPDTANDGFVRLRGLP;NSVEMDWVLKHTGPNSPDTANDGFVRLRGLP
>sp|Q9DC33-3|HM20A_MOUSE Isoform 3 of High mobility group protein 20A OS=Mus musculus GN=Hmg20a;>sp|Q9DC33|HM20A_MOUSE High mobility group protein 20A OS=Mus musculus GN=Hmg20a PE=2 SV=1;>sp|Q9DC33-2|HM20A_MOUSE Isoform 2 of High mobility group protein 20A	Q9DC33-3	High mobility group protein 20A	Hmg20a	S	104;104;104	1.2413	2		0.94299	1.5396	0.228698		Casein kinase II substrate motif;ERK1,2 kinase substrate motif;Growth associated histone HI kinase substrate motif;GSK-3, ERK1, ERK2, CDK5 substrate motif;WW domain binding motif	biological regulation;biosynthetic process;cellular biosynthetic process;cellular component organization;cellular component organization at cellular level;cellular component organization or biogenesis;cellular component organization or biogenesis at cellular level;cellular macromolecule biosynthetic process;cellular macromolecule metabolic process;cellular metabolic process;cellular nitrogen comp…	binding;DNA binding;nucleic acid binding;protein binding;protein dimerization activity;protein heterodimerization activity	cell part;intracellular membrane-bounded organelle;intracellular organelle;intracellular part;membrane-bounded organelle;nucleus;organelle		1	88.8982	1	GRKRKKPLRDSNAPKSPLTGYVRFMNERREQ
>sp|Q3V0J1-3|TM237_MOUSE Isoform 3 of Transmembrane protein 237 OS=Mus musculus GN=Tmem237;>sp|Q3V0J1-2|TM237_MOUSE Isoform 2 of Transmembrane protein 237 OS=Mus musculus GN=Tmem237;>sp|Q3V0J1|TM237_MOUSE Transmembrane protein 237 OS=Mus musculus GN=Tmem23	Q3V0J1-3	Transmembrane protein 237	Tmem237	S	104;114;128	0.94119	1		0.94119		0		DNA dependent Protein kinase substrate motif	anatomical structure formation involved in morphogenesis;biological regulation;cell projection assembly;cell projection organization;cellular component assembly;cellular component assembly at cellular level;cellular component assembly involved in morphogenesis;cellular component organization;cellular component organization at cellular level;cellular component organization or biogenesis;cellular c…		cell part;cell projection part;ciliary transition zone;cilium part;integral to membrane;intracellular organelle part;intracellular part;intrinsic to membrane;membrane part;organelle part		0.691732	6.52159	1	PPELETSLTERPSSPSLLRNENGIDAEPREE
>sp|Q60932-2|VDAC1_MOUSE Isoform Mt-VDAC1 of Voltage-dependent anion-selective channel protein 1 OS=Mus musculus GN=Vdac1;>sp|Q60932|VDAC1_MOUSE Voltage-dependent anion-selective channel protein 1 OS=Mus musculus GN=Vdac1 PE=1 SV=3	Q60932-2	Voltage-dependent anion-selective channel protein 1	Vdac1	S	104;117	0.967723	3	0.95187	0.951	1.0003	0.736356		Casein kinase II substrate motif;ERK1,2 kinase substrate motif;GSK-3, ERK1, ERK2, CDK5 substrate motif;WW domain binding motif	apoptosis;behavior;behavioral defense response;behavioral fear response;cell communication;cell death;cell-cell signaling;cellular process;cognition;death;defense response;fear response;learning;learning or memory;multicellular organismal process;multicellular organismal response to stress;neurological system process;neuron-neuron synaptic transmission;programmed cell death;response to stimulus;r…	anion channel activity;anion transmembrane transporter activity;binding;channel activity;gated channel activity;ion channel activity;ion transmembrane transporter activity;nucleotide binding;passive transmembrane transporter activity;porin activity;substrate-specific channel activity;substrate-specific transmembrane transporter activity;substrate-specific transporter activity;transmembrane transp…	cell part;cytoplasmic part;intracellular membrane-bounded organelle;intracellular non-membrane-bounded organelle;intracellular organelle;intracellular organelle part;intracellular part;macromolecular complex;membrane;membrane part;membrane-bounded organelle;mitochondrial inner membrane;mitochondrial membrane;mitochondrial nucleoid;mitochondrial outer membrane;mitochondrial part;mitochondrion;non-…	Calcium signaling pathway;Huntington's disease;Parkinson's disease	0.999586	35.0181	1	DQLARGLKLTFDSSFSPNTGKKNAKIKTGYK
>sp|O35099|M3K5_MOUSE Mitogen-activated protein kinase kinase kinase 5 OS=Mus musculus GN=Map3k5 PE=1 SV=3	O35099	Mitogen-activated protein kinase kinase kinase 5	Map3k5	S	1040	1.00303	3	1.1506	0.9274	0.9311	0.00784946		Casein kinase II substrate motif;DNA dependent Protein kinase substrate motif;ERK1,2 kinase substrate motif;GSK-3, ERK1, ERK2, CDK5 substrate motif;MAPKAPK2 kinase substrate motif;WW domain binding motif	activation of MAPK activity;biological regulation;cellular macromolecule metabolic process;cellular metabolic process;cellular process;cellular protein metabolic process;cellular response to chemical stimulus;cellular response to hydrogen peroxide;cellular response to oxidative stress;cellular response to reactive oxygen species;cellular response to stimulus;cellular response to stress;defense re…	adenyl nucleotide binding;adenyl ribonucleotide binding;apoptotic protease activator activity;ATP binding;binding;caspase activator activity;caspase regulator activity;catalytic activity;cation binding;enzyme activator activity;enzyme binding;enzyme regulator activity;identical protein binding;ion binding;kinase activity;kinase binding;magnesium ion binding;MAP kinase kinase kinase activity;metal…	cell part;cytoplasmic part;endoplasmic reticulum;intracellular membrane-bounded organelle;intracellular organelle;intracellular part;membrane-bounded organelle;organelle	Amyotrophic lateral sclerosis (ALS);MAPK signaling pathway;Neurotrophin signaling pathway;Protein processing in endoplasmic reticulum	1	93.5043	1;2	LGIPDENFEDHSAPPSPEEKDSGFFMLRKDS
>sp|Q6NWW5-2|KIF24_MOUSE Isoform 2 of Kinesin-like protein KIF24 OS=Mus musculus GN=Kif24;>sp|Q6NWW5|KIF24_MOUSE Kinesin-like protein KIF24 OS=Mus musculus GN=Kif24 PE=2 SV=2	Q6NWW5-2	Kinesin-like protein KIF24	Kif24	S	1040;1174	1.0949	1		1.0949		0		Casein kinase II substrate motif;G protein-coupled receptor kinase 1 substrate motif	anatomical structure formation involved in morphogenesis;cell projection assembly;cell projection organization;cellular component assembly;cellular component assembly at cellular level;cellular component assembly involved in morphogenesis;cellular component disassembly;cellular component disassembly at cellular level;cellular component movement;cellular component organization;cellular component o…	adenyl nucleotide binding;adenyl ribonucleotide binding;ATP binding;binding;catalytic activity;hydrolase activity;hydrolase activity, acting on acid anhydrides;hydrolase activity, acting on acid anhydrides, in phosphorus-containing anhydrides;microtubule motor activity;motor activity;nucleoside-triphosphatase activity;nucleotide binding;purine nucleotide binding;purine ribonucleoside triphosphate…	cell part;centriole;cytoplasmic part;cytoskeletal part;intracellular non-membrane-bounded organelle;intracellular organelle;intracellular organelle part;intracellular part;kinesin complex;macromolecular complex;microtubule;microtubule associated complex;microtubule organizing center part;non-membrane-bounded organelle;organelle;organelle part;protein complex		0.969952	15.0909	1	SKLYDDRAEETELGGSLTFPRKPSSNIHAGV
>sp|O88466|ZN106_MOUSE Zinc finger protein 106 OS=Mus musculus GN=Znf106 PE=1 SV=3;>sp|O88466-2|ZN106_MOUSE Isoform 2 of Zinc finger protein 106 OS=Mus musculus GN=Znf106	O88466	Zinc finger protein 106	Znf106	S	1041;1041	0.877393	3	0.84552	0.77566	1.011	0.656437		Casein kinase I substrate motif;Casein kinase II substrate motif;ERK1,2 kinase substrate motif;G protein-coupled receptor kinase 1 substrate motif;GSK-3, ERK1, ERK2, CDK5 substrate motif;MDC1 BRCT domain binding motif;Plk1 PBD domain binding motif;WW domain binding motif	biological regulation;cell surface receptor linked signaling pathway;cellular process;cellular response to chemical stimulus;cellular response to endogenous stimulus;cellular response to hormone stimulus;cellular response to insulin stimulus;cellular response to organic substance;cellular response to peptide hormone stimulus;cellular response to stimulus;enzyme linked receptor protein signaling p…	binding;cation binding;ion binding;metal ion binding;opioid peptide activity;protein binding;protein domain specific binding;receptor binding;SH3 domain binding	cell part;cytoplasmic part;cytosol;intracellular non-membrane-bounded organelle;intracellular organelle;intracellular organelle part;intracellular part;membrane;non-membrane-bounded organelle;nuclear part;nucleolus;organelle;organelle part		0.987996	19.1579	1	GHSIRKKRRATGDGSSPELPSLERKNKRRKI
>sp|P83741-4|WNK1_MOUSE Isoform 4 of Serine/threonine-protein kinase WNK1 OS=Mus musculus GN=Wnk1;>sp|P83741|WNK1_MOUSE Serine/threonine-protein kinase WNK1 OS=Mus musculus GN=Wnk1 PE=1 SV=2;>sp|P83741-2|WNK1_MOUSE Isoform 2 of Serine/threonine-protein kin	P83741-4	Serine/threonine-protein kinase WNK1	Wnk1	S	1041;1290;1539;1548;1136	1.3013	2	1.3609		1.2417	0.953202		Casein kinase II substrate motif;G protein-coupled receptor kinase 1 substrate motif;GSK3 kinase substrate motif	biological regulation;cellular macromolecule metabolic process;cellular metabolic process;cellular process;cellular protein metabolic process;cellular response to stimulus;establishment of localization;intracellular signal transduction;ion transport;macromolecule metabolic process;macromolecule modification;metabolic process;negative regulation of biological process;negative regulation of catalyt…	adenyl nucleotide binding;adenyl ribonucleotide binding;ATP binding;binding;catalytic activity;enzyme binding;enzyme inhibitor activity;enzyme regulator activity;kinase activity;kinase inhibitor activity;kinase regulator activity;nucleotide binding;phosphatase binding;phosphotransferase activity, alcohol group as acceptor;protein binding;protein kinase activity;protein kinase inhibitor activity;p…	cell part;cytoplasm;intracellular part		0.817552	11.6324	1;2	DPVVASTSQAPGMNLSHSASSLSLQQAFSEL
>sp|Q6PFD9|NUP98_MOUSE Nuclear pore complex protein Nup98-Nup96 OS=Mus musculus GN=Nup98 PE=1 SV=2	Q6PFD9	Nuclear pore complex protein Nup98-Nup96;Nuclear pore complex protein Nup98;Nuclear pore complex protein Nup96	Nup98	S	1042	1.03075	3	1.0079	0.94884	1.1355	0.198646		MAPKAPK2 kinase substrate motif;Phosphorylase kinase substrate motif;PKA kinase substrate motif;PKC kinase substrate motif	biosynthetic process;cellular biosynthetic process;cellular component assembly;cellular component assembly at cellular level;cellular component organization;cellular component organization at cellular level;cellular component organization or biogenesis;cellular component organization or biogenesis at cellular level;cellular macromolecular complex assembly;cellular macromolecular complex subunit o…	binding;peptide binding;structural constituent of nuclear pore;structural molecule activity	cell part;chromosomal part;inclusion body;intracellular membrane-bounded organelle;intracellular non-membrane-bounded organelle;intracellular organelle;intracellular organelle part;intracellular part;kinetochore;macromolecular complex;membrane;membrane-bounded organelle;non-membrane-bounded organelle;nuclear inclusion body;nuclear membrane;nuclear part;nuclear periphery;nucleoplasm;nucleus;organe…	RNA transport	1	79.0377	1	SPRLPISASHSSKSRSIVGGLLQSKFASGTF
>sp|Q91YE5-2|BAZ2A_MOUSE Isoform 2 of Bromodomain adjacent to zinc finger domain protein 2A OS=Mus musculus GN=Baz2a;>sp|Q91YE5|BAZ2A_MOUSE Bromodomain adjacent to zinc finger domain protein 2A OS=Mus musculus GN=Baz2a PE=1 SV=2;>sp|Q91YE5-3|BAZ2A_MOUSE Is	Q91YE5-2	Bromodomain adjacent to zinc finger domain protein 2A	Baz2a	S	1042;1042;1043	1.07242	3	0.99907	1.0014	1.2168	0.374019		Casein kinase I substrate motif;Casein kinase II substrate motif	biological regulation;biosynthetic process;cellular biosynthetic process;cellular component assembly;cellular component assembly at cellular level;cellular component organization;cellular component organization at cellular level;cellular component organization or biogenesis;cellular component organization or biogenesis at cellular level;cellular macromolecule biosynthetic process;cellular macromo…	binding;cation binding;DNA binding;histone acetyl-lysine binding;histone binding;ion binding;metal ion binding;nucleic acid binding;protein binding;RNA binding;transition metal ion binding;zinc ion binding	cell part;chromatin;chromatin remodeling complex;chromatin silencing complex;chromosomal part;heterochromatin;intracellular non-membrane-bounded organelle;intracellular organelle;intracellular organelle part;intracellular part;macromolecular complex;non-membrane-bounded organelle;nuclear part;nucleolus;organelle;organelle part;protein complex;rDNA heterochromatin		0.941117	12.0368	1	DGLGRRRSSRIMEETSGIEEEEEEENTTAVH
>sp|Q6PR54|RIF1_MOUSE Telomere-associated protein RIF1 OS=Mus musculus GN=Rif1 PE=1 SV=2;>sp|Q6PR54-3|RIF1_MOUSE Isoform 3 of Telomere-associated protein RIF1 OS=Mus musculus GN=Rif1;>sp|Q6PR54-2|RIF1_MOUSE Isoform 2 of Telomere-associated protein RIF1 OS=	Q6PR54	Telomere-associated protein RIF1	Rif1	S	1043;1050;1043	0.985627	3	0.98345	1.0731	0.90033	0.132877		Casein kinase I substrate motif	biological regulation;cell cycle;cellular process;cellular response to stimulus;cellular response to stress;developmental process;negative regulation of biological process;negative regulation of cell differentiation;negative regulation of cellular process;negative regulation of developmental process;regulation of biological process;regulation of cell differentiation;regulation of cellular process…	binding;protein binding	cell part;chromosomal part;chromosome, telomeric region;cytoplasm;cytoskeletal part;female pronucleus;intracellular membrane-bounded organelle;intracellular non-membrane-bounded organelle;intracellular organelle;intracellular organelle part;intracellular part;male pronucleus;membrane-bounded organelle;non-membrane-bounded organelle;nucleus;organelle;organelle part;pronucleus;spindle		0.996329	24.3365	1	SSPKIKSGKLLEEEKSTDFVFIPPEGKETKA
>sp|Q9QY06|MYO9B_MOUSE Unconventional myosin-IXb OS=Mus musculus GN=Myo9b PE=1 SV=2;>sp|Q9QY06-2|MYO9B_MOUSE Isoform 2 of Unconventional myosin-IXb OS=Mus musculus GN=Myo9b;>sp|Q9QY06-3|MYO9B_MOUSE Isoform 3 of Unconventional myosin-IXb OS=Mus musculus GN=	Q9QY06	Unconventional myosin-IXb	Myo9b	S	1043;1072;1043	1.12887	3	1.1974	1.1031	1.0861	1.23427		Casein kinase II substrate motif;PKA kinase substrate motif;PKC kinase substrate motif	anatomical structure morphogenesis;biological regulation;cell chemotaxis;cell migration;cell motility;cell part morphogenesis;cell projection morphogenesis;cell projection organization;cellular component morphogenesis;cellular component movement;cellular component organization;cellular component organization at cellular level;cellular component organization or biogenesis;cellular component organi…	adenyl nucleotide binding;adenyl ribonucleotide binding;ATP binding;binding;catalytic activity;cation binding;enzyme activator activity;enzyme regulator activity;GTPase activator activity;GTPase regulator activity;hydrolase activity;hydrolase activity, acting on acid anhydrides;hydrolase activity, acting on acid anhydrides, in phosphorus-containing anhydrides;ion binding;metal ion binding;microfi…	cell cortex;cell part;cell projection;cell projection part;cytoplasmic part;cytoskeletal part;filopodium tip;intracellular organelle part;intracellular part;lamellipodium;macromolecular complex;myosin complex;organelle part;perinuclear region of cytoplasm;protein complex;ruffle		0.997446	25.9183	1	IIRLQSLCRGHLQRRSFSQMVSEKQKAEQAR
>sp|Q9QY06|MYO9B_MOUSE Unconventional myosin-IXb OS=Mus musculus GN=Myo9b PE=1 SV=2;>sp|Q9QY06-2|MYO9B_MOUSE Isoform 2 of Unconventional myosin-IXb OS=Mus musculus GN=Myo9b;>sp|Q9QY06-3|MYO9B_MOUSE Isoform 3 of Unconventional myosin-IXb OS=Mus musculus GN=	Q9QY06	Unconventional myosin-IXb	Myo9b	S	1045;1074;1045	0.74934	1		0.74934		0		14-3-3 domain binding motif;ATM kinase substrate motif;Calmodulin-dependent protein kinase II substrate motif;DNA dependent Protein kinase substrate motif;G protein-coupled receptor kinase 1 substrate motif;GSK3 kinase substrate motif;PKA kinase substrate motif;PKC kinase substrate motif;ZIP kinase substrate motif	anatomical structure morphogenesis;biological regulation;cell chemotaxis;cell migration;cell motility;cell part morphogenesis;cell projection morphogenesis;cell projection organization;cellular component morphogenesis;cellular component movement;cellular component organization;cellular component organization at cellular level;cellular component organization or biogenesis;cellular component organi…	adenyl nucleotide binding;adenyl ribonucleotide binding;ATP binding;binding;catalytic activity;cation binding;enzyme activator activity;enzyme regulator activity;GTPase activator activity;GTPase regulator activity;hydrolase activity;hydrolase activity, acting on acid anhydrides;hydrolase activity, acting on acid anhydrides, in phosphorus-containing anhydrides;ion binding;metal ion binding;microfi…	cell cortex;cell part;cell projection;cell projection part;cytoplasmic part;cytoskeletal part;filopodium tip;intracellular organelle part;intracellular part;lamellipodium;macromolecular complex;myosin complex;organelle part;perinuclear region of cytoplasm;protein complex;ruffle		0.997186	25.4953	1	RLQSLCRGHLQRRSFSQMVSEKQKAEQAREA
>sp|Q6P9P6|KIF11_MOUSE Kinesin-like protein KIF11 OS=Mus musculus GN=Kif11 PE=2 SV=1	Q6P9P6	Kinesin-like protein KIF11	Kif11	S	1049	1.45455	2		1.3927	1.5164	1.12072			cell cycle process;cellular component assembly;cellular component assembly at cellular level;cellular component movement;cellular component organization;cellular component organization at cellular level;cellular component organization or biogenesis;cellular component organization or biogenesis at cellular level;cellular process;centrosome organization;centrosome separation;cytoskeleton organizati…	adenyl nucleotide binding;adenyl ribonucleotide binding;ATP binding;binding;catalytic activity;enzyme binding;hydrolase activity;hydrolase activity, acting on acid anhydrides;hydrolase activity, acting on acid anhydrides, in phosphorus-containing anhydrides;kinase binding;microtubule motor activity;motor activity;nucleoside-triphosphatase activity;nucleotide binding;protein binding;protein kinase…	cell part;cytoplasm;cytoskeletal part;intracellular non-membrane-bounded organelle;intracellular organelle;intracellular organelle part;intracellular part;kinesin complex;macromolecular complex;microtubule;microtubule associated complex;mitotic spindle;non-membrane-bounded organelle;organelle;organelle part;protein complex;spindle;spindle microtubule;spindle pole		0.984205	17.9458	1	ASDLSISKSRLPLHTSINL____________
>sp|Q3UHQ6-2|DOP2_MOUSE Isoform 2 of Protein dopey-2 OS=Mus musculus GN=Dopey2;>sp|Q3UHQ6|DOP2_MOUSE Protein dopey-2 OS=Mus musculus GN=Dopey2 PE=1 SV=3	Q3UHQ6-2	Protein dopey-2	Dopey2	S	1049;1167	1.2499	2	1.3948	1.105		0.516238		b-Adrenergic Receptor kinase substrate motif;Casein kinase II substrate motif;ERK1,2 kinase substrate motif;Growth associated histone HI kinase substrate motif;GSK-3, ERK1, ERK2, CDK5 substrate motif;PKA kinase substrate motif;PKC kinase substrate motif;WW domain binding motif	establishment of localization;establishment of protein localization;protein transport;transport				1	77.6441	1	AYSKRAALLAAFQPESPRSNARLSLVRADSD
>sp|Q3U9G9|LBR_MOUSE Lamin-B receptor OS=Mus musculus GN=Lbr PE=1 SV=2	Q3U9G9	Lamin-B receptor	Lbr	S	105	0.98295	1	0.98295			0		Casein kinase II substrate motif;MAPKAPK2 kinase substrate motif		binding;catalytic activity;DNA binding;nucleic acid binding;oxidoreductase activity;oxidoreductase activity, acting on the CH-CH group of donors;oxidoreductase activity, acting on the CH-CH group of donors, NAD or NADP as acceptor	cell part;cytoplasmic part;envelope;integral to membrane;intracellular membrane-bounded organelle;intracellular organelle;intracellular organelle part;intracellular part;intrinsic to membrane;membrane;membrane part;membrane-bounded organelle;mitochondrion;nuclear envelope;nuclear inner membrane;nuclear lamina;nuclear membrane;nuclear part;organelle;organelle envelope;organelle inner membrane;orga…		0.912779	10.2835	1	SPGRAPKGSRRSVSASHEGDVKEKKEKEMRR
>sp|Q6DFW4|NOP58_MOUSE Nucleolar protein 58 OS=Mus musculus GN=Nop58 PE=1 SV=1	Q6DFW4	Nucleolar protein 58	Nop58	S	105	0.87641	1	0.87641			0		G protein-coupled receptor kinase 1 substrate motif;GSK3 kinase substrate motif;PKA kinase substrate motif	cellular component biogenesis;cellular component biogenesis at cellular level;cellular component organization or biogenesis;cellular component organization or biogenesis at cellular level;cellular process;establishment of localization;establishment of localization in cell;establishment of protein localization;intracellular protein transport;intracellular transport;nuclear import;nuclear transport…	binding;nucleic acid binding;ribonucleoprotein binding;RNA binding;snoRNA binding;snoRNP binding	Cajal body;cell part;cytoplasm;intracellular non-membrane-bounded organelle;intracellular organelle;intracellular organelle part;intracellular part;macromolecular complex;non-membrane-bounded organelle;nuclear body;nuclear part;nucleolus;nucleoplasm part;organelle;organelle part;pre-snoRNP complex;ribonucleoprotein complex;small nucleolar ribonucleoprotein complex	Ribosome biogenesis in eukaryotes	0.986322	18.5798	1	ADAKLGGVIKEKLNLSCIHSPVVNELMRGIR
>sp|Q6DID5|MUM1_MOUSE PWWP domain-containing protein MUM1 OS=Mus musculus GN=Mum1 PE=2 SV=1	Q6DID5	PWWP domain-containing protein MUM1	Mum1	S	105	1.0451	1	1.0451			0		Casein kinase II substrate motif;ERK1,2 kinase substrate motif;GSK-3, ERK1, ERK2, CDK5 substrate motif;WW domain binding motif	cellular component organization;cellular component organization at cellular level;cellular component organization or biogenesis;cellular component organization or biogenesis at cellular level;cellular macromolecule metabolic process;cellular metabolic process;cellular nitrogen compound metabolic process;cellular process;cellular response to stimulus;cellular response to stress;chromatin organizat…	binding;chromatin binding;nucleosome binding	cell part;intracellular membrane-bounded organelle;intracellular organelle;intracellular part;membrane-bounded organelle;nucleus;organelle		0.795935	8.92515	1	SLRVALDVLNERTSLSPESHPIEDGITLSQK
>sp|Q8CHY6|P66A_MOUSE Transcriptional repressor p66 alpha OS=Mus musculus GN=Gatad2a PE=1 SV=2	Q8CHY6	Transcriptional repressor p66 alpha	Gatad2a	S	105	1.0618	1		1.0618		0		b-Adrenergic Receptor kinase substrate motif;G protein-coupled receptor kinase 1 substrate motif;GSK3 kinase substrate motif	anatomical structure development;anatomical structure morphogenesis;anterior neuropore closure;biological regulation;biosynthetic process;blood vessel development;body morphogenesis;cell death;cellular biosynthetic process;cellular macromolecule biosynthetic process;cellular macromolecule metabolic process;cellular metabolic process;cellular nitrogen compound metabolic process;cellular process;ch…	binding;binding, bridging;cation binding;ion binding;metal ion binding;protein binding;protein binding, bridging	cell part;chromatin remodeling complex;histone deacetylase complex;intracellular membrane-bounded organelle;intracellular organelle;intracellular organelle part;intracellular part;macromolecular complex;membrane-bounded organelle;nuclear body;nuclear part;nuclear speck;nucleoplasm part;nucleus;NuRD complex;organelle;organelle part;protein complex;transcriptional repressor complex		0.990108	20.1311	1;2;3	SEKRPPSPDVIVLSDSEQPSSPRVNGLTTVA
>sp|Q99L45|IF2B_MOUSE Eukaryotic translation initiation factor 2 subunit 2 OS=Mus musculus GN=Eif2s2 PE=1 SV=1	Q99L45	Eukaryotic translation initiation factor 2 subunit 2	Eif2s2	S	105	0.97111	3	0.99054	0.89119	1.0316	0.271097		b-Adrenergic Receptor kinase substrate motif;PKA kinase substrate motif;PKC kinase substrate motif	anatomical structure development;cell proliferation;cellular process;cellular process involved in reproduction;chordate embryonic development;developmental process;developmental process involved in reproduction;embryo development;embryo development ending in birth or egg hatching;gonad development;in utero embryonic development;male germ cell proliferation;male gonad development;organ development…	binding;cation binding;ion binding;metal ion binding;nucleic acid binding;RNA binding;translation factor activity, nucleic acid binding;translation initiation factor activity		RNA transport	1	95.319	1	DIDEAEEAIKDVKIESDAQEPAEPEDDLDIM
>sp|Q99P72|RTN4_MOUSE Reticulon-4 OS=Mus musculus GN=Rtn4 PE=1 SV=2	Q99P72	Reticulon-4	Rtn4	S	105	0.921155	2		0.86266	0.97965	0.381712		14-3-3 domain binding motif;Calmodulin-dependent protein kinase II substrate motif;Casein kinase II substrate motif;CLK1 kinase substrate motif;DNA dependent Protein kinase substrate motif;G protein-coupled receptor kinase 1 substrate motif;GSK3 kinase substrate motif;PKA kinase substrate motif;PKC kinase substrate motif	anatomical structure development;anatomical structure formation involved in morphogenesis;anatomical structure morphogenesis;angiogenesis;axonal fasciculation;biological regulation;cardiac epithelial to mesenchymal transition;cell migration;cell morphogenesis;cell morphogenesis involved in differentiation;cell motility;cell recognition;cellular component morphogenesis;cellular component movement;…	binding;protein binding	cell body;cell part;cell projection;cytoplasmic part;endoplasmic reticulum;endoplasmic reticulum part;envelope;integral to endoplasmic reticulum membrane;integral to membrane;integral to organelle membrane;intracellular membrane-bounded organelle;intracellular organelle;intracellular organelle part;intracellular part;intrinsic to endoplasmic reticulum membrane;intrinsic to membrane;intrinsic to o…		0.999567	33.6361	1	GPLPAAPPTAPERQPSWERSPAASAPSLPPA
>sp|Q9CXS4|CENPV_MOUSE Centromere protein V OS=Mus musculus GN=Cenpv PE=2 SV=2	Q9CXS4	Centromere protein V	Cenpv	S	105	0.98719	1			0.98719	0		Casein kinase II substrate motif;G protein-coupled receptor kinase 1 substrate motif;PKA kinase substrate motif;PKC kinase substrate motif	ameboidal cell migration;biological regulation;cell cycle phase;cell cycle process;cell migration;cell motility;cellular component assembly;cellular component assembly at cellular level;cellular component movement;cellular component organization;cellular component organization at cellular level;cellular component organization or biogenesis;cellular component organization or biogenesis at cellular…	carbon-sulfur lyase activity;catalytic activity;lyase activity	cell part;chromosomal part;condensed chromosome kinetochore;cytoplasm;cytoskeletal part;intracellular membrane-bounded organelle;intracellular non-membrane-bounded organelle;intracellular organelle;intracellular organelle part;intracellular part;kinetochore;macromolecular complex;membrane-bounded organelle;non-membrane-bounded organelle;nucleus;organelle;organelle part;protein complex;spindle mid…		1	112.023	1	EQRERWETFQKRQRLSFEGAAKLLLDTFEYQ
>sp|Q9D8T7|SLIRP_MOUSE SRA stem-loop-interacting RNA-binding protein, mitochondrial OS=Mus musculus GN=Slirp PE=1 SV=2	Q9D8T7	SRA stem-loop-interacting RNA-binding protein, mitochondrial	Slirp	S	105	0.97802	1	0.97802			0		BARD1 BRCT domain binding motif;Casein kinase II substrate motif	anatomical structure development;anatomical structure morphogenesis;biological regulation;biosynthetic process;cell development;cell motility;cell part morphogenesis;cellular biosynthetic process;cellular component morphogenesis;cellular component movement;cellular component organization;cellular component organization at cellular level;cellular component organization or biogenesis;cellular compo…	binding;nucleic acid binding;nucleotide binding;RNA binding	acrosomal vesicle;cell part;cytoplasm;cytoplasmic membrane-bounded vesicle;cytoplasmic part;cytoplasmic vesicle;intracellular membrane-bounded organelle;intracellular organelle;intracellular part;macromolecular complex;membrane-bounded organelle;membrane-bounded vesicle;mitochondrion;nucleus;organelle;perinuclear region of cytoplasm;ribonucleoprotein complex;stored secretory granule;vesicle		1	129.054	1;2	HVQAQRAKALHGAQTSDEERFLR________
>sp|Q9DB85|RRP8_MOUSE Ribosomal RNA-processing protein 8 OS=Mus musculus GN=Rrp8 PE=1 SV=1	Q9DB85	Ribosomal RNA-processing protein 8	Rrp8	S	105	0.88707	3	0.67464	0.95247	1.0341	0.40027		Casein kinase II substrate motif	biological regulation;biosynthetic process;cellular biosynthetic process;cellular component organization;cellular component organization at cellular level;cellular component organization or biogenesis;cellular component organization or biogenesis at cellular level;cellular macromolecule biosynthetic process;cellular macromolecule metabolic process;cellular metabolic process;cellular nitrogen comp…	binding;catalytic activity;histone binding;methylated histone residue binding;methyltransferase activity;protein binding;transferase activity;transferase activity, transferring one-carbon groups	cell part;chromatin;chromatin remodeling complex;chromatin silencing complex;chromosomal part;heterochromatin;intracellular non-membrane-bounded organelle;intracellular organelle;intracellular organelle part;intracellular part;macromolecular complex;non-membrane-bounded organelle;nuclear part;nucleolus;organelle;organelle part;protein complex;rDNA heterochromatin		0.998841	29.3973	1	GKKRKGKCQKQAPSISDSEGKEIRRKCHRQA
>sp|Q9ES00|UBE4B_MOUSE Ubiquitin conjugation factor E4 B OS=Mus musculus GN=Ube4b PE=1 SV=3	Q9ES00	Ubiquitin conjugation factor E4 B	Ube4b	S	105	1.0578	1	1.0578			0		14-3-3 domain binding motif;Calmodulin-dependent protein kinase II alpha substrate motif;Calmodulin-dependent protein kinase II substrate motif;Calmodulin-dependent protein kinase IV substrate motif;Chk1 kinase substrate motif;MAPKAPK2 kinase substrate motif;PKA kinase substrate motif;PKC kinase substrate motif	biological regulation;catabolic process;cellular catabolic process;cellular macromolecule catabolic process;cellular macromolecule metabolic process;cellular metabolic process;cellular process;cellular protein metabolic process;induction of apoptosis;induction of apoptosis by extracellular signals;induction of apoptosis by granzyme;induction of programmed cell death;macromolecule catabolic proces…	acid-amino acid ligase activity;binding;catalytic activity;enzyme binding;ligase activity;ligase activity, forming carbon-nitrogen bonds;protein binding;small conjugating protein ligase activity;ubiquitin-protein ligase activity;ubiquitin-ubiquitin ligase activity;unfolded protein binding	cell part;cytoplasm;intracellular part;macromolecular complex;protein complex;ubiquitin ligase complex	Protein processing in endoplasmic reticulum;Ubiquitin mediated proteolysis	0.999864	38.6681	1	SNSLETQSQSLSRSQSMDIDGVSCEKSMSQV
>sp|Q9DCF9-2|SSRG_MOUSE Isoform 2 of Translocon-associated protein subunit gamma OS=Mus musculus GN=Ssr3;>sp|Q9DCF9|SSRG_MOUSE Translocon-associated protein subunit gamma OS=Mus musculus GN=Ssr3 PE=1 SV=1	Q9DCF9-2	Translocon-associated protein subunit gamma	Ssr3	S	105;105	0.90548	1	0.90548			0		14-3-3 domain binding motif;Calmodulin-dependent protein kinase II substrate motif;Calmodulin-dependent protein kinase IV substrate motif;Casein kinase II substrate motif;Chk1 kinase substrate motif;G protein-coupled receptor kinase 1 substrate motif;PKA kinase substrate motif;PKC epsilon kinase substrate motif;PKC kinase substrate motif;Pyruvate dehydrogenase kinase substrate motif	cotranslational protein targeting to membrane;establishment of localization;establishment of localization in cell;establishment of protein localization;intracellular protein transport;intracellular transport;protein targeting;protein targeting to membrane;protein transport;transport		cell part;cytoplasmic part;endoplasmic reticulum part;integral to endoplasmic reticulum membrane;integral to membrane;integral to organelle membrane;intracellular organelle part;intracellular part;intrinsic to endoplasmic reticulum membrane;intrinsic to membrane;intrinsic to organelle membrane;macromolecular complex;membrane part;organelle part;protein complex;Sec61 translocon complex;translocon …	Protein processing in endoplasmic reticulum	1	102.332	1	QKREDAVSKEVTRKLSEADNRKMSRKEKDER
>sp|Q03267|IKZF1_MOUSE DNA-binding protein Ikaros OS=Mus musculus GN=Ikzf1 PE=1 SV=2;>sp|Q03267-4|IKZF1_MOUSE Isoform III of DNA-binding protein Ikaros OS=Mus musculus GN=Ikzf1;>sp|Q03267-5|IKZF1_MOUSE Isoform IV of DNA-binding protein Ikaros OS=Mus muscul	Q03267	DNA-binding protein Ikaros	Ikzf1	S	105;105;124	0.869975	2	0.81361		0.92634	0.539324		MAPKAPK2 kinase substrate motif	anatomical structure development;B cell activation;B cell differentiation;biological regulation;biosynthetic process;cell activation;cell cycle;cell differentiation;cellular biosynthetic process;cellular component organization;cellular component organization at cellular level;cellular component organization or biogenesis;cellular component organization or biogenesis at cellular level;cellular dev…	binding;cation binding;DNA binding;ion binding;metal ion binding;nucleic acid binding;nucleic acid binding transcription factor activity;protein binding;protein dimerization activity;protein heterodimerization activity;regulatory region DNA binding;regulatory region nucleic acid binding;sequence-specific DNA binding;sequence-specific DNA binding transcription factor activity;transcription regulat…	cell part;centromeric heterochromatin;chromatin;chromosomal part;cytoplasm;heterochromatin;intracellular membrane-bounded organelle;intracellular organelle;intracellular organelle part;intracellular part;macromolecular complex;membrane-bounded organelle;nuclear part;nucleoplasm part;nucleus;organelle;organelle part;protein complex;transcription factor complex		0.999966	45.1991	1	EKMNGSHRDQGSSALSGVGGIRLPNGKLKCD
>sp|Q69Z38|PEAK1_MOUSE Pseudopodium-enriched atypical kinase 1 OS=Mus musculus GN=Peak1 PE=1 SV=4	Q69Z38	Pseudopodium-enriched atypical kinase 1	Peak1	S	1050	0.846973	3	0.62602	1.0032	0.9117	0.496419		Casein kinase II substrate motif;elF2 alpha kinase substrate motif;ERK1,2 kinase substrate motif;G protein-coupled receptor kinase 1 substrate motif;Growth associated histone HI kinase substrate motif;GSK-3, ERK1, ERK2, CDK5 substrate motif;PKA kinase substrate motif;PKC kinase substrate motif;Pyruvate dehydrogenase kinase substrate motif;WW domain binding motif	anatomical structure morphogenesis;biological adhesion;cell adhesion;cell migration;cell morphogenesis;cell morphogenesis involved in differentiation;cell motility;cell-substrate adhesion;cellular component morphogenesis;cellular component movement;cellular component organization;cellular component organization or biogenesis;cellular developmental process;cellular macromolecule metabolic process;…	adenyl nucleotide binding;adenyl ribonucleotide binding;ATP binding;binding;catalytic activity;kinase activity;non-membrane spanning protein tyrosine kinase activity;nucleotide binding;phosphotransferase activity, alcohol group as acceptor;protein kinase activity;protein tyrosine kinase activity;purine nucleotide binding;purine ribonucleoside triphosphate binding;purine ribonucleotide binding;rib…	actin cytoskeleton;adherens junction;anchoring junction;cell junction;cell part;cell-substrate adherens junction;cell-substrate junction;cytoplasm;cytoskeleton;focal adhesion;intracellular non-membrane-bounded organelle;intracellular organelle;intracellular part;non-membrane-bounded organelle;organelle		1	89.85	1	DKACSRVTHEVAGELSPRDPRTPAGKQDGTS
>sp|Q9Z1S0|BUB1B_MOUSE Mitotic checkpoint serine/threonine-protein kinase BUB1 beta OS=Mus musculus GN=Bub1b PE=1 SV=2	Q9Z1S0	Mitotic checkpoint serine/threonine-protein kinase BUB1 beta	Bub1b	S	1050	1.0895	1	1.0895			0		ERK1,2 kinase substrate motif;GSK-3, ERK1, ERK2, CDK5 substrate motif;WW domain binding motif	apoptosis;cell cycle process;cell death;cellular localization;cellular macromolecule localization;cellular process;cellular protein localization;death;localization;macromolecule localization;mitotic metaphase/anaphase transition;programmed cell death;protein localization;protein localization to chromosome;protein localization to chromosome, centromeric region;protein localization to kinetochore;p…	adenyl nucleotide binding;adenyl ribonucleotide binding;ATP binding;binding;catalytic activity;kinase activity;nucleotide binding;phosphotransferase activity, alcohol group as acceptor;protein binding;protein kinase activity;protein serine/threonine kinase activity;purine nucleotide binding;purine ribonucleoside triphosphate binding;purine ribonucleotide binding;ribonucleotide binding;transferase…	cell part;chromosomal part;condensed chromosome kinetochore;condensed chromosome outer kinetochore;condensed nuclear chromosome kinetochore;cytoplasmic part;intracellular non-membrane-bounded organelle;intracellular organelle;intracellular organelle part;intracellular part;kinetochore;macromolecular complex;non-membrane-bounded organelle;nuclear chromosome part;nuclear part;organelle;organelle pa…	Cell cycle	0.999546	33.4303	1	EALLTQQDKQPGGSQSPA_____________
>sp|Q8C341|SUCO_MOUSE SUN domain-containing ossification factor OS=Mus musculus GN=Suco PE=1 SV=3;>sp|Q8C341-2|SUCO_MOUSE Isoform 2 of SUN domain-containing ossification factor OS=Mus musculus GN=Suco	Q8C341	SUN domain-containing ossification factor	Suco	S	1051;1055	0.948815	2		0.77673	1.1209	0.11214		Cdc2 kinase substrate motif;CDK kinase substrate motif;CDK1,2,4,6 kinase substrate motif;DNA dependent Protein kinase substrate motif;ERK1,2 kinase substrate motif;Growth associated histone HI kinase substrate motif;GSK-3, ERK1, ERK2, CDK5 substrate motif;PKA kinase substrate motif;PKC kinase substrate motif;WW domain binding motif	biological regulation;developmental process;multicellular organismal development;multicellular organismal process;ossification;positive regulation of biological process;positive regulation of biosynthetic process;positive regulation of cell differentiation;positive regulation of cellular process;positive regulation of collagen biosynthetic process;positive regulation of collagen metabolic process…		cell part;cytoplasmic part;endoplasmic reticulum;endoplasmic reticulum membrane;endoplasmic reticulum part;integral to membrane;intracellular membrane-bounded organelle;intracellular organelle;intracellular organelle part;intracellular part;intrinsic to membrane;membrane;membrane part;membrane-bounded organelle;organelle;organelle membrane;organelle part;rough endoplasmic reticulum;rough endoplas…		1	63.6998	2	DGDYISKLPKSNQYPSPKRCFSSYDDMNLKR
>sp|Q922B9|SSFA2_MOUSE Sperm-specific antigen 2 homolog OS=Mus musculus GN=Ssfa2 PE=1 SV=3;>sp|Q922B9-3|SSFA2_MOUSE Isoform 3 of Sperm-specific antigen 2 homolog OS=Mus musculus GN=Ssfa2	Q922B9	Sperm-specific antigen 2 homolog	Ssfa2	S	1051;900	1.0872	2	1.3071	0.8673		0.0952143					cell part;cytoplasm;intracellular part;membrane;plasma membrane		0.999998	58.2335	1	SPFRPSALPGMCGSRSVDNLSCPSPLNVMEP
>sp|Q9ESC8|AFF4_MOUSE AF4/FMR2 family member 4 OS=Mus musculus GN=Aff4 PE=1 SV=1	Q9ESC8	AF4/FMR2 family member 4	Aff4	S	1052	1.2545	1	1.2545			0		Casein kinase II substrate motif;DNA dependent Protein kinase substrate motif;ERK1,2 kinase substrate motif;G protein-coupled receptor kinase 1 substrate motif;GSK-3, ERK1, ERK2, CDK5 substrate motif;WW domain binding motif	anatomical structure development;biological regulation;biosynthetic process;cell development;cellular biosynthetic process;cellular developmental process;cellular macromolecule biosynthetic process;cellular macromolecule metabolic process;cellular metabolic process;cellular nitrogen compound metabolic process;cellular process;cellular process involved in reproduction;developmental process;develop…	binding;protein binding	cell part;cytoplasmic part;intracellular membrane-bounded organelle;intracellular non-membrane-bounded organelle;intracellular organelle;intracellular organelle part;intracellular part;membrane-bounded organelle;mitochondrion;non-membrane-bounded organelle;nuclear part;nucleolus;nucleus;organelle;organelle part		0.99145	20.6432	1	QAPSPGLGSKAVGMPSPVSPKLSPGNSGSYS
>sp|O88532|ZFR_MOUSE Zinc finger RNA-binding protein OS=Mus musculus GN=Zfr PE=1 SV=2	O88532	Zinc finger RNA-binding protein	Zfr	S	1054	0.8065	1	0.8065			0		14-3-3 domain binding motif;b-Adrenergic Receptor kinase substrate motif;Calmodulin-dependent protein kinase II substrate motif;MAPKAPK1 kinase substrate motif;PAK2 kinase substrate motif;Pim1 kinase substrate sequence;PKA kinase substrate motif;PKA, PKG kinase substrate motif;PKC epsilon kinase substrate motif;PKC kinase substrate motif;PKG kinase substrate motif;ZIP kinase substrate motif	developmental process;multicellular organismal development;multicellular organismal process	binding;cation binding;DNA binding;ion binding;metal ion binding;nucleic acid binding;RNA binding;transition metal ion binding;zinc ion binding	cell part;chromosome;cytoplasm;intracellular membrane-bounded organelle;intracellular non-membrane-bounded organelle;intracellular organelle;intracellular part;membrane-bounded organelle;non-membrane-bounded organelle;nucleus;organelle		1	94.9729	1	NQRFNIHNNRKRRRDSDGVDGFEAEGKKDKK
>sp|Q6PFD9|NUP98_MOUSE Nuclear pore complex protein Nup98-Nup96 OS=Mus musculus GN=Nup98 PE=1 SV=2	Q6PFD9	Nuclear pore complex protein Nup98-Nup96;Nuclear pore complex protein Nup98;Nuclear pore complex protein Nup96	Nup98	S	1054	0.83919	1	0.83919			0		Casein kinase II substrate motif;MAPKAPK2 kinase substrate motif;PKA kinase substrate motif;PKC kinase substrate motif	biosynthetic process;cellular biosynthetic process;cellular component assembly;cellular component assembly at cellular level;cellular component organization;cellular component organization at cellular level;cellular component organization or biogenesis;cellular component organization or biogenesis at cellular level;cellular macromolecular complex assembly;cellular macromolecular complex subunit o…	binding;peptide binding;structural constituent of nuclear pore;structural molecule activity	cell part;chromosomal part;inclusion body;intracellular membrane-bounded organelle;intracellular non-membrane-bounded organelle;intracellular organelle;intracellular organelle part;intracellular part;kinetochore;macromolecular complex;membrane;membrane-bounded organelle;non-membrane-bounded organelle;nuclear inclusion body;nuclear membrane;nuclear part;nuclear periphery;nucleoplasm;nucleus;organe…	RNA transport	0.908584	9.97832	1	KSRSIVGGLLQSKFASGTFLSPSASVQECRT
>sp|Q9ES52-2|SHIP1_MOUSE Isoform 2 of Phosphatidylinositol 3,4,5-trisphosphate 5-phosphatase 1 OS=Mus musculus GN=Inpp5d;>sp|Q9ES52|SHIP1_MOUSE Phosphatidylinositol 3,4,5-trisphosphate 5-phosphatase 1 OS=Mus musculus GN=Inpp5d PE=1 SV=2;>sp|Q9ES52-5|SHIP1_	Q9ES52-2	Phosphatidylinositol 3,4,5-trisphosphate 5-phosphatase 1	Inpp5d	S	1054;1055;792;994;731	0.936325	2		0.98595	0.8867	0.351415		Casein kinase II substrate motif	adaptive immune response;adaptive immune response based on somatic recombination of immune receptors built from immunoglobulin superfamily domains;apoptosis;B cell mediated immunity;biological regulation;cell death;cellular lipid metabolic process;cellular metabolic process;cellular process;cellular response to stimulus;death;dephosphorylation;determination of adult lifespan;glycerolipid metaboli…	binding;catalytic activity;hydrolase activity;hydrolase activity, acting on ester bonds;inositol or phosphatidylinositol phosphatase activity;inositol phosphate phosphatase activity;inositol trisphosphate phosphatase activity;inositol-polyphosphate 5-phosphatase activity;phosphatase activity;phosphatidylinositol trisphosphate phosphatase activity;phosphoric ester hydrolase activity;protein bindin…	cell part;cytoplasm;intracellular part;membrane;plasma membrane	B cell receptor signaling pathway;Fc epsilon RI signaling pathway;Fc gamma R-mediated phagocytosis;Insulin signaling pathway;Phosphatidylinositol signaling system	0.943206	13.2106	1	KMLRKEPPPCPDPGISSPSIVLPKAQEVESV
>sp|Q9ESC8|AFF4_MOUSE AF4/FMR2 family member 4 OS=Mus musculus GN=Aff4 PE=1 SV=1	Q9ESC8	AF4/FMR2 family member 4	Aff4	S	1055	1.04763	3	1.1019	1.0601	0.98088	0.492577		ERK1,2 kinase substrate motif;G protein-coupled receptor kinase 1 substrate motif;Growth associated histone HI kinase substrate motif;GSK3 kinase substrate motif;GSK-3, ERK1, ERK2, CDK5 substrate motif;PKA kinase substrate motif;PKC kinase substrate motif;WW domain binding motif	anatomical structure development;biological regulation;biosynthetic process;cell development;cellular biosynthetic process;cellular developmental process;cellular macromolecule biosynthetic process;cellular macromolecule metabolic process;cellular metabolic process;cellular nitrogen compound metabolic process;cellular process;cellular process involved in reproduction;developmental process;develop…	binding;protein binding	cell part;cytoplasmic part;intracellular membrane-bounded organelle;intracellular non-membrane-bounded organelle;intracellular organelle;intracellular organelle part;intracellular part;membrane-bounded organelle;mitochondrion;non-membrane-bounded organelle;nuclear part;nucleolus;nucleus;organelle;organelle part		0.994694	22.7293	1	SPGLGSKAVGMPSPVSPKLSPGNSGSYSSGG
>sp|Q9ES52-2|SHIP1_MOUSE Isoform 2 of Phosphatidylinositol 3,4,5-trisphosphate 5-phosphatase 1 OS=Mus musculus GN=Inpp5d;>sp|Q9ES52|SHIP1_MOUSE Phosphatidylinositol 3,4,5-trisphosphate 5-phosphatase 1 OS=Mus musculus GN=Inpp5d PE=1 SV=2;>sp|Q9ES52-5|SHIP1_	Q9ES52-2	Phosphatidylinositol 3,4,5-trisphosphate 5-phosphatase 1	Inpp5d	S	1055;1056;793;995;732	0.969885	2		0.93837	1.0014	0.30103		Casein kinase II substrate motif;ERK1,2 kinase substrate motif;GSK-3, ERK1, ERK2, CDK5 substrate motif;MDC1 BRCT domain binding motif;Plk1 PBD domain binding motif;WW domain binding motif	adaptive immune response;adaptive immune response based on somatic recombination of immune receptors built from immunoglobulin superfamily domains;apoptosis;B cell mediated immunity;biological regulation;cell death;cellular lipid metabolic process;cellular metabolic process;cellular process;cellular response to stimulus;death;dephosphorylation;determination of adult lifespan;glycerolipid metaboli…	binding;catalytic activity;hydrolase activity;hydrolase activity, acting on ester bonds;inositol or phosphatidylinositol phosphatase activity;inositol phosphate phosphatase activity;inositol trisphosphate phosphatase activity;inositol-polyphosphate 5-phosphatase activity;phosphatase activity;phosphatidylinositol trisphosphate phosphatase activity;phosphoric ester hydrolase activity;protein bindin…	cell part;cytoplasm;intracellular part;membrane;plasma membrane	B cell receptor signaling pathway;Fc epsilon RI signaling pathway;Fc gamma R-mediated phagocytosis;Insulin signaling pathway;Phosphatidylinositol signaling system	0.964783	14.9253	1	MLRKEPPPCPDPGISSPSIVLPKAQEVESVK
>sp|Q8BTI8-2|SRRM2_MOUSE Isoform 2 of Serine/arginine repetitive matrix protein 2 OS=Mus musculus GN=Srrm2;>sp|Q8BTI8|SRRM2_MOUSE Serine/arginine repetitive matrix protein 2 OS=Mus musculus GN=Srrm2 PE=1 SV=3;>sp|Q8BTI8-3|SRRM2_MOUSE Isoform 3 of Serine/ar	Q8BTI8-2	Serine/arginine repetitive matrix protein 2	Srrm2	S	1055;1151;1151	0.98224	1		0.98224		0		Casein kinase I substrate motif;Casein kinase II substrate motif;ERK1,2 kinase substrate motif;GSK-3, ERK1, ERK2, CDK5 substrate motif;PKA kinase substrate motif;PKC kinase substrate motif;WW domain binding motif	cellular macromolecule metabolic process;cellular metabolic process;cellular nitrogen compound metabolic process;cellular process;macromolecule metabolic process;metabolic process;mRNA metabolic process;mRNA processing;nitrogen compound metabolic process;nucleic acid metabolic process;nucleobase-containing compound metabolic process;primary metabolic process;RNA metabolic process;RNA processing;R…		Cajal body;catalytic step 2 spliceosome;cell part;intracellular organelle part;intracellular part;macromolecular complex;nuclear body;nuclear part;nuclear speck;nucleoplasm part;organelle part;ribonucleoprotein complex;spliceosomal complex		0.968837	14.9645	1	IQEDVASSCIPRDKFSPTQDRPESSTVLKVT
>sp|Q8BZ47|ZN609_MOUSE Zinc finger protein 609 OS=Mus musculus GN=Znf609 PE=1 SV=2	Q8BZ47	Zinc finger protein 609	Znf609	S	1057	0.948753	3	0.89356	0.8869	1.0658	0.333533		Calmodulin-dependent protein kinase II substrate motif;Casein kinase II substrate motif;Chk1 kinase substrate motif;DNA dependent Protein kinase substrate motif;Phosphorylase kinase substrate motif;PKA kinase substrate motif;PKC kinase substrate motif;Pyruvate dehydrogenase kinase substrate motif		binding;cation binding;ion binding;metal ion binding			0.999944	42.4941	1	WKQKPSIPPTLTKAPSLTDLVKSGPGKAKEP
>sp|Q6PFD9|NUP98_MOUSE Nuclear pore complex protein Nup98-Nup96 OS=Mus musculus GN=Nup98 PE=1 SV=2	Q6PFD9	Nuclear pore complex protein Nup98-Nup96;Nuclear pore complex protein Nup98;Nuclear pore complex protein Nup96	Nup98	S	1059	0.996143	3	0.91641	1.13	0.94202	0.0376046		Casein kinase II substrate motif;ERK1,2 kinase substrate motif;G protein-coupled receptor kinase 1 substrate motif;GSK3 kinase substrate motif;GSK-3, ERK1, ERK2, CDK5 substrate motif;WW domain binding motif	biosynthetic process;cellular biosynthetic process;cellular component assembly;cellular component assembly at cellular level;cellular component organization;cellular component organization at cellular level;cellular component organization or biogenesis;cellular component organization or biogenesis at cellular level;cellular macromolecular complex assembly;cellular macromolecular complex subunit o…	binding;peptide binding;structural constituent of nuclear pore;structural molecule activity	cell part;chromosomal part;inclusion body;intracellular membrane-bounded organelle;intracellular non-membrane-bounded organelle;intracellular organelle;intracellular organelle part;intracellular part;kinetochore;macromolecular complex;membrane;membrane-bounded organelle;non-membrane-bounded organelle;nuclear inclusion body;nuclear membrane;nuclear part;nuclear periphery;nucleoplasm;nucleus;organe…	RNA transport	0.999913	41.1955	1;2	VGGLLQSKFASGTFLSPSASVQECRTPRTSS
>sp|Q6NZN1|PPRC1_MOUSE Peroxisome proliferator-activated receptor gamma coactivator-related protein 1 OS=Mus musculus GN=Pprc1 PE=1 SV=1;>sp|Q6NZN1-5|PPRC1_MOUSE Isoform 5 of Peroxisome proliferator-activated receptor gamma coactivator-related protein 1 OS	Q6NZN1	Peroxisome proliferator-activated receptor gamma coactivator-related protein 1	Pprc1	S	1059;1060;1060;1056;134	1.17614	3	1.2536	1.2772	0.99763	0.733907		ERK1,2 kinase substrate motif;GSK-3, ERK1, ERK2, CDK5 substrate motif;WW domain binding motif	biological regulation;biosynthetic process;cellular biosynthetic process;cellular macromolecule biosynthetic process;cellular macromolecule metabolic process;cellular metabolic process;cellular nitrogen compound metabolic process;cellular process;macromolecule biosynthetic process;macromolecule metabolic process;metabolic process;nitrogen compound metabolic process;nucleic acid metabolic process;…	binding;nucleic acid binding;nucleotide binding;RNA binding	cell part;intracellular membrane-bounded organelle;intracellular organelle;intracellular part;membrane-bounded organelle;nucleus;organelle		1	77.0273	1	PVSPQPKHKVSTLVQSPQIKAPPTLSTEGVV
>sp|Q8CIL4|CA131_MOUSE Uncharacterized protein C1orf131 homolog OS=Mus musculus PE=2 SV=1	Q8CIL4	Uncharacterized protein C1orf131 homolog		S	106	0.929433	3	0.91303	1.0016	0.87367	0.70286		Cdc2 kinase substrate motif;CDK kinase substrate motif;CDK1,2,4,6 kinase substrate motif;ERK1,2 kinase substrate motif;GSK-3, ERK1, ERK2, CDK5 substrate motif;WW domain binding motif					0.99073	20.6001	1	PAAPSEVPVTTAVSLSPPKNGSKLVEVVEFQ
>sp|Q91YU3|MSD4_MOUSE Myb/SANT-like DNA-binding domain-containing protein 4 OS=Mus musculus GN=Msantd4 PE=2 SV=1	Q91YU3	Myb/SANT-like DNA-binding domain-containing protein 4	Msantd4	S	106	1.13515	2		1.1181	1.1522	1.17882		b-Adrenergic Receptor kinase substrate motif;Casein kinase II substrate motif;Plk1 kinase substrate motif			cell part;intracellular membrane-bounded organelle;intracellular organelle;intracellular part;membrane-bounded organelle;nucleus;organelle		0.986736	18.7358	1;2	LVGSGFPLPTSDLDDSLTEDIDEKIAFRNDA
>sp|Q9CZV5|ST65G_MOUSE STAGA complex 65 subunit gamma OS=Mus musculus GN=Supt7l PE=2 SV=1	Q9CZV5	STAGA complex 65 subunit gamma	Supt7l	S	106	0.96592	1	0.96592			0		ERK1,2 kinase substrate motif;G protein-coupled receptor kinase 1 substrate motif;GSK-3, ERK1, ERK2, CDK5 substrate motif;MAPKAPK2 kinase substrate motif;WW domain binding motif	biological regulation;biosynthetic process;cellular biosynthetic process;cellular component organization;cellular component organization at cellular level;cellular component organization or biogenesis;cellular component organization or biogenesis at cellular level;cellular macromolecule biosynthetic process;cellular macromolecule metabolic process;cellular metabolic process;cellular nitrogen comp…	acetyltransferase activity;catalytic activity;histone acetyltransferase activity;lysine N-acetyltransferase activity;N-acetyltransferase activity;N-acyltransferase activity;protein binding transcription factor activity;transcription coactivator activity;transcription cofactor activity;transcription factor binding transcription factor activity;transferase activity;transferase activity, transferrin…	cell part;histone acetyltransferase complex;intracellular organelle part;intracellular part;macromolecular complex;nuclear part;nucleoplasm part;organelle part;protein complex;SAGA-type complex;STAGA complex		0.999478	32.9003	1	GVKAEESEPLPSCPGSPPLPDDLQPLDCKNP
>sp|Q9DBG5|PLIN3_MOUSE Perilipin-3 OS=Mus musculus GN=Plin3 PE=1 SV=1	Q9DBG5	Perilipin-3	Plin3	S	106	1.29613	3	1.4082	1.1314	1.3488	1.19584		b-Adrenergic Receptor kinase substrate motif	establishment of localization;transport		cell part;cytoplasmic part;endosomal part;endosome membrane;intracellular organelle part;intracellular part;lipid particle;membrane;organelle membrane;organelle part		1	96.6166	1	TASEYAHRGLDRLQESLPILQQPTEKVLADT
>sp|Q9CQL1|MGN2_MOUSE Protein mago nashi homolog 2 OS=Mus musculus GN=Magohb PE=2 SV=1;>sp|P61327|MGN_MOUSE Protein mago nashi homolog OS=Mus musculus GN=Magoh PE=2 SV=1	Q9CQL1	Protein mago nashi homolog 2;Protein mago nashi homolog	Magohb;Magoh	S	106;106	1.16946	3	1.3396	1.2012	0.96757	0.587421		Casein kinase II substrate motif;MAPKAPK2 kinase substrate motif;Phosphorylase kinase substrate motif;PKA kinase substrate motif;PKC kinase substrate motif;Pyruvate dehydrogenase kinase substrate motif	biological regulation;catabolic process;cellular catabolic process;cellular macromolecule catabolic process;cellular macromolecule metabolic process;cellular metabolic process;cellular nitrogen compound metabolic process;cellular process;establishment of localization;establishment of RNA localization;female gamete generation;gamete generation;macromolecule catabolic process;macromolecule metaboli…	binding;nucleic acid binding;RNA binding	catalytic step 2 spliceosome;cell part;cytoplasm;exon-exon junction complex;intracellular membrane-bounded organelle;intracellular organelle;intracellular organelle part;intracellular part;macromolecular complex;membrane-bounded organelle;nuclear body;nuclear part;nuclear speck;nucleoplasm part;nucleus;organelle;organelle part;protein complex;ribonucleoprotein complex;spliceosomal complex	mRNA surveillance pathway;RNA transport;Spliceosome	0.999996	53.8723	1	VIGDEHISFTTSKIGSLIDVNQSKDPEGLRV
>sp|Q9JLB0-2|MPP6_MOUSE Isoform Alpha of MAGUK p55 subfamily member 6 OS=Mus musculus GN=Mpp6;>sp|Q9JLB0|MPP6_MOUSE MAGUK p55 subfamily member 6 OS=Mus musculus GN=Mpp6 PE=1 SV=1	Q9JLB0-2	MAGUK p55 subfamily member 6	Mpp6	S	106;106	1.0516	1	1.0516			0		b-Adrenergic Receptor kinase substrate motif;Casein kinase II substrate motif;ERK1,2 kinase substrate motif;G protein-coupled receptor kinase 1 substrate motif;GSK3 kinase substrate motif;GSK-3, ERK1, ERK2, CDK5 substrate motif;PKA kinase substrate motif;WW domain binding motif	cellular metabolic process;cellular nitrogen compound metabolic process;cellular process;metabolic process;nitrogen compound metabolic process;nucleobase-containing compound metabolic process;nucleobase-containing small molecule metabolic process;nucleoside phosphate metabolic process;nucleotide metabolic process;nucleotide phosphorylation;phosphate-containing compound metabolic process;phosphoru…	binding;catalytic activity;guanylate kinase activity;kinase activity;nucleobase-containing compound kinase activity;nucleotide kinase activity;phosphotransferase activity, phosphate group as acceptor;protein binding;transferase activity;transferase activity, transferring phosphorus-containing groups	cell part;integral to membrane;intrinsic to membrane;membrane;membrane part;plasma membrane		0.77145	6.74631	1	SLLEAHDIVASKCYDSPPSSPEMNIPSLNNQ
>sp|Q9Z206|ARHG8_MOUSE Neuroepithelial cell-transforming gene 1 protein OS=Mus musculus GN=Net1 PE=1 SV=2;>sp|Q9Z206-2|ARHG8_MOUSE Isoform 2 of Neuroepithelial cell-transforming gene 1 protein OS=Mus musculus GN=Net1	Q9Z206	Neuroepithelial cell-transforming gene 1 protein	Net1	S	106;52	1.02135	3	1.1222	0.95415	0.98771	0.119467		Cdc2 kinase substrate motif;CDK kinase substrate motif;CDK1,2,4,6 kinase substrate motif;ERK1,2 kinase substrate motif;GSK-3, ERK1, ERK2, CDK5 substrate motif;WW domain binding motif	biological regulation;cell migration;cell motility;cellular component movement;cellular process;cellular response to abiotic stimulus;cellular response to chemical stimulus;cellular response to hydrogen peroxide;cellular response to ionizing radiation;cellular response to oxidative stress;cellular response to radiation;cellular response to reactive oxygen species;cellular response to stimulus;cel…	binding;enzyme binding;enzyme regulator activity;GTPase binding;GTPase regulator activity;GTP-Rho binding;guanyl-nucleotide exchange factor activity;nucleoside-triphosphatase regulator activity;protein binding;Ras GTPase binding;Ras guanyl-nucleotide exchange factor activity;Rho GTPase binding;Rho guanyl-nucleotide exchange factor activity;small GTPase binding;small GTPase regulator activity	cell part;cytoplasm;intracellular membrane-bounded organelle;intracellular organelle;intracellular part;membrane;membrane-bounded organelle;nucleus;organelle;plasma membrane		1	82.4302	1	RVRPLARVTSLANLISPVRNGAVRRFGQTIQ
>sp|Q6ZQB6-3|VIP2_MOUSE Isoform 3 of Inositol hexakisphosphate and diphosphoinositol-pentakisphosphate kinase 2 OS=Mus musculus GN=Ppip5k2;>sp|Q6ZQB6|VIP2_MOUSE Inositol hexakisphosphate and diphosphoinositol-pentakisphosphate kinase 2 OS=Mus musculus GN=P	Q6ZQB6-3	Inositol hexakisphosphate and diphosphoinositol-pentakisphosphate kinase 2	Ppip5k2	S	1060;1066	0.870335	2		1.0027	0.73797	0.30103		14-3-3 domain binding motif;Calmodulin-dependent protein kinase II alpha substrate motif;Calmodulin-dependent protein kinase II substrate motif;Calmodulin-dependent protein kinase IV substrate motif;Casein kinase II substrate motif;Chk1 kinase substrate motif;Doublecortin kinase-1 kinase substrate motif;Phosphorylase kinase substrate motif;Pim1 kinase substrate sequence;PKA kinase substrate motif…	alcohol metabolic process;carbohydrate metabolic process;cellular carbohydrate metabolic process;cellular metabolic process;cellular process;inositol metabolic process;metabolic process;polyol metabolic process;primary metabolic process;small molecule metabolic process	acid phosphatase activity;adenyl nucleotide binding;adenyl ribonucleotide binding;ATP binding;binding;catalytic activity;diphosphoinositol-pentakisphosphate kinase activity;hydrolase activity;hydrolase activity, acting on ester bonds;inositol 1,3,4,5,6-pentakisphosphate kinase activity;inositol hexakisphosphate 1-kinase activity;inositol hexakisphosphate 3-kinase activity;inositol hexakisphosphat…	cell part;cytoplasmic part;cytosol;intracellular part		1	76.3569	1;4	SSMATRSSPGMRRKISLNTYTPTKILPTPPA
>sp|Q8K296-2|MTMR3_MOUSE Isoform 2 of Myotubularin-related protein 3 OS=Mus musculus GN=Mtmr3;>sp|Q8K296|MTMR3_MOUSE Myotubularin-related protein 3 OS=Mus musculus GN=Mtmr3 PE=1 SV=2	Q8K296-2	Myotubularin-related protein 3	Mtmr3	S	1061;1061	1.55395	2		1.484	1.6239	1.18331			cellular lipid metabolic process;cellular metabolic process;cellular process;dephosphorylation;glycerolipid metabolic process;glycerophospholipid metabolic process;lipid metabolic process;lipid modification;metabolic process;organophosphate metabolic process;phosphate-containing compound metabolic process;phosphatidylinositol dephosphorylation;phosphatidylinositol metabolic process;phospholipid d…	binding;catalytic activity;cation binding;hydrolase activity;hydrolase activity, acting on ester bonds;inositol or phosphatidylinositol phosphatase activity;ion binding;lipid phosphatase activity;metal ion binding;phosphatase activity;phosphatidylinositol monophosphate phosphatase activity;phosphatidylinositol-3-phosphatase activity;phosphoprotein phosphatase activity;phosphoric ester hydrolase a…			0.958474	13.6386	1	QVQELKSRLESQYLTSSLRFNGDFGDEVTS_
>sp|Q8K296-2|MTMR3_MOUSE Isoform 2 of Myotubularin-related protein 3 OS=Mus musculus GN=Mtmr3;>sp|Q8K296|MTMR3_MOUSE Myotubularin-related protein 3 OS=Mus musculus GN=Mtmr3 PE=1 SV=2	Q8K296-2	Myotubularin-related protein 3	Mtmr3	S	1062;1062	1.2255	3	1.6298	0.5053	1.5414	0.0716837		MDC1 BRCT domain binding motif;PKA kinase substrate motif;PKC kinase substrate motif;Plk1 PBD domain binding motif	cellular lipid metabolic process;cellular metabolic process;cellular process;dephosphorylation;glycerolipid metabolic process;glycerophospholipid metabolic process;lipid metabolic process;lipid modification;metabolic process;organophosphate metabolic process;phosphate-containing compound metabolic process;phosphatidylinositol dephosphorylation;phosphatidylinositol metabolic process;phospholipid d…	binding;catalytic activity;cation binding;hydrolase activity;hydrolase activity, acting on ester bonds;inositol or phosphatidylinositol phosphatase activity;ion binding;lipid phosphatase activity;metal ion binding;phosphatase activity;phosphatidylinositol monophosphate phosphatase activity;phosphatidylinositol-3-phosphatase activity;phosphoprotein phosphatase activity;phosphoric ester hydrolase a…			0.997132	25.4122	1	VQELKSRLESQYLTSSLRFNGDFGDEVTS__
>sp|Q6PFD9|NUP98_MOUSE Nuclear pore complex protein Nup98-Nup96 OS=Mus musculus GN=Nup98 PE=1 SV=2	Q6PFD9	Nuclear pore complex protein Nup98-Nup96;Nuclear pore complex protein Nup98;Nuclear pore complex protein Nup96	Nup98	S	1063	1.7349	1			1.7349	0		Casein kinase II substrate motif;MAPKAPK2 kinase substrate motif	biosynthetic process;cellular biosynthetic process;cellular component assembly;cellular component assembly at cellular level;cellular component organization;cellular component organization at cellular level;cellular component organization or biogenesis;cellular component organization or biogenesis at cellular level;cellular macromolecular complex assembly;cellular macromolecular complex subunit o…	binding;peptide binding;structural constituent of nuclear pore;structural molecule activity	cell part;chromosomal part;inclusion body;intracellular membrane-bounded organelle;intracellular non-membrane-bounded organelle;intracellular organelle;intracellular organelle part;intracellular part;kinetochore;macromolecular complex;membrane;membrane-bounded organelle;non-membrane-bounded organelle;nuclear inclusion body;nuclear membrane;nuclear part;nuclear periphery;nucleoplasm;nucleus;organe…	RNA transport	0.978326	16.542	1;2	LQSKFASGTFLSPSASVQECRTPRTSSRMNI
>sp|Q8K284-2|TF3C1_MOUSE Isoform 2 of General transcription factor 3C polypeptide 1 OS=Mus musculus GN=Gtf3c1;>sp|Q8K284|TF3C1_MOUSE General transcription factor 3C polypeptide 1 OS=Mus musculus GN=Gtf3c1 PE=1 SV=2	Q8K284-2	General transcription factor 3C polypeptide 1	Gtf3c1	S	1063;1063	1.0576	1	1.0576			0		Casein kinase I substrate motif;Casein kinase II substrate motif	biosynthetic process;cellular biosynthetic process;cellular macromolecule biosynthetic process;cellular macromolecule metabolic process;cellular metabolic process;cellular nitrogen compound metabolic process;cellular process;macromolecule biosynthetic process;macromolecule metabolic process;metabolic process;nitrogen compound metabolic process;nucleic acid metabolic process;nucleobase-containing …	binding;DNA binding;nucleic acid binding	cell part;intracellular non-membrane-bounded organelle;intracellular organelle;intracellular organelle part;intracellular part;macromolecular complex;non-membrane-bounded organelle;nuclear part;nucleolus;nucleoplasm part;organelle;organelle part;protein complex;ribonucleoprotein complex;transcription factor complex;transcription factor TFIIIC complex		0.999466	32.7212	1	VVRCPCAQKICPDPGSDPEGSLRKEQESAMD
>sp|Q8BQ33|TICRR_MOUSE Treslin OS=Mus musculus GN=Ticrr PE=1 SV=2	Q8BQ33	Treslin	Ticrr	S	1064	1.0477	3	1.0367	1.0575	1.0489	1.90379		Casein kinase II substrate motif;ERK1,2 kinase substrate motif;Growth associated histone HI kinase substrate motif;GSK-3, ERK1, ERK2, CDK5 substrate motif;PKA kinase substrate motif;PKC kinase substrate motif;WW domain binding motif	biological regulation;biosynthetic process;cell cycle checkpoint;cellular biosynthetic process;cellular component assembly;cellular component assembly at cellular level;cellular component organization;cellular component organization at cellular level;cellular component organization or biogenesis;cellular component organization or biogenesis at cellular level;cellular macromolecular complex assemb…	binding;chromatin binding	cell part;intracellular membrane-bounded organelle;intracellular organelle;intracellular part;membrane-bounded organelle;nucleus;organelle		0.999944	42.5027	1	QESEQRENFPVQSIQSPKTLLFGALSEIPSS
>sp|Q5SV85|SYNRG_MOUSE Synergin gamma OS=Mus musculus GN=Synrg PE=1 SV=1;>sp|Q5SV85-2|SYNRG_MOUSE Isoform 2 of Synergin gamma OS=Mus musculus GN=Synrg	Q5SV85	Synergin gamma	Synrg	S	1067;911	0.972513	3	0.93993	1.0286	0.94901	0.360215		14-3-3 domain binding motif;Calmodulin-dependent protein kinase II substrate motif;Casein kinase II substrate motif;Phosphorylase kinase substrate motif;PKA kinase substrate motif;PKC kinase substrate motif;Pyruvate dehydrogenase kinase substrate motif	cellular component organization;cellular component organization or biogenesis;cellular membrane organization;cellular process;endocytosis;establishment of localization;establishment of protein localization;membrane invagination;membrane organization;protein transport;transport;vesicle-mediated transport	binding;calcium ion binding;cation binding;ion binding;metal ion binding	cell part;cytoplasmic part;cytosol;Golgi apparatus;intracellular membrane-bounded organelle;intracellular organelle;intracellular part;membrane;membrane-bounded organelle;organelle		0.999975	46.0637	1	ATFDLSVQGSHKRSLSLGDKEISRSSPSPAL
>sp|Q6PGL7|FAM21_MOUSE WASH complex subunit FAM21 OS=Mus musculus GN=Fam21 PE=1 SV=1;>sp|Q6PGL7-2|FAM21_MOUSE Isoform 2 of WASH complex subunit FAM21 OS=Mus musculus GN=Fam21	Q6PGL7	WASH complex subunit FAM21	Fam21	S	1067;981	1.04779	3	0.92546	1.0701	1.1478	0.262995		ERK1,2 kinase substrate motif;G protein-coupled receptor kinase 1 substrate motif;GSK-3, ERK1, ERK2, CDK5 substrate motif;MDC1 BRCT domain binding motif;Plk1 PBD domain binding motif;WW domain binding motif	cellular process;endosome transport;establishment of localization;establishment of localization in cell;intracellular transport;retrograde transport, endosome to Golgi;transport;vesicle-mediated transport		cell part;cytoplasmic part;early endosome;early endosome membrane;endosomal part;endosome;endosome membrane;intracellular membrane-bounded organelle;intracellular organelle;intracellular organelle part;intracellular part;macromolecular complex;membrane;membrane-bounded organelle;organelle;organelle membrane;organelle part;protein complex;WASH complex		0.984041	18.1346	1	EDVTVDRGPVAQLSSSPVLPNGHQPLLQPRM
>sp|Q9QZQ1-2|AFAD_MOUSE Isoform 1 of Afadin OS=Mus musculus GN=Mllt4;>sp|Q9QZQ1|AFAD_MOUSE Afadin OS=Mus musculus GN=Mllt4 PE=1 SV=3	Q9QZQ1-2	Afadin	Mllt4	S	1068;1083	1.0806	1	1.0806			0		14-3-3 domain binding motif;Calmodulin-dependent protein kinase I substrate motif;Calmodulin-dependent protein kinase II alpha substrate motif;Calmodulin-dependent protein kinase II substrate motif;Calmodulin-dependent protein kinase IV substrate motif;Casein kinase II substrate motif;Chk1 kinase substrate motif;MDC1 BRCT domain binding motif;Phosphorylase kinase substrate motif;PKA kinase substr…	biological adhesion;biological regulation;cell adhesion;cellular process;cellular response to stimulus;regulation of biological process;regulation of cellular process;response to stimulus;signal transduction	binding;cell adhesion molecule binding;protein binding	adherens junction;anchoring junction;apical part of cell;cell junction;cell part;cell-cell adherens junction;cell-cell junction;cytoplasm;intracellular membrane-bounded organelle;intracellular organelle;intracellular part;membrane;membrane-bounded organelle;nucleus;organelle;plasma membrane	Adherens junction;Leukocyte transendothelial migration;Tight junction	0.996537	24.686	1	GLSQERAAELMTRTSSVVTLEVAKQGAIYHG
>sp|A2AHC3|CAMP1_MOUSE Calmodulin-regulated spectrin-associated protein 1 OS=Mus musculus GN=Camsap1 PE=1 SV=1	A2AHC3	Calmodulin-regulated spectrin-associated protein 1	Camsap1	S	1069	0.667627	3	0.5364	0.65366	0.81282	1.15471		Casein kinase I substrate motif;Casein kinase II substrate motif;ERK1,2 kinase substrate motif;GSK-3, ERK1, ERK2, CDK5 substrate motif;WW domain binding motif	biological regulation;cell projection organization;cellular component organization;cellular component organization at cellular level;cellular component organization or biogenesis;cellular component organization or biogenesis at cellular level;cellular process;cytoskeleton organization;neuron projection development;organelle organization;regulation of anatomical structure morphogenesis;regulation …	binding;calmodulin binding;cytoskeletal protein binding;microtubule binding;protein binding;spectrin binding;tubulin binding	cell part;cytoplasm;cytoskeletal part;intracellular organelle part;intracellular part;macromolecular complex;microtubule;organelle part;protein complex		0.999164	30.7761	1	QDQKIKAPVHFVEPLSPTGVPGHRKPPRLGQ
>sp|G5E870|TRIPC_MOUSE E3 ubiquitin-protein ligase TRIP12 OS=Mus musculus GN=Trip12 PE=1 SV=1	G5E870	E3 ubiquitin-protein ligase TRIP12	Trip12	S	1069	1.1316	1	1.1316			0		Casein kinase II substrate motif;ERK1,2 kinase substrate motif;G protein-coupled receptor kinase 1 substrate motif;Growth associated histone HI kinase substrate motif;GSK3 kinase substrate motif;GSK-3, ERK1, ERK2, CDK5 substrate motif;PKA kinase substrate motif;PKC kinase substrate motif;WW domain binding motif	biological regulation;cellular macromolecule metabolic process;cellular metabolic process;cellular nitrogen compound metabolic process;cellular process;cellular protein metabolic process;cellular response to stimulus;cellular response to stress;developmental process;DNA metabolic process;DNA repair;embryo development;macromolecule metabolic process;macromolecule modification;metabolic process;neg…	acid-amino acid ligase activity;catalytic activity;ligase activity;ligase activity, forming carbon-nitrogen bonds;small conjugating protein ligase activity;ubiquitin-protein ligase activity	cell part;cytoplasm;intracellular membrane-bounded organelle;intracellular organelle;intracellular organelle part;intracellular part;membrane-bounded organelle;nuclear part;nucleoplasm;nucleus;organelle;organelle part	Ubiquitin mediated proteolysis	0.999978	46.5634	1	DDKVDNQAKSPTTTQSPKSSFLASLNPKTWG
>sp|P62754|RS6_MOUSE 40S ribosomal protein S6 OS=Mus musculus GN=Rps6 PE=1 SV=1	P62754	40S ribosomal protein S6	Rps6	S	107	1.1586	1			1.1586	0			activation-induced cell death of T cells;anatomical structure development;anatomical structure morphogenesis;apoptosis;biological regulation;biosynthetic process;carbohydrate homeostasis;cell activation;cell activation involved in immune response;cell cycle checkpoint;cell cycle phase;cell cycle process;cell death;cell development;cell differentiation;cell proliferation;cellular biosynthetic proc…	binding;protein binding;structural constituent of ribosome;structural molecule activity	cell part;cytoplasm;cytoplasmic part;cytosolic small ribosomal subunit;intracellular non-membrane-bounded organelle;intracellular organelle;intracellular organelle part;intracellular part;macromolecular complex;non-membrane-bounded organelle;nuclear part;nucleolus;organelle;organelle part;perinuclear region of cytoplasm;polysome;ribonucleoprotein complex;ribosome;small ribosomal subunit	Insulin signaling pathway;mTOR signaling pathway;Ribosome	1	77.5754	1	RKRKSVRGCIVDANLSVLNLVIVKKGEKDIP
>sp|Q6P542|ABCF1_MOUSE ATP-binding cassette sub-family F member 1 OS=Mus musculus GN=Abcf1 PE=1 SV=1	Q6P542	ATP-binding cassette sub-family F member 1	Abcf1	S	107	0.977893	3	0.96981	0.98849	0.97538	1.12318		BARD1 BRCT domain binding motif;Casein kinase II substrate motif;MAPKAPK2 kinase substrate motif	biological regulation;cellular process;positive regulation of biological process;positive regulation of biosynthetic process;positive regulation of cellular biosynthetic process;positive regulation of cellular metabolic process;positive regulation of cellular process;positive regulation of cellular protein metabolic process;positive regulation of macromolecule biosynthetic process;positive regula…	adenyl nucleotide binding;adenyl ribonucleotide binding;ATP binding;ATPase activity;binding;catalytic activity;hydrolase activity;hydrolase activity, acting on acid anhydrides;hydrolase activity, acting on acid anhydrides, in phosphorus-containing anhydrides;nucleic acid binding;nucleoside-triphosphatase activity;nucleotide binding;purine nucleotide binding;purine ribonucleoside triphosphate bind…	cell part;cytoplasm;cytoplasmic part;envelope;intracellular non-membrane-bounded organelle;intracellular organelle;intracellular organelle part;intracellular part;macromolecular complex;non-membrane-bounded organelle;nuclear envelope;nuclear part;nucleoplasm;organelle;organelle envelope;organelle part;polysomal ribosome;ribonucleoprotein complex;ribosome		1	86.7912	1;2	ERVLMERLKQLSVPASDEEDEVPAPIPRGRK
>sp|Q6PHZ5|RB15B_MOUSE Putative RNA-binding protein 15B OS=Mus musculus GN=Rbm15b PE=1 SV=2	Q6PHZ5	Putative RNA-binding protein 15B	Rbm15b	S	107	0.94362	1	0.94362			0		ERK1,2 kinase substrate motif;G protein-coupled receptor kinase 1 substrate motif;Growth associated histone HI kinase substrate motif;GSK3 kinase substrate motif;GSK-3, ERK1, ERK2, CDK5 substrate motif;PKA kinase substrate motif;PKC kinase substrate motif;WW domain binding motif	biological regulation;biosynthetic process;cellular biosynthetic process;cellular macromolecule biosynthetic process;cellular macromolecule metabolic process;cellular metabolic process;cellular nitrogen compound metabolic process;cellular process;macromolecule biosynthetic process;macromolecule metabolic process;metabolic process;mRNA metabolic process;mRNA processing;nitrogen compound metabolic …	binding;nucleic acid binding;nucleotide binding;RNA binding	cell part;intracellular organelle part;intracellular part;nuclear part;nucleoplasm;organelle part		1	84.3305	1	GRTGKASGDPGAGGASPRASPLPPPPPPPGA
>sp|Q8K1L2|SPIN4_MOUSE Spindlin-4 OS=Mus musculus GN=Spin4 PE=2 SV=1	Q8K1L2	Spindlin-4	Spin4	S	107	1.027	2		1.0366	1.0174	0.693916		14-3-3 domain binding motif;Calmodulin-dependent protein kinase II substrate motif;DNA dependent Protein kinase substrate motif;ERK1,2 kinase substrate motif;Growth associated histone HI kinase substrate motif;GSK-3, ERK1, ERK2, CDK5 substrate motif;PKA kinase substrate motif;PKC kinase substrate motif;WW domain binding motif	gamete generation;multicellular organismal process;multicellular organismal reproductive process;reproductive process				1	118.541	1	DKRVLALEILPERVPSPRIDSRLADSLVGKA
>sp|Q9CYC5|DSN1_MOUSE Kinetochore-associated protein DSN1 homolog OS=Mus musculus GN=Dsn1 PE=2 SV=1	Q9CYC5	Kinetochore-associated protein DSN1 homolog	Dsn1	S	107	0.965435	2		0.88157	1.0493	0.135421		14-3-3 domain binding motif;Aurora-A kinase substrate motif;Calmodulin-dependent protein kinase I substrate motif;Calmodulin-dependent protein kinase II alpha substrate motif;Calmodulin-dependent protein kinase II substrate motif;Calmodulin-dependent protein kinase IV substrate motif;Chk1 kinase substrate motif;PAK2 kinase substrate motif;Phosphorylase kinase substrate motif;PKA kinase substrate …	cell cycle phase;cell cycle process;cellular component organization;cellular component organization at cellular level;cellular component organization or biogenesis;cellular component organization or biogenesis at cellular level;cellular process;chromosome segregation;mitosis;nuclear division;organelle fission;organelle organization		cell part;chromosomal part;cytoplasm;intracellular membrane-bounded organelle;intracellular organelle;intracellular organelle part;intracellular part;macromolecular complex;membrane-bounded organelle;MIS12/MIND type complex;nucleus;organelle;organelle part;protein complex		1	75.6079	1	QSWRRASMKEVNRRKSLAPFHPGITELCRSI
>sp|Q9DCL9|PUR6_MOUSE Multifunctional protein ADE2 OS=Mus musculus GN=Paics PE=1 SV=4	Q9DCL9	Multifunctional protein ADE2;Phosphoribosylaminoimidazole-succinocarboxamide synthase;Phosphoribosylaminoimidazole carboxylase	Paics	S	107	0.822025	2		0.77024	0.87381	0.725069			biosynthetic process;cellular biosynthetic process;cellular metabolic process;cellular nitrogen compound biosynthetic process;cellular nitrogen compound metabolic process;cellular process;'de novo' IMP biosynthetic process;heterocycle biosynthetic process;heterocycle metabolic process;IMP biosynthetic process;IMP metabolic process;metabolic process;nitrogen compound metabolic process;nucleobase-c…	acid-amino acid ligase activity;adenyl nucleotide binding;adenyl ribonucleotide binding;ATP binding;binding;carbon-carbon lyase activity;carboxy-lyase activity;catalytic activity;ligase activity;ligase activity, forming carbon-nitrogen bonds;lyase activity;nucleotide binding;phosphoribosylaminoimidazole carboxylase activity;phosphoribosylaminoimidazolesuccinocarboxamide synthase activity;purine n…		Purine metabolism	0.999478	32.8227	1	EMIPIEWVCRRIATGSFLKRNPGVQEGYKFY
>sp|Q9JJF3|NO66_MOUSE Bifunctional lysine-specific demethylase and histidyl-hydroxylase NO66 OS=Mus musculus GN=No66 PE=1 SV=2	Q9JJF3	Bifunctional lysine-specific demethylase and histidyl-hydroxylase NO66	No66	S	107	0.770173	3	0.46559	0.95179	0.89314	0.516925		14-3-3 domain binding motif;Akt kinase substrate motif;Calmodulin-dependent protein kinase II substrate motif;Casein kinase II substrate motif;G protein-coupled receptor kinase 1 substrate motif;MAPKAPK1 kinase substrate motif;PKA kinase substrate motif;PKC kinase substrate motif	biological regulation;biosynthetic process;cellular biosynthetic process;cellular component biogenesis;cellular component biogenesis at cellular level;cellular component organization;cellular component organization at cellular level;cellular component organization or biogenesis;cellular component organization or biogenesis at cellular level;cellular macromolecule biosynthetic process;cellular mac…	binding;catalytic activity;cation binding;demethylase activity;histone demethylase activity;histone demethylase activity (H3-K36 specific);histone demethylase activity (H3-K4 specific);ion binding;iron ion binding;metal ion binding;oxidoreductase activity;oxidoreductase activity, acting on paired donors, with incorporation or reduction of molecular oxygen;oxidoreductase activity, acting on paired…	cell part;intracellular membrane-bounded organelle;intracellular non-membrane-bounded organelle;intracellular organelle;intracellular organelle part;intracellular part;membrane-bounded organelle;non-membrane-bounded organelle;nuclear part;nucleolus;nucleoplasm;nucleus;organelle;organelle part		0.999999	58.7748	1	RSAEPRPVSARPRSASATLPSRVEGWAALSR
>sp|Q9Z0U1|ZO2_MOUSE Tight junction protein ZO-2 OS=Mus musculus GN=Tjp2 PE=1 SV=2	Q9Z0U1	Tight junction protein ZO-2	Tjp2	S	107	1.00856	3	1.0501	1.0347	0.94087	0.0520821		ERK1,2 kinase substrate motif;G protein-coupled receptor kinase 1 substrate motif;GSK3 kinase substrate motif;GSK-3, ERK1, ERK2, CDK5 substrate motif;WW domain binding motif	response to chemical stimulus;response to organic substance;response to stimulus	binding;protein binding	cell junction;cell part;cell-cell junction;cytoplasm;intracellular membrane-bounded organelle;intracellular organelle;intracellular part;membrane;membrane-bounded organelle;nucleus;occluding junction;organelle;plasma membrane;tight junction	Tight junction;Vibrio cholerae infection	0.999937	42.0038	1	VVKRPRKVQVAPLQGSPPLSHDDRGFEVIEE
>sp|P35601-2|RFC1_MOUSE Isoform 2 of Replication factor C subunit 1 OS=Mus musculus GN=Rfc1;>sp|P35601|RFC1_MOUSE Replication factor C subunit 1 OS=Mus musculus GN=Rfc1 PE=1 SV=2	P35601-2	Replication factor C subunit 1	Rfc1	S	107;107	1.06583	3	1.1153	1.0719	1.0103	0.776874		Casein kinase II substrate motif;G protein-coupled receptor kinase 1 substrate motif;Pyruvate dehydrogenase kinase substrate motif	biological regulation;biosynthetic process;cellular biosynthetic process;cellular macromolecule biosynthetic process;cellular macromolecule metabolic process;cellular metabolic process;cellular nitrogen compound metabolic process;cellular process;DNA metabolic process;DNA replication;macromolecule biosynthetic process;macromolecule metabolic process;metabolic process;nitrogen compound metabolic p…	adenyl nucleotide binding;adenyl ribonucleotide binding;ATP binding;ATPase activity;ATPase activity, coupled;binding;catalytic activity;DNA binding;DNA clamp loader activity;DNA-dependent ATPase activity;hydrolase activity;hydrolase activity, acting on acid anhydrides;hydrolase activity, acting on acid anhydrides, in phosphorus-containing anhydrides;nucleic acid binding;nucleoside-triphosphatase …	cell part;chromosomal part;DNA replication factor C complex;intracellular membrane-bounded organelle;intracellular organelle;intracellular organelle part;intracellular part;macromolecular complex;membrane-bounded organelle;nucleus;organelle;organelle part;protein complex	DNA replication;Mismatch repair;Nucleotide excision repair	0.999938	45.9169	1;2	YKPGKVSQKDPVTYVSETDEDDDFVCKKAAS
>sp|Q60591-2|NFAC2_MOUSE Isoform B of Nuclear factor of activated T-cells, cytoplasmic 2 OS=Mus musculus GN=Nfatc2;>sp|Q60591|NFAC2_MOUSE Nuclear factor of activated T-cells, cytoplasmic 2 OS=Mus musculus GN=Nfatc2 PE=1 SV=3;>sp|Q60591-4|NFAC2_MOUSE Isofor	Q60591-2	Nuclear factor of activated T-cells, cytoplasmic 2	Nfatc2	S	107;107;107	0.59332	2	0.55077	0.63587		1.03734		Casein kinase II substrate motif;G protein-coupled receptor kinase 1 substrate motif	activation of immune response;antigen receptor-mediated signaling pathway;B cell receptor signaling pathway;biological regulation;cell migration;cell motility;cell surface receptor linked signaling pathway;cellular component movement;cellular process;cellular response to stimulus;cellular response to stress;cytokine production;immune response-activating cell surface receptor signaling pathway;imm…	binding;core promoter proximal region DNA binding;core promoter proximal region sequence-specific DNA binding;DNA binding;nucleic acid binding;nucleic acid binding transcription factor activity;protein binding;regulatory region DNA binding;regulatory region nucleic acid binding;RNA polymerase II core promoter proximal region sequence-specific DNA binding;RNA polymerase II core promoter proximal r…	actin cytoskeleton;cell part;cytoplasm;cytoplasmic part;cytoskeleton;cytosol;intracellular membrane-bounded organelle;intracellular non-membrane-bounded organelle;intracellular organelle;intracellular organelle part;intracellular part;macromolecular complex;membrane;membrane-bounded organelle;non-membrane-bounded organelle;nuclear part;nucleoplasm;nucleoplasm part;nucleus;organelle;organelle part…	Axon guidance;B cell receptor signaling pathway;Natural killer cell mediated cytotoxicity;T cell receptor signaling pathway;VEGF signaling pathway;Wnt signaling pathway	0.987194	18.8808	1;2	IGFQNFLSPVKPAGASGPSPRIEITPSHELM
>sp|Q9Z204-2|HNRPC_MOUSE Isoform C1 of Heterogeneous nuclear ribonucleoproteins C1/C2 OS=Mus musculus GN=Hnrnpc;>sp|Q9Z204-4|HNRPC_MOUSE Isoform 4 of Heterogeneous nuclear ribonucleoproteins C1/C2 OS=Mus musculus GN=Hnrnpc;>sp|Q9Z204-3|HNRPC_MOUSE Isoform	Q9Z204-2	Heterogeneous nuclear ribonucleoproteins C1/C2	Hnrnpc	S	107;107;107	1.0291	2		0.88471	1.1735	0.0291745		Casein kinase II substrate motif;Pyruvate dehydrogenase kinase substrate motif	cellular macromolecule metabolic process;cellular metabolic process;cellular nitrogen compound metabolic process;cellular process;macromolecule metabolic process;metabolic process;mRNA metabolic process;mRNA processing;nitrogen compound metabolic process;nucleic acid metabolic process;nucleobase-containing compound metabolic process;primary metabolic process;RNA metabolic process;RNA processing;R…	binding;mRNA binding;nucleic acid binding;nucleotide binding;RNA binding	cell part;intracellular membrane-bounded organelle;intracellular organelle;intracellular organelle part;intracellular part;macromolecular complex;membrane-bounded organelle;nuclear part;nucleus;organelle;organelle part;pronucleus;ribonucleoprotein complex;spliceosomal complex	Spliceosome	0.975097	17.5201	1	RGKAGVKRSAAEMYGSSFDLDYDFQRDYYDR
>sp|Q61990|PCBP2_MOUSE Poly(rC)-binding protein 2 OS=Mus musculus GN=Pcbp2 PE=1 SV=1;>sp|Q61990-3|PCBP2_MOUSE Isoform 3 of Poly(rC)-binding protein 2 OS=Mus musculus GN=Pcbp2;>sp|P57722-2|PCBP3_MOUSE Isoform 2 of Poly(rC)-binding protein 3 OS=Mus musculus	Q61990	Poly(rC)-binding protein 2;Poly(rC)-binding protein 3	Pcbp2;Pcbp3	S	107;107;139;139;107	0.92721	1	0.92721			0		ATM kinase substrate motif;DNA dependent Protein kinase substrate motif;G protein-coupled receptor kinase 1 substrate motif;GSK3 kinase substrate motif	biological regulation;catabolic process;cellular catabolic process;cellular macromolecule catabolic process;cellular macromolecule metabolic process;cellular metabolic process;cellular process;defense response;defense response to virus;immune effector process;immune response;immune system process;innate immune response;macromolecule catabolic process;macromolecule metabolic process;metabolic proc…	binding;DNA binding;nucleic acid binding;RNA binding	cell part;cytoplasm;cytoplasmic part;cytosol;intracellular membrane-bounded organelle;intracellular organelle;intracellular part;macromolecular complex;membrane-bounded organelle;mitochondrion;nucleus;organelle;ribonucleoprotein complex		0.787832	5.69754	1	AASRPPVTLRLVVPASQCGSLIGKGGCKIKE
>sp|Q5PRF0|HTR5A_MOUSE HEAT repeat-containing protein 5A OS=Mus musculus GN=Heatr5a PE=2 SV=2	Q5PRF0	HEAT repeat-containing protein 5A	Heatr5a	S	1070	0.94362	1		0.94362		0		MAPKAPK2 kinase substrate motif					0.621334	5.2398	1	LHMFAPRHVNLSSLVSCLCVNLCSPYLLLRR
>sp|Q9Z207|DIAP3_MOUSE Protein diaphanous homolog 3 OS=Mus musculus GN=Diaph3 PE=1 SV=1	Q9Z207	Protein diaphanous homolog 3	Diaph3	S	1070	0.93069	3	1.0207	0.86337	0.908	0.563622	ROCK1	Casein kinase II substrate motif;PKA kinase substrate motif;PKC kinase substrate motif	actin cytoskeleton organization;actin filament-based process;cellular component organization;cellular component organization at cellular level;cellular component organization or biogenesis;cellular component organization or biogenesis at cellular level;cellular process;cytoskeleton organization;gamete generation;male gamete generation;multicellular organismal process;multicellular organismal repr…		cell part;cytoplasmic part;cytosol;intracellular membrane-bounded organelle;intracellular organelle;intracellular part;membrane-bounded organelle;nucleus;organelle	Regulation of actin cytoskeleton	0.962285	14.0724	1	RDRRKRTPKLKDIRQSLSPMSQRPVLKVCNH
>sp|P51954|NEK1_MOUSE Serine/threonine-protein kinase Nek1 OS=Mus musculus GN=Nek1 PE=1 SV=2	P51954	Serine/threonine-protein kinase Nek1	Nek1	S	1071	1.6701	2	1.0022	2.338		0.30103		BARD1 BRCT domain binding motif;Casein kinase I substrate motif;Casein kinase II substrate motif;G protein-coupled receptor kinase 1 substrate motif	anatomical structure formation involved in morphogenesis;cell cycle phase;cell cycle process;cell projection assembly;cell projection organization;cellular component assembly;cellular component assembly at cellular level;cellular component assembly involved in morphogenesis;cellular component organization;cellular component organization at cellular level;cellular component organization or biogene…	adenyl nucleotide binding;adenyl ribonucleotide binding;ATP binding;binding;catalytic activity;cation binding;ion binding;kinase activity;metal ion binding;nucleotide binding;phosphotransferase activity, alcohol group as acceptor;protein kinase activity;protein serine/threonine kinase activity;protein tyrosine kinase activity;purine nucleotide binding;purine ribonucleoside triphosphate binding;pu…	cell part;centrosome;cytoplasm;cytoplasmic part;cytoskeletal part;intracellular membrane-bounded organelle;intracellular non-membrane-bounded organelle;intracellular organelle;intracellular organelle part;intracellular part;membrane;membrane-bounded organelle;microtubule organizing center;microtubule organizing center part;non-membrane-bounded organelle;nuclear membrane;nuclear part;nucleolus;nuc…		0.999922	41.1706	1	ASMEQLLREQPGDEYSEEEESVLKSSDVEQT
>sp|Q8CJ27|ASPM_MOUSE Abnormal spindle-like microcephaly-associated protein homolog OS=Mus musculus GN=Aspm PE=2 SV=2	Q8CJ27	Abnormal spindle-like microcephaly-associated protein homolog	Aspm	S	1071	1.04877	2		1.1395	0.95804	0.159723		PAK2 kinase substrate motif;PKA kinase substrate motif;PKC kinase substrate motif	anatomical structure development;biological regulation;brain development;cell cycle phase;cell cycle process;cell division;cell migration;cell motility;cellular component movement;cellular component organization;cellular component organization at cellular level;cellular component organization or biogenesis;cellular component organization or biogenesis at cellular level;cellular process;developmen…		cell part;cytoplasm;cytoskeletal part;intracellular membrane-bounded organelle;intracellular organelle;intracellular organelle part;intracellular part;membrane-bounded organelle;midbody;nucleus;organelle;organelle part;spindle pole		1	83.0451	1	CPSQAITNKQRDKRISGNFERYGDSVQLLMD
>sp|Q8BMB0-3|EMSY_MOUSE Isoform 3 of Protein EMSY OS=Mus musculus GN=Emsy;>sp|Q8BMB0|EMSY_MOUSE Protein EMSY OS=Mus musculus GN=Emsy PE=1 SV=2	Q8BMB0-3	Protein EMSY	Emsy	S	1071;1085	0.898535	2	0.98144		0.81563	0.361098		ERK1,2 kinase substrate motif;G protein-coupled receptor kinase 1 substrate motif;GSK-3, ERK1, ERK2, CDK5 substrate motif;WW domain binding motif	biological regulation;biosynthetic process;cellular biosynthetic process;cellular component organization;cellular component organization at cellular level;cellular component organization or biogenesis;cellular component organization or biogenesis at cellular level;cellular macromolecule biosynthetic process;cellular macromolecule metabolic process;cellular metabolic process;cellular nitrogen comp…	binding;identical protein binding;protein binding;protein dimerization activity;protein homodimerization activity	cell part;intracellular membrane-bounded organelle;intracellular organelle;intracellular part;membrane-bounded organelle;nucleus;organelle		0.98571	18.8283	1	GGSSVPKLTSPVTSISPIQASEKTAVSDILQ
>sp|Q9Z207|DIAP3_MOUSE Protein diaphanous homolog 3 OS=Mus musculus GN=Diaph3 PE=1 SV=1	Q9Z207	Protein diaphanous homolog 3	Diaph3	S	1072	1.00775	3	0.90257	0.83939	1.2813	0.0265323		Casein kinase II substrate motif;ERK1,2 kinase substrate motif;GSK-3, ERK1, ERK2, CDK5 substrate motif;WW domain binding motif	actin cytoskeleton organization;actin filament-based process;cellular component organization;cellular component organization at cellular level;cellular component organization or biogenesis;cellular component organization or biogenesis at cellular level;cellular process;cytoskeleton organization;gamete generation;male gamete generation;multicellular organismal process;multicellular organismal repr…		cell part;cytoplasmic part;cytosol;intracellular membrane-bounded organelle;intracellular organelle;intracellular part;membrane-bounded organelle;nucleus;organelle	Regulation of actin cytoskeleton	0.967228	14.7003	1	RRKRTPKLKDIRQSLSPMSQRPVLKVCNHEN
>sp|Q64700|RBL2_MOUSE Retinoblastoma-like protein 2 OS=Mus musculus GN=Rbl2 PE=1 SV=3	Q64700	Retinoblastoma-like protein 2	Rbl2	S	1074	1.0428	2		1.0041	1.0815	0.30103		Casein kinase II substrate motif;G protein-coupled receptor kinase 1 substrate motif;GSK3 kinase substrate motif	biological regulation;biosynthetic process;cell cycle;cellular biosynthetic process;cellular component organization;cellular component organization at cellular level;cellular component organization or biogenesis;cellular component organization or biogenesis at cellular level;cellular macromolecule biosynthetic process;cellular macromolecule metabolic process;cellular metabolic process;cellular ni…	binding;DNA binding;nucleic acid binding;protein binding	cell part;cytoplasm;intracellular membrane-bounded organelle;intracellular non-membrane-bounded organelle;intracellular organelle;intracellular organelle part;intracellular part;macromolecular complex;membrane-bounded organelle;non-membrane-bounded organelle;nuclear part;nucleolus;nucleoplasm part;nucleus;organelle;organelle part;protein complex;transcription factor complex	Cell cycle;TGF-beta signaling pathway	0.756784	4.94783	1	NEAMPSPREKIFYYFSNSPSKRLREINSMIR
>sp|Q62504-3|MINT_MOUSE Isoform 3 of Msx2-interacting protein OS=Mus musculus GN=Spen;>sp|Q62504|MINT_MOUSE Msx2-interacting protein OS=Mus musculus GN=Spen PE=1 SV=2;>sp|Q62504-2|MINT_MOUSE Isoform 2 of Msx2-interacting protein OS=Mus musculus GN=Spen	Q62504-3	Msx2-interacting protein	Spen	S	1074;1074;1051	1.08027	3	1.0779	1.0163	1.1466	0.822103		14-3-3 domain binding motif;Calmodulin-dependent protein kinase II substrate motif;Calmodulin-dependent protein kinase IV substrate motif;Casein kinase II substrate motif;Chk1 kinase substrate motif;G protein-coupled receptor kinase 1 substrate motif;PKA kinase substrate motif;PKC kinase substrate motif	biological regulation;biosynthetic process;cell surface receptor linked signaling pathway;cellular biosynthetic process;cellular macromolecule biosynthetic process;cellular macromolecule metabolic process;cellular metabolic process;cellular nitrogen compound metabolic process;cellular process;cellular response to stimulus;macromolecule biosynthetic process;macromolecule metabolic process;metaboli…	binding;DNA binding;nucleic acid binding;nucleic acid binding transcription factor activity;nucleotide binding;protein binding;protein binding transcription factor activity;RNA binding;sequence-specific DNA binding transcription factor activity;single-stranded DNA binding;structure-specific DNA binding;transcription cofactor activity;transcription corepressor activity;transcription factor binding…	cell part;intracellular membrane-bounded organelle;intracellular organelle;intracellular part;membrane-bounded organelle;nucleus;organelle		1	63.8257	1	ILKRESKKTKLERLNSALSPKDCQDPAAVSA
>sp|G3X9K3|BIG1_MOUSE Brefeldin A-inhibited guanine nucleotide-exchange protein 1 OS=Mus musculus GN=Arfgef1 PE=2 SV=1	G3X9K3	Brefeldin A-inhibited guanine nucleotide-exchange protein 1	Arfgef1	S	1076	1.0917	1	1.0917			0		14-3-3 domain binding motif;Akt kinase substrate motif;Calmodulin-dependent protein kinase II substrate motif;Casein kinase II substrate motif;G protein-coupled receptor kinase 1 substrate motif;MAPKAPK1 kinase substrate motif;p70 Ribosomal S6 kinase substrate motif;Phosphorylase kinase substrate motif;PKA kinase substrate motif;PKC epsilon kinase substrate motif;PKC kinase substrate motif	biological regulation;cellular component organization;cellular component organization at cellular level;cellular component organization or biogenesis;cellular component organization or biogenesis at cellular level;cellular membrane organization;cellular process;endomembrane system organization;establishment of localization;establishment of protein localization;Golgi organization;membrane organiza…	ARF guanyl-nucleotide exchange factor activity;binding;enzyme regulator activity;GTPase regulator activity;guanyl-nucleotide exchange factor activity;nucleoside-triphosphatase regulator activity;protein binding;protein kinase A binding;protein kinase A regulatory subunit binding;small GTPase regulator activity	cell part;cytoplasmic part;cytosol;Golgi apparatus part;Golgi membrane;intracellular non-membrane-bounded organelle;intracellular organelle;intracellular organelle part;intracellular part;macromolecular complex;membrane;non-membrane-bounded organelle;nuclear matrix;nuclear part;nucleolus;organelle;organelle membrane;organelle part;perinuclear region of cytoplasm;ribonucleoprotein complex;small nu…		0.996443	24.474	1	VKPRYISGTVRGREGSLTGTKDQAPDEFVGL
>sp|Q64700|RBL2_MOUSE Retinoblastoma-like protein 2 OS=Mus musculus GN=Rbl2 PE=1 SV=3	Q64700	Retinoblastoma-like protein 2	Rbl2	S	1076	1.04355	2		1.0591	1.028	0.696513	CDK;CDK2;	Casein kinase II substrate motif;Cdc2 kinase substrate motif;CDK kinase substrate motif;CDK1,2,4,6 kinase substrate motif;ERK1,2 kinase substrate motif;GSK-3, ERK1, ERK2, CDK5 substrate motif;WW domain binding motif	biological regulation;biosynthetic process;cell cycle;cellular biosynthetic process;cellular component organization;cellular component organization at cellular level;cellular component organization or biogenesis;cellular component organization or biogenesis at cellular level;cellular macromolecule biosynthetic process;cellular macromolecule metabolic process;cellular metabolic process;cellular ni…	binding;DNA binding;nucleic acid binding;protein binding	cell part;cytoplasm;intracellular membrane-bounded organelle;intracellular non-membrane-bounded organelle;intracellular organelle;intracellular organelle part;intracellular part;macromolecular complex;membrane-bounded organelle;non-membrane-bounded organelle;nuclear part;nucleolus;nucleoplasm part;nucleus;organelle;organelle part;protein complex;transcription factor complex	Cell cycle;TGF-beta signaling pathway	0.989576	20.8768	1	AMPSPREKIFYYFSNSPSKRLREINSMIRTG
>sp|Q6PAR5|GAPD1_MOUSE GTPase-activating protein and VPS9 domain-containing protein 1 OS=Mus musculus GN=Gapvd1 PE=1 SV=2;>sp|Q6PAR5-6|GAPD1_MOUSE Isoform 6 of GTPase-activating protein and VPS9 domain-containing protein 1 OS=Mus musculus GN=Gapvd1;>sp|Q6P	Q6PAR5	GTPase-activating protein and VPS9 domain-containing protein 1	Gapvd1	S	1076;1075;1055;1082;1055	0.70459	1	0.70459			0		Casein kinase II substrate motif;Pyruvate dehydrogenase kinase substrate motif	biological regulation;cellular component organization;cellular component organization or biogenesis;cellular membrane organization;cellular process;cellular response to stimulus;endocytosis;establishment of localization;membrane invagination;membrane organization;positive regulation of catalytic activity;positive regulation of GTPase activity;positive regulation of hydrolase activity;positive reg…	binding;enzyme activator activity;enzyme regulator activity;GTPase activating protein binding;GTPase activator activity;GTPase regulator activity;guanyl-nucleotide exchange factor activity;nucleoside-triphosphatase regulator activity;protein binding	cell part;cytoplasmic part;cytosol;endosome;intracellular membrane-bounded organelle;intracellular organelle;intracellular part;membrane;membrane-bounded organelle;organelle		0.999999	60.1526	1	ESAHDSPREEALQNISADDLPDSASQAAHPQ
>sp|G5E870|TRIPC_MOUSE E3 ubiquitin-protein ligase TRIP12 OS=Mus musculus GN=Trip12 PE=1 SV=1	G5E870	E3 ubiquitin-protein ligase TRIP12	Trip12	S	1077	1.7515	1			1.7515	0		MAPKAPK2 kinase substrate motif	biological regulation;cellular macromolecule metabolic process;cellular metabolic process;cellular nitrogen compound metabolic process;cellular process;cellular protein metabolic process;cellular response to stimulus;cellular response to stress;developmental process;DNA metabolic process;DNA repair;embryo development;macromolecule metabolic process;macromolecule modification;metabolic process;neg…	acid-amino acid ligase activity;catalytic activity;ligase activity;ligase activity, forming carbon-nitrogen bonds;small conjugating protein ligase activity;ubiquitin-protein ligase activity	cell part;cytoplasm;intracellular membrane-bounded organelle;intracellular organelle;intracellular organelle part;intracellular part;membrane-bounded organelle;nuclear part;nucleoplasm;nucleus;organelle;organelle part	Ubiquitin mediated proteolysis	0.999986	49.1864	1	KSPTTTQSPKSSFLASLNPKTWGRLSAQSNS
>sp|Q3UHF7|ZEP2_MOUSE Transcription factor HIVEP2 OS=Mus musculus GN=Hivep2 PE=1 SV=1	Q3UHF7	Transcription factor HIVEP2	Hivep2	S	1077	1.3017	1			1.3017	0		14-3-3 domain binding motif;Calmodulin-dependent protein kinase II alpha substrate motif;Calmodulin-dependent protein kinase II substrate motif;Calmodulin-dependent protein kinase IV substrate motif;Casein kinase II substrate motif;Chk1 kinase substrate motif;G protein-coupled receptor kinase 1 substrate motif;GSK3 kinase substrate motif;PKA kinase substrate motif;PKC kinase substrate motif	biological regulation;biosynthetic process;cellular biosynthetic process;cellular macromolecule biosynthetic process;cellular macromolecule metabolic process;cellular metabolic process;cellular nitrogen compound metabolic process;cellular process;cellular response to stimulus;macromolecule biosynthetic process;macromolecule metabolic process;metabolic process;nitrogen compound metabolic process;n…	binding;cation binding;DNA binding;ion binding;metal ion binding;nucleic acid binding;nucleic acid binding transcription factor activity;sequence-specific DNA binding transcription factor activity	cell part;intracellular membrane-bounded organelle;intracellular organelle;intracellular organelle part;intracellular part;macromolecular complex;membrane-bounded organelle;nuclear part;nucleoplasm part;nucleus;organelle;organelle part;protein complex;transcription factor complex		0.991255	20.6343	1	SPSRERKKCFLVRQASFSGSPEIAQGEAGVD
>sp|Q8K4L3|SVIL_MOUSE Supervillin OS=Mus musculus GN=Svil PE=1 SV=1	Q8K4L3	Supervillin	Svil	S	1077	1.15653	3	1.2593	1.0503	1.16	0.944854		b-Adrenergic Receptor kinase substrate motif;Casein kinase II substrate motif;Cdc2 kinase substrate motif;CDK kinase substrate motif;CDK1,2,4,6 kinase substrate motif;ERK1,2 kinase substrate motif;G protein-coupled receptor kinase 1 substrate motif;GSK-3, ERK1, ERK2, CDK5 substrate motif;MAPKAPK2 kinase substrate motif;WW domain binding motif	anatomical structure development;cellular component organization;cellular component organization at cellular level;cellular component organization or biogenesis;cellular component organization or biogenesis at cellular level;cellular process;cytoskeleton organization;developmental process;muscle tissue development;organelle organization;skeletal muscle tissue development;striated muscle tissue de…		cell junction;cell part;cell projection;contractile fiber part;costamere;cytoplasmic part;cytoskeletal part;intracellular membrane-bounded organelle;intracellular non-membrane-bounded organelle;intracellular organelle;intracellular organelle part;intracellular part;invadopodium;macromolecular complex;membrane;membrane-bounded organelle;non-membrane-bounded organelle;nucleus;organelle;organelle pa…		0.998092	27.1855	1	ASGEVKVPVGDSFLDSPSKTMSIKERLALLK
>sp|P59328|WDHD1_MOUSE WD repeat and HMG-box DNA-binding protein 1 OS=Mus musculus GN=Wdhd1 PE=1 SV=2;>sp|P59328-3|WDHD1_MOUSE Isoform 3 of WD repeat and HMG-box DNA-binding protein 1 OS=Mus musculus GN=Wdhd1	P59328	WD repeat and HMG-box DNA-binding protein 1	Wdhd1	S	1077;1040	0.50442	1	0.50442			0		14-3-3 domain binding motif;Akt kinase substrate motif;Calmodulin-dependent protein kinase II substrate motif;G protein-coupled receptor kinase 1 substrate motif;MAPKAPK1 kinase substrate motif;PKA kinase substrate motif;PKC kinase substrate motif	biological regulation;cellular component maintenance;cellular component maintenance at cellular level;cellular component organization;cellular component organization at cellular level;cellular component organization or biogenesis;cellular component organization or biogenesis at cellular level;cellular macromolecule metabolic process;cellular metabolic process;cellular nitrogen compound metabolic …	binding;chromatin binding;DNA binding;enzyme binding;nucleic acid binding;protein binding;RNA binding;RNA polymerase binding	cell part;chromosomal part;chromosome, centromeric region;intracellular organelle part;intracellular part;nuclear part;nucleoplasm;organelle part		1	82.7606	1	TASDGAEAKKRKRVVSEICETENQEETVKEN
>sp|Q62504-3|MINT_MOUSE Isoform 3 of Msx2-interacting protein OS=Mus musculus GN=Spen;>sp|Q62504|MINT_MOUSE Msx2-interacting protein OS=Mus musculus GN=Spen PE=1 SV=2;>sp|Q62504-2|MINT_MOUSE Isoform 2 of Msx2-interacting protein OS=Mus musculus GN=Spen	Q62504-3	Msx2-interacting protein	Spen	S	1077;1077;1054	0.938973	3	0.9678	1.0166	0.83252	0.396952		Casein kinase II substrate motif;ERK1,2 kinase substrate motif;Growth associated histone HI kinase substrate motif;GSK-3, ERK1, ERK2, CDK5 substrate motif;PKA kinase substrate motif;PKC kinase substrate motif;Pyruvate dehydrogenase kinase substrate motif;WW domain binding motif	biological regulation;biosynthetic process;cell surface receptor linked signaling pathway;cellular biosynthetic process;cellular macromolecule biosynthetic process;cellular macromolecule metabolic process;cellular metabolic process;cellular nitrogen compound metabolic process;cellular process;cellular response to stimulus;macromolecule biosynthetic process;macromolecule metabolic process;metaboli…	binding;DNA binding;nucleic acid binding;nucleic acid binding transcription factor activity;nucleotide binding;protein binding;protein binding transcription factor activity;RNA binding;sequence-specific DNA binding transcription factor activity;single-stranded DNA binding;structure-specific DNA binding;transcription cofactor activity;transcription corepressor activity;transcription factor binding…	cell part;intracellular membrane-bounded organelle;intracellular organelle;intracellular part;membrane-bounded organelle;nucleus;organelle		1	66.9042	1	RESKKTKLERLNSALSPKDCQDPAAVSAGSG
>sp|Q8BWR4-3|UBP40_MOUSE Isoform 3 of Ubiquitin carboxyl-terminal hydrolase 40 OS=Mus musculus GN=Usp40;>sp|Q8BWR4-2|UBP40_MOUSE Isoform 2 of Ubiquitin carboxyl-terminal hydrolase 40 OS=Mus musculus GN=Usp40;>sp|Q8BWR4|UBP40_MOUSE Ubiquitin carboxyl-termin	Q8BWR4-3	Ubiquitin carboxyl-terminal hydrolase 40	Usp40	S	1079;1118;1207	1.3114	1	1.3114			0		14-3-3 domain binding motif;AMP-activated protein kinase substrate motif;Calmodulin-dependent protein kinase I substrate motif;Calmodulin-dependent protein kinase II substrate motif;Calmodulin-dependent protein kinase IV substrate motif;Chk1 kinase substrate motif;PKA kinase substrate motif;PKC kinase substrate motif	catabolic process;cellular catabolic process;cellular macromolecule catabolic process;cellular macromolecule metabolic process;cellular metabolic process;cellular process;macromolecule catabolic process;macromolecule metabolic process;metabolic process;modification-dependent macromolecule catabolic process;modification-dependent protein catabolic process;primary metabolic process;protein metaboli…	catalytic activity;cysteine-type peptidase activity;hydrolase activity;peptidase activity;peptidase activity, acting on L-amino acid peptides			0.995507	23.4556	1	LALEKKKSREVHRAQSSDLFSNAGVPARFRG
>sp|Q5SV85|SYNRG_MOUSE Synergin gamma OS=Mus musculus GN=Synrg PE=1 SV=1;>sp|Q5SV85-2|SYNRG_MOUSE Isoform 2 of Synergin gamma OS=Mus musculus GN=Synrg	Q5SV85	Synergin gamma	Synrg	S	1079;923	1.02915	2		0.9611	1.0972	0.120549		DNA dependent Protein kinase substrate motif;ERK1,2 kinase substrate motif;GSK-3, ERK1, ERK2, CDK5 substrate motif;WW domain binding motif	cellular component organization;cellular component organization or biogenesis;cellular membrane organization;cellular process;endocytosis;establishment of localization;establishment of protein localization;membrane invagination;membrane organization;protein transport;transport;vesicle-mediated transport	binding;calcium ion binding;cation binding;ion binding;metal ion binding	cell part;cytoplasmic part;cytosol;Golgi apparatus;intracellular membrane-bounded organelle;intracellular organelle;intracellular part;membrane;membrane-bounded organelle;organelle		0.996425	27.4623	1	RSLSLGDKEISRSSPSPALEQPFRDRSNTLS
>sp|P53994|RAB2A_MOUSE Ras-related protein Rab-2A OS=Mus musculus GN=Rab2a PE=1 SV=1	P53994	Ras-related protein Rab-2A	Rab2a	S	108	1.3245	1	1.3245			0		14-3-3 domain binding motif;Calmodulin-dependent protein kinase II substrate motif;Casein kinase II substrate motif;MAPKAPK2 kinase substrate motif;PKA kinase substrate motif;PKC kinase substrate motif	biological regulation;cellular process;cellular response to stimulus;establishment of localization;establishment of localization in cell;establishment of protein localization;intracellular protein transport;intracellular signal transduction;intracellular transport;protein transport;regulation of biological process;regulation of cellular process;response to stimulus;signal transduction;small GTPas…	binding;catalytic activity;GDP binding;GTP binding;GTPase activity;guanyl nucleotide binding;guanyl ribonucleotide binding;hydrolase activity;hydrolase activity, acting on acid anhydrides;hydrolase activity, acting on acid anhydrides, in phosphorus-containing anhydrides;nucleoside-triphosphatase activity;nucleotide binding;purine nucleotide binding;purine ribonucleoside triphosphate binding;purin…	cell part;cytoplasmic membrane-bounded vesicle;cytoplasmic part;cytoplasmic vesicle;endoplasmic reticulum membrane;endoplasmic reticulum part;endoplasmic reticulum-Golgi intermediate compartment membrane;Golgi apparatus;Golgi apparatus part;Golgi membrane;intracellular membrane-bounded organelle;intracellular organelle;intracellular organelle part;intracellular part;lysosomal membrane;melanosome;…		0.930371	11.2587	1	TFNHLTTWLEDARQHSNSNMVIMLIGNKSDL
>sp|P97310|MCM2_MOUSE DNA replication licensing factor MCM2 OS=Mus musculus GN=Mcm2 PE=1 SV=3	P97310	DNA replication licensing factor MCM2	Mcm2	S	108	1.0884	2		1.1839	0.99291	0.268726	ATR;CDC7;CDK2;CDK7;CK2A1	ATM kinase substrate motif;Casein kinase II substrate motif;DNA dependent Protein kinase substrate motif;G protein-coupled receptor kinase 1 substrate motif;PKA kinase substrate motif;PKC kinase substrate motif	cell cycle;cellular component assembly;cellular component assembly at cellular level;cellular component organization;cellular component organization at cellular level;cellular component organization or biogenesis;cellular component organization or biogenesis at cellular level;cellular macromolecular complex assembly;cellular macromolecular complex subunit organization;cellular macromolecule metab…	adenyl nucleotide binding;adenyl ribonucleotide binding;ATP binding;binding;catalytic activity;cation binding;DNA binding;DNA helicase activity;DNA replication origin binding;helicase activity;histone binding;hydrolase activity;hydrolase activity, acting on acid anhydrides;hydrolase activity, acting on acid anhydrides, in phosphorus-containing anhydrides;ion binding;metal ion binding;nucleic acid…	cell part;chromatin;chromosomal part;intracellular membrane-bounded organelle;intracellular organelle;intracellular organelle part;intracellular part;macromolecular complex;MCM complex;membrane-bounded organelle;nuclear chromosome part;nuclear origin of replication recognition complex;nuclear part;nucleoplasm part;nucleus;organelle;organelle part;origin recognition complex;protein complex	Cell cycle;Cell cycle - yeast;DNA replication;Meiosis - yeast	0.999893	39.6881	1	EGLALDDEDVEELTASQREAAERTMRQRDRE
>sp|Q8R2M2|TDIF2_MOUSE Deoxynucleotidyltransferase terminal-interacting protein 2 OS=Mus musculus GN=Dnttip2 PE=1 SV=1	Q8R2M2	Deoxynucleotidyltransferase terminal-interacting protein 2	Dnttip2	S	108	0.74779	1			0.74779	0		Casein kinase II substrate motif;G protein-coupled receptor kinase 1 substrate motif;GSK3 kinase substrate motif	biological regulation;biosynthetic process;cellular biosynthetic process;cellular macromolecule biosynthetic process;cellular macromolecule metabolic process;cellular metabolic process;cellular nitrogen compound metabolic process;cellular process;macromolecule biosynthetic process;macromolecule metabolic process;metabolic process;nitrogen compound metabolic process;nucleic acid metabolic process;…		cell part;intracellular non-membrane-bounded organelle;intracellular organelle;intracellular organelle part;intracellular part;non-membrane-bounded organelle;nuclear part;nucleolus;organelle;organelle part		0.982113	18.0835	1	EPIVRVTRKRQIVIASTSKSTVRKRQKVAPQ
>sp|Q99L90|MCRS1_MOUSE Microspherule protein 1 OS=Mus musculus GN=Mcrs1 PE=1 SV=1	Q99L90	Microspherule protein 1	Mcrs1	S	108	1.00873	3	0.9696	1.0363	1.0203	0.16019		DNA dependent Protein kinase substrate motif;ERK1,2 kinase substrate motif;G protein-coupled receptor kinase 1 substrate motif;GSK-3, ERK1, ERK2, CDK5 substrate motif;WW domain binding motif	biological regulation;biosynthetic process;cellular biosynthetic process;cellular component organization;cellular component organization at cellular level;cellular component organization or biogenesis;cellular component organization or biogenesis at cellular level;cellular macromolecule biosynthetic process;cellular macromolecule metabolic process;cellular metabolic process;cellular nitrogen comp…	acetyltransferase activity;catalytic activity;H4 histone acetyltransferase activity;histone acetyltransferase activity;histone acetyltransferase activity (H4-K16 specific);histone acetyltransferase activity (H4-K5 specific);histone acetyltransferase activity (H4-K8 specific);lysine N-acetyltransferase activity;N-acetyltransferase activity;N-acyltransferase activity;transferase activity;transferas…	cell part;chromatin remodeling complex;chromosomal part;DNA helicase complex;histone acetyltransferase complex;histone methyltransferase complex;Ino80 complex;intracellular organelle part;intracellular part;macromolecular complex;methyltransferase complex;MLL1 complex;nuclear chromosome part;nuclear part;nucleoplasm part;organelle part;protein complex		0.999946	44.3297	1;2	EKKKVSKAPSTPVPPSPAPTPGLTKRVKKSK
>sp|Q9R078|AAKB1_MOUSE 5'-AMP-activated protein kinase subunit beta-1 OS=Mus musculus GN=Prkab1 PE=1 SV=2	Q9R078	5'-AMP-activated protein kinase subunit beta-1	Prkab1	S	108	1.00742	3	0.92137	1.0049	1.096	0.0242854		ATM kinase substrate motif;DNA dependent Protein kinase substrate motif	biological regulation;biosynthetic process;carboxylic acid biosynthetic process;carboxylic acid metabolic process;cellular biosynthetic process;cellular component assembly;cellular component organization;cellular component organization or biogenesis;cellular ketone metabolic process;cellular lipid metabolic process;cellular metabolic process;cellular process;fatty acid biosynthetic process;fatty …	AMP-activated protein kinase activity;binding;catalytic activity;kinase activity;phosphotransferase activity, alcohol group as acceptor;protein binding;protein kinase activity;protein serine/threonine kinase activity;transferase activity;transferase activity, transferring phosphorus-containing groups	AMP-activated protein kinase complex;cell part;cytoplasmic part;cytosol;intracellular membrane-bounded organelle;intracellular organelle;intracellular part;macromolecular complex;membrane-bounded organelle;nucleus;organelle;protein complex	Adipocytokine signaling pathway;Hypertrophic cardiomyopathy (HCM);Insulin signaling pathway	1	79.8352	1	LSGSFNNWSKLPLTRSQNNFVAILDLPEGEH
>sp|Q9CRD0|OCAD1_MOUSE OCIA domain-containing protein 1 OS=Mus musculus GN=Ociad1 PE=1 SV=1;>sp|Q9CRD0-3|OCAD1_MOUSE Isoform 3 of OCIA domain-containing protein 1 OS=Mus musculus GN=Ociad1;>sp|Q9CRD0-2|OCAD1_MOUSE Isoform 2 of OCIA domain-containing protei	Q9CRD0	OCIA domain-containing protein 1	Ociad1	S	108;108;108	0.903475	2	0.92717		0.87978	0.766256		ERK1,2 kinase substrate motif;GSK-3, ERK1, ERK2, CDK5 substrate motif;PKA kinase substrate motif;WW domain binding motif			cell part;cytoplasmic part;endosome;intracellular membrane-bounded organelle;intracellular organelle;intracellular part;membrane-bounded organelle;mitochondrion;organelle		1	71.0308	1	SYVKTCQEKFKKLENSPLGEALRSGELRRSS
>sp|Q8CJF7|ELYS_MOUSE Protein ELYS OS=Mus musculus GN=Ahctf1 PE=1 SV=1	Q8CJF7	Protein ELYS	Ahctf1	S	1080	1.01936	3	0.97758	1.0675	1.013	0.271478		Casein kinase II substrate motif;ERK1,2 kinase substrate motif;Growth associated histone HI kinase substrate motif;GSK-3, ERK1, ERK2, CDK5 substrate motif;MAPKAPK2 kinase substrate motif;PKA kinase substrate motif;PKC kinase substrate motif;WW domain binding motif	anatomical structure development;biological regulation;biosynthetic process;cell cycle phase;cell cycle process;cellular biosynthetic process;cellular component assembly;cellular component assembly at cellular level;cellular component organization;cellular component organization at cellular level;cellular component organization or biogenesis;cellular component organization or biogenesis at cellul…	binding;DNA binding;nucleic acid binding;nucleic acid binding transcription factor activity;sequence-specific DNA binding transcription factor activity	cell part;chromatin;chromosomal part;condensed chromosome kinetochore;cytoplasm;intracellular membrane-bounded organelle;intracellular non-membrane-bounded organelle;intracellular organelle;intracellular organelle part;intracellular part;kinetochore;macromolecular complex;membrane;membrane part;membrane-bounded organelle;non-membrane-bounded organelle;nuclear matrix;nuclear membrane;nuclear part;…		1	68.5264	1	VWASHEPRNGVSLFNSPKTEQPSPVVHSFPH
>sp|Q924A2|CIC_MOUSE Protein capicua homolog OS=Mus musculus GN=Cic PE=1 SV=2;>sp|Q924A2-2|CIC_MOUSE Isoform 2 of Protein capicua homolog OS=Mus musculus GN=Cic	Q924A2	Protein capicua homolog	Cic	S	1080;173	0.684897	3	0.81985	0.55915	0.67569	1.143	p90RSK;RSK2;	14-3-3 domain binding motif;Akt kinase substrate motif;Calmodulin-dependent protein kinase II substrate motif;Casein kinase II substrate motif;MAPKAPK1 kinase substrate motif;p70 Ribosomal S6 kinase substrate motif;Phosphorylase kinase substrate motif;PKA kinase substrate motif;PKC kinase substrate motif;ZIP kinase substrate motif	anatomical structure development;biological regulation;biosynthetic process;cellular biosynthetic process;cellular macromolecule biosynthetic process;cellular macromolecule metabolic process;cellular metabolic process;cellular nitrogen compound metabolic process;cellular process;developmental process;lung alveolus development;macromolecule biosynthetic process;macromolecule metabolic process;meta…	binding;chromatin binding;DNA binding;nucleic acid binding;protein binding	cell part;intracellular membrane-bounded organelle;intracellular organelle;intracellular part;membrane-bounded organelle;nucleus;organelle		0.999901	40.152	1	PEIQLPLPPGKRRTQSLSALPKERDSSSEKD
>sp|Q6P5B0|RRP12_MOUSE RRP12-like protein OS=Mus musculus GN=Rrp12 PE=1 SV=1	Q6P5B0	RRP12-like protein	Rrp12	S	1081	1.03155	3	1.0596	1.1137	0.92134	0.163644		b-Adrenergic Receptor kinase substrate motif;BARD1 BRCT domain binding motif;Casein kinase II substrate motif;G protein-coupled receptor kinase 1 substrate motif			cell part;integral to membrane;intracellular non-membrane-bounded organelle;intracellular organelle;intracellular organelle part;intracellular part;intrinsic to membrane;membrane;membrane part;non-membrane-bounded organelle;nuclear membrane;nuclear part;nucleolus;organelle;organelle membrane;organelle part		1	78.7639	1	PVQSKGDSIEEILADSEDEDEEEERGRGKEQ
>sp|Q6NZJ6|IF4G1_MOUSE Eukaryotic translation initiation factor 4 gamma 1 OS=Mus musculus GN=Eif4g1 PE=1 SV=1;>sp|Q6NZJ6-2|IF4G1_MOUSE Isoform 2 of Eukaryotic translation initiation factor 4 gamma 1 OS=Mus musculus GN=Eif4g1	Q6NZJ6	Eukaryotic translation initiation factor 4 gamma 1	Eif4g1	S	1081;1067	1.03811	3	1.1101	0.92853	1.0757	0.238476		Calmodulin-dependent protein kinase II substrate motif;Casein kinase II substrate motif;Chk1 kinase substrate motif;Phosphorylase kinase substrate motif;PKA kinase substrate motif;PKC kinase substrate motif	biological regulation;posttranscriptional regulation of gene expression;regulation of biological process;regulation of biosynthetic process;regulation of cellular biosynthetic process;regulation of cellular macromolecule biosynthetic process;regulation of cellular metabolic process;regulation of cellular process;regulation of cellular protein metabolic process;regulation of gene expression;regula…	binding;nucleic acid binding;protein binding;RNA binding;translation factor activity, nucleic acid binding;translation initiation factor activity	cell part;cytoplasm;intracellular part	RNA transport;Viral myocarditis	0.999999	59.524	1	RPIDTSRLTKITKPGSIDSNNQLFAPGGRLS
>sp|Q920Q2|REV1_MOUSE DNA repair protein REV1 OS=Mus musculus GN=Rev1 PE=1 SV=1	Q920Q2	DNA repair protein REV1	Rev1	S	1082	1.47185	2		1.6518	1.2919	0.697841		Cdc2 kinase substrate motif;CDK kinase substrate motif;CDK1,2,4,6 kinase substrate motif;ERK1,2 kinase substrate motif;G protein-coupled receptor kinase 1 substrate motif;Growth associated histone HI kinase substrate motif;GSK3 kinase substrate motif;GSK-3, ERK1, ERK2, CDK5 substrate motif;PKA kinase substrate motif;PKC kinase substrate motif;WW domain binding motif	biosynthetic process;cellular biosynthetic process;cellular macromolecule biosynthetic process;cellular macromolecule metabolic process;cellular metabolic process;cellular nitrogen compound metabolic process;cellular process;cellular response to stimulus;cellular response to stress;DNA biosynthetic process;DNA metabolic process;DNA repair;error-prone translesion synthesis;macromolecule biosynthet…	binding;catalytic activity;cation binding;damaged DNA binding;deoxycytidyl transferase activity;DNA binding;DNA polymerase activity;DNA-directed DNA polymerase activity;ion binding;magnesium ion binding;metal ion binding;nucleic acid binding;nucleotidyltransferase activity;transferase activity;transferase activity, transferring phosphorus-containing groups	cell part;intracellular membrane-bounded organelle;intracellular organelle;intracellular part;membrane-bounded organelle;nucleus;organelle		1	91.0646	2	PAMKDKRNKRKNLIGSPRKSPLKNKLLSSPA
>sp|Q8BTM8|FLNA_MOUSE Filamin-A OS=Mus musculus GN=Flna PE=1 SV=5	Q8BTM8	Filamin-A	Flna	S	1084	1.088	3	0.93254	1.3468	0.98465	0.212446		Cdc2 kinase substrate motif;CDK kinase substrate motif;CDK1,2,4,6 kinase substrate motif;ERK1,2 kinase substrate motif;GSK-3, ERK1, ERK2, CDK5 substrate motif;WW domain binding motif	actin crosslink formation;actin cytoskeleton organization;actin cytoskeleton reorganization;actin filament organization;actin filament-based process;anatomical structure morphogenesis;biological regulation;cAMP-mediated signaling;cell cycle process;cell morphogenesis;cell morphogenesis involved in differentiation;cell projection organization;cell surface receptor linked signaling pathway;cellular…	actin binding;actin filament binding;binding;cytoskeletal protein binding;enzyme binding;Fc-gamma receptor I complex binding;glycoprotein binding;GTPase binding;immunoglobulin receptor binding;kinase binding;molecular transducer activity;protein binding;protein kinase binding;protein kinase C binding;Rac GTPase binding;Ras GTPase binding;receptor binding;Rho GTPase binding;signal transducer activ…	cell cortex;cell part;chromosomal part;cytoplasm;cytoplasmic part;cytoskeleton;Golgi apparatus part;intracellular membrane-bounded organelle;intracellular non-membrane-bounded organelle;intracellular organelle;intracellular organelle part;intracellular part;macromolecular complex;membrane;membrane-bounded organelle;Myb complex;non-membrane-bounded organelle;nucleus;organelle;organelle part;plasma…	Focal adhesion;MAPK signaling pathway	1	91.6396	1	KVKAFGPGLQGGNAGSPARFTIDTKGAGTGG
>sp|Q6PAL8|DEN5A_MOUSE DENN domain-containing protein 5A OS=Mus musculus GN=Dennd5a PE=1 SV=1	Q6PAL8	DENN domain-containing protein 5A	Dennd5a	S	1085	0.967065	2		0.90343	1.0307	0.171258		Casein kinase II substrate motif;ERK1,2 kinase substrate motif;GSK-3, ERK1, ERK2, CDK5 substrate motif;WW domain binding motif	biological regulation;positive regulation of catalytic activity;positive regulation of GTPase activity;positive regulation of hydrolase activity;positive regulation of molecular function;positive regulation of Rab GTPase activity;positive regulation of Ras GTPase activity;regulation of biological process;regulation of catabolic process;regulation of catalytic activity;regulation of cellular catab…	binding;enzyme binding;enzyme regulator activity;GTPase binding;GTPase regulator activity;guanyl-nucleotide exchange factor activity;nucleoside-triphosphatase regulator activity;protein binding;Rab GTPase binding;Rab guanyl-nucleotide exchange factor activity;Ras GTPase binding;Ras guanyl-nucleotide exchange factor activity;small GTPase binding;small GTPase regulator activity	cell part;cytoplasmic part;Golgi apparatus;Golgi apparatus part;Golgi membrane;intracellular membrane-bounded organelle;intracellular organelle;intracellular organelle part;intracellular part;membrane;membrane-bounded organelle;organelle;organelle membrane;organelle part		0.999588	33.8482	1;2	PEVDERPCRTPPLQQSPSVIRRLVTISPNNK
>sp|Q920Q2|REV1_MOUSE DNA repair protein REV1 OS=Mus musculus GN=Rev1 PE=1 SV=1	Q920Q2	DNA repair protein REV1	Rev1	S	1086	1.47185	2		1.6518	1.2919	0.697841		Cdc2 kinase substrate motif;CDK kinase substrate motif;CDK1,2,4,6 kinase substrate motif;ERK1,2 kinase substrate motif;Growth associated histone HI kinase substrate motif;GSK-3, ERK1, ERK2, CDK5 substrate motif;MAPKAPK2 kinase substrate motif;PKA kinase substrate motif;PKC kinase substrate motif;WW domain binding motif	biosynthetic process;cellular biosynthetic process;cellular macromolecule biosynthetic process;cellular macromolecule metabolic process;cellular metabolic process;cellular nitrogen compound metabolic process;cellular process;cellular response to stimulus;cellular response to stress;DNA biosynthetic process;DNA metabolic process;DNA repair;error-prone translesion synthesis;macromolecule biosynthet…	binding;catalytic activity;cation binding;damaged DNA binding;deoxycytidyl transferase activity;DNA binding;DNA polymerase activity;DNA-directed DNA polymerase activity;ion binding;magnesium ion binding;metal ion binding;nucleic acid binding;nucleotidyltransferase activity;transferase activity;transferase activity, transferring phosphorus-containing groups	cell part;intracellular membrane-bounded organelle;intracellular organelle;intracellular part;membrane-bounded organelle;nucleus;organelle		1	91.0646	2	DKRNKRKNLIGSPRKSPLKNKLLSSPAKTLP
>sp|Q91Z96|BMP2K_MOUSE BMP-2-inducible protein kinase OS=Mus musculus GN=Bmp2k PE=1 SV=1	Q91Z96	BMP-2-inducible protein kinase	Bmp2k	S	1087	1.00796	2	1.101	0.91492		0.00145985		14-3-3 domain binding motif;Akt kinase substrate motif;Calmodulin-dependent protein kinase II substrate motif;G protein-coupled receptor kinase 1 substrate motif;GSK3 kinase substrate motif;MAPKAPK1 kinase substrate motif;p70 Ribosomal S6 kinase substrate motif;Phosphorylase kinase substrate motif;PKA kinase substrate motif;PKC kinase substrate motif	biological regulation;regulation of biological process;regulation of biomineral tissue development;regulation of bone mineralization;regulation of catalytic activity;regulation of developmental process;regulation of metabolic process;regulation of molecular function;regulation of multicellular organismal development;regulation of multicellular organismal process;regulation of ossification	adenyl nucleotide binding;adenyl ribonucleotide binding;ATP binding;binding;catalytic activity;enzyme regulator activity;kinase activity;nucleotide binding;phosphatase regulator activity;phosphotransferase activity, alcohol group as acceptor;protein kinase activity;protein serine/threonine kinase activity;purine nucleotide binding;purine ribonucleoside triphosphate binding;purine ribonucleotide b…	cell part;intracellular membrane-bounded organelle;intracellular organelle;intracellular part;membrane-bounded organelle;nucleus;organelle		0.999998	57.6752	1	CVDHTTILPGRPRQNSVHGSFHSAETLRMDD
>sp|Q3UHH1-3|ZSWM8_MOUSE Isoform 3 of Zinc finger SWIM domain-containing protein 8 OS=Mus musculus GN=Zswim8;>sp|Q3UHH1|ZSWM8_MOUSE Zinc finger SWIM domain-containing protein 8 OS=Mus musculus GN=Zswim8 PE=1 SV=1;>sp|Q3UHH1-2|ZSWM8_MOUSE Isoform 2 of Zinc	Q3UHH1-3	Zinc finger SWIM domain-containing protein 8	Zswim8	S	1087;1094;1060;199	0.60403	1	0.60403			0		Casein kinase II substrate motif;ERK1,2 kinase substrate motif;GSK-3, ERK1, ERK2, CDK5 substrate motif;MAPKAPK2 kinase substrate motif;WW domain binding motif		binding;cation binding;ion binding;metal ion binding;transition metal ion binding;zinc ion binding			0.983233	18.6799	1	TEGFTEKNVPESSPHSPCEGLPPEAALTPRP
>sp|Q6NS46|RRP5_MOUSE Protein RRP5 homolog OS=Mus musculus GN=Pdcd11 PE=2 SV=2	Q6NS46	Protein RRP5 homolog	Pdcd11	S	1088	0.90341	1			0.90341	0		Casein kinase II substrate motif;ERK1,2 kinase substrate motif;G protein-coupled receptor kinase 1 substrate motif;GSK-3, ERK1, ERK2, CDK5 substrate motif;WW domain binding motif	apoptosis;biological regulation;cell death;cellular macromolecule metabolic process;cellular metabolic process;cellular nitrogen compound metabolic process;cellular process;death;macromolecule metabolic process;metabolic process;mRNA metabolic process;mRNA processing;ncRNA metabolic process;ncRNA processing;nitrogen compound metabolic process;nucleic acid metabolic process;nucleobase-containing c…	binding;nucleic acid binding;RNA binding	cell part;cytoplasmic part;cytosol;intracellular non-membrane-bounded organelle;intracellular organelle;intracellular organelle part;intracellular part;non-membrane-bounded organelle;nuclear part;nucleolus;organelle;organelle part		0.657798	6.175	1	CIHASRILDDVPVGTSPTTTLKAGKKVTARV
>sp|O35071|KIF1C_MOUSE Kinesin-like protein KIF1C OS=Mus musculus GN=Kif1c PE=2 SV=2	O35071	Kinesin-like protein KIF1C	Kif1c	S	1089	1.27429	3	0.88911	0.91696	2.0168	0.225386	CK2	14-3-3 domain binding motif;AMP-activated protein kinase substrate motif;Calmodulin-dependent protein kinase I substrate motif;Calmodulin-dependent protein kinase II substrate motif;Calmodulin-dependent protein kinase IV substrate motif;Casein kinase II substrate motif;Chk1 kinase substrate motif;PKA kinase substrate motif;PKC kinase substrate motif;Pyruvate dehydrogenase kinase substrate motif;Z…	cellular component movement;cellular process;establishment of localization;establishment of localization in cell;Golgi vesicle transport;intracellular transport;microtubule-based movement;microtubule-based process;retrograde vesicle-mediated transport, Golgi to ER;transport;vesicle-mediated transport	adenyl nucleotide binding;adenyl ribonucleotide binding;ATP binding;binding;catalytic activity;hydrolase activity;hydrolase activity, acting on acid anhydrides;hydrolase activity, acting on acid anhydrides, in phosphorus-containing anhydrides;microtubule motor activity;motor activity;nucleoside-triphosphatase activity;nucleotide binding;purine nucleotide binding;purine ribonucleoside triphosphate…	cell part;cytoplasmic part;cytoskeletal part;Golgi apparatus;intracellular membrane-bounded organelle;intracellular organelle;intracellular organelle part;intracellular part;kinesin complex;macromolecular complex;membrane-bounded organelle;microtubule;microtubule associated complex;organelle;organelle part;protein complex		1	95.8406	1	RYPPYTTPPRMRRQRSAPDLKESGAAV____
>sp|P81122|IRS2_MOUSE Insulin receptor substrate 2 OS=Mus musculus GN=Irs2 PE=1 SV=2	P81122	Insulin receptor substrate 2	Irs2	S	1089	0.970783	3	0.78123	1.1505	0.98062	0.131008		14-3-3 domain binding motif;Calmodulin-dependent protein kinase II substrate motif;Casein kinase II substrate motif;ERK1,2 kinase substrate motif;GSK-3, ERK1, ERK2, CDK5 substrate motif;PKA kinase substrate motif;PKC kinase substrate motif;WW domain binding motif	anatomical structure development;biological regulation;brain development;carbohydrate homeostasis;cell proliferation;cell surface receptor linked signaling pathway;cellular chemical homeostasis;cellular glucose homeostasis;cellular homeostasis;cellular process;cellular response to carbohydrate stimulus;cellular response to chemical stimulus;cellular response to endogenous stimulus;cellular respon…	binding;enzyme binding;kinase binding;molecular transducer activity;phosphatidylinositol 3-kinase binding;protein binding;protein kinase binding;signal transducer activity	cell part;cytoplasmic part;cytosol;intracellular part;membrane;plasma membrane	Adipocytokine signaling pathway;Aldosterone-regulated sodium reabsorption;Insulin signaling pathway;Neurotrophin signaling pathway;Type II diabetes mellitus	0.999807	37.8663	1	QPIVAPPKPEGARVASPTSGLKRLSLMDQVS
>sp|Q8C176|TAF2_MOUSE Transcription initiation factor TFIID subunit 2 OS=Mus musculus GN=Taf2 PE=2 SV=2	Q8C176	Transcription initiation factor TFIID subunit 2	Taf2	S	1089	0.87751	1	0.87751			0		G protein-coupled receptor kinase 1 substrate motif;GSK3 kinase substrate motif	biological regulation;biosynthetic process;cellular biosynthetic process;cellular macromolecule biosynthetic process;cellular macromolecule metabolic process;cellular metabolic process;cellular nitrogen compound metabolic process;cellular process;macromolecule biosynthetic process;macromolecule metabolic process;metabolic process;nitrogen compound metabolic process;nucleic acid metabolic process;…	binding;catalytic activity;cation binding;hydrolase activity;ion binding;metal ion binding;metallopeptidase activity;peptidase activity;peptidase activity, acting on L-amino acid peptides;transition metal ion binding;zinc ion binding	cell part;intracellular organelle part;intracellular part;macromolecular complex;nuclear part;nucleoplasm part;organelle part;protein complex;transcription factor complex;transcription factor TFIID complex		0.8129	6.39253	1	HKHDSKDKDREPFAFSSPASGRSVRSPSLSD
>sp|Q61037-7|TSC2_MOUSE Isoform F of Tuberin OS=Mus musculus GN=Tsc2;>sp|Q61037-6|TSC2_MOUSE Isoform E of Tuberin OS=Mus musculus GN=Tsc2;>sp|Q61037-4|TSC2_MOUSE Isoform C of Tuberin OS=Mus musculus GN=Tsc2;>sp|Q61037-3|TSC2_MOUSE Isoform B of Tuberin OS=M	Q61037-7	Tuberin	Tsc2	S	1089;1132;1088;1093;1095;1132;1132	1.06675	2	1.0862	1.0473		0.764378		14-3-3 domain binding motif;Akt kinase substrate motif;Calmodulin-dependent protein kinase II substrate motif;MAPKAPK1 kinase substrate motif;PKA kinase substrate motif;PKC kinase substrate motif	anatomical structure development;anatomical structure formation involved in morphogenesis;biological regulation;cell projection organization;cell surface receptor linked signaling pathway;cellular component organization;cellular component organization at cellular level;cellular component organization or biogenesis;cellular component organization or biogenesis at cellular level;cellular process;ce…	14-3-3 protein binding;binding;enzyme activator activity;enzyme binding;enzyme regulator activity;GTPase activator activity;GTPase regulator activity;nucleoside-triphosphatase regulator activity;phosphatase binding;protein binding	cell part;cytoplasm;cytoplasmic part;cytosolic part;intracellular part;macromolecular complex;membrane;protein complex;TSC1-TSC2 complex		0.99994	42.2303	1	GQQVSRGARDRVRSMSGGHGLRVGVLDTSAP
>sp|Q61235|SNTB2_MOUSE Beta-2-syntrophin OS=Mus musculus GN=Sntb2 PE=1 SV=2	Q61235	Beta-2-syntrophin	Sntb2	S	109	1.0609	1	1.0609			0		PKA kinase substrate motif;PKC kinase substrate motif		binding;protein binding	cell junction;cell part;cytoplasmic part;cytoplasmic vesicle membrane;cytoplasmic vesicle part;cytoskeletal part;intracellular organelle part;intracellular part;macromolecular complex;membrane;microtubule;organelle membrane;organelle part;protein complex;synapse;transport vesicle membrane;vesicle membrane		1	57.1732	1	RRVRVVKQEAGGLGISIKGGRENRMPILISK
>sp|Q6DFW4|NOP58_MOUSE Nucleolar protein 58 OS=Mus musculus GN=Nop58 PE=1 SV=1	Q6DFW4	Nucleolar protein 58	Nop58	S	109	1.0969	3	0.87641	1.4477	0.9666	0.16268		ERK1,2 kinase substrate motif;GSK-3, ERK1, ERK2, CDK5 substrate motif;MAPKAPK2 kinase substrate motif;WW domain binding motif	cellular component biogenesis;cellular component biogenesis at cellular level;cellular component organization or biogenesis;cellular component organization or biogenesis at cellular level;cellular process;establishment of localization;establishment of localization in cell;establishment of protein localization;intracellular protein transport;intracellular transport;nuclear import;nuclear transport…	binding;nucleic acid binding;ribonucleoprotein binding;RNA binding;snoRNA binding;snoRNP binding	Cajal body;cell part;cytoplasm;intracellular non-membrane-bounded organelle;intracellular organelle;intracellular organelle part;intracellular part;macromolecular complex;non-membrane-bounded organelle;nuclear body;nuclear part;nucleolus;nucleoplasm part;organelle;organelle part;pre-snoRNP complex;ribonucleoprotein complex;small nucleolar ribonucleoprotein complex	Ribosome biogenesis in eukaryotes	0.99997	45.1886	1	LGGVIKEKLNLSCIHSPVVNELMRGIRSQMD
>sp|Q91WN1|DNJC9_MOUSE DnaJ homolog subfamily C member 9 OS=Mus musculus GN=Dnajc9 PE=2 SV=2	Q91WN1	DnaJ homolog subfamily C member 9	Dnajc9	S	109	1.04193	2		0.94016	1.1437	0.107423		AMP-activated protein kinase substrate motif;Calmodulin-dependent protein kinase II substrate motif;Casein kinase II substrate motif;Chk1 kinase substrate motif;HMGCoA Reductase kinase substrate motif;Phosphorylase kinase substrate motif;PKA kinase substrate motif;PKC kinase substrate motif;Pyruvate dehydrogenase kinase substrate motif	behavior;behavioral interaction between organisms;multi-organism process;response to stimulus;social behavior				1	150.228	1	DRDWDAYWRLLFKKISLEDIQAFEKTYKGSE
>sp|Q7TQH0-2|ATX2L_MOUSE Isoform 2 of Ataxin-2-like protein OS=Mus musculus GN=Atxn2l;>sp|Q7TQH0-3|ATX2L_MOUSE Isoform 3 of Ataxin-2-like protein OS=Mus musculus GN=Atxn2l;>sp|Q7TQH0|ATX2L_MOUSE Ataxin-2-like protein OS=Mus musculus GN=Atxn2l PE=1 SV=1	Q7TQH0-2	Ataxin-2-like protein	Atxn2l	S	109;109;109	0.917277	3	0.8502	0.92268	0.97895	0.785147		ERK1,2 kinase substrate motif;GSK-3, ERK1, ERK2, CDK5 substrate motif;WW domain binding motif	biological regulation;cellular component assembly;cellular component assembly at cellular level;cellular component organization;cellular component organization at cellular level;cellular component organization or biogenesis;cellular component organization or biogenesis at cellular level;cellular macromolecular complex assembly;cellular macromolecular complex subunit organization;cellular process;…		cell part;cytoplasmic part;intracellular non-membrane-bounded organelle;intracellular organelle;intracellular organelle part;intracellular part;macromolecular complex;membrane;non-membrane-bounded organelle;nuclear body;nuclear part;nuclear speck;nucleoplasm part;organelle;organelle part;ribonucleoprotein complex;RNA granule;stress granule		1	78.9028	1	IGSVRGQTTGKGPPQSPVFEGVYNNSRMLHF
>sp|D0QMC3|MNDAL_MOUSE Myeloid cell nuclear differentiation antigen-like protein OS=Mus musculus GN=Mndal PE=1 SV=1;>sp|O35368|IFI3_MOUSE Interferon-activable protein 203 OS=Mus musculus GN=Ifi203 PE=1 SV=1;>sp|O35368-3|IFI3_MOUSE Isoform 3 of Interferon-a	D0QMC3	Myeloid cell nuclear differentiation antigen-like protein;Interferon-activable protein 203	Mndal;Ifi203	S	109;109;109;109	0.86095	1	0.86095			0		Casein kinase I substrate motif;Casein kinase I substrate motif;Casein kinase II substrate motif;Casein kinase II substrate motif;G protein-coupled receptor kinase 1 substrate motif;G protein-coupled receptor kinase 1 substrate motif;GSK3 kinase substrate motif;GSK3 kinase substrate motif	biological regulation;cellular process;cellular response to chemical stimulus;cellular response to cytokine stimulus;cellular response to interferon-beta;cellular response to organic substance;cellular response to stimulus;negative regulation of biological process;negative regulation of cell growth;negative regulation of cellular process;negative regulation of growth;regulation of biological proc…		cell part;intracellular membrane-bounded organelle;intracellular organelle;intracellular part;membrane-bounded organelle;nucleus;organelle		0.99819	27.7719	1;2	GKCKTAGKKKGQDELSSSESLFINKESYKSV;GKCKTAVKKKGQDELSSSESLFINKESYKSV
>sp|Q148V7-3|K1468_MOUSE Isoform 3 of LisH domain and HEAT repeat-containing protein KIAA1468 OS=Mus musculus GN=Kiaa1468;>sp|Q148V7-2|K1468_MOUSE Isoform 2 of LisH domain and HEAT repeat-containing protein KIAA1468 OS=Mus musculus GN=Kiaa1468;>sp|Q148V7|K	Q148V7-3	LisH domain and HEAT repeat-containing protein KIAA1468	Kiaa1468	S	109;141;141	0.92848	1	0.92848			0		Casein kinase I substrate motif;Casein kinase II substrate motif;G protein-coupled receptor kinase 1 substrate motif;PKA kinase substrate motif;PKC kinase substrate motif					0.816267	6.58029	1	RLRDYFSNPGNFERQSGTPPGMGAPGIPGAS
>sp|Q8C176|TAF2_MOUSE Transcription initiation factor TFIID subunit 2 OS=Mus musculus GN=Taf2 PE=2 SV=2	Q8C176	Transcription initiation factor TFIID subunit 2	Taf2	S	1090	1.0046	2		1.0083	1.0009	0.30103		Casein kinase II substrate motif;ERK1,2 kinase substrate motif;GSK-3, ERK1, ERK2, CDK5 substrate motif;MDC1 BRCT domain binding motif;Plk1 PBD domain binding motif;WW domain binding motif	biological regulation;biosynthetic process;cellular biosynthetic process;cellular macromolecule biosynthetic process;cellular macromolecule metabolic process;cellular metabolic process;cellular nitrogen compound metabolic process;cellular process;macromolecule biosynthetic process;macromolecule metabolic process;metabolic process;nitrogen compound metabolic process;nucleic acid metabolic process;…	binding;catalytic activity;cation binding;hydrolase activity;ion binding;metal ion binding;metallopeptidase activity;peptidase activity;peptidase activity, acting on L-amino acid peptides;transition metal ion binding;zinc ion binding	cell part;intracellular organelle part;intracellular part;macromolecular complex;nuclear part;nucleoplasm part;organelle part;protein complex;transcription factor complex;transcription factor TFIID complex		0.865444	8.09296	1	KHDSKDKDREPFAFSSPASGRSVRSPSLSD_
>sp|Q8BJ34-6|MARF1_MOUSE Isoform 6 of Meiosis arrest female protein 1 OS=Mus musculus GN=Marf1;>sp|Q8BJ34-3|MARF1_MOUSE Isoform 3 of Meiosis arrest female protein 1 OS=Mus musculus GN=Marf1;>sp|Q8BJ34-4|MARF1_MOUSE Isoform 4 of Meiosis arrest female protei	Q8BJ34-6	Meiosis arrest female protein 1	Marf1	S	1091;1000;1083;1083	1.2201	1		1.2201		0		14-3-3 domain binding motif;Calmodulin-dependent protein kinase II substrate motif;Calmodulin-dependent protein kinase IV substrate motif;Cdc2 kinase substrate motif;CDK kinase substrate motif;CDK1,2,4,6 kinase substrate motif;Chk1 kinase substrate motif;CLK1 kinase substrate motif;ERK1,2 kinase substrate motif;Growth associated histone HI kinase substrate motif;GSK-3, ERK1, ERK2, CDK5 substrate …	biological regulation;cell cycle phase;cell cycle process;cellular macromolecule metabolic process;cellular metabolic process;cellular nitrogen compound metabolic process;cellular process;cellular response to stimulus;cellular response to stress;DNA metabolic process;DNA repair;double-strand break repair;female gamete generation;female meiosis;gamete generation;macromolecule metabolic process;mei…	binding;nucleic acid binding;nucleotide binding;RNA binding	cell part;cytoplasmic part;intracellular membrane-bounded organelle;intracellular organelle;intracellular part;membrane-bounded organelle;microbody;organelle;peroxisome		0.981928	17.3506	1	KPPPPNTDPWLLRSKSPVRNPQLIQFSREVI
>sp|Q6P9Q6|FKB15_MOUSE FK506-binding protein 15 OS=Mus musculus GN=Fkbp15 PE=1 SV=2;>sp|Q6P9Q6-2|FKB15_MOUSE Isoform B of FK506-binding protein 15 OS=Mus musculus GN=Fkbp15	Q6P9Q6	FK506-binding protein 15	Fkbp15	S	1091;1091	0.86067	2		0.66174	1.0596	0.230109		14-3-3 domain binding motif;Aurora-A kinase substrate motif;Calmodulin-dependent protein kinase II substrate motif;Casein kinase II substrate motif;MAPKAPK2 kinase substrate motif;PAK2 kinase substrate motif;Phosphorylase kinase substrate motif;PKA kinase substrate motif;PKC epsilon kinase substrate motif;PKC kinase substrate motif	biological regulation;cellular component organization;cellular component organization or biogenesis;cellular macromolecule metabolic process;cellular membrane organization;cellular metabolic process;cellular process;cellular protein metabolic process;endocytosis;establishment of localization;macromolecule metabolic process;membrane invagination;membrane organization;metabolic process;negative reg…		axon;cell part;cell projection;cell projection part;cytoplasmic part;early endosome;endosome;growth cone;intracellular membrane-bounded organelle;intracellular organelle;intracellular part;membrane-bounded organelle;neuron projection;organelle;site of polarized growth		0.986026	18.4856	1	EVATDGLLQGNSRRLSLTPDPEKGEPPALDP
>sp|Q9EPU0-2|RENT1_MOUSE Isoform 2 of Regulator of nonsense transcripts 1 OS=Mus musculus GN=Upf1;>sp|Q9EPU0|RENT1_MOUSE Regulator of nonsense transcripts 1 OS=Mus musculus GN=Upf1 PE=1 SV=2	Q9EPU0-2	Regulator of nonsense transcripts 1	Upf1	S	1091;1102	0.81977	1	0.81977			0	SMG1	ATM kinase substrate motif;Casein kinase II substrate motif;DNA dependent Protein kinase substrate motif;G protein-coupled receptor kinase 1 substrate motif	ATP catabolic process;ATP metabolic process;biological regulation;biosynthetic process;catabolic process;cellular biosynthetic process;cellular catabolic process;cellular macromolecule biosynthetic process;cellular macromolecule catabolic process;cellular macromolecule metabolic process;cellular metabolic process;cellular nitrogen compound catabolic process;cellular nitrogen compound metabolic pr…	adenyl nucleotide binding;adenyl ribonucleotide binding;ATP binding;ATPase activity;ATPase activity, coupled;ATP-dependent helicase activity;ATP-dependent RNA helicase activity;binding;catalytic activity;cation binding;chromatin binding;DNA binding;helicase activity;hydrolase activity;hydrolase activity, acting on acid anhydrides;hydrolase activity, acting on acid anhydrides, in phosphorus-contai…	cell part;chromatin;chromosomal part;cytoplasmic mRNA processing body;cytoplasmic part;exon-exon junction complex;intracellular non-membrane-bounded organelle;intracellular organelle;intracellular organelle part;intracellular part;macromolecular complex;non-membrane-bounded organelle;nuclear part;organelle;organelle part;protein complex;ribonucleoprotein complex;RNA granule	mRNA surveillance pathway;RNA transport	0.99981	37.606	1;2	SYLGDEFKSQIDVALSQDSTYQGERAYQHGG
>sp|Q8CJF7|ELYS_MOUSE Protein ELYS OS=Mus musculus GN=Ahctf1 PE=1 SV=1	Q8CJF7	Protein ELYS	Ahctf1	S	1092	0.89658	1		0.89658		0		G protein-coupled receptor kinase 1 substrate motif	anatomical structure development;biological regulation;biosynthetic process;cell cycle phase;cell cycle process;cellular biosynthetic process;cellular component assembly;cellular component assembly at cellular level;cellular component organization;cellular component organization at cellular level;cellular component organization or biogenesis;cellular component organization or biogenesis at cellul…	binding;DNA binding;nucleic acid binding;nucleic acid binding transcription factor activity;sequence-specific DNA binding transcription factor activity	cell part;chromatin;chromosomal part;condensed chromosome kinetochore;cytoplasm;intracellular membrane-bounded organelle;intracellular non-membrane-bounded organelle;intracellular organelle;intracellular organelle part;intracellular part;kinetochore;macromolecular complex;membrane;membrane part;membrane-bounded organelle;non-membrane-bounded organelle;nuclear matrix;nuclear membrane;nuclear part;…		0.948781	14.4299	1;2	LFNSPKTEQPSPVVHSFPHPELPEAFVGTPI
>sp|O88573|AFF1_MOUSE AF4/FMR2 family member 1 OS=Mus musculus GN=Aff1 PE=2 SV=2	O88573	AF4/FMR2 family member 1	Aff1	S	1096	1.1186	2		1.1121	1.1251	1.30041		Casein kinase II substrate motif;DNA dependent Protein kinase substrate motif;ERK1,2 kinase substrate motif;G protein-coupled receptor kinase 1 substrate motif;GSK-3, ERK1, ERK2, CDK5 substrate motif;WW domain binding motif	biological regulation;biosynthetic process;cellular biosynthetic process;cellular macromolecule biosynthetic process;cellular macromolecule metabolic process;cellular metabolic process;cellular nitrogen compound metabolic process;cellular process;macromolecule biosynthetic process;macromolecule metabolic process;metabolic process;nitrogen compound metabolic process;nucleic acid metabolic process;…	nucleic acid binding transcription factor activity;sequence-specific DNA binding transcription factor activity	cell part;intracellular membrane-bounded organelle;intracellular organelle;intracellular part;membrane-bounded organelle;nucleus;organelle		0.985314	18.2666	1	LSEHFKSTSKVAQAPSPCTARSTGVPSPLSP
>sp|Q6PAL8|DEN5A_MOUSE DENN domain-containing protein 5A OS=Mus musculus GN=Dennd5a PE=1 SV=1	Q6PAL8	DENN domain-containing protein 5A	Dennd5a	S	1096	1.17817	3	1.0998	1.2325	1.2022	1.38433		ERK1,2 kinase substrate motif;GSK-3, ERK1, ERK2, CDK5 substrate motif;WW domain binding motif	biological regulation;positive regulation of catalytic activity;positive regulation of GTPase activity;positive regulation of hydrolase activity;positive regulation of molecular function;positive regulation of Rab GTPase activity;positive regulation of Ras GTPase activity;regulation of biological process;regulation of catabolic process;regulation of catalytic activity;regulation of cellular catab…	binding;enzyme binding;enzyme regulator activity;GTPase binding;GTPase regulator activity;guanyl-nucleotide exchange factor activity;nucleoside-triphosphatase regulator activity;protein binding;Rab GTPase binding;Rab guanyl-nucleotide exchange factor activity;Ras GTPase binding;Ras guanyl-nucleotide exchange factor activity;small GTPase binding;small GTPase regulator activity	cell part;cytoplasmic part;Golgi apparatus;Golgi apparatus part;Golgi membrane;intracellular membrane-bounded organelle;intracellular organelle;intracellular organelle part;intracellular part;membrane;membrane-bounded organelle;organelle;organelle membrane;organelle part		0.999988	49.3449	1	PLQQSPSVIRRLVTISPNNKPKLNTGQIQES
>sp|A6H8H2|DEN4C_MOUSE DENN domain-containing protein 4C OS=Mus musculus GN=Dennd4c PE=1 SV=1;>sp|A6H8H2-2|DEN4C_MOUSE Isoform 2 of DENN domain-containing protein 4C OS=Mus musculus GN=Dennd4c	A6H8H2	DENN domain-containing protein 4C	Dennd4c	S	1096;1145	1.1504	1	1.1504			0		14-3-3 domain binding motif;Calmodulin-dependent protein kinase I substrate motif;Calmodulin-dependent protein kinase II alpha substrate motif;Calmodulin-dependent protein kinase II substrate motif;Calmodulin-dependent protein kinase IV substrate motif;Casein kinase II substrate motif;Chk1 kinase substrate motif;PKA kinase substrate motif;PKC kinase substrate motif	biological regulation;cellular component organization;cellular component organization or biogenesis;cellular localization;cellular macromolecule localization;cellular membrane organization;cellular process;cellular protein localization;cellular response to chemical stimulus;cellular response to endogenous stimulus;cellular response to hormone stimulus;cellular response to insulin stimulus;cellula…	enzyme regulator activity;GTPase regulator activity;guanyl-nucleotide exchange factor activity;nucleoside-triphosphatase regulator activity;Rab guanyl-nucleotide exchange factor activity;Ras guanyl-nucleotide exchange factor activity;small GTPase regulator activity	cell part;cytoplasmic membrane-bounded vesicle;cytoplasmic part;cytoplasmic vesicle;cytoplasmic vesicle membrane;cytoplasmic vesicle part;cytosol;insulin-responsive compartment;intracellular membrane-bounded organelle;intracellular organelle;intracellular organelle part;intracellular part;macromolecular complex;membrane;membrane part;membrane-bounded organelle;membrane-bounded vesicle;organelle;o…		0.995827	23.7771	1	LTCPKTSPPHVTRTHSFENVNCHLADSRTRM
>sp|P70335-2|ROCK1_MOUSE Isoform 2 of Rho-associated protein kinase 1 OS=Mus musculus GN=Rock1;>sp|P70335|ROCK1_MOUSE Rho-associated protein kinase 1 OS=Mus musculus GN=Rock1 PE=1 SV=1	P70335-2	Rho-associated protein kinase 1	Rock1	S	1097;1098	1.0644	1		1.0644		0		Casein kinase II substrate motif;G protein-coupled receptor kinase 1 substrate motif;GSK3 kinase substrate motif	actin cytoskeleton organization;actin filament-based process;actin-mediated cell contraction;apical constriction;apoptosis;biological adhesion;biological regulation;bleb assembly;cell adhesion;cell death;cell migration;cell motility;cell projection assembly;cell projection organization;cell-cell adhesion;cellular component assembly;cellular component assembly at cellular level;cellular component …	adenyl nucleotide binding;adenyl ribonucleotide binding;ATP binding;binding;catalytic activity;cation binding;ion binding;kinase activity;metal ion binding;nucleotide binding;phosphotransferase activity, alcohol group as acceptor;protein binding;protein kinase activity;protein serine/threonine kinase activity;purine nucleotide binding;purine ribonucleoside triphosphate binding;purine ribonucleoti…	bleb;cell part;cell projection;centriole;cytoplasmic part;cytoskeletal part;cytoskeleton;Golgi apparatus part;Golgi membrane;intracellular non-membrane-bounded organelle;intracellular organelle;intracellular organelle part;intracellular part;lamellipodium;membrane;microtubule organizing center part;non-membrane-bounded organelle;organelle;organelle membrane;organelle part;plasma membrane;ruffle	Axon guidance;Chemokine signaling pathway;Focal adhesion;Leukocyte transendothelial migration;Pathogenic Escherichia coli infection;Regulation of actin cytoskeleton;Shigellosis;TGF-beta signaling pathway;Vascular smooth muscle contraction;Wnt signaling pathway	0.874978	11.6811	1	KESDIEQLRAKLLDLSDSTSVASFPSADETD
>sp|Q3UH06-2|RREB1_MOUSE Isoform 2 of Ras-responsive element-binding protein 1 OS=Mus musculus GN=Rreb1;>sp|Q3UH06|RREB1_MOUSE Ras-responsive element-binding protein 1 OS=Mus musculus GN=Rreb1 PE=1 SV=2;>sp|Q3UH06-3|RREB1_MOUSE Isoform 3 of Ras-responsive	Q3UH06-2	Ras-responsive element-binding protein 1	Rreb1	S	1098;1180;1180;1180	1.5265	1	1.5265			0		Casein kinase II substrate motif;G protein-coupled receptor kinase 1 substrate motif;MDC1 BRCT domain binding motif;Plk1 PBD domain binding motif	biological regulation;biosynthetic process;cellular biosynthetic process;cellular macromolecule biosynthetic process;cellular macromolecule metabolic process;cellular metabolic process;cellular nitrogen compound metabolic process;cellular process;macromolecule biosynthetic process;macromolecule metabolic process;metabolic process;negative regulation of biological process;negative regulation of bi…	binding;cation binding;DNA binding;ion binding;metal ion binding;nucleic acid binding;nucleic acid binding transcription factor activity;sequence-specific DNA binding transcription factor activity	cell part;intracellular organelle part;intracellular part;nuclear body;nuclear part;nuclear speck;nucleoplasm part;organelle part		0.547856	0.952496	1	RNRPLPNSSAVDLDSSGEFASIEKMLATTDT
>sp|P23116|EIF3A_MOUSE Eukaryotic translation initiation factor 3 subunit A OS=Mus musculus GN=Eif3a PE=1 SV=5	P23116	Eukaryotic translation initiation factor 3 subunit A	Eif3a	S	1099	1.1543	1	1.1543			0		Casein kinase I substrate motif;G protein-coupled receptor kinase 1 substrate motif;PKA kinase substrate motif;PKC kinase substrate motif	biological regulation;cellular component assembly;cellular component assembly at cellular level;cellular component organization;cellular component organization at cellular level;cellular component organization or biogenesis;cellular component organization or biogenesis at cellular level;cellular macromolecular complex assembly;cellular macromolecular complex subunit organization;cellular process;…	binding;nucleic acid binding;protein binding;RNA binding;translation factor activity, nucleic acid binding;translation initiation factor activity	cell part;cytoplasmic part;cytoskeletal part;eukaryotic 43S preinitiation complex;eukaryotic 48S preinitiation complex;eukaryotic translation initiation factor 3 complex;eukaryotic translation initiation factor 3 complex, eIF3m;intracellular non-membrane-bounded organelle;intracellular organelle;intracellular organelle part;intracellular part;macromolecular complex;microtubule organizing center;n…	RNA transport	1	86.2623	1	DDDRGPWRNAAEDRISRRGADDDRGPWRNMD
>sp|Q80U49|C170B_MOUSE Centrosomal protein of 170 kDa protein B OS=Mus musculus GN=Cep170b PE=1 SV=2	Q80U49	Centrosomal protein of 170 kDa protein B	Cep170b	S	1099	1.1157	1	1.1157			0		Casein kinase II substrate motif;G protein-coupled receptor kinase 1 substrate motif;GSK3 kinase substrate motif			cell part;cytoplasm;cytoskeletal part;intracellular organelle part;intracellular part;macromolecular complex;microtubule;organelle part;protein complex		0.984857	18.1318	1	RSSATAQKVQQALTRSNSLSTPRPTRASRLR
>sp|Q61464|ZN638_MOUSE Zinc finger protein 638 OS=Mus musculus GN=Znf638 PE=1 SV=2;>sp|Q61464-4|ZN638_MOUSE Isoform 4 of Zinc finger protein 638 OS=Mus musculus GN=Znf638;>sp|Q61464-5|ZN638_MOUSE Isoform 5 of Zinc finger protein 638 OS=Mus musculus GN=Znf6	Q61464	Zinc finger protein 638	Znf638	S	1099;1099;1099;1099;1076	1.0345	3	1.0496	1.0464	1.0075	0.960757		ERK1,2 kinase substrate motif;GSK-3, ERK1, ERK2, CDK5 substrate motif;WW domain binding motif	biological regulation;biosynthetic process;cellular biosynthetic process;cellular macromolecule biosynthetic process;cellular macromolecule metabolic process;cellular metabolic process;cellular nitrogen compound metabolic process;cellular process;macromolecule biosynthetic process;macromolecule metabolic process;metabolic process;nitrogen compound metabolic process;nucleic acid metabolic process;…	binding;cation binding;DNA binding;ion binding;metal ion binding;nucleic acid binding;nucleotide binding;RNA binding;transition metal ion binding;zinc ion binding	cell part;intracellular organelle part;intracellular part;nuclear body;nuclear part;nuclear speck;nucleoplasm part;organelle part		0.999865	39.6068	1	VQRKNDLELGKGSTFSPDLKNSPVDESEVQT
>sp|O70435|PSA3_MOUSE Proteasome subunit alpha type-3 OS=Mus musculus GN=Psma3 PE=1 SV=3	O70435	Proteasome subunit alpha type-3	Psma3	S	11	1.2395	2		1.0836	1.3954	0.447516		Casein kinase II substrate motif	catabolic process;cellular catabolic process;cellular macromolecule catabolic process;cellular macromolecule metabolic process;cellular metabolic process;cellular process;macromolecule catabolic process;macromolecule metabolic process;metabolic process;modification-dependent macromolecule catabolic process;modification-dependent protein catabolic process;primary metabolic process;protein metaboli…	binding;catalytic activity;endopeptidase activity;hydrolase activity;peptidase activity;peptidase activity, acting on L-amino acid peptides;protein binding;threonine-type endopeptidase activity;threonine-type peptidase activity	cell part;cytoplasmic part;cytosol;intracellular membrane-bounded organelle;intracellular organelle;intracellular part;macromolecular complex;membrane-bounded organelle;nucleus;organelle;proteasome core complex;proteasome core complex, alpha-subunit complex;protein complex	Proteasome	0.810973	7.56286	1	_____MSSIGTGYDLSASTFSPDGRVFQVEY
>sp|P00493|HPRT_MOUSE Hypoxanthine-guanine phosphoribosyltransferase OS=Mus musculus GN=Hprt1 PE=1 SV=3	P00493	Hypoxanthine-guanine phosphoribosyltransferase	Hprt1	S	11	0.86401	1			0.86401	0		BARD1 BRCT domain binding motif;Casein kinase II substrate motif;G protein-coupled receptor kinase 1 substrate motif;MAPKAPK2 kinase substrate motif	adenine biosynthetic process;adenine metabolic process;adenine salvage;alcohol metabolic process;amine metabolic process;anatomical structure development;anatomical structure morphogenesis;behavior;benzene-containing compound metabolic process;biological regulation;biosynthetic process;catabolic process;catecholamine metabolic process;catechol-containing compound metabolic process;cell activation…	binding;catalytic activity;cation binding;guanine phosphoribosyltransferase activity;hypoxanthine phosphoribosyltransferase activity;identical protein binding;ion binding;magnesium ion binding;metal ion binding;nucleotide binding;protein binding;transferase activity;transferase activity, transferring glycosyl groups;transferase activity, transferring pentosyl groups	cell part;cytoplasm;cytoplasmic part;cytosol;intracellular part	Drug metabolism - other enzymes;Purine metabolism	0.997777	29.8397	1	_____MPTRSPSVVISDDEPGYDLDLFCIPN
>sp|P43346|DCK_MOUSE Deoxycytidine kinase OS=Mus musculus GN=Dck PE=1 SV=1	P43346	Deoxycytidine kinase	Dck	S	11	1.04105	2		1.0764	1.0057	0.378673		Casein kinase II substrate motif;DNA dependent Protein kinase substrate motif;ERK1,2 kinase substrate motif;G protein-coupled receptor kinase 1 substrate motif;GSK3 kinase substrate motif;GSK-3, ERK1, ERK2, CDK5 substrate motif;WW domain binding motif	biosynthetic process;cellular biosynthetic process;cellular metabolic process;cellular nitrogen compound biosynthetic process;cellular nitrogen compound metabolic process;cellular process;deoxyribonucleoside monophosphate biosynthetic process;deoxyribonucleoside monophosphate metabolic process;deoxyribonucleotide biosynthetic process;deoxyribonucleotide metabolic process;heterocycle metabolic pro…	adenyl nucleotide binding;adenyl ribonucleotide binding;ATP binding;binding;catalytic activity;deoxycytidine kinase activity;deoxynucleoside kinase activity;drug binding;kinase activity;nucleobase-containing compound kinase activity;nucleoside kinase activity;nucleotide binding;phosphotransferase activity, alcohol group as acceptor;purine nucleotide binding;purine ribonucleoside triphosphate bind…	cell part;intracellular membrane-bounded organelle;intracellular organelle;intracellular part;membrane-bounded organelle;nucleus;organelle	Purine metabolism;Pyrimidine metabolism	0.98965	24.1451	1	_____MATPPKRFCPSPSTSSEGTRIKKISI
>sp|P45700|MA1A1_MOUSE Mannosyl-oligosaccharide 1,2-alpha-mannosidase IA OS=Mus musculus GN=Man1a1 PE=1 SV=1	P45700	Mannosyl-oligosaccharide 1,2-alpha-mannosidase IA	Man1a1	S	11	1.0106	1		1.0106		0			carbohydrate metabolic process;cellular carbohydrate metabolic process;cellular macromolecule metabolic process;cellular metabolic process;cellular process;cellular protein metabolic process;glycosylation;macromolecule glycosylation;macromolecule metabolic process;macromolecule modification;metabolic process;primary metabolic process;protein glycosylation;protein metabolic process;protein modific…	binding;calcium ion binding;catalytic activity;cation binding;hydrolase activity;hydrolase activity, acting on glycosyl bonds;hydrolase activity, hydrolyzing O-glycosyl compounds;ion binding;mannosidase activity;mannosyl-oligosaccharide 1,2-alpha-mannosidase activity;mannosyl-oligosaccharide mannosidase activity;metal ion binding	cell part;cytoplasmic part;endoplasmic reticulum-Golgi intermediate compartment;Golgi apparatus part;Golgi membrane;integral to membrane;intracellular membrane-bounded organelle;intracellular organelle;intracellular organelle part;intracellular part;intrinsic to membrane;membrane;membrane part;membrane-bounded organelle;organelle;organelle membrane;organelle part	N-Glycan biosynthesis;Protein processing in endoplasmic reticulum;Various types of N-glycan biosynthesis	0.499989	0	1	_____MPVGGLLPLFSSPGGGGLGSGLGGGL
>sp|P97310|MCM2_MOUSE DNA replication licensing factor MCM2 OS=Mus musculus GN=Mcm2 PE=1 SV=3	P97310	DNA replication licensing factor MCM2	Mcm2	S	11	1.3816	1	1.3816			0		MAPKAPK2 kinase substrate motif	cell cycle;cellular component assembly;cellular component assembly at cellular level;cellular component organization;cellular component organization at cellular level;cellular component organization or biogenesis;cellular component organization or biogenesis at cellular level;cellular macromolecular complex assembly;cellular macromolecular complex subunit organization;cellular macromolecule metab…	adenyl nucleotide binding;adenyl ribonucleotide binding;ATP binding;binding;catalytic activity;cation binding;DNA binding;DNA helicase activity;DNA replication origin binding;helicase activity;histone binding;hydrolase activity;hydrolase activity, acting on acid anhydrides;hydrolase activity, acting on acid anhydrides, in phosphorus-containing anhydrides;ion binding;metal ion binding;nucleic acid…	cell part;chromatin;chromosomal part;intracellular membrane-bounded organelle;intracellular organelle;intracellular organelle part;intracellular part;macromolecular complex;MCM complex;membrane-bounded organelle;nuclear chromosome part;nuclear origin of replication recognition complex;nuclear part;nucleoplasm part;nucleus;organelle;organelle part;origin recognition complex;protein complex	Cell cycle;Cell cycle - yeast;DNA replication;Meiosis - yeast	0.914142	10.274	1;2	_____MAESSESLSASSPARQRRRISDPLTS
>sp|P97452|BOP1_MOUSE Ribosome biogenesis protein BOP1 OS=Mus musculus GN=Bop1 PE=1 SV=1	P97452	Ribosome biogenesis protein BOP1	Bop1	S	11	1.0213	2		1.1101	0.93251	0.0521619		Casein kinase II substrate motif;ERK1,2 kinase substrate motif;GSK-3, ERK1, ERK2, CDK5 substrate motif;PKA kinase substrate motif;WW domain binding motif	biological regulation;cell proliferation;cellular component biogenesis;cellular component biogenesis at cellular level;cellular component organization or biogenesis;cellular component organization or biogenesis at cellular level;cellular macromolecule metabolic process;cellular metabolic process;cellular nitrogen compound metabolic process;cellular process;cleavage in ITS2 between 5.8S rRNA and L…	binding;protein binding;ribonucleoprotein binding	cell part;intracellular non-membrane-bounded organelle;intracellular organelle;intracellular organelle part;intracellular part;macromolecular complex;non-membrane-bounded organelle;nuclear part;nucleolar part;nucleolus;nucleoplasm;organelle;organelle part;PeBoW complex;preribosome;preribosome, large subunit precursor;protein complex;ribonucleoprotein complex		0.999978	46.5832	1	_____MAGACGKPHMSPASLPGKRRLEPDQE
>sp|Q3UDE2|TTL12_MOUSE Tubulin--tyrosine ligase-like protein 12 OS=Mus musculus GN=Ttll12 PE=2 SV=1	Q3UDE2	Tubulin--tyrosine ligase-like protein 12	Ttll12	S	11	0.988	3	0.97537	0.97493	1.0137	0.420791		Cdc2 kinase substrate motif;CDK kinase substrate motif;CDK1,2,4,6 kinase substrate motif;ERK1,2 kinase substrate motif;G protein-coupled receptor kinase 1 substrate motif;GSK-3, ERK1, ERK2, CDK5 substrate motif;WW domain binding motif	cellular macromolecule metabolic process;cellular metabolic process;cellular process;cellular protein metabolic process;macromolecule metabolic process;macromolecule modification;metabolic process;primary metabolic process;protein metabolic process;protein modification process				1	80.5566	1	_____MEIQSGPQPGSPGRAERLNARLLDEF
>sp|Q62172|RBP1_MOUSE RalA-binding protein 1 OS=Mus musculus GN=Ralbp1 PE=1 SV=4	Q62172	RalA-binding protein 1	Ralbp1	S	11	1.0338	3	1.0919	0.97159	1.0379	0.347849		Casein kinase II substrate motif;ERK1,2 kinase substrate motif;GSK-3, ERK1, ERK2, CDK5 substrate motif;MDC1 BRCT domain binding motif;Plk1 PBD domain binding motif;WW domain binding motif	biological regulation;cellular process;cellular response to stimulus;establishment of localization;intracellular signal transduction;positive regulation of catalytic activity;positive regulation of Cdc42 GTPase activity;positive regulation of GTPase activity;positive regulation of hydrolase activity;positive regulation of molecular function;positive regulation of Rac GTPase activity;positive regu…	ATPase activity;ATPase activity, coupled;ATPase activity, coupled to movement of substances;binding;catalytic activity;enzyme activator activity;enzyme binding;enzyme regulator activity;GTPase activator activity;GTPase binding;GTPase regulator activity;hydrolase activity;hydrolase activity, acting on acid anhydrides;hydrolase activity, acting on acid anhydrides, in phosphorus-containing anhydride…	cell part;intracellular;membrane	Pancreatic cancer;Pathways in cancer	0.801048	7.38709	1	_____MTECFLPPSSSPSEHRRAEHGSGLTR
>sp|Q64362|AKTIP_MOUSE AKT-interacting protein OS=Mus musculus GN=Aktip PE=2 SV=1	Q64362	AKT-interacting protein	Aktip	S	11	1.05563	2	0.85985	1.2514		0.0563143		PKA kinase substrate motif;PKC kinase substrate motif	apoptosis;biological regulation;cell death;cellular component organization;cellular component organization at cellular level;cellular component organization or biogenesis;cellular component organization or biogenesis at cellular level;cellular process;death;early endosome to late endosome transport;endosome organization;endosome to lysosome transport;endosome transport;establishment of localizati…	acid-amino acid ligase activity;catalytic activity;ligase activity;ligase activity, forming carbon-nitrogen bonds	cell part;cytoplasmic part;FHF complex;Golgi apparatus;HOPS complex;intracellular membrane-bounded organelle;intracellular non-membrane-bounded organelle;intracellular organelle;intracellular organelle part;intracellular part;macromolecular complex;membrane;membrane part;membrane-bounded organelle;non-membrane-bounded organelle;nuclear part;nucleolus;organelle;organelle part;plasma membrane;prote…		0.954328	15.0193	1	_____MNPLWSMSAGSVRKRAEGEEKTLAGD
>sp|Q6ZWU9|RS27_MOUSE 40S ribosomal protein S27 OS=Mus musculus GN=Rps27 PE=1 SV=3	Q6ZWU9	40S ribosomal protein S27	Rps27	S	11	0.962973	3	1.0005	1.0076	0.88082	0.328646		Casein kinase II substrate motif;DNA dependent Protein kinase substrate motif;ERK1,2 kinase substrate motif;GSK-3, ERK1, ERK2, CDK5 substrate motif;WW domain binding motif	biosynthetic process;cellular biosynthetic process;cellular macromolecule biosynthetic process;cellular macromolecule metabolic process;cellular metabolic process;cellular process;cellular protein metabolic process;macromolecule biosynthetic process;macromolecule metabolic process;metabolic process;primary metabolic process;protein metabolic process;translation	binding;cation binding;ion binding;metal ion binding;structural constituent of ribosome;structural molecule activity	cell part;cytoplasmic part;intracellular non-membrane-bounded organelle;intracellular organelle;intracellular part;macromolecular complex;non-membrane-bounded organelle;organelle;ribonucleoprotein complex;ribosome	Ribosome	1	90.8529	1	_____MPLAKDLLHPSPEEEKRKHKKKRLVQ
>sp|Q7TSH2|KPBB_MOUSE Phosphorylase b kinase regulatory subunit beta OS=Mus musculus GN=Phkb PE=1 SV=1	Q7TSH2	Phosphorylase b kinase regulatory subunit beta	Phkb	S	11	1.29225	2	1.232	1.3525		0.937133		ERK1,2 kinase substrate motif;GSK-3, ERK1, ERK2, CDK5 substrate motif;MDC1 BRCT domain binding motif;Plk1 PBD domain binding motif;WW domain binding motif	carbohydrate metabolic process;cellular carbohydrate metabolic process;cellular glucan metabolic process;cellular macromolecule metabolic process;cellular metabolic process;cellular polysaccharide metabolic process;cellular process;energy derivation by oxidation of organic compounds;energy reserve metabolic process;generation of precursor metabolites and energy;glucan metabolic process;glycogen m…	calmodulin-dependent protein kinase activity;catalytic activity;hydrolase activity;hydrolase activity, acting on glycosyl bonds;hydrolase activity, hydrolyzing O-glycosyl compounds;kinase activity;phosphorylase kinase activity;phosphotransferase activity, alcohol group as acceptor;protein kinase activity;protein serine/threonine kinase activity;transferase activity;transferase activity, transferr…	cell part;cytoplasmic part;intracellular part;macromolecular complex;membrane;phosphorylase kinase complex;plasma membrane;protein complex	Calcium signaling pathway;Insulin signaling pathway	0.928194	11.1353	1	_____MANSPDAAFSSPALLRSGSVYEPLKS
>sp|Q812A5|PRR5_MOUSE Proline-rich protein 5 OS=Mus musculus GN=Prr5 PE=1 SV=2	Q812A5	Proline-rich protein 5	Prr5	S	11	0.9019	3	0.88126	0.90658	0.91786	1.77444		AMP-activated protein kinase substrate motif;Casein kinase II substrate motif;HMGCoA Reductase kinase substrate motif;PKA kinase substrate motif;PKC kinase substrate motif	biological regulation;cell cycle;cellular process;positive regulation of biological process;positive regulation of cell communication;positive regulation of cellular metabolic process;positive regulation of cellular process;positive regulation of cellular protein metabolic process;positive regulation of macromolecule metabolic process;positive regulation of metabolic process;positive regulation o…		cell part;intracellular part;macromolecular complex;protein complex;TORC2 complex		0.995986	24.0156	1	_____MRTLRRLKFMSSPSLSDLGKREPGAA
>sp|Q8BH74|NU107_MOUSE Nuclear pore complex protein Nup107 OS=Mus musculus GN=Nup107 PE=2 SV=1	Q8BH74	Nuclear pore complex protein Nup107	Nup107	S	11	0.685437	3	0.40049	0.63952	1.0163	0.620706		ERK1,2 kinase substrate motif;GSK-3, ERK1, ERK2, CDK5 substrate motif;MDC1 BRCT domain binding motif;Plk1 PBD domain binding motif;WW domain binding motif	cellular component assembly;cellular component assembly at cellular level;cellular component organization;cellular component organization at cellular level;cellular component organization or biogenesis;cellular component organization or biogenesis at cellular level;cellular macromolecular complex assembly;cellular macromolecular complex subunit organization;cellular process;cellular protein compl…	nucleocytoplasmic transporter activity;structural constituent of nuclear pore;structural molecule activity;transporter activity	cell part;chromosomal part;condensed chromosome kinetochore;intracellular non-membrane-bounded organelle;intracellular organelle;intracellular organelle part;intracellular part;kinetochore;macromolecular complex;membrane;membrane part;non-membrane-bounded organelle;nuclear membrane;nuclear part;nuclear periphery;nuclear pore;Nup107-160 complex;organelle;organelle membrane;organelle part;pore comp…	RNA transport	0.995753	23.7012	1	_____MDRSGFGGMSSPVIRDAEVTRTARKH
>sp|Q8C156|CND2_MOUSE Condensin complex subunit 2 OS=Mus musculus GN=Ncaph PE=2 SV=1	Q8C156	Condensin complex subunit 2	Ncaph	S	11	1.0172	1			1.0172	0			cell cycle process;cellular component organization;cellular component organization at cellular level;cellular component organization or biogenesis;cellular component organization or biogenesis at cellular level;cellular macromolecule metabolic process;cellular metabolic process;cellular nitrogen compound metabolic process;cellular process;chromosome condensation;chromosome organization;DNA confor…		cell part;chromosomal part;condensin complex;cytoplasm;cytoskeleton;intracellular membrane-bounded organelle;intracellular non-membrane-bounded organelle;intracellular organelle;intracellular organelle part;intracellular part;macromolecular complex;membrane-bounded organelle;microtubule cytoskeleton;non-membrane-bounded organelle;nucleus;organelle;organelle part;protein complex	Cell cycle - yeast	0.973515	15.6562	1	_____MRIPRSETMNSSFLKARGQQDVLSSP
>sp|Q8C996|TM163_MOUSE Transmembrane protein 163 OS=Mus musculus GN=Tmem163 PE=1 SV=1	Q8C996	Transmembrane protein 163	Tmem163	S	11	1.08625	2	1.0245	1.148		0.386798		Casein kinase I substrate motif;ERK1,2 kinase substrate motif;G protein-coupled receptor kinase 1 substrate motif;Growth associated histone HI kinase substrate motif;GSK-3, ERK1, ERK2, CDK5 substrate motif;MAPKAPK2 kinase substrate motif;PKA kinase substrate motif;PKC kinase substrate motif;WW domain binding motif		binding;cation binding;ion binding;metal ion binding;transition metal ion binding;zinc ion binding	cell junction;cell part;cytoplasmic part;cytoplasmic vesicle part;early endosome membrane;endosomal part;endosome membrane;integral to membrane;integral to organelle membrane;integral to synaptic vesicle membrane;intracellular organelle part;intracellular part;intrinsic to membrane;intrinsic to organelle membrane;membrane;membrane part;organelle membrane;organelle part;synapse part		1	85.2801	1	_____MEPALGSERRSPPGPGVPRPPPRGHA
>sp|Q8CE96|TRM6_MOUSE tRNA (adenine(58)-N(1))-methyltransferase non-catalytic subunit TRM6 OS=Mus musculus GN=Trmt6 PE=1 SV=1	Q8CE96	tRNA (adenine(58)-N(1))-methyltransferase non-catalytic subunit TRM6	Trmt6	S	11	0.927087	3	0.93125	0.96019	0.88982	1.13583		ERK1,2 kinase substrate motif;G protein-coupled receptor kinase 1 substrate motif;GSK-3, ERK1, ERK2, CDK5 substrate motif;MDC1 BRCT domain binding motif;Plk1 PBD domain binding motif;WW domain binding motif	biological regulation;cellular macromolecule metabolic process;cellular metabolic process;cellular nitrogen compound metabolic process;cellular process;macromolecule metabolic process;metabolic process;ncRNA metabolic process;ncRNA processing;nitrogen compound metabolic process;nucleic acid metabolic process;nucleobase-containing compound metabolic process;posttranscriptional regulation of gene e…	binding;nucleic acid binding;RNA binding;translation factor activity, nucleic acid binding;translation initiation factor activity	cell part;intracellular membrane-bounded organelle;intracellular organelle;intracellular part;membrane-bounded organelle;nucleus;organelle		0.85579	7.77979	1	_____MEASAAEQPSSPPPPLGDHCIHDGDF
>sp|Q8VDJ3|VIGLN_MOUSE Vigilin OS=Mus musculus GN=Hdlbp PE=1 SV=1	Q8VDJ3	Vigilin	Hdlbp	S	11	1.0808	2	1.1103		1.0513	0.65445		b-Adrenergic Receptor kinase substrate motif;Casein kinase II substrate motif	alcohol metabolic process;cholesterol metabolic process;establishment of localization;lipid metabolic process;lipid transport;metabolic process;organic substance transport;primary metabolic process;small molecule metabolic process;steroid metabolic process;sterol metabolic process;transport	binding;nucleic acid binding;RNA binding	cell part;cytoplasm;extracellular region part;high-density lipoprotein particle;intracellular membrane-bounded organelle;intracellular organelle;intracellular part;macromolecular complex;membrane-bounded organelle;nucleus;organelle;plasma lipoprotein particle;protein-lipid complex		0.999997	55.7216	1	_____MSSVAVLTQESFAEHRSGLVPQQIKV
>sp|Q8VE37|RCC1_MOUSE Regulator of chromosome condensation OS=Mus musculus GN=Rcc1 PE=1 SV=1	Q8VE37	Regulator of chromosome condensation	Rcc1	S	11	1.00859	2		1.0365	0.98067	0.0953858		Calmodulin-dependent protein kinase II substrate motif;Casein kinase II substrate motif;Chk1 kinase substrate motif;ERK1,2 kinase substrate motif;Growth associated histone HI kinase substrate motif;GSK-3, ERK1, ERK2, CDK5 substrate motif;PAK2 kinase substrate motif;PKA kinase substrate motif;PKC kinase substrate motif;WW domain binding motif	biological regulation;cell cycle phase;cell cycle process;cellular component assembly;cellular component assembly at cellular level;cellular component organization;cellular component organization at cellular level;cellular component organization or biogenesis;cellular component organization or biogenesis at cellular level;cellular process;chromosome segregation;cytoskeleton organization;microtubu…	binding;chromatin binding;chromatin DNA binding;DNA binding;enzyme regulator activity;GTPase regulator activity;guanyl-nucleotide exchange factor activity;nucleic acid binding;nucleoside-triphosphatase regulator activity;nucleosomal DNA binding;nucleosome binding;Ran guanyl-nucleotide exchange factor activity;Ras guanyl-nucleotide exchange factor activity;small GTPase regulator activity;structure…	cell part;cytoplasm;intracellular membrane-bounded organelle;intracellular organelle;intracellular part;membrane-bounded organelle;nucleus;organelle		1	143.974	1	_____MPPKRIAKRRSPPEDAIPKSKKVKVS
>sp|Q8VED2|BL1S4_MOUSE Biogenesis of lysosome-related organelles complex 1 subunit 4 OS=Mus musculus GN=Bloc1s4 PE=1 SV=1	Q8VED2	Biogenesis of lysosome-related organelles complex 1 subunit 4	Bloc1s4	S	11	0.88487	1		0.88487		0		Casein kinase II substrate motif;G protein-coupled receptor kinase 1 substrate motif;GSK3 kinase substrate motif	anterograde axon cargo transport;anterograde synaptic vesicle transport;axon cargo transport;biological adhesion;cell adhesion;cell projection organization;cell-cell adhesion;cellular component movement;cellular component organization;cellular component organization at cellular level;cellular component organization or biogenesis;cellular component organization or biogenesis at cellular level;cell…	binding;protein binding	BLOC complex;BLOC-1 complex;cell part;cytoplasm;cytoplasmic part;cytosolic part;intracellular part;macromolecular complex;protein complex		0.998618	28.5889	1	_____MEEGPAVGTLSREVSTEEAEPLGAAW
>sp|Q924H5|RA51C_MOUSE DNA repair protein RAD51 homolog 3 OS=Mus musculus GN=Rad51c PE=2 SV=1	Q924H5	DNA repair protein RAD51 homolog 3	Rad51c	S	11	1.00052	2		1.0052	0.99584	0.30103		ERK1,2 kinase substrate motif;GSK-3, ERK1, ERK2, CDK5 substrate motif;WW domain binding motif	biological regulation;catabolic process;cell cycle phase;cell cycle process;cellular catabolic process;cellular component organization;cellular component organization at cellular level;cellular component organization or biogenesis;cellular component organization or biogenesis at cellular level;cellular macromolecule catabolic process;cellular macromolecule metabolic process;cellular metabolic pro…	adenyl nucleotide binding;adenyl ribonucleotide binding;ATP binding;ATPase activity;ATPase activity, coupled;binding;catalytic activity;crossover junction endodeoxyribonuclease activity;deoxyribonuclease activity;DNA binding;DNA-dependent ATPase activity;endodeoxyribonuclease activity;endodeoxyribonuclease activity, producing 3'-phosphomonoesters;endonuclease activity;endonuclease activity, activ…	cell part;chromosomal part;cytoplasm;cytoplasmic part;DNA recombinase mediator complex;Holliday junction resolvase complex;intracellular membrane-bounded organelle;intracellular organelle;intracellular organelle part;intracellular part;macromolecular complex;membrane-bounded organelle;mitochondrion;nuclear part;nucleus;organelle;organelle part;perinuclear region of cytoplasm;protein complex;Rad51…	Homologous recombination	0.999998	57.1458	1	_____MQRELVGYPLSPAVRGKLVAAGFQTA
>sp|Q9CQ49|NCBP2_MOUSE Nuclear cap-binding protein subunit 2 OS=Mus musculus GN=Ncbp2 PE=1 SV=1	Q9CQ49	Nuclear cap-binding protein subunit 2	Ncbp2	S	11	1.0689	1		1.0689		0		AMP-activated protein kinase substrate motif;Casein kinase II substrate motif;PKA kinase substrate motif	biological regulation;catabolic process;cellular catabolic process;cellular macromolecule catabolic process;cellular macromolecule metabolic process;cellular metabolic process;cellular nitrogen compound metabolic process;cellular process;establishment of localization;establishment of localization in cell;establishment of RNA localization;gene silencing;gene silencing by RNA;intracellular transpor…	binding;nucleic acid binding;nucleotide binding;RNA 7-methylguanosine cap binding;RNA binding;RNA cap binding	cell part;cytoplasm;intracellular membrane-bounded organelle;intracellular organelle;intracellular organelle part;intracellular part;macromolecular complex;membrane-bounded organelle;mRNA cap binding complex;nuclear cap binding complex;nuclear part;nucleoplasm;nucleus;organelle;organelle part;protein complex;RNA cap binding complex	mRNA surveillance pathway;RNA transport;Spliceosome	0.954555	13.2231	1	_____MSGGLLKALRSDSYVELSEYRDQHFR
>sp|Q9CX34|SUGT1_MOUSE Suppressor of G2 allele of SKP1 homolog OS=Mus musculus GN=Sugt1 PE=2 SV=3	Q9CX34	Suppressor of G2 allele of SKP1 homolog	Sugt1	S	11	1.4158	1			1.4158	0		ATM kinase substrate motif;DNA dependent Protein kinase substrate motif;MDC1 BRCT domain binding motif;PKA kinase substrate motif;PKC kinase substrate motif;Plk1 PBD domain binding motif			cell part;cytoplasm;intracellular membrane-bounded organelle;intracellular organelle;intracellular part;membrane-bounded organelle;nucleus;organelle	NOD-like receptor signaling pathway;Plant-pathogen interaction	0.972617	15.5045	1	_____MAAAAAGPASSQRLFQSFSDALIDGD
>sp|Q9D8Y0|EFHD2_MOUSE EF-hand domain-containing protein D2 OS=Mus musculus GN=Efhd2 PE=1 SV=1	Q9D8Y0	EF-hand domain-containing protein D2	Efhd2	S	11	1.06679	3	1.2716	0.95168	0.9771	0.217741		PKA kinase substrate motif;PKC kinase substrate motif		binding;calcium ion binding;cation binding;ion binding;metal ion binding;protein binding	cell part;membrane part;membrane raft		0.999997	55.1482	1	_____MATDELASKLSRRLQMEGEGGEATEQ
>sp|Q9QXP4|DONS_MOUSE Protein downstream neighbor of Son OS=Mus musculus GN=Donson PE=2 SV=2	Q9QXP4	Protein downstream neighbor of Son	Donson	S	11	1.1483	1			1.1483	0		DNA dependent Protein kinase substrate motif;G protein-coupled receptor kinase 1 substrate motif;PKA kinase substrate motif;PKC kinase substrate motif	developmental process;multicellular organismal development;multicellular organismal process		cell part;intracellular membrane-bounded organelle;intracellular organelle;intracellular part;membrane-bounded organelle;nucleus;organelle		0.695914	3.95507	1	_____MAVSVPGYSPSFKRPPETVRLRRKRS
>sp|P39429|TRAF2_MOUSE TNF receptor-associated factor 2 OS=Mus musculus GN=Traf2 PE=1 SV=1;>sp|P39429-2|TRAF2_MOUSE Isoform 2 of TNF receptor-associated factor 2 OS=Mus musculus GN=Traf2	P39429	TNF receptor-associated factor 2	Traf2	S	11;11	0.975967	3	0.7978	1.1024	1.0277	0.114705		Casein kinase II substrate motif	activation of NF-kappaB-inducing kinase activity;activation of protein kinase activity;apoptosis;biological regulation;catabolic process;cell death;cell surface receptor linked signaling pathway;cellular component assembly;cellular component assembly at cellular level;cellular component organization;cellular component organization at cellular level;cellular component organization or biogenesis;ce…	acid-amino acid ligase activity;binding;catalytic activity;cation binding;CD40 receptor binding;cytokine receptor binding;ion binding;ligase activity;ligase activity, forming carbon-nitrogen bonds;lipid binding;metal ion binding;protein binding;receptor binding;small conjugating protein ligase activity;sphingolipid binding;transition metal ion binding;tumor necrosis factor receptor superfamily bi…	CD40 receptor complex;cell cortex;cell part;cytoplasmic part;cytosol;internal side of plasma membrane;intracellular part;macromolecular complex;membrane part;membrane raft;plasma membrane part;protein complex;receptor complex	Adipocytokine signaling pathway;Apoptosis;Hepatitis C;MAPK signaling pathway;Osteoclast differentiation;Pathways in cancer;Protein processing in endoplasmic reticulum;RIG-I-like receptor signaling pathway;Small cell lung cancer	0.996854	25.3168	1	_____MAAASVTSPGSLELLQPGFSKTLLGT
>sp|Q3U3N0-2|MIER2_MOUSE Isoform 2 of Mesoderm induction early response protein 2 OS=Mus musculus GN=Mier2;>sp|Q3U3N0|MIER2_MOUSE Mesoderm induction early response protein 2 OS=Mus musculus GN=Mier2 PE=2 SV=1	Q3U3N0-2	Mesoderm induction early response protein 2	Mier2	S	11;11	0.896415	2	0.62043	1.1724		0.153649		Casein kinase I substrate motif;ERK1,2 kinase substrate motif;G protein-coupled receptor kinase 1 substrate motif;Growth associated histone HI kinase substrate motif;GSK-3, ERK1, ERK2, CDK5 substrate motif;PKA kinase substrate motif;PKC kinase substrate motif;WW domain binding motif	biological regulation;biosynthetic process;cellular biosynthetic process;cellular macromolecule biosynthetic process;cellular macromolecule metabolic process;cellular metabolic process;cellular nitrogen compound metabolic process;cellular process;macromolecule biosynthetic process;macromolecule metabolic process;metabolic process;nitrogen compound metabolic process;nucleic acid metabolic process;…	binding;chromatin binding;DNA binding;nucleic acid binding	cell part;intracellular membrane-bounded organelle;intracellular organelle;intracellular part;membrane-bounded organelle;nucleus;organelle		1	81.5233	1	_____MAEASSLERQSPRVASCLVHSLCPRE
>sp|Q8CBQ5|P4K2B_MOUSE Phosphatidylinositol 4-kinase type 2-beta OS=Mus musculus GN=Pi4k2b PE=1 SV=1;>sp|Q8CBQ5-2|P4K2B_MOUSE Isoform 2 of Phosphatidylinositol 4-kinase type 2-beta OS=Mus musculus GN=Pi4k2b	Q8CBQ5	Phosphatidylinositol 4-kinase type 2-beta	Pi4k2b	S	11;11	0.853593	3	0.93615	0.74948	0.87515	0.85107		BARD1 BRCT domain binding motif;Casein kinase II substrate motif;DNA dependent Protein kinase substrate motif;G protein-coupled receptor kinase 1 substrate motif;PKA kinase substrate motif;PKC kinase substrate motif		1-phosphatidylinositol 4-kinase activity;adenyl nucleotide binding;adenyl ribonucleotide binding;ATP binding;binding;catalytic activity;inositol or phosphatidylinositol kinase activity;kinase activity;lipid kinase activity;nucleotide binding;phosphatidylinositol kinase activity;phosphotransferase activity, alcohol group as acceptor;purine nucleotide binding;purine ribonucleoside triphosphate bind…	cell part;cytoplasm;intracellular part;membrane	Inositol phosphate metabolism;Phosphatidylinositol signaling system	0.974452	15.814	1	_____MAEACEPTRPSEDEDEEREPLLPRVA
>sp|Q91WZ8-2|DTBP1_MOUSE Isoform 2 of Dysbindin OS=Mus musculus GN=Dtnbp1;>sp|Q91WZ8|DTBP1_MOUSE Dysbindin OS=Mus musculus GN=Dtnbp1 PE=1 SV=1	Q91WZ8-2	Dysbindin	Dtnbp1	S	11;11	0.9226	1	0.9226			0		14-3-3 domain binding motif;Akt kinase substrate motif;Calmodulin-dependent protein kinase II substrate motif;MAPKAPK1 kinase substrate motif;p70 Ribosomal S6 kinase substrate motif;Phosphorylase kinase substrate motif;PKA kinase substrate motif;PKC kinase substrate motif	actin cytoskeleton organization;actin cytoskeleton reorganization;actin filament-based process;anatomical structure development;anatomical structure morphogenesis;anterograde axon cargo transport;anterograde synaptic vesicle transport;axon cargo transport;biological regulation;blood coagulation;cell part morphogenesis;cell projection morphogenesis;cell projection organization;cellular component m…	binding;protein binding	axon;BLOC complex;BLOC-1 complex;cell junction;cell part;cell projection;cell projection part;clathrin coated vesicle membrane;coated vesicle membrane;cytoplasm;cytoplasmic part;cytoplasmic vesicle membrane;cytoplasmic vesicle part;cytoskeletal part;cytosolic part;dendritic spine;endoplasmic reticulum membrane;endoplasmic reticulum part;endosomal part;endosome membrane;growth cone;intracellular m…		1	67.5654	1	_____MLETLRERLLSVQQDFTSGLKTLSDK
>sp|Q9DCF9-2|SSRG_MOUSE Isoform 2 of Translocon-associated protein subunit gamma OS=Mus musculus GN=Ssr3;>sp|Q9DCF9|SSRG_MOUSE Translocon-associated protein subunit gamma OS=Mus musculus GN=Ssr3 PE=1 SV=1	Q9DCF9-2	Translocon-associated protein subunit gamma	Ssr3	S	11;11	1.0568	1	1.0568			0		Casein kinase II substrate motif;G protein-coupled receptor kinase 1 substrate motif;MAPKAPK2 kinase substrate motif;PKA kinase substrate motif;PKC kinase substrate motif;Pyruvate dehydrogenase kinase substrate motif	cotranslational protein targeting to membrane;establishment of localization;establishment of localization in cell;establishment of protein localization;intracellular protein transport;intracellular transport;protein targeting;protein targeting to membrane;protein transport;transport		cell part;cytoplasmic part;endoplasmic reticulum part;integral to endoplasmic reticulum membrane;integral to membrane;integral to organelle membrane;intracellular organelle part;intracellular part;intrinsic to endoplasmic reticulum membrane;intrinsic to membrane;intrinsic to organelle membrane;macromolecular complex;membrane part;organelle part;protein complex;Sec61 translocon complex;translocon …	Protein processing in endoplasmic reticulum	1	92.8261	1	_____MAPKGGSKQQSEEDLLLQDFSRNLSA
>sp|Q8BRG8-3|TM209_MOUSE Isoform 3 of Transmembrane protein 209 OS=Mus musculus GN=Tmem209;>sp|Q8BRG8|TM209_MOUSE Transmembrane protein 209 OS=Mus musculus GN=Tmem209 PE=2 SV=1;>sp|Q8BRG8-2|TM209_MOUSE Isoform 2 of Transmembrane protein 209 OS=Mus musculus	Q8BRG8-3	Transmembrane protein 209	Tmem209	S	11;11;10	0.94646	1	0.94646			0		Casein kinase II substrate motif;DNA dependent Protein kinase substrate motif;MAPKAPK2 kinase substrate motif;Pyruvate dehydrogenase kinase substrate motif			cell part;integral to membrane;intrinsic to membrane;membrane part		0.999891	39.6443	1	_____MMQGDVSPNPSLIDRTIKMRKETETR
>sp|Q80WC1-2|UBN2_MOUSE Isoform 2 of Ubinuclein-2 OS=Mus musculus GN=Ubn2;>sp|Q80WC1-3|UBN2_MOUSE Isoform 3 of Ubinuclein-2 OS=Mus musculus GN=Ubn2;>sp|Q80WC1|UBN2_MOUSE Ubinuclein-2 OS=Mus musculus GN=Ubn2 PE=1 SV=2;>sp|Q80WC1-4|UBN2_MOUSE Isoform 4 of Ub	Q80WC1-2	Ubinuclein-2	Ubn2	S	11;11;11;11	0.77023	1		0.77023		0		Casein kinase II substrate motif			cell part;intracellular membrane-bounded organelle;intracellular organelle;intracellular part;membrane-bounded organelle;nucleus;organelle		0.728572	4.28818	1	_____MAEPRRVAFISLSPVRRREADFAGAE
>sp|Q9D9V3-2|ECHD1_MOUSE Isoform 2 of Ethylmalonyl-CoA decarboxylase OS=Mus musculus GN=Echdc1;>sp|Q9D9V3|ECHD1_MOUSE Ethylmalonyl-CoA decarboxylase OS=Mus musculus GN=Echdc1 PE=1 SV=2	Q9D9V3-2	Ethylmalonyl-CoA decarboxylase	Echdc1	S	11;34	0.95898	1		0.95898		0		Casein kinase II substrate motif;PKA kinase substrate motif;PKC kinase substrate motif	metabolic process	carbon-carbon lyase activity;carboxy-lyase activity;catalytic activity;lyase activity;methylmalonyl-CoA decarboxylase activity	cell part;cytoplasmic part;cytosol;intracellular part		0.976864	17.1769	1	_____MAKCLLTSSLSVRTKLLQTGVSLYNT
>sp|O55047-2|TLK2_MOUSE Isoform 2 of Serine/threonine-protein kinase tousled-like 2 OS=Mus musculus GN=Tlk2	O55047-2	Serine/threonine-protein kinase tousled-like 2	Tlk2	S	110	8.4703	2	15.763		1.1776	0.335515			biological regulation;cell cycle;cell differentiation;cellular component organization;cellular component organization at cellular level;cellular component organization or biogenesis;cellular component organization or biogenesis at cellular level;cellular developmental process;cellular macromolecule metabolic process;cellular metabolic process;cellular process;cellular protein metabolic process;ce…	adenyl nucleotide binding;adenyl ribonucleotide binding;ATP binding;binding;catalytic activity;kinase activity;nucleotide binding;phosphotransferase activity, alcohol group as acceptor;protein kinase activity;protein serine/threonine kinase activity;purine nucleotide binding;purine ribonucleoside triphosphate binding;purine ribonucleotide binding;ribonucleotide binding;transferase activity;transf…	cell part;cytoplasmic part;cytoskeletal part;intermediate filament;intracellular membrane-bounded organelle;intracellular organelle;intracellular organelle part;intracellular part;macromolecular complex;membrane-bounded organelle;nucleus;organelle;organelle part;perinuclear region of cytoplasm;protein complex		0.953096	13.0793	1;2	GPGTSPGRSVPPVARSSPQHSLSNPLPRRAE
>sp|P47758|SRPRB_MOUSE Signal recognition particle receptor subunit beta OS=Mus musculus GN=Srprb PE=1 SV=1	P47758	Signal recognition particle receptor subunit beta	Srprb	S	110	0.8308	1			0.8308	0		14-3-3 domain binding motif;Calmodulin-dependent protein kinase II substrate motif;Casein kinase II substrate motif;MAPKAPK2 kinase substrate motif;Phosphorylase kinase substrate motif;PKA kinase substrate motif;PKC kinase substrate motif	biological regulation;cellular process;cellular response to stimulus;intracellular signal transduction;regulation of biological process;regulation of cellular process;response to stimulus;signal transduction;small GTPase mediated signal transduction	binding;GTP binding;guanyl nucleotide binding;guanyl ribonucleotide binding;nucleotide binding;purine nucleotide binding;purine ribonucleoside triphosphate binding;purine ribonucleotide binding;ribonucleotide binding	cell part;cytoplasmic microtubule;cytoplasmic part;cytoskeletal part;endoplasmic reticulum membrane;endoplasmic reticulum part;integral to membrane;intracellular organelle part;intracellular part;intrinsic to membrane;macromolecular complex;membrane;membrane part;microtubule;organelle membrane;organelle part;protein complex	Protein export	0.991455	20.6979	1	TDSSAIYKVNNNRGNSLTLIDLPGHESLRFQ
>sp|P62281|RS11_MOUSE 40S ribosomal protein S11 OS=Mus musculus GN=Rps11 PE=1 SV=3	P62281	40S ribosomal protein S11	Rps11	S	110	0.92954	1			0.92954	0		G protein-coupled receptor kinase 1 substrate motif;GSK3 kinase substrate motif;Phosphorylase kinase substrate motif;PKA kinase substrate motif;PKC kinase substrate motif	biosynthetic process;cellular biosynthetic process;cellular macromolecule biosynthetic process;cellular macromolecule metabolic process;cellular metabolic process;cellular process;cellular protein metabolic process;macromolecule biosynthetic process;macromolecule metabolic process;metabolic process;primary metabolic process;protein metabolic process;translation	binding;nucleic acid binding;RNA binding;rRNA binding;structural constituent of ribosome;structural molecule activity	cell part;cytoplasmic part;intracellular non-membrane-bounded organelle;intracellular organelle;intracellular part;macromolecular complex;non-membrane-bounded organelle;organelle;ribonucleoprotein complex;ribosome	Ribosome	0.999998	56.9406	1	YIRKYNRFEKRHKNMSVHLSPCFRDVQIGDI
>sp|P70290|EM55_MOUSE 55 kDa erythrocyte membrane protein OS=Mus musculus GN=Mpp1 PE=1 SV=1	P70290	55 kDa erythrocyte membrane protein	Mpp1	S	110	1.19753	3	1.1643	1.0997	1.3286	1.049		14-3-3 domain binding motif;Calmodulin-dependent protein kinase II alpha substrate motif;Calmodulin-dependent protein kinase II substrate motif;Calmodulin-dependent protein kinase IV substrate motif;Chk1 kinase substrate motif;Phosphorylase kinase substrate motif;PKA kinase substrate motif;PKC kinase substrate motif	biological regulation;regulation of behavior;regulation of biological process;regulation of cell migration;regulation of cell motility;regulation of cellular component movement;regulation of cellular process;regulation of chemotaxis;regulation of immune system process;regulation of leukocyte chemotaxis;regulation of leukocyte migration;regulation of localization;regulation of locomotion;regulatio…	binding;protein binding	cell cortex part;cell part;cell projection;cortical cytoskeleton;cytoplasmic part;cytoskeleton;intracellular non-membrane-bounded organelle;intracellular organelle;intracellular part;membrane;microvillus;non-membrane-bounded organelle;organelle;organelle part;stereocilium		1	84.8031	1	TVARILHGGMIHRQGSLHVGDEILEINGTNV
>sp|Q8CHY6|P66A_MOUSE Transcriptional repressor p66 alpha OS=Mus musculus GN=Gatad2a PE=1 SV=2	Q8CHY6	Transcriptional repressor p66 alpha	Gatad2a	S	110	1.0317	1	1.0317			0		ERK1,2 kinase substrate motif;Growth associated histone HI kinase substrate motif;GSK-3, ERK1, ERK2, CDK5 substrate motif;MDC1 BRCT domain binding motif;PKA kinase substrate motif;PKC kinase substrate motif;Plk1 PBD domain binding motif;WW domain binding motif	anatomical structure development;anatomical structure morphogenesis;anterior neuropore closure;biological regulation;biosynthetic process;blood vessel development;body morphogenesis;cell death;cellular biosynthetic process;cellular macromolecule biosynthetic process;cellular macromolecule metabolic process;cellular metabolic process;cellular nitrogen compound metabolic process;cellular process;ch…	binding;binding, bridging;cation binding;ion binding;metal ion binding;protein binding;protein binding, bridging	cell part;chromatin remodeling complex;histone deacetylase complex;intracellular membrane-bounded organelle;intracellular organelle;intracellular organelle part;intracellular part;macromolecular complex;membrane-bounded organelle;nuclear body;nuclear part;nuclear speck;nucleoplasm part;nucleus;NuRD complex;organelle;organelle part;protein complex;transcriptional repressor complex		0.988606	19.3922	1;2;3	PSPDVIVLSDSEQPSSPRVNGLTTVALKDTS
>sp|Q8K3Z9|PO121_MOUSE Nuclear envelope pore membrane protein POM 121 OS=Mus musculus GN=Pom121 PE=1 SV=2	Q8K3Z9	Nuclear envelope pore membrane protein POM 121	Pom121	S	110	1.1989	1			1.1989	0		Casein kinase II substrate motif;G protein-coupled receptor kinase 1 substrate motif	establishment of localization;establishment of protein localization;establishment of RNA localization;mRNA transport;nucleic acid transport;nucleobase-containing compound transport;protein transport;RNA transport;transport		cell part;cytoplasmic part;endoplasmic reticulum membrane;endoplasmic reticulum part;intracellular organelle part;intracellular part;macromolecular complex;membrane;membrane part;nuclear membrane;nuclear part;nuclear pore;organelle membrane;organelle part;pore complex;protein complex	RNA transport	1	96.4811	1	ALTASPPPAKSPVNGSLCEPRSPLGGPDPAE
>sp|Q8R2M2|TDIF2_MOUSE Deoxynucleotidyltransferase terminal-interacting protein 2 OS=Mus musculus GN=Dnttip2 PE=1 SV=1	Q8R2M2	Deoxynucleotidyltransferase terminal-interacting protein 2	Dnttip2	S	110	1.08456	3	0.78077	1.418	1.0549	0.0977486		Casein kinase II substrate motif	biological regulation;biosynthetic process;cellular biosynthetic process;cellular macromolecule biosynthetic process;cellular macromolecule metabolic process;cellular metabolic process;cellular nitrogen compound metabolic process;cellular process;macromolecule biosynthetic process;macromolecule metabolic process;metabolic process;nitrogen compound metabolic process;nucleic acid metabolic process;…		cell part;intracellular non-membrane-bounded organelle;intracellular organelle;intracellular organelle part;intracellular part;non-membrane-bounded organelle;nuclear part;nucleolus;organelle;organelle part		0.907732	10.9664	1	IVRVTRKRQIVIASTSKSTVRKRQKVAPQHA
>sp|Q9D1E6|TBCB_MOUSE Tubulin-folding cofactor B OS=Mus musculus GN=Tbcb PE=1 SV=2	Q9D1E6	Tubulin-folding cofactor B	Tbcb	S	110	0.99603	3	0.9816	1.0131	0.99339	0.280102		Casein kinase II substrate motif;ERK1,2 kinase substrate motif;GSK-3, ERK1, ERK2, CDK5 substrate motif;PKA kinase substrate motif;WW domain binding motif	anatomical structure development;cell differentiation;cellular developmental process;cellular process;developmental process;nervous system development;system development	binding;protein binding	cell part;cytoplasm;cytoskeletal part;intracellular organelle part;intracellular part;macromolecular complex;microtubule;organelle part;protein complex		1	83.6102	1	LGEYEDVSKVEKYEISPEAYERRQNTVRSFM
>sp|Q9R0L6|PCM1_MOUSE Pericentriolar material 1 protein OS=Mus musculus GN=Pcm1 PE=1 SV=2;>sp|Q9R0L6-2|PCM1_MOUSE Isoform 2 of Pericentriolar material 1 protein OS=Mus musculus GN=Pcm1	Q9R0L6	Pericentriolar material 1 protein	Pcm1	S	110;110	1.1724	2	1.3187		1.0261	0.364039		Casein kinase II substrate motif;Pyruvate dehydrogenase kinase substrate motif	anatomical structure formation involved in morphogenesis;biological regulation;cell projection assembly;cell projection organization;cellular component assembly;cellular component assembly at cellular level;cellular component assembly involved in morphogenesis;cellular component movement;cellular component organization;cellular component organization at cellular level;cellular component organizat…	binding;protein binding	cell part;centriolar satellite;centrosome;cytoplasm;cytoplasmic part;cytoskeletal part;intracellular non-membrane-bounded organelle;intracellular organelle;intracellular organelle part;intracellular part;macromolecular complex;membrane;microtubule organizing center;microtubule organizing center part;non-membrane-bounded organelle;nuclear membrane;nuclear part;organelle;organelle membrane;organell…		1	116.511	1	PEQAELEKLKQRINFSDLDQRSIGSDSQGRA
>sp|Q9Z0R6-2|ITSN2_MOUSE Isoform 2 of Intersectin-2 OS=Mus musculus GN=Itsn2;>sp|Q9Z0R6|ITSN2_MOUSE Intersectin-2 OS=Mus musculus GN=Itsn2 PE=1 SV=2	Q9Z0R6-2	Intersectin-2	Itsn2	S	110;110	1.08665	2		1.0846	1.0887	1.44457		ERK1,2 kinase substrate motif;G protein-coupled receptor kinase 1 substrate motif;GSK3 kinase substrate motif;GSK-3, ERK1, ERK2, CDK5 substrate motif;WW domain binding motif	cellular component organization;cellular component organization or biogenesis;cellular membrane organization;cellular process;endocytosis;establishment of localization;membrane invagination;membrane organization;transport;vesicle-mediated transport	binding;calcium ion binding;cation binding;enzyme regulator activity;GTPase regulator activity;guanyl-nucleotide exchange factor activity;ion binding;metal ion binding;nucleoside-triphosphatase regulator activity;protein binding;Ras guanyl-nucleotide exchange factor activity;Rho guanyl-nucleotide exchange factor activity;small GTPase regulator activity	cell part;cytoplasm;intracellular part		0.999911	40.523	1	LPVVLPPIMKQPPMFSPLISARFGMGSMPNL
>sp|Q60591-2|NFAC2_MOUSE Isoform B of Nuclear factor of activated T-cells, cytoplasmic 2 OS=Mus musculus GN=Nfatc2;>sp|Q60591|NFAC2_MOUSE Nuclear factor of activated T-cells, cytoplasmic 2 OS=Mus musculus GN=Nfatc2 PE=1 SV=3;>sp|Q60591-4|NFAC2_MOUSE Isofor	Q60591-2	Nuclear factor of activated T-cells, cytoplasmic 2	Nfatc2	S	110;110;110	0.83258	1			0.83258	0		DNA dependent Protein kinase substrate motif;ERK1,2 kinase substrate motif;Growth associated histone HI kinase substrate motif;GSK-3, ERK1, ERK2, CDK5 substrate motif;PKA kinase substrate motif;PKC kinase substrate motif;WW domain binding motif	activation of immune response;antigen receptor-mediated signaling pathway;B cell receptor signaling pathway;biological regulation;cell migration;cell motility;cell surface receptor linked signaling pathway;cellular component movement;cellular process;cellular response to stimulus;cellular response to stress;cytokine production;immune response-activating cell surface receptor signaling pathway;imm…	binding;core promoter proximal region DNA binding;core promoter proximal region sequence-specific DNA binding;DNA binding;nucleic acid binding;nucleic acid binding transcription factor activity;protein binding;regulatory region DNA binding;regulatory region nucleic acid binding;RNA polymerase II core promoter proximal region sequence-specific DNA binding;RNA polymerase II core promoter proximal r…	actin cytoskeleton;cell part;cytoplasm;cytoplasmic part;cytoskeleton;cytosol;intracellular membrane-bounded organelle;intracellular non-membrane-bounded organelle;intracellular organelle;intracellular organelle part;intracellular part;macromolecular complex;membrane;membrane-bounded organelle;non-membrane-bounded organelle;nuclear part;nucleoplasm;nucleoplasm part;nucleus;organelle;organelle part…	Axon guidance;B cell receptor signaling pathway;Natural killer cell mediated cytotoxicity;T cell receptor signaling pathway;VEGF signaling pathway;Wnt signaling pathway	0.992675	21.3209	1;2	QNFLSPVKPAGASGPSPRIEITPSHELMQAG
>sp|O54785-3|LIMK2_MOUSE Isoform 3 of LIM domain kinase 2 OS=Mus musculus GN=Limk2;>sp|O54785-2|LIMK2_MOUSE Isoform 2 of LIM domain kinase 2 OS=Mus musculus GN=Limk2;>sp|O54785|LIMK2_MOUSE LIM domain kinase 2 OS=Mus musculus GN=Limk2 PE=1 SV=2	O54785-3	LIM domain kinase 2	Limk2	S	110;276;297	0.870675	2		0.821	0.92035	0.6077		DNA dependent Protein kinase substrate motif;MAPKAPK2 kinase substrate motif	cellular macromolecule metabolic process;cellular metabolic process;cellular process;cellular protein metabolic process;gamete generation;macromolecule metabolic process;macromolecule modification;male gamete generation;metabolic process;multicellular organismal process;multicellular organismal reproductive process;phosphate-containing compound metabolic process;phosphorus metabolic process;phosp…	adenyl nucleotide binding;adenyl ribonucleotide binding;ATP binding;binding;catalytic activity;cation binding;ion binding;kinase activity;metal ion binding;nucleotide binding;phosphotransferase activity, alcohol group as acceptor;protein binding;protein dimerization activity;protein heterodimerization activity;protein kinase activity;protein serine/threonine kinase activity;purine nucleotide bind…	cell part;cis-Golgi network;cytoplasm;cytoplasmic part;Golgi apparatus part;intracellular membrane-bounded organelle;intracellular organelle;intracellular organelle part;intracellular part;membrane-bounded organelle;nucleus;organelle;organelle part	Axon guidance;Fc gamma R-mediated phagocytosis;Regulation of actin cytoskeleton	0.941536	12.3453	1	RSLRRSNSISKSPGPSSPKEPLLLSRDISRS
>sp|Q6ZPR6-2|IBTK_MOUSE Isoform 2 of Inhibitor of Bruton tyrosine kinase OS=Mus musculus GN=Ibtk;>sp|Q6ZPR6|IBTK_MOUSE Inhibitor of Bruton tyrosine kinase OS=Mus musculus GN=Ibtk PE=1 SV=3	Q6ZPR6-2	Inhibitor of Bruton tyrosine kinase	Ibtk	S	1101;1202	1.37316	2		0.40262	2.3437	0.0104725		Casein kinase II substrate motif;PKA kinase substrate motif;PKC kinase substrate motif;Pyruvate dehydrogenase kinase substrate motif	biological regulation;calcium ion homeostasis;calcium ion transport;calcium ion transport into cytosol;cation homeostasis;cation transport;cellular calcium ion homeostasis;cellular cation homeostasis;cellular chemical homeostasis;cellular divalent inorganic cation homeostasis;cellular homeostasis;cellular ion homeostasis;cellular metal ion homeostasis;cellular process;chemical homeostasis;cytosol…	enzyme inhibitor activity;enzyme regulator activity;kinase inhibitor activity;kinase regulator activity;protein kinase inhibitor activity;protein kinase regulator activity;protein tyrosine kinase inhibitor activity	cell part;cytoplasm;intracellular membrane-bounded organelle;intracellular organelle;intracellular part;membrane;membrane-bounded organelle;nucleus;organelle		1	106.578	1	KPANAWAPLHSPLSRSFRDFLLEEKKPVPGY
>sp|Q6A065|CE170_MOUSE Centrosomal protein of 170 kDa OS=Mus musculus GN=Cep170 PE=1 SV=2	Q6A065	Centrosomal protein of 170 kDa	Cep170	S	1102	0.944493	3	0.90749	0.92914	0.99685	0.720459		Casein kinase II substrate motif			cell part;centriole;cytoplasmic part;cytoskeletal part;intracellular non-membrane-bounded organelle;intracellular organelle;intracellular organelle part;intracellular part;macromolecular complex;microtubule;microtubule organizing center part;non-membrane-bounded organelle;organelle;organelle part;protein complex;spindle		0.999951	43.0646	1	PTRTSLLRRARLGEASDSELADADKASVASE
>sp|Q5SXJ3|FANCJ_MOUSE Fanconi anemia group J protein homolog OS=Mus musculus GN=Brip1 PE=2 SV=1	Q5SXJ3	Fanconi anemia group J protein homolog	Brip1	S	1103	1.06863	3	1.0094	1.1751	1.0214	0.488264		Casein kinase II substrate motif;ERK1,2 kinase substrate motif;GSK-3, ERK1, ERK2, CDK5 substrate motif;WW domain binding motif	biological regulation;cellular macromolecule metabolic process;cellular metabolic process;cellular nitrogen compound metabolic process;cellular process;cellular response to stimulus;cellular response to stress;DNA metabolic process;DNA repair;macromolecule metabolic process;metabolic process;nitrogen compound metabolic process;nucleic acid metabolic process;nucleobase-containing compound metaboli…	4 iron, 4 sulfur cluster binding;adenyl nucleotide binding;adenyl ribonucleotide binding;ATP binding;ATPase activity;ATPase activity, coupled;ATP-dependent DNA helicase activity;ATP-dependent helicase activity;binding;catalytic activity;cation binding;DNA binding;DNA helicase activity;DNA-dependent ATPase activity;helicase activity;hydrolase activity;hydrolase activity, acting on acid anhydrides;…	cell part;cytoplasm;intracellular organelle part;intracellular part;membrane;nuclear membrane;nuclear part;organelle membrane;organelle part		0.998708	30.0541	1	QVFCCEKDLLPDTELSPGTEEAKCPSSNKAA
>sp|Q9Z1R2|BAG6_MOUSE Large proline-rich protein BAG6 OS=Mus musculus GN=Bag6 PE=1 SV=1	Q9Z1R2	Large proline-rich protein BAG6	Bag6	S	1103	1.23937	3	1.0097	1.5398	1.1686	0.605929		Casein kinase II substrate motif;ERK1,2 kinase substrate motif;GSK-3, ERK1, ERK2, CDK5 substrate motif;WW domain binding motif	anatomical structure development;antigen processing and presentation;antigen processing and presentation of peptide antigen;antigen processing and presentation of peptide antigen via MHC class I;apoptosis;apoptosis in response to endoplasmic reticulum stress;biological regulation;brain development;catabolic process;cell cycle process;cell death;cell differentiation;cellular catabolic process;cell…	binding;heat shock protein binding;Hsp70 protein binding;polyubiquitin binding;proteasome binding;protein binding;protein complex binding;ribonucleoprotein binding;ribosome binding;small conjugating protein binding;ubiquitin binding	BAT3 complex;cell part;cytoplasm;cytoplasmic part;cytosol;cytosolic part;ER membrane insertion complex;intracellular membrane-bounded organelle;intracellular organelle;intracellular part;macromolecular complex;membrane-bounded organelle;nucleus;organelle;protein complex		0.999923	41.3089	1	AVSRAAKAAGARPLTSPESLSRDLEAPEVQE
>sp|P70399|TP53B_MOUSE Tumor suppressor p53-binding protein 1 OS=Mus musculus GN=Tp53bp1 PE=1 SV=2;>sp|P70399-3|TP53B_MOUSE Isoform 3 of Tumor suppressor p53-binding protein 1 OS=Mus musculus GN=Tp53bp1;>sp|P70399-2|TP53B_MOUSE Isoform 2 of Tumor suppresso	P70399	Tumor suppressor p53-binding protein 1	Tp53bp1	S	1103;1109;160	0.99963	2		1.0699	0.92936	0.00979019		Casein kinase I substrate motif;Casein kinase II substrate motif;ERK1,2 kinase substrate motif;GSK-3, ERK1, ERK2, CDK5 substrate motif;WW domain binding motif	biological regulation;biosynthetic process;cellular biosynthetic process;cellular macromolecule biosynthetic process;cellular macromolecule metabolic process;cellular metabolic process;cellular nitrogen compound metabolic process;cellular process;cellular response to stimulus;cellular response to stress;DNA metabolic process;DNA repair;macromolecule biosynthetic process;macromolecule metabolic pr…	binding;damaged DNA binding;DNA binding;histone binding;methylated histone residue binding;nucleic acid binding;protein binding;sequence-specific DNA binding;telomeric DNA binding;transcription factor binding	cell part;chromosomal part;condensed chromosome kinetochore;intracellular membrane-bounded organelle;intracellular non-membrane-bounded organelle;intracellular organelle;intracellular organelle part;intracellular part;kinetochore;macromolecular complex;membrane-bounded organelle;non-membrane-bounded organelle;nucleus;organelle;organelle part;protein complex;replication fork		0.999469	32.7646	1;2	SASPVSQQRASQEPFSPAEDVMETDLLEGLA
>sp|P70335-2|ROCK1_MOUSE Isoform 2 of Rho-associated protein kinase 1 OS=Mus musculus GN=Rock1;>sp|P70335|ROCK1_MOUSE Rho-associated protein kinase 1 OS=Mus musculus GN=Rock1 PE=1 SV=1	P70335-2	Rho-associated protein kinase 1	Rock1	S	1104;1105	1.3746	2	1.3329		1.4163	1.1849		Casein kinase II substrate motif;G protein-coupled receptor kinase 1 substrate motif	actin cytoskeleton organization;actin filament-based process;actin-mediated cell contraction;apical constriction;apoptosis;biological adhesion;biological regulation;bleb assembly;cell adhesion;cell death;cell migration;cell motility;cell projection assembly;cell projection organization;cell-cell adhesion;cellular component assembly;cellular component assembly at cellular level;cellular component …	adenyl nucleotide binding;adenyl ribonucleotide binding;ATP binding;binding;catalytic activity;cation binding;ion binding;kinase activity;metal ion binding;nucleotide binding;phosphotransferase activity, alcohol group as acceptor;protein binding;protein kinase activity;protein serine/threonine kinase activity;purine nucleotide binding;purine ribonucleoside triphosphate binding;purine ribonucleoti…	bleb;cell part;cell projection;centriole;cytoplasmic part;cytoskeletal part;cytoskeleton;Golgi apparatus part;Golgi membrane;intracellular non-membrane-bounded organelle;intracellular organelle;intracellular organelle part;intracellular part;lamellipodium;membrane;microtubule organizing center part;non-membrane-bounded organelle;organelle;organelle membrane;organelle part;plasma membrane;ruffle	Axon guidance;Chemokine signaling pathway;Focal adhesion;Leukocyte transendothelial migration;Pathogenic Escherichia coli infection;Regulation of actin cytoskeleton;Shigellosis;TGF-beta signaling pathway;Vascular smooth muscle contraction;Wnt signaling pathway	0.991532	21.3357	1;2	LRAKLLDLSDSTSVASFPSADETDGNLPESR
>sp|P51432|PLCB3_MOUSE 1-phosphatidylinositol 4,5-bisphosphate phosphodiesterase beta-3 OS=Mus musculus GN=Plcb3 PE=2 SV=2	P51432	1-phosphatidylinositol 4,5-bisphosphate phosphodiesterase beta-3	Plcb3	S	1105	1.169	1	1.169			0		14-3-3 domain binding motif;Akt kinase substrate motif;Calmodulin-dependent protein kinase II substrate motif;Casein kinase II substrate motif;G protein-coupled receptor kinase 1 substrate motif;MAPKAPK1 kinase substrate motif;p70 Ribosomal S6 kinase substrate motif;Phosphorylase kinase substrate motif;PKA kinase substrate motif;PKC kinase substrate motif	biological regulation;catabolic process;cell communication;cell-cell signaling;cellular process;cellular response to stimulus;intracellular signal transduction;lipid catabolic process;lipid metabolic process;metabolic process;primary metabolic process;regulation of biological process;regulation of biological quality;regulation of blood pressure;regulation of cellular process;regulation of systemi…	binding;calcium ion binding;catalytic activity;cation binding;hydrolase activity;hydrolase activity, acting on ester bonds;ion binding;lipase activity;metal ion binding;molecular transducer activity;phosphatidylinositol phospholipase C activity;phospholipase activity;phospholipase C activity;phosphoric diester hydrolase activity;phosphoric ester hydrolase activity;signal transducer activity	cell part;intracellular membrane-bounded organelle;intracellular organelle;intracellular part;macromolecular complex;membrane-bounded organelle;nucleus;organelle;protein complex		0.999868	38.7929	1	EKKELQKILDRKRNNSISEAKTREKHKKEVE
>sp|Q80XI3|IF4G3_MOUSE Eukaryotic translation initiation factor 4 gamma 3 OS=Mus musculus GN=Eif4g3 PE=1 SV=2;>sp|Q80XI3-3|IF4G3_MOUSE Isoform 3 of Eukaryotic translation initiation factor 4 gamma 3 OS=Mus musculus GN=Eif4g3	Q80XI3	Eukaryotic translation initiation factor 4 gamma 3	Eif4g3	S	1105;1116	0.70279	1			0.70279	0		Casein kinase II substrate motif;DNA dependent Protein kinase substrate motif;G protein-coupled receptor kinase 1 substrate motif;GSK3 kinase substrate motif	biological regulation;gamete generation;male gamete generation;multicellular organismal process;multicellular organismal reproductive process;positive regulation of biological process;positive regulation of biosynthetic process;positive regulation of cell cycle process;positive regulation of cellular biosynthetic process;positive regulation of cellular metabolic process;positive regulation of cel…	binding;nucleic acid binding;protein binding;RNA binding;translation factor activity, nucleic acid binding;translation initiation factor activity		RNA transport;Viral myocarditis	0.875876	10.9717	1	ASSLNRFSPLQPPAPSGSPSATPLEFDSRRA
>sp|Q64700|RBL2_MOUSE Retinoblastoma-like protein 2 OS=Mus musculus GN=Rbl2 PE=1 SV=3	Q64700	Retinoblastoma-like protein 2	Rbl2	S	1106	1.0264	2	1.2		0.8528	0.0161565		Casein kinase I substrate motif;Casein kinase II substrate motif;G protein-coupled receptor kinase 1 substrate motif	biological regulation;biosynthetic process;cell cycle;cellular biosynthetic process;cellular component organization;cellular component organization at cellular level;cellular component organization or biogenesis;cellular component organization or biogenesis at cellular level;cellular macromolecule biosynthetic process;cellular macromolecule metabolic process;cellular metabolic process;cellular ni…	binding;DNA binding;nucleic acid binding;protein binding	cell part;cytoplasm;intracellular membrane-bounded organelle;intracellular non-membrane-bounded organelle;intracellular organelle;intracellular organelle part;intracellular part;macromolecular complex;membrane-bounded organelle;non-membrane-bounded organelle;nuclear part;nucleolus;nucleoplasm part;nucleus;organelle;organelle part;protein complex;transcription factor complex	Cell cycle;TGF-beta signaling pathway	0.87849	8.59124	1	GETPTKKRGILLDDGSESPAKRICPENHSAL
>sp|Q9Z1R2|BAG6_MOUSE Large proline-rich protein BAG6 OS=Mus musculus GN=Bag6 PE=1 SV=1	Q9Z1R2	Large proline-rich protein BAG6	Bag6	S	1106	1.0105	1	1.0105			0		b-Adrenergic Receptor kinase substrate motif;Casein kinase II substrate motif	anatomical structure development;antigen processing and presentation;antigen processing and presentation of peptide antigen;antigen processing and presentation of peptide antigen via MHC class I;apoptosis;apoptosis in response to endoplasmic reticulum stress;biological regulation;brain development;catabolic process;cell cycle process;cell death;cell differentiation;cellular catabolic process;cell…	binding;heat shock protein binding;Hsp70 protein binding;polyubiquitin binding;proteasome binding;protein binding;protein complex binding;ribonucleoprotein binding;ribosome binding;small conjugating protein binding;ubiquitin binding	BAT3 complex;cell part;cytoplasm;cytoplasmic part;cytosol;cytosolic part;ER membrane insertion complex;intracellular membrane-bounded organelle;intracellular organelle;intracellular part;macromolecular complex;membrane-bounded organelle;nucleus;organelle;protein complex		0.950489	13.8904	1	RAAKAAGARPLTSPESLSRDLEAPEVQESYR
>sp|Q9QY06|MYO9B_MOUSE Unconventional myosin-IXb OS=Mus musculus GN=Myo9b PE=1 SV=2;>sp|Q9QY06-2|MYO9B_MOUSE Isoform 2 of Unconventional myosin-IXb OS=Mus musculus GN=Myo9b;>sp|Q9QY06-3|MYO9B_MOUSE Isoform 3 of Unconventional myosin-IXb OS=Mus musculus GN=	Q9QY06	Unconventional myosin-IXb	Myo9b	S	1106;1135;1106	0.90304	1	0.90304			0		Casein kinase I substrate motif;Cdc2 kinase substrate motif;CDK kinase substrate motif;CDK1,2,4,6 kinase substrate motif;ERK1,2 kinase substrate motif;Growth associated histone HI kinase substrate motif;GSK-3, ERK1, ERK2, CDK5 substrate motif;PKA kinase substrate motif;PKC kinase substrate motif;WW domain binding motif	anatomical structure morphogenesis;biological regulation;cell chemotaxis;cell migration;cell motility;cell part morphogenesis;cell projection morphogenesis;cell projection organization;cellular component morphogenesis;cellular component movement;cellular component organization;cellular component organization at cellular level;cellular component organization or biogenesis;cellular component organi…	adenyl nucleotide binding;adenyl ribonucleotide binding;ATP binding;binding;catalytic activity;cation binding;enzyme activator activity;enzyme regulator activity;GTPase activator activity;GTPase regulator activity;hydrolase activity;hydrolase activity, acting on acid anhydrides;hydrolase activity, acting on acid anhydrides, in phosphorus-containing anhydrides;ion binding;metal ion binding;microfi…	cell cortex;cell part;cell projection;cell projection part;cytoplasmic part;cytoskeletal part;filopodium tip;intracellular organelle part;intracellular part;lamellipodium;macromolecular complex;myosin complex;organelle part;perinuclear region of cytoplasm;protein complex;ruffle		1	78.0752	1	GVEAETWMNKSPDGMSPKKETPSPEMETAAQ
>sp|Q3TYD6|LMTK2_MOUSE Serine/threonine-protein kinase LMTK2 OS=Mus musculus GN=Lmtk2 PE=1 SV=3	Q3TYD6	Serine/threonine-protein kinase LMTK2	Lmtk2	S	1108	1.1122	1	1.1122			0		b-Adrenergic Receptor kinase substrate motif;MAPKAPK2 kinase substrate motif	anatomical structure development;axon guidance;biological regulation;cation transport;cell surface receptor linked signaling pathway;cellular macromolecule metabolic process;cellular metabolic process;cellular process;cellular protein metabolic process;cellular response to stimulus;chemotaxis;developmental process;early endosome to late endosome transport;endocytic recycling;endosome transport;en…	adenyl nucleotide binding;adenyl ribonucleotide binding;ATP binding;binding;catalytic activity;enzyme inhibitor activity;enzyme regulator activity;kinase activity;nucleotide binding;phosphatase inhibitor activity;phosphatase regulator activity;phosphotransferase activity, alcohol group as acceptor;protein kinase activity;protein phosphatase inhibitor activity;protein phosphatase regulator activit…	cell part;cytoplasm;cytoplasmic part;early endosome;endosome;Golgi apparatus;integral to membrane;intracellular membrane-bounded organelle;intracellular organelle;intracellular part;intrinsic to membrane;membrane part;membrane-bounded organelle;organelle;perinuclear region of cytoplasm;recycling endosome		0.998242	27.7821	1	SANALVLVKGQSPPESVVPEESSDVREGCLE
>sp|Q64700|RBL2_MOUSE Retinoblastoma-like protein 2 OS=Mus musculus GN=Rbl2 PE=1 SV=3	Q64700	Retinoblastoma-like protein 2	Rbl2	S	1108	0.967323	3	1.0481	0.95179	0.90208	0.292949		b-Adrenergic Receptor kinase substrate motif;Cdc2 kinase substrate motif;CDK kinase substrate motif;CDK1,2,4,6 kinase substrate motif;ERK1,2 kinase substrate motif;GSK-3, ERK1, ERK2, CDK5 substrate motif;WW domain binding motif	biological regulation;biosynthetic process;cell cycle;cellular biosynthetic process;cellular component organization;cellular component organization at cellular level;cellular component organization or biogenesis;cellular component organization or biogenesis at cellular level;cellular macromolecule biosynthetic process;cellular macromolecule metabolic process;cellular metabolic process;cellular ni…	binding;DNA binding;nucleic acid binding;protein binding	cell part;cytoplasm;intracellular membrane-bounded organelle;intracellular non-membrane-bounded organelle;intracellular organelle;intracellular organelle part;intracellular part;macromolecular complex;membrane-bounded organelle;non-membrane-bounded organelle;nuclear part;nucleolus;nucleoplasm part;nucleus;organelle;organelle part;protein complex;transcription factor complex	Cell cycle;TGF-beta signaling pathway	0.99984	37.9487	1	TPTKKRGILLDDGSESPAKRICPENHSALLR
>sp|O55047-2|TLK2_MOUSE Isoform 2 of Serine/threonine-protein kinase tousled-like 2 OS=Mus musculus GN=Tlk2	O55047-2	Serine/threonine-protein kinase tousled-like 2	Tlk2	S	111	8.4703	2	15.763		1.1776	0.335515		ERK1,2 kinase substrate motif;G protein-coupled receptor kinase 1 substrate motif;GSK3 kinase substrate motif;GSK-3, ERK1, ERK2, CDK5 substrate motif;MDC1 BRCT domain binding motif;PKA kinase substrate motif;PKC kinase substrate motif;Plk1 PBD domain binding motif;WW domain binding motif	biological regulation;cell cycle;cell differentiation;cellular component organization;cellular component organization at cellular level;cellular component organization or biogenesis;cellular component organization or biogenesis at cellular level;cellular developmental process;cellular macromolecule metabolic process;cellular metabolic process;cellular process;cellular protein metabolic process;ce…	adenyl nucleotide binding;adenyl ribonucleotide binding;ATP binding;binding;catalytic activity;kinase activity;nucleotide binding;phosphotransferase activity, alcohol group as acceptor;protein kinase activity;protein serine/threonine kinase activity;purine nucleotide binding;purine ribonucleoside triphosphate binding;purine ribonucleotide binding;ribonucleotide binding;transferase activity;transf…	cell part;cytoplasmic part;cytoskeletal part;intermediate filament;intracellular membrane-bounded organelle;intracellular organelle;intracellular organelle part;intracellular part;macromolecular complex;membrane-bounded organelle;nucleus;organelle;organelle part;perinuclear region of cytoplasm;protein complex		0.959801	14.3423	1;2	PGTSPGRSVPPVARSSPQHSLSNPLPRRAEQ
>sp|P55258|RAB8A_MOUSE Ras-related protein Rab-8A OS=Mus musculus GN=Rab8a PE=1 SV=2	P55258	Ras-related protein Rab-8A	Rab8a	S	111	0.84985	2	1.0141	0.6856		0.286453		Casein kinase I substrate motif	anatomical structure formation involved in morphogenesis;anatomical structure morphogenesis;axonogenesis;biological regulation;cell part morphogenesis;cell projection assembly;cell projection morphogenesis;cell projection organization;cellular component assembly;cellular component assembly at cellular level;cellular component assembly involved in morphogenesis;cellular component morphogenesis;cel…	binding;catalytic activity;enzyme binding;GDP binding;GTP binding;GTPase activity;GTPase binding;guanyl nucleotide binding;guanyl ribonucleotide binding;hydrolase activity;hydrolase activity, acting on acid anhydrides;hydrolase activity, acting on acid anhydrides, in phosphorus-containing anhydrides;nucleoside-triphosphatase activity;nucleotide binding;protein binding;purine nucleotide binding;pu…	cell body;cell part;cell projection;centrosome;cilium;clathrin-coated vesicle;coated vesicle;cytoplasmic membrane-bounded vesicle;cytoplasmic part;cytoplasmic vesicle;cytoplasmic vesicle membrane;cytoplasmic vesicle part;cytoskeletal part;dendrite;endocytic vesicle;endocytic vesicle membrane;endosomal part;endosome;endosome membrane;Golgi apparatus part;Golgi-associated vesicle;intracellular memb…	Pancreatic secretion	1	93.7534	1	FDNIRNWIRNIEEHASADVEKMILGNKCDVN
>sp|P61028|RAB8B_MOUSE Ras-related protein Rab-8B OS=Mus musculus GN=Rab8b PE=1 SV=1	P61028	Ras-related protein Rab-8B	Rab8b	S	111	0.94389	1	0.94389			0		Casein kinase I substrate motif	adherens junction organization;biological regulation;cell junction organization;cell-cell junction organization;cellular component organization;cellular component organization or biogenesis;cellular process;cellular response to stimulus;establishment of localization;establishment of localization in cell;establishment of protein localization;establishment of protein localization to organelle;estab…	binding;GDP binding;GTP binding;guanyl nucleotide binding;guanyl ribonucleotide binding;nucleotide binding;protein binding;purine nucleotide binding;purine ribonucleoside triphosphate binding;purine ribonucleotide binding;ribonucleotide binding	cell part;cell pole;cell tip;cytoplasmic membrane-bounded vesicle;cytoplasmic part;cytoplasmic vesicle;cytoplasmic vesicle membrane;cytoplasmic vesicle part;endocytic vesicle;endocytic vesicle membrane;intracellular membrane-bounded organelle;intracellular organelle;intracellular organelle part;intracellular part;membrane;membrane-bounded organelle;membrane-bounded vesicle;microbody;microbody mem…		0.997157	25.4496	1	FDNIKNWIRNIEEHASSDVERMILGNKCDMN
>sp|Q3U7U4|CA162_MOUSE Transmembrane protein C1orf162 homolog OS=Mus musculus PE=1 SV=1	Q3U7U4	Transmembrane protein C1orf162 homolog		S	111	1.1079	1	1.1079			0		14-3-3 domain binding motif;Calmodulin-dependent protein kinase II substrate motif;Calmodulin-dependent protein kinase IV substrate motif;Chk1 kinase substrate motif;PKA kinase substrate motif;PKC kinase substrate motif			cell part;integral to membrane;intrinsic to membrane;membrane part		0.997401	25.8413	1	FKPPEENSNDLTRNHSSGLEPTIYSQIKVTD
>sp|Q61687|ATRX_MOUSE Transcriptional regulator ATRX OS=Mus musculus GN=Atrx PE=1 SV=3	Q61687	Transcriptional regulator ATRX	Atrx	S	111	1.1775	1	1.1775			0		Casein kinase II substrate motif;G protein-coupled receptor kinase 1 substrate motif;Pyruvate dehydrogenase kinase substrate motif	anatomical structure development;biological regulation;biosynthetic process;cell development;cellular biosynthetic process;cellular component assembly;cellular component assembly at cellular level;cellular component organization;cellular component organization at cellular level;cellular component organization or biogenesis;cellular component organization or biogenesis at cellular level;cellular d…	adenyl nucleotide binding;adenyl ribonucleotide binding;ATP binding;binding;catalytic activity;cation binding;chromatin binding;DNA binding;helicase activity;histone binding;hydrolase activity;hydrolase activity, acting on acid anhydrides;hydrolase activity, acting on acid anhydrides, in phosphorus-containing anhydrides;ion binding;metal ion binding;nucleic acid binding;nucleoside-triphosphatase …	cell part;chromatin;chromatin remodeling complex;chromosomal part;chromosome;heterochromatin;intracellular membrane-bounded organelle;intracellular non-membrane-bounded organelle;intracellular organelle;intracellular organelle part;intracellular part;macromolecular complex;membrane-bounded organelle;non-membrane-bounded organelle;nuclear body;nuclear chromosome;nuclear part;nucleoplasm part;nucle…		0.999965	44.6029	1	KPTDENVNEKAATENSENDITMQSLPKGTVI
>sp|Q9D5D8|CDYL2_MOUSE Chromodomain Y-like protein 2 OS=Mus musculus GN=Cdyl2 PE=1 SV=1	Q9D5D8		Cdyl2	S	111	1.03613	3	1.045	1.0018	1.0616	0.728891		14-3-3 domain binding motif;Akt kinase substrate motif;AMP-activated protein kinase 2 substrate motif;Calmodulin-dependent protein kinase II substrate motif;Casein kinase II substrate motif;ERK1,2 kinase substrate motif;GSK-3, ERK1, ERK2, CDK5 substrate motif;MAPKAPK1 kinase substrate motif;PKA kinase substrate motif;PKC kinase substrate motif;WW domain binding motif		binding;catalytic activity;histone binding;methylated histone residue binding;protein binding	cell part;intracellular membrane-bounded organelle;intracellular organelle;intracellular part;membrane-bounded organelle;nucleus;organelle		0.999999	60.1311	1	PGKSKPSSHKRKRVNSPLSRPKKGSSGKAPD
>sp|Q7TN60-4|TMC6_MOUSE Isoform 4 of Transmembrane channel-like protein 6 OS=Mus musculus GN=Tmc6;>sp|Q7TN60|TMC6_MOUSE Transmembrane channel-like protein 6 OS=Mus musculus GN=Tmc6 PE=2 SV=2	Q7TN60-4	Transmembrane channel-like protein 6	Tmc6	S	111;111	0.92047	1	0.92047			0		14-3-3 domain binding motif;Akt kinase substrate motif;AMP-activated protein kinase substrate motif;Calmodulin-dependent protein kinase II substrate motif;HMGCoA Reductase kinase substrate motif;MAPKAPK1 kinase substrate motif;PAK2 kinase substrate motif;PKA kinase substrate motif;PKC epsilon kinase substrate motif;PKC kinase substrate motif	establishment of localization;ion transport;transport		cell part;cytoplasmic part;endoplasmic reticulum membrane;endoplasmic reticulum part;integral to membrane;intracellular organelle part;intracellular part;intrinsic to membrane;membrane;membrane part;organelle membrane;organelle part		0.934606	11.5509	1	IISQYYNRTVRLRRRSSRPLLGNVVPSARPS
>sp|Q8CI51|PDLI5_MOUSE PDZ and LIM domain protein 5 OS=Mus musculus GN=Pdlim5 PE=1 SV=4;>sp|Q8CI51-2|PDLI5_MOUSE Isoform 2 of PDZ and LIM domain protein 5 OS=Mus musculus GN=Pdlim5	Q8CI51	PDZ and LIM domain protein 5	Pdlim5	S	111;111	1.04874	2	1.1324		0.96508	0.183433		ERK1,2 kinase substrate motif;G protein-coupled receptor kinase 1 substrate motif;GSK3 kinase substrate motif;GSK-3, ERK1, ERK2, CDK5 substrate motif;WW domain binding motif	biological regulation;regulation of anatomical structure morphogenesis;regulation of biological process;regulation of cell development;regulation of cell differentiation;regulation of cell morphogenesis;regulation of cell morphogenesis involved in differentiation;regulation of cell projection organization;regulation of cellular component biogenesis;regulation of cellular component organization;re…	binding;cation binding;ion binding;metal ion binding;protein binding;transition metal ion binding;zinc ion binding	cell junction;cell part;cell projection;contractile fiber part;cytoplasmic part;cytoskeletal part;cytosol;intracellular organelle part;intracellular part;membrane;neuron projection;organelle part;postsynaptic density;postsynaptic membrane;synapse part;synaptic membrane;Z disc		0.87916	8.61857	1	QKGEPKEVVKPVPITSPAVSKVTSTTNMAYN
>sp|Q61990|PCBP2_MOUSE Poly(rC)-binding protein 2 OS=Mus musculus GN=Pcbp2 PE=1 SV=1;>sp|Q61990-3|PCBP2_MOUSE Isoform 3 of Poly(rC)-binding protein 2 OS=Mus musculus GN=Pcbp2;>sp|P57722-2|PCBP3_MOUSE Isoform 2 of Poly(rC)-binding protein 3 OS=Mus musculus	Q61990	Poly(rC)-binding protein 2;Poly(rC)-binding protein 3	Pcbp2;Pcbp3	S	111;111;143;143;111	0.85237	2		1.0252	0.67954	0.260667		MAPKAPK2 kinase substrate motif	biological regulation;catabolic process;cellular catabolic process;cellular macromolecule catabolic process;cellular macromolecule metabolic process;cellular metabolic process;cellular process;defense response;defense response to virus;immune effector process;immune response;immune system process;innate immune response;macromolecule catabolic process;macromolecule metabolic process;metabolic proc…	binding;DNA binding;nucleic acid binding;RNA binding	cell part;cytoplasm;cytoplasmic part;cytosol;intracellular membrane-bounded organelle;intracellular organelle;intracellular part;macromolecular complex;membrane-bounded organelle;mitochondrion;nucleus;organelle;ribonucleoprotein complex		0.997882	26.7325	1	PPVTLRLVVPASQCGSLIGKGGCKIKEIRES
>sp|P62482|KCAB2_MOUSE Voltage-gated potassium channel subunit beta-2 OS=Mus musculus GN=Kcnab2 PE=2 SV=1;>sp|P63143|KCAB1_MOUSE Voltage-gated potassium channel subunit beta-1 OS=Mus musculus GN=Kcnab1 PE=2 SV=2	P62482	Voltage-gated potassium channel subunit beta-2;Voltage-gated potassium channel subunit beta-1	Kcnab2;Kcnab1	S	111;145	1.04648	2		0.99896	1.094	0.30103		PKA kinase substrate motif;PKC kinase substrate motif	behavior;cell differentiation;cellular component assembly;cellular component organization;cellular component organization or biogenesis;cellular developmental process;cellular process;cognition;developmental process;hemopoietic progenitor cell differentiation;learning or memory;macromolecular complex assembly;macromolecular complex subunit organization;multicellular organismal process;neurologica…	binding;cation channel activity;cation transmembrane transporter activity;channel activity;gated channel activity;ion channel activity;ion transmembrane transporter activity;passive transmembrane transporter activity;potassium channel activity;protein binding;substrate-specific channel activity;substrate-specific transmembrane transporter activity;substrate-specific transporter activity;transmemb…	axon part;cation channel complex;cell part;cell projection part;cytoplasm;integral to membrane;intracellular part;intrinsic to membrane;ion channel complex;juxtaparanode region of axon;macromolecular complex;membrane part;plasma membrane part;potassium channel complex;protein complex;voltage-gated potassium channel complex		0.99091	20.3749	1	EVVLGNIIKKKGWRRSSLVITTKIFWGGKAE
>sp|O54785-3|LIMK2_MOUSE Isoform 3 of LIM domain kinase 2 OS=Mus musculus GN=Limk2;>sp|O54785-2|LIMK2_MOUSE Isoform 2 of LIM domain kinase 2 OS=Mus musculus GN=Limk2;>sp|O54785|LIMK2_MOUSE LIM domain kinase 2 OS=Mus musculus GN=Limk2 PE=1 SV=2	O54785-3	LIM domain kinase 2	Limk2	S	111;277;298	0.879047	3	0.73327	1.059	0.84487	0.498144		Casein kinase II substrate motif;ERK1,2 kinase substrate motif;G protein-coupled receptor kinase 1 substrate motif;Growth associated histone HI kinase substrate motif;GSK-3, ERK1, ERK2, CDK5 substrate motif;MDC1 BRCT domain binding motif;PKA kinase substrate motif;PKC kinase substrate motif;Plk1 PBD domain binding motif;WW domain binding motif	cellular macromolecule metabolic process;cellular metabolic process;cellular process;cellular protein metabolic process;gamete generation;macromolecule metabolic process;macromolecule modification;male gamete generation;metabolic process;multicellular organismal process;multicellular organismal reproductive process;phosphate-containing compound metabolic process;phosphorus metabolic process;phosp…	adenyl nucleotide binding;adenyl ribonucleotide binding;ATP binding;binding;catalytic activity;cation binding;ion binding;kinase activity;metal ion binding;nucleotide binding;phosphotransferase activity, alcohol group as acceptor;protein binding;protein dimerization activity;protein heterodimerization activity;protein kinase activity;protein serine/threonine kinase activity;purine nucleotide bind…	cell part;cis-Golgi network;cytoplasm;cytoplasmic part;Golgi apparatus part;intracellular membrane-bounded organelle;intracellular organelle;intracellular organelle part;intracellular part;membrane-bounded organelle;nucleus;organelle;organelle part	Axon guidance;Fc gamma R-mediated phagocytosis;Regulation of actin cytoskeleton	0.970226	15.2154	1	SLRRSNSISKSPGPSSPKEPLLLSRDISRSE
>sp|Q3UXZ9|KDM5A_MOUSE Lysine-specific demethylase 5A OS=Mus musculus GN=Kdm5a PE=1 SV=2	Q3UXZ9	Lysine-specific demethylase 5A	Kdm5a	S	1111	0.875755	2		0.94204	0.80947	0.497333		Casein kinase I substrate motif;Casein kinase II substrate motif	biological regulation;biosynthetic process;cellular biosynthetic process;cellular component organization;cellular component organization at cellular level;cellular component organization or biogenesis;cellular component organization or biogenesis at cellular level;cellular macromolecule biosynthetic process;cellular macromolecule metabolic process;cellular metabolic process;cellular nitrogen comp…	binding;catalytic activity;cation binding;chromatin binding;DNA binding;ion binding;metal ion binding;nucleic acid binding;oxidoreductase activity;oxidoreductase activity, acting on paired donors, with incorporation or reduction of molecular oxygen;oxidoreductase activity, acting on paired donors, with incorporation or reduction of molecular oxygen, 2-oxoglutarate as one donor, and incorporation …	cell part;cyclin-dependent protein kinase activating kinase holoenzyme complex;cytoplasm;intracellular non-membrane-bounded organelle;intracellular organelle;intracellular organelle part;intracellular part;macromolecular complex;non-membrane-bounded organelle;nuclear part;nucleolus;organelle;organelle part;protein complex		1	75.6132	1	IIEKEKEKDLDLEPLSDLEEGLEESRDTAMV
>sp|Q60520|SIN3A_MOUSE Paired amphipathic helix protein Sin3a OS=Mus musculus GN=Sin3a PE=1 SV=3;>sp|Q60520-1|SIN3A_MOUSE Isoform 2 of Paired amphipathic helix protein Sin3a OS=Mus musculus GN=Sin3a	Q60520	Paired amphipathic helix protein Sin3a	Sin3a	S	1113;1116	0.97971	3	0.94058	0.97985	1.0187	0.32649		Casein kinase I substrate motif;Casein kinase II substrate motif;ERK1,2 kinase substrate motif;GSK-3, ERK1, ERK2, CDK5 substrate motif;MAPKAPK2 kinase substrate motif;WW domain binding motif	activation of immune response;activation of innate immune response;aging;biological regulation;biosynthetic process;carbohydrate homeostasis;cell differentiation;cellular biosynthetic process;cellular chemical homeostasis;cellular developmental process;cellular glucose homeostasis;cellular homeostasis;cellular localization;cellular macromolecule biosynthetic process;cellular macromolecule localiz…	binding;catalytic activity;chromatin binding;deacetylase activity;DNA binding;hydrolase activity;nucleic acid binding;nucleic acid binding transcription factor activity;protein binding;protein binding transcription factor activity;protein deacetylase activity;regulatory region DNA binding;regulatory region nucleic acid binding;repressing transcription factor binding;RNA polymerase II repressing t…	cell part;chromatin remodeling complex;chromosomal part;histone deacetylase complex;intracellular membrane-bounded organelle;intracellular non-membrane-bounded organelle;intracellular organelle;intracellular organelle part;intracellular part;kinetochore;macromolecular complex;membrane-bounded organelle;non-membrane-bounded organelle;nuclear chromosome part;nuclear part;nucleolus;nucleoplasm part;…	Huntington's disease	0.992889	22.6197	1	RWSDYVERYMSSDTTSPELREHLAQKPVFLP
>sp|Q8CGN4-4|BCOR_MOUSE Isoform 4 of BCL-6 corepressor OS=Mus musculus GN=Bcor;>sp|Q8CGN4-3|BCOR_MOUSE Isoform 3 of BCL-6 corepressor OS=Mus musculus GN=Bcor;>sp|Q8CGN4-2|BCOR_MOUSE Isoform 2 of BCL-6 corepressor OS=Mus musculus GN=Bcor;>sp|Q8CGN4|BCOR_MOU	Q8CGN4-4	BCL-6 corepressor	Bcor	S	1113;1131;1113;1131	0.98574	2		1.0558	0.91568	0.0514421		Casein kinase II substrate motif;ERK1,2 kinase substrate motif;GSK-3, ERK1, ERK2, CDK5 substrate motif;WW domain binding motif	anatomical structure development;anatomical structure morphogenesis;biological regulation;biosynthetic process;cellular biosynthetic process;cellular component organization;cellular component organization at cellular level;cellular component organization or biogenesis;cellular component organization or biogenesis at cellular level;cellular macromolecule biosynthetic process;cellular macromolecule…	acid-amino acid ligase activity;binding;catalytic activity;DNA binding;ligase activity;ligase activity, forming carbon-nitrogen bonds;nucleic acid binding;protein binding;protein binding transcription factor activity;regulatory region DNA binding;regulatory region nucleic acid binding;small conjugating protein ligase activity;transcription cofactor activity;transcription corepressor activity;tran…	cell part;intracellular membrane-bounded organelle;intracellular organelle;intracellular organelle part;intracellular part;macromolecular complex;membrane-bounded organelle;nuclear part;nucleus;organelle;organelle part;PcG protein complex;protein complex		0.978328	17.018	1;2	VSEPPSDQGVVDTPHSPTLRLDRKRKLSGDS
>sp|Q8K394|PLCL2_MOUSE Inactive phospholipase C-like protein 2 OS=Mus musculus GN=Plcl2 PE=1 SV=2	Q8K394	Inactive phospholipase C-like protein 2	Plcl2	S	1114	0.95738	3	1.158	0.88509	0.82905	0.177988		Casein kinase II substrate motif;PKA kinase substrate motif;PKC kinase substrate motif	B cell activation;B cell activation involved in immune response;B cell differentiation;B cell proliferation;B cell proliferation involved in immune response;B-1 B cell differentiation;B-1a B cell differentiation;biological regulation;cell activation;cell activation involved in immune response;cell differentiation;cell proliferation;cell surface receptor linked signaling pathway;cellular developme…	binding;calcium ion binding;catalytic activity;cation binding;GABA receptor binding;hydrolase activity;hydrolase activity, acting on ester bonds;ion binding;lipase activity;metal ion binding;molecular transducer activity;phosphatidylinositol phospholipase C activity;phospholipase activity;phospholipase C activity;phosphoric diester hydrolase activity;phosphoric ester hydrolase activity;protein bi…	cell part;cytoplasm;intracellular part		1	77.9727	1	NKPGTENSEAQKPRRSLEAIPEKASDENGD_
>sp|Q8C0T5|SI1L1_MOUSE Signal-induced proliferation-associated 1-like protein 1 OS=Mus musculus GN=Sipa1l1 PE=1 SV=2;>sp|Q8C0T5-2|SI1L1_MOUSE Isoform 2 of Signal-induced proliferation-associated 1-like protein 1 OS=Mus musculus GN=Sipa1l1	Q8C0T5	Signal-induced proliferation-associated 1-like protein 1	Sipa1l1	S	1114;1114	1.2881	1		1.2881		0		Casein kinase II substrate motif	actin cytoskeleton organization;actin cytoskeleton reorganization;actin filament-based process;activation of Rap GTPase activity;activation of Ras GTPase activity;biological regulation;cell surface receptor linked signaling pathway;cellular component organization;cellular component organization at cellular level;cellular component organization or biogenesis;cellular component organization or biog…	binding;enzyme activator activity;enzyme regulator activity;ephrin receptor binding;GTPase activator activity;GTPase regulator activity;nucleoside-triphosphatase regulator activity;protein binding;receptor binding	cell junction;cell part;cell projection;cell projection part;cytoplasm;cytoskeletal part;dendritic spine;intracellular organelle part;intracellular part;membrane;neuron projection;neuron spine;organelle part;postsynaptic density;postsynaptic membrane;synapse part;synaptic membrane		0.824306	6.74478	1	DGKMPPPERAANIPRSISSDGRPLERRLSPG
>sp|Q8C0T5|SI1L1_MOUSE Signal-induced proliferation-associated 1-like protein 1 OS=Mus musculus GN=Sipa1l1 PE=1 SV=2;>sp|Q8C0T5-2|SI1L1_MOUSE Isoform 2 of Signal-induced proliferation-associated 1-like protein 1 OS=Mus musculus GN=Sipa1l1	Q8C0T5	Signal-induced proliferation-associated 1-like protein 1	Sipa1l1	S	1116;1116	0.921775	2	0.80155		1.042	0.214127		14-3-3 domain binding motif;Calmodulin-dependent protein kinase II substrate motif;Calmodulin-dependent protein kinase IV substrate motif;Chk1 kinase substrate motif;PKA kinase substrate motif;PKC kinase substrate motif	actin cytoskeleton organization;actin cytoskeleton reorganization;actin filament-based process;activation of Rap GTPase activity;activation of Ras GTPase activity;biological regulation;cell surface receptor linked signaling pathway;cellular component organization;cellular component organization at cellular level;cellular component organization or biogenesis;cellular component organization or biog…	binding;enzyme activator activity;enzyme regulator activity;ephrin receptor binding;GTPase activator activity;GTPase regulator activity;nucleoside-triphosphatase regulator activity;protein binding;receptor binding	cell junction;cell part;cell projection;cell projection part;cytoplasm;cytoskeletal part;dendritic spine;intracellular organelle part;intracellular part;membrane;neuron projection;neuron spine;organelle part;postsynaptic density;postsynaptic membrane;synapse part;synaptic membrane		0.998399	29.9307	1	KMPPPERAANIPRSISSDGRPLERRLSPGSD
[truncated: 8,519 more rows]
