# Supplementary material for: Phosphoproteomic Analyses of Interleukin 2 Signaling Reveal Integrated JAK Kinase-Dependent and -Independent Networks in CD8+ T Cells
Source: Immunity. 2016 Sep 20;45(3):685–700. doi: 10.1016/j.immuni.2016.07.022 (PMC5040828; doi:10.1016/j.immuni.2016.07.022)
Supplement: Table S7. The IL-2-Independent Phosphoproteome, Related to Figures 1 and 3 — The phosphosites identified in the IL-2-stimulated dataset or Tofacitinib datasets but that were not found to be perturbed by the treatments are shown. [file mmc8.xlsx]

## Sheet: S7
Table S7. Related to Figure 1 and Figure 3: The IL-2 independent phosphoproteome
Fasta headers	Protein	Protein names	Gene names	Amino acid	Position	Average IL2/con	Count	Average Tof/con (30 min)	Count	Average Tof/con (4 hr)	Count	Known Kinase	Motifs	GOBP name	GOMF name	GOCC name	KEGG name	Localization prob	Score diff	Number of Phospho (STY)	Sequence window
>sp|Q63943|MEF2D_MOUSE Myocyte-specific enhancer factor 2D OS=Mus musculus GN=Mef2d PE=1 SV=2	Q63943	Myocyte-specific enhancer factor 2D	Mef2d	S	121			12.5568	3	0.82424	3	PKACA;	14-3-3 domain binding motif;Calmodulin-dependent protein kinase II substrate motif;Casein kinase II substrate motif;G protein-coupled receptor kinase 1 substrate motif;MAPKAPK1 kinase substrate motif;PAK2 kinase substrate motif;PKA kinase substrate motif;	anatomical structure development;apoptosis;biological regulation;cell death;cell differentiation;cellular developmental process;cellular process;chondrocyte differentiation;death;developmental process;endochondral ossification;multicellular organismal pro	binding;core promoter proximal region DNA binding;core promoter proximal region sequence-specific DNA binding;DNA binding;enzyme binding;identical protein binding;nucleic acid binding;nucleic acid binding transcription factor activity;protein binding;prot	cell part;intracellular membrane-bounded organelle;intracellular organelle;intracellular part;membrane-bounded organelle;nucleus;organelle		1	77.0624	1	SLEQSPLLEDKYRRASEELDGLFRRYGSSVP
>sp|Q61457|CCNE1_MOUSE G1/S-specific cyclin-E1 OS=Mus musculus GN=Ccne1 PE=1 SV=2	Q61457	G1/S-specific cyclin-E1	Ccne1	S	385			11.874	3	0.905847	3		ERK1,2 kinase substrate motif;G protein-coupled receptor kinase 1 substrate motif;GSK3 kinase substrate motif;GSK-3, ERK1, ERK2, CDK5 substrate motif;PKA kinase substrate motif;PKC kinase substrate motif;WW domain binding motif	biological regulation;cell cycle process;cell division;cell surface receptor linked signaling pathway;cellular macromolecule metabolic process;cellular metabolic process;cellular nitrogen compound metabolic process;cellular process;cellular protein metabo	binding;catalytic activity;cyclin-dependent protein kinase regulator activity;enzyme binding;enzyme regulator activity;kinase activity;kinase binding;kinase regulator activity;protein binding;protein kinase binding;protein kinase regulator activity;transf	cell part;cyclin-dependent protein kinase holoenzyme complex;intracellular membrane-bounded organelle;intracellular organelle;intracellular part;macromolecular complex;membrane-bounded organelle;nucleus;organelle;protein complex	Cell cycle;Measles;Oocyte meiosis;p53 signaling pathway;Pathways in cancer;Prostate cancer;Small cell lung cancer	0.999861	38.5734	1;2	KAQAKKAILSEQNRISPPPSVVLTPPPSSKK
>sp|O55047-2|TLK2_MOUSE Isoform 2 of Serine/threonine-protein kinase tousled-like 2 OS=Mus musculus GN=Tlk2	O55047-2	Serine/threonine-protein kinase tousled-like 2	Tlk2	S	110	1.19744	2	8.4703	2	1.78603	3			biological regulation;cell cycle;cell differentiation;cellular component organization;cellular component organization at cellular level;cellular component organization or biogenesis;cellular component organization or biogenesis at cellular level;cellular	adenyl nucleotide binding;adenyl ribonucleotide binding;ATP binding;binding;catalytic activity;kinase activity;nucleotide binding;phosphotransferase activity, alcohol group as acceptor;protein kinase activity;protein serine/threonine kinase activity;purin	cell part;cytoplasmic part;cytoskeletal part;intermediate filament;intracellular membrane-bounded organelle;intracellular organelle;intracellular organelle part;intracellular part;macromolecular complex;membrane-bounded organelle;nucleus;organelle;organel		0.953096	13.0793	1;2	GPGTSPGRSVPPVARSSPQHSLSNPLPRRAE
>sp|Q61194-2|P3C2A_MOUSE Isoform 2 of Phosphatidylinositol 4-phosphate 3-kinase C2 domain-containing subunit alpha OS=Mus musculus GN=Pik3c2a;>sp|Q61194|P3C2A_MOUSE Phosphatidylinositol 4-phosphate 3-kinase C2 domain-containing subunit alpha OS=Mus muscul	Q61194-2	Phosphatidylinositol 4-phosphate 3-kinase C2 domain-containing subunit alpha	Pik3c2a	S	302;330			6.7081	3	0.709187	3		Casein kinase II substrate motif;PKA kinase substrate motif;PKC kinase substrate motif	biological regulation;cellular component organization;cellular component organization or biogenesis;cellular membrane organization;cellular process;cellular response to stimulus;endocytosis;establishment of localization;establishment of localization in ce	1-phosphatidylinositol-3-kinase activity;adenyl nucleotide binding;adenyl ribonucleotide binding;ATP binding;binding;catalytic activity;inositol or phosphatidylinositol kinase activity;kinase activity;lipid binding;lipid kinase activity;nucleotide binding	cell part;clathrin-coated vesicle;coated vesicle;cytoplasm;cytoplasmic membrane-bounded vesicle;cytoplasmic part;cytoplasmic vesicle;cytosolic part;Golgi apparatus;intracellular membrane-bounded organelle;intracellular organelle;intracellular part;macromo	Inositol phosphate metabolism;Phosphatidylinositol signaling system	0.999978	46.739	1	SPSCHLERKVNGKSLSGATVTRSQSLIIRTA
>sp|Q99K85|SERC_MOUSE Phosphoserine aminotransferase OS=Mus musculus GN=Psat1 PE=1 SV=1	Q99K85	Phosphoserine aminotransferase	Psat1	S	344	0.906517	3	4.82847	3	1.1515	3		G protein-coupled receptor kinase 1 substrate motif;PKA kinase substrate motif;PKC kinase substrate motif	amine biosynthetic process;amine metabolic process;biosynthetic process;carboxylic acid biosynthetic process;carboxylic acid metabolic process;cellular amine metabolic process;cellular amino acid biosynthetic process;cellular amino acid metabolic process;	binding;catalytic activity;cofactor binding;O-phospho-L-serine:2-oxoglutarate aminotransferase activity;pyridoxal phosphate binding;transaminase activity;transferase activity;transferase activity, transferring nitrogenous groups;vitamin B6 binding;vitamin		Glycine, serine and threonine metabolism;Methane metabolism;Vitamin B6 metabolism	1	79.1048	1	MISLKGHRSVGGIRASLYNAVTTEDVEKLAA
>sp|G3X9K3|BIG1_MOUSE Brefeldin A-inhibited guanine nucleotide-exchange protein 1 OS=Mus musculus GN=Arfgef1 PE=2 SV=1	G3X9K3	Brefeldin A-inhibited guanine nucleotide-exchange protein 1	Arfgef1	S	1566	1.1787	2	3.83339	3	1.01686	3			biological regulation;cellular component organization;cellular component organization at cellular level;cellular component organization or biogenesis;cellular component organization or biogenesis at cellular level;cellular membrane organization;cellular p	ARF guanyl-nucleotide exchange factor activity;binding;enzyme regulator activity;GTPase regulator activity;guanyl-nucleotide exchange factor activity;nucleoside-triphosphatase regulator activity;protein binding;protein kinase A binding;protein kinase A re	cell part;cytoplasmic part;cytosol;Golgi apparatus part;Golgi membrane;intracellular non-membrane-bounded organelle;intracellular organelle;intracellular organelle part;intracellular part;macromolecular complex;membrane;non-membrane-bounded organelle;nucl		1	113.89	1	PSAVSEKPLDAISQKSVDIHDSIQPRSSDNR
>sp|Q922B2|SYDC_MOUSE Aspartate--tRNA ligase, cytoplasmic OS=Mus musculus GN=Dars PE=2 SV=2	Q922B2	Aspartate--tRNA ligase, cytoplasmic	Dars	S	249	0.874285	2	3.6515	3	0.97812	3		ERK1,2 kinase substrate motif;GSK-3, ERK1, ERK2, CDK5 substrate motif;WW domain binding motif	amine metabolic process;amino acid activation;aspartyl-tRNA aminoacylation;carboxylic acid metabolic process;cellular amine metabolic process;cellular amino acid metabolic process;cellular ketone metabolic process;cellular macromolecule metabolic process;	adenyl nucleotide binding;adenyl ribonucleotide binding;aminoacyl-tRNA ligase activity;aspartate-tRNA ligase activity;ATP binding;binding;catalytic activity;ligase activity;ligase activity, forming aminoacyl-tRNA and related compounds;ligase activity, for	cell part;cytoplasm;intracellular part	Aminoacyl-tRNA biosynthesis	1	79.7634	1	VFTVSYFKNNAYLAQSPQLYKQMCICADFEK
>sp|Q6P6L0|FIL1L_MOUSE Filamin A-interacting protein 1-like OS=Mus musculus GN=Filip1l PE=1 SV=2;>sp|Q6P6L0-3|FIL1L_MOUSE Isoform 3 of Filamin A-interacting protein 1-like OS=Mus musculus GN=Filip1l	Q6P6L0	Filamin A-interacting protein 1-like	Filip1l	S	789;551			3.4064	3	1.08472	3		14-3-3 domain binding motif;Calmodulin-dependent protein kinase II substrate motif;MAPKAPK2 kinase substrate motif;PAK2 kinase substrate motif;PKA kinase substrate motif;PKA, PKG kinase substrate motif;PKC epsilon kinase substrate motif;PKC kinase substra			cell part;cytoplasm;intracellular membrane-bounded organelle;intracellular organelle;intracellular part;membrane;membrane-bounded organelle;nucleus;organelle		1	82.8721	1	HFSKSLRPSLNGRRISDPQVFSKEVQTEAAD
>sp|Q922T2|MFAP3_MOUSE Microfibril-associated glycoprotein 3 OS=Mus musculus GN=Mfap3 PE=2 SV=1	Q922T2	Microfibril-associated glycoprotein 3	Mfap3	S	274			3.39861	3	1.19765	2		Casein kinase I substrate motif;Casein kinase II substrate motif			cell part;integral to membrane;intrinsic to membrane;membrane;membrane part;plasma membrane		1	75.8167	1	DMGERIKERPALDAQSGIYVINPELGRSNSP
>sp|Q6PG16-3|HJURP_MOUSE Isoform 3 of Holliday junction recognition protein OS=Mus musculus GN=Hjurp;>sp|Q6PG16-2|HJURP_MOUSE Isoform 2 of Holliday junction recognition protein OS=Mus musculus GN=Hjurp;>sp|Q6PG16|HJURP_MOUSE Holliday junction recognition	Q6PG16-3	Holliday junction recognition protein	Hjurp	S	504;563;580			2.87822	3	1.2313	1		Cdc2 kinase substrate motif;CDK kinase substrate motif;CDK1,2,4,6 kinase substrate motif;ERK1,2 kinase substrate motif;G protein-coupled receptor kinase 1 substrate motif;GSK-3, ERK1, ERK2, CDK5 substrate motif;PKA kinase substrate motif;PKC kinase substr	ATP-dependent chromatin remodeling;cell cycle;cellular component assembly;cellular component assembly at cellular level;cellular component organization;cellular component organization at cellular level;cellular component organization or biogenesis;cellula	binding;DNA binding;nucleic acid binding	cell part;chromosomal part;chromosome, centromeric region;condensed chromosome kinetochore;intracellular non-membrane-bounded organelle;intracellular organelle;intracellular organelle part;intracellular part;kinetochore;macromolecular complex;non-membrane		0.999064	30.5485	1	CLSPQRAKVTSCGRVSPMKAAAALPCQSEHL
>sp|Q8K2Y0|RN219_MOUSE RING finger protein 219 OS=Mus musculus GN=Rnf219 PE=2 SV=2	Q8K2Y0	RING finger protein 219	Rnf219	S	715	0.826223	3	2.85587	3	1.00209	3		Casein kinase II substrate motif;Cdc2 kinase substrate motif;CDK kinase substrate motif;CDK1,2,4,6 kinase substrate motif;ERK1,2 kinase substrate motif;G protein-coupled receptor kinase 1 substrate motif;GSK-3, ERK1, ERK2, CDK5 substrate motif;WW domain b		binding;cation binding;ion binding;metal ion binding;transition metal ion binding;zinc ion binding			0.999781	36.6207	1	NQSTKRKIQSSLANASPSKATKS________
>sp|Q8BGZ4|CDC23_MOUSE Cell division cycle protein 23 homolog OS=Mus musculus GN=Cdc23 PE=1 SV=2	Q8BGZ4	Cell division cycle protein 23 homolog	Cdc23	S	6			2.61975	2		0		Casein kinase II substrate motif;MDC1 BRCT domain binding motif;Plk1 PBD domain binding motif	biological regulation;cell cycle process;cellular macromolecule metabolic process;cellular metabolic process;cellular process;cellular protein metabolic process;establishment of chromosome localization;establishment of localization;establishment of locali		anaphase-promoting complex;cell part;cullin-RING ubiquitin ligase complex;intracellular organelle part;intracellular part;macromolecular complex;nuclear part;nuclear ubiquitin ligase complex;organelle part;protein complex;ubiquitin ligase complex	Cell cycle;Cell cycle - yeast;Meiosis - yeast;Oocyte meiosis;Progesterone-mediated oocyte maturation;Ubiquitin mediated proteolysis	0.690018	3.68228	1	__________MAANSSVVSVAAAATAVPGVS
>sp|P83741-4|WNK1_MOUSE Isoform 4 of Serine/threonine-protein kinase WNK1 OS=Mus musculus GN=Wnk1;>sp|P83741|WNK1_MOUSE Serine/threonine-protein kinase WNK1 OS=Mus musculus GN=Wnk1 PE=1 SV=2;>sp|P83741-2|WNK1_MOUSE Isoform 2 of Serine/threonine-protein ki	P83741-4	Serine/threonine-protein kinase WNK1	Wnk1	S	2116;2365;2614;2623;2183			2.4611	3	1.4645	1		Casein kinase II substrate motif;G protein-coupled receptor kinase 1 substrate motif	biological regulation;cellular macromolecule metabolic process;cellular metabolic process;cellular process;cellular protein metabolic process;cellular response to stimulus;establishment of localization;intracellular signal transduction;ion transport;macro	adenyl nucleotide binding;adenyl ribonucleotide binding;ATP binding;binding;catalytic activity;enzyme binding;enzyme inhibitor activity;enzyme regulator activity;kinase activity;kinase inhibitor activity;kinase regulator activity;nucleotide binding;phosph	cell part;cytoplasm;intracellular part		0.999789	36.7558	1	GTASLQNFNISNLQKSISNPPGSNLRTT___
>sp|Q6A068|CDC5L_MOUSE Cell division cycle 5-like protein OS=Mus musculus GN=Cdc5l PE=1 SV=2	Q6A068	Cell division cycle 5-like protein	Cdc5l	T	396	1.3678	3	2.42631	3	2.11863	3		Cdc2 kinase substrate motif;CDK1,2,4,6 kinase substrate motif;GSK-3, ERK1, ERK2, CDK5 substrate motif;WW domain binding motif	biological regulation;biosynthetic process;cell cycle;cellular biosynthetic process;cellular macromolecule biosynthetic process;cellular macromolecule metabolic process;cellular metabolic process;cellular nitrogen compound metabolic process;cellular proce	binding;chromatin binding;DNA binding;nucleic acid binding;protein binding;protein domain specific binding;RNA binding;WD40-repeat domain binding	catalytic step 2 spliceosome;cell part;cytoplasm;intracellular non-membrane-bounded organelle;intracellular organelle;intracellular organelle part;intracellular part;macromolecular complex;non-membrane-bounded organelle;nuclear body;nuclear part;nuclear s	Spliceosome	1	63.0464	1;2	GGLNTPLHESDFSGVTPQRQVVQTPNTVLST
>sp|P29391|FRIL1_MOUSE Ferritin light chain 1 OS=Mus musculus GN=Ftl1 PE=1 SV=2	P29391	Ferritin light chain 1	Ftl1	S	169	1.0044	1	2.40875	3	0.70836	1		Casein kinase II substrate motif	biological regulation;cation homeostasis;cation transport;cellular cation homeostasis;cellular chemical homeostasis;cellular homeostasis;cellular ion homeostasis;cellular iron ion homeostasis;cellular metal ion homeostasis;cellular process;chemical homeos	binding;cation binding;ferric iron binding;ion binding;iron ion binding;metal ion binding;protein binding;transition metal ion binding	cell part;cytoplasmic membrane-bounded vesicle lumen;cytoplasmic part;cytoplasmic vesicle part;endocytic vesicle lumen;extracellular region;ferritin complex;intracellular ferritin complex;intracellular organelle part;intracellular part;macromolecular comp		0.993837	22.0783	1	RVAGPQPAQTGAPQGSLGEYLFERLTLKHD_
>sp|Q921J2|RHEB_MOUSE GTP-binding protein Rheb OS=Mus musculus GN=Rheb PE=1 SV=1	Q921J2	GTP-binding protein Rheb	Rheb	S	175			2.29597	3		0		ATM kinase substrate motif;DNA dependent Protein kinase substrate motif;G protein-coupled receptor kinase 1 substrate motif;GSK3 kinase substrate motif	biological regulation;catabolic process;cellular catabolic process;cellular metabolic process;cellular nitrogen compound catabolic process;cellular nitrogen compound metabolic process;cellular process;cellular response to stimulus;GTP catabolic process;GT	binding;cation binding;enzyme binding;GDP binding;GTP binding;guanyl nucleotide binding;guanyl ribonucleotide binding;ion binding;kinase binding;metal ion binding;nucleotide binding;protein binding;protein kinase binding;purine nucleotide binding;purine r	cell body;cell part;cell projection;dendrite;intracellular organelle part;intracellular part;macromolecular complex;membrane;neuron projection;neuronal cell body;nuclear part;organelle part;plasma membrane;ribonucleoprotein complex;spliceosomal complex	Insulin signaling pathway;mTOR signaling pathway	1	109.906	1	FKRIILEAEKIDGAASQGKSSCSVM______
>sp|Q9ERD6-2|RGPS2_MOUSE Isoform 2 of Ras-specific guanine nucleotide-releasing factor RalGPS2 OS=Mus musculus GN=Ralgps2;>sp|Q9ERD6-3|RGPS2_MOUSE Isoform 3 of Ras-specific guanine nucleotide-releasing factor RalGPS2 OS=Mus musculus GN=Ralgps2;>sp|Q9ERD6-	Q9ERD6-2	Ras-specific guanine nucleotide-releasing factor RalGPS2	Ralgps2	S	273;308;308;308	0.689835	2	2.29225	2	1.03957	3		ERK1,2 kinase substrate motif;GSK-3, ERK1, ERK2, CDK5 substrate motif;WW domain binding motif	biological regulation;cellular process;cellular response to stimulus;intracellular signal transduction;regulation of biological process;regulation of cellular process;response to stimulus;signal transduction;small GTPase mediated signal transduction	enzyme regulator activity;GTPase regulator activity;guanyl-nucleotide exchange factor activity;nucleoside-triphosphatase regulator activity	cell part;cytoplasm;intracellular part;membrane;plasma membrane		1	67.7846	1	SAASREDLAGPDIGASPQGGRKSSAAAAAAA
>sp|Q9Z0R6-2|ITSN2_MOUSE Isoform 2 of Intersectin-2 OS=Mus musculus GN=Itsn2;>sp|Q9Z0R6|ITSN2_MOUSE Intersectin-2 OS=Mus musculus GN=Itsn2 PE=1 SV=2	Q9Z0R6-2	Intersectin-2	Itsn2	S	838;838	0.99736	3	2.273	2	0.85867	3		14-3-3 domain binding motif;Calmodulin-dependent protein kinase I substrate motif;Calmodulin-dependent protein kinase II substrate motif;Calmodulin-dependent protein kinase IV substrate motif;Casein kinase II substrate motif;ERK1,2 kinase substrate motif;	cellular component organization;cellular component organization or biogenesis;cellular membrane organization;cellular process;endocytosis;establishment of localization;membrane invagination;membrane organization;transport;vesicle-mediated transport	binding;calcium ion binding;cation binding;enzyme regulator activity;GTPase regulator activity;guanyl-nucleotide exchange factor activity;ion binding;metal ion binding;nucleoside-triphosphatase regulator activity;protein binding;Ras guanyl-nucleotide exch	cell part;cytoplasm;intracellular part		0.953221	13.3078	1;2	VNTTWQQKSAFTRTVSPGSVSPIHGQGQAVE
>sp|P06803|PIM1_MOUSE Serine/threonine-protein kinase pim-1 OS=Mus musculus GN=Pim1 PE=1 SV=2	P06803	Serine/threonine-protein kinase pim-1	Pim1	S	64			2.24169	3	1.1826	1		MDC1 BRCT domain binding motif;PKA kinase substrate motif;PKC kinase substrate motif;Plk1 PBD domain binding motif	apoptosis;biological regulation;cell cycle;cell death;cell proliferation;cellular macromolecule metabolic process;cellular metabolic process;cellular process;cellular protein metabolic process;death;macromolecule metabolic process;macromolecule modificati	adenyl nucleotide binding;adenyl ribonucleotide binding;ATP binding;binding;catalytic activity;cation binding;ion binding;kinase activity;manganese ion binding;metal ion binding;nucleotide binding;phosphotransferase activity, alcohol group as acceptor;pro	cell part;cytoplasm;intracellular membrane-bounded organelle;intracellular organelle;intracellular part;membrane;membrane-bounded organelle;nucleus;organelle;plasma membrane		0.978378	16.5501	1;2	NATRSLSPGRRLSPSSLRRRCCSSRHRRRTD
>sp|P33215|NEDD1_MOUSE Protein NEDD1 OS=Mus musculus GN=Nedd1 PE=1 SV=2	P33215	Protein NEDD1	Nedd1	S	578			2.19235	2		0		G protein-coupled receptor kinase 1 substrate motif	biological regulation;cell cycle phase;cell cycle process;cellular component disassembly;cellular component disassembly at cellular level;cellular component organization;cellular component organization at cellular level;cellular component organization or		apical part of cell;cell part;centriole;centrosome;cytoplasm;cytoplasmic part;cytoskeletal part;gamma-tubulin complex;gamma-tubulin large complex;gamma-tubulin ring complex;gamma-tubulin ring complex, centrosomal;intracellular non-membrane-bounded organel		0.999798	38.9471	1	VASSLSEKIVDTLGNSRPGAPLTSVQIRFIQ
>sp|Q9CPR8|MAGG1_MOUSE Melanoma-associated antigen G1 OS=Mus musculus GN=Ndnl2 PE=1 SV=1	Q9CPR8	Melanoma-associated antigen G1	Ndnl2	S	45			2.15553	3	0.91756	1		Casein kinase II substrate motif;G protein-coupled receptor kinase 1 substrate motif;PKA kinase substrate motif;PKC kinase substrate motif	biological regulation;cellular macromolecule metabolic process;cellular metabolic process;cellular nitrogen compound metabolic process;cellular process;cellular response to stimulus;cellular response to stress;DNA metabolic process;DNA recombination;DNA r	binding;protein binding	cell part;chromosomal part;chromosome, telomeric region;cytoplasm;intracellular membrane-bounded organelle;intracellular organelle;intracellular organelle part;intracellular part;macromolecular complex;membrane-bounded organelle;nucleus;organelle;organell		0.996664	24.7551	1	STSRAAGGSSQGSRASLSAPTVGPRTQKQLE
>sp|Q8BJ34-6|MARF1_MOUSE Isoform 6 of Meiosis arrest female protein 1 OS=Mus musculus GN=Marf1;>sp|Q8BJ34-3|MARF1_MOUSE Isoform 3 of Meiosis arrest female protein 1 OS=Mus musculus GN=Marf1;>sp|Q8BJ34-4|MARF1_MOUSE Isoform 4 of Meiosis arrest female prote	Q8BJ34-6	Meiosis arrest female protein 1	Marf1	S	326;284;326;326;97			2.15239	3		0		G protein-coupled receptor kinase 1 substrate motif	biological regulation;cell cycle phase;cell cycle process;cellular macromolecule metabolic process;cellular metabolic process;cellular nitrogen compound metabolic process;cellular process;cellular response to stimulus;cellular response to stress;DNA metab	binding;nucleic acid binding;nucleotide binding;RNA binding	cell part;cytoplasmic part;intracellular membrane-bounded organelle;intracellular organelle;intracellular part;membrane-bounded organelle;microbody;organelle;peroxisome		0.999368	32.0412	1	GTKGMEKETSLLLATSLGKTASKFGSPEVAV
>sp|Q7M6Y3-5|PICAL_MOUSE Isoform 5 of Phosphatidylinositol-binding clathrin assembly protein OS=Mus musculus GN=Picalm;>sp|Q7M6Y3-2|PICAL_MOUSE Isoform 2 of Phosphatidylinositol-binding clathrin assembly protein OS=Mus musculus GN=Picalm;>sp|Q7M6Y3-3|PICA	Q7M6Y3-5	Phosphatidylinositol-binding clathrin assembly protein	Picalm	S	315;315;315;315;315;315			2.09585	2	0.8185	1		Casein kinase II substrate motif;MAPKAPK2 kinase substrate motif	anatomical structure development;anatomical structure morphogenesis;axonogenesis;biological regulation;cargo loading into vesicle;cation homeostasis;cell part morphogenesis;cell projection morphogenesis;cell projection organization;cell proliferation;cell	1-phosphatidylinositol binding;binding;binding, bridging;clathrin adaptor activity;clathrin binding;lipid binding;phosphatidylinositol binding;phospholipid binding;protein binding;protein binding, bridging	AP-2 adaptor complex;AP-type membrane coat adaptor complex;cell body;cell part;clathrin adaptor complex;coated pit;cytoplasmic part;cytoplasmic vesicle part;Golgi apparatus;intracellular;intracellular membrane-bounded organelle;intracellular organelle;int		0.986859	20.2471	1	TTLSNAVSSLASTGLSLTKVDEREKQAALEE
>sp|A2AJK6|CHD7_MOUSE Chromodomain-helicase-DNA-binding protein 7 OS=Mus musculus GN=Chd7 PE=1 SV=1;>sp|A2AJK6-3|CHD7_MOUSE Isoform 3 of Chromodomain-helicase-DNA-binding protein 7 OS=Mus musculus GN=Chd7	A2AJK6	Chromodomain-helicase-DNA-binding protein 7	Chd7	S	2384;2384			2.0692	3	0.740055	2			adult behavior;adult heart development;adult locomotory behavior;adult walking behavior;anatomical structure development;anatomical structure morphogenesis;appendage morphogenesis;artery morphogenesis;behavior;biological regulation;biosynthetic process;bl	adenyl nucleotide binding;adenyl ribonucleotide binding;ATP binding;binding;catalytic activity;chromatin binding;DNA binding;helicase activity;hydrolase activity;hydrolase activity, acting on acid anhydrides;hydrolase activity, acting on acid anhydrides,	cell part;intracellular membrane-bounded organelle;intracellular organelle;intracellular part;membrane-bounded organelle;nucleus;organelle		1	107.927	1	ITTSPQLSKDDALNLSVPRQRRRRRRKVEIE
>sp|Q8K285|FCHO1_MOUSE FCH domain only protein 1 OS=Mus musculus GN=Fcho1 PE=1 SV=2	Q8K285	FCH domain only protein 1	Fcho1	S	554	1.3253	1	2.03983	3	0.725883	3		14-3-3 domain binding motif;Akt kinase substrate motif;Calmodulin-dependent protein kinase II substrate motif;G protein-coupled receptor kinase 1 substrate motif;MAPKAPK1 kinase substrate motif;MAPKAPK2 kinase substrate motif;PKA kinase substrate motif;PK	cellular component assembly;cellular component assembly at cellular level;cellular component organization;cellular component organization at cellular level;cellular component organization or biogenesis;cellular component organization or biogenesis at cell		cell part;clathrin-coated vesicle;coated pit;coated vesicle;cytoplasmic membrane-bounded vesicle;cytoplasmic part;cytoplasmic vesicle;intracellular membrane-bounded organelle;intracellular organelle;intracellular part;membrane;membrane part;membrane-bound		1	78.6215	1	EGLAATLRRPRSRKVSCPLTRSNGDLCRSLS
>sp|O35286|DHX15_MOUSE Putative pre-mRNA-splicing factor ATP-dependent RNA helicase DHX15 OS=Mus musculus GN=Dhx15 PE=1 SV=2	O35286	Putative pre-mRNA-splicing factor ATP-dependent RNA helicase DHX15	Dhx15	T	65			2.0357	3		0		AMP-activated protein kinase substrate motif;Calmodulin-dependent protein kinase II substrate motif;MDC1 BRCT domain binding motif;PKC kinase substrate motif;Plk1 PBD domain binding motif	cellular macromolecule metabolic process;cellular metabolic process;cellular nitrogen compound metabolic process;cellular process;macromolecule metabolic process;metabolic process;mRNA metabolic process;mRNA processing;nitrogen compound metabolic process;	adenyl nucleotide binding;adenyl ribonucleotide binding;ATP binding;ATPase activity;ATPase activity, coupled;ATP-dependent helicase activity;binding;catalytic activity;double-stranded RNA binding;helicase activity;hydrolase activity;hydrolase activity, ac	cell part;intracellular non-membrane-bounded organelle;intracellular organelle;intracellular organelle part;intracellular part;macromolecular complex;non-membrane-bounded organelle;nuclear part;nucleolus;organelle;organelle part;ribonucleoprotein complex;	Spliceosome	0.860033	7.88553	1	EREREKEKEKELRASTNAMLISAGLPPLKAS
>sp|P06240|LCK_MOUSE Proto-oncogene tyrosine-protein kinase LCK OS=Mus musculus GN=Lck PE=1 SV=4	P06240	Proto-oncogene tyrosine-protein kinase LCK	Lck	S	102			2.02677	2	0.9117	2		Casein kinase II substrate motif;Phosphorylase kinase substrate motif;PKA kinase substrate motif;PKC kinase substrate motif	activation of caspase activity;activation of immune response;antigen receptor-mediated signaling pathway;B cell receptor signaling pathway;biological regulation;calcium ion homeostasis;calcium ion transport;calcium ion transport into cytosol;cation homeos	adenyl nucleotide binding;adenyl ribonucleotide binding;ATP binding;binding;catalytic activity;hydrolase activity;hydrolase activity, acting on ester bonds;kinase activity;non-membrane spanning protein tyrosine kinase activity;nucleotide binding;phosphata	cell junction;cell part;cell-cell junction;cytoplasmic part;cytoskeletal part;cytosol;intracellular organelle part;intracellular part;membrane;membrane part;membrane raft;microtubule organizing center part;organelle part;pericentriolar material;plasma mem	Natural killer cell mediated cytotoxicity;Osteoclast differentiation;Primary immunodeficiency;T cell receptor signaling pathway	0.998657	29.6941	1	QLRILEQSGEWWKAQSLTTGQEGFIPFNFVA
>sp|Q9EQR5|LIME1_MOUSE Lck-interacting transmembrane adapter 1 OS=Mus musculus GN=Lime1 PE=1 SV=1	Q9EQR5	Lck-interacting transmembrane adapter 1	Lime1	Y	175	0.89362	1	2.01187	3	0.80008	1		EGFR kinase substrate motif;JAK2 kinase substrate motif;Src kinase substrate motif;TC-PTP phosphatase substrate motif	activation of immune response;antigen receptor-mediated signaling pathway;B cell receptor signaling pathway;biological regulation;cell surface receptor linked signaling pathway;cellular process;cellular response to stimulus;immune response-activating cell	binding;enzyme binding;kinase binding;protein binding;protein kinase binding	B cell receptor complex;cell part;immunoglobulin complex;integral to membrane;intrinsic to membrane;macromolecular complex;membrane part;plasma membrane part;protein complex;receptor complex		1	108.984	1	TQLTISCARLGPGAEYACIQKHKGTEQGCQE
>sp|Q7TMY8-3|HUWE1_MOUSE Isoform 3 of E3 ubiquitin-protein ligase HUWE1 OS=Mus musculus GN=Huwe1;>sp|Q7TMY8|HUWE1_MOUSE E3 ubiquitin-protein ligase HUWE1 OS=Mus musculus GN=Huwe1 PE=1 SV=5;>sp|Q7TMY8-4|HUWE1_MOUSE Isoform 4 of E3 ubiquitin-protein ligase	Q7TMY8-3	E3 ubiquitin-protein ligase HUWE1	Huwe1	S	2266;2266;2266;2266	1.2238	1	2.0035	3	0.663647	3		Casein kinase II substrate motif;G protein-coupled receptor kinase 1 substrate motif;GSK3 kinase substrate motif;MAPKAPK2 kinase substrate motif	base-excision repair;cell differentiation;cellular component organization;cellular component organization at cellular level;cellular component organization or biogenesis;cellular component organization or biogenesis at cellular level;cellular developmenta	acid-amino acid ligase activity;binding;catalytic activity;DNA binding;ligase activity;ligase activity, forming carbon-nitrogen bonds;nucleic acid binding;small conjugating protein ligase activity;ubiquitin-protein ligase activity	cell part;cytoplasm;intracellular membrane-bounded organelle;intracellular organelle;intracellular part;membrane-bounded organelle;nucleus;organelle	Ubiquitin mediated proteolysis	0.99929	32.7997	1	ETLSRIVNQPSSLFGSKSASSKNKSEQDAQG
>sp|Q9QUG9|GRP2_MOUSE RAS guanyl-releasing protein 2 OS=Mus musculus GN=Rasgrp2 PE=1 SV=2;>sp|Q9QUG9-2|GRP2_MOUSE Isoform 2 of RAS guanyl-releasing protein 2 OS=Mus musculus GN=Rasgrp2	Q9QUG9	RAS guanyl-releasing protein 2	Rasgrp2	S	116;116			1.9858	3		0		14-3-3 domain binding motif;Calmodulin-dependent protein kinase II substrate motif;PAK2 kinase substrate motif;PKA kinase substrate motif;PKC epsilon kinase substrate motif;PKC kinase substrate motif	biological regulation;cellular process;cellular response to stimulus;intracellular signal transduction;regulation of biological process;regulation of cellular process;regulation of response to stimulus;regulation of signal transduction;regulation of signa	binding;calcium ion binding;cation binding;enzyme regulator activity;GTPase regulator activity;guanyl-nucleotide exchange factor activity;ion binding;metal ion binding;nucleoside-triphosphatase regulator activity	cell junction;cell part;cell projection;cell projection membrane;cell projection part;cytoplasmic part;cytosol;intracellular part;leading edge membrane;membrane;membrane part;neuron projection;plasma membrane;plasma membrane part;ruffle membrane;synapse	Chemokine signaling pathway;MAPK signaling pathway	1	73.2753	1;2	KELKALLDQEGNRRHSSLIDIESVPTYKWKR
>sp|Q9Z1M8|RED_MOUSE Protein Red OS=Mus musculus GN=Ik PE=1 SV=2	Q9Z1M8	Protein Red	Ik	S	409			1.9837	3		0		Casein kinase II substrate motif			cell part;intracellular membrane-bounded organelle;intracellular organelle;intracellular part;membrane-bounded organelle;nucleus;organelle		1	152.399	1	MDVDKGPGSAKELIKSINEKFAGSAGWEGTE
>sp|P70218|M4K1_MOUSE Mitogen-activated protein kinase kinase kinase kinase 1 OS=Mus musculus GN=Map4k1 PE=1 SV=1	P70218	Mitogen-activated protein kinase kinase kinase kinase 1	Map4k1	S	586			1.96235	3	0.89561	1		14-3-3 domain binding motif;Calmodulin-dependent protein kinase II substrate motif;ERK1,2 kinase substrate motif;GSK-3, ERK1, ERK2, CDK5 substrate motif;MAPKAPK2 kinase substrate motif;PKA kinase substrate motif;PKC kinase substrate motif;WW domain bindin	biological regulation;cell proliferation;cellular macromolecule metabolic process;cellular metabolic process;cellular process;cellular protein metabolic process;cellular response to stimulus;intracellular signal transduction;macromolecule metabolic proces	adenyl nucleotide binding;adenyl ribonucleotide binding;ATP binding;binding;catalytic activity;enzyme regulator activity;GTPase regulator activity;kinase activity;MAP kinase kinase kinase kinase activity;molecular transducer activity;nucleoside-triphospha		MAPK signaling pathway	0.997803	26.5721	1;2	HSILGLLERKDGRTGSPIAHISPHRLLARKN
>sp|D3YUB6|BTBD8_MOUSE BTB/POZ domain-containing protein 8 OS=Mus musculus GN=Btbd8 PE=3 SV=1	D3YUB6	BTB/POZ domain-containing protein 8	Btbd8	S	16			1.90905	3	1.2347	1					cell part;intracellular membrane-bounded organelle;intracellular organelle;intracellular part;membrane-bounded organelle;nucleus;organelle		0.791895	5.80384	1	MAHCGAGGAAPVALLSSPGHGRKGLPRKGPG
>sp|P20152|VIME_MOUSE Vimentin OS=Mus musculus GN=Vim PE=1 SV=3	P20152	Vimentin	Vim	S	87			1.90393	3		0	AurB;	Casein kinase II substrate motif;G protein-coupled receptor kinase 1 substrate motif;MAPKAPK2 kinase substrate motif;Plk1 kinase substrate motif;Pyruvate dehydrogenase kinase substrate motif	anatomical structure development;astrocyte development;astrocyte differentiation;Bergmann glial cell differentiation;biological regulation;cell development;cell differentiation;cellular component organization;cellular component organization at cellular le	binding;double-stranded RNA binding;nucleic acid binding;protein binding;RNA binding;structural constituent of cytoskeleton;structural constituent of eye lens;structural molecule activity	cell leading edge;cell part;cell projection;cytoplasm;cytoplasmic part;cytoskeletal part;cytoskeleton;cytosol;extracellular membrane-bounded organelle;extracellular organelle;extracellular region part;extracellular vesicular exosome;intermediate filament;		0.999997	55.3825	1	SSVPGVRLLQDSVDFSLADAINTEFKNTRTN
>sp|Q8BQZ4|RLGPB_MOUSE Ral GTPase-activating protein subunit beta OS=Mus musculus GN=Ralgapb PE=1 SV=2	Q8BQZ4	Ral GTPase-activating protein subunit beta	Ralgapb	S	1302			1.89286	3	0.89404	1		b-Adrenergic Receptor kinase substrate motif;Casein kinase II substrate motif;G protein-coupled receptor kinase 1 substrate motif;GSK3 kinase substrate motif	activation of Ral GTPase activity;activation of Ras GTPase activity;biological regulation;cellular process;cellular response to stimulus;intracellular signal transduction;positive regulation of catalytic activity;positive regulation of GTPase activity;pos	binding;enzyme activator activity;enzyme regulator activity;GTPase activator activity;GTPase regulator activity;nucleoside-triphosphatase regulator activity;protein binding;protein dimerization activity;protein heterodimerization activity;Ral GTPase activ	cell part;cytoplasmic part;cytosol;intracellular part		0.789494	10.6933	1	KQPPLTLELVPNHTDSLNSSQRLSPSSRMKK
>sp|Q3TRM4-4|PLPL6_MOUSE Isoform 4 of Neuropathy target esterase OS=Mus musculus GN=Pnpla6;>sp|Q3TRM4-2|PLPL6_MOUSE Isoform 2 of Neuropathy target esterase OS=Mus musculus GN=Pnpla6;>sp|Q3TRM4-3|PLPL6_MOUSE Isoform 3 of Neuropathy target esterase OS=Mus m	Q3TRM4-4	Neuropathy target esterase	Pnpla6	S	346;314;314;346			1.89274	2		0		Cdc2 kinase substrate motif;CDK kinase substrate motif;CDK1,2,4,6 kinase substrate motif;ERK1,2 kinase substrate motif;Growth associated histone HI kinase substrate motif;GSK-3, ERK1, ERK2, CDK5 substrate motif;PKA kinase substrate motif;PKC kinase substr	alcohol metabolic process;amine metabolic process;anatomical structure formation involved in morphogenesis;anatomical structure morphogenesis;angiogenesis;catabolic process;cellular amine metabolic process;cellular biogenic amine metabolic process;cellula	carboxylic ester hydrolase activity;catalytic activity;hydrolase activity;hydrolase activity, acting on ester bonds;lipase activity;lysophospholipase activity;phospholipase activity	cell part;cytoplasmic part;endoplasmic reticulum membrane;endoplasmic reticulum part;integral to membrane;intracellular organelle part;intracellular part;intrinsic to membrane;membrane;membrane part;organelle membrane;organelle part	Glycerophospholipid metabolism	0.73193	4.56785	1	QPLRLFPSPGLPTRTSPVRGSKRVVSTSGTE
>sp|O88286-2|WIZ_MOUSE Isoform S of Protein Wiz OS=Mus musculus GN=Wiz;>sp|O88286-3|WIZ_MOUSE Isoform 2 of Protein Wiz OS=Mus musculus GN=Wiz;>sp|O88286|WIZ_MOUSE Protein Wiz OS=Mus musculus GN=Wiz PE=1 SV=2	O88286-2	Protein Wiz	Wiz	S	439;465;1167			1.88737	3	0.8795	2		Casein kinase II substrate motif;ERK1,2 kinase substrate motif;GSK-3, ERK1, ERK2, CDK5 substrate motif;WW domain binding motif	biological regulation;cellular component assembly;cellular component organization;cellular component organization or biogenesis;macromolecular complex assembly;macromolecular complex subunit organization;posttranscriptional regulation of gene expression;p	binding;cation binding;ion binding;metal ion binding;protein binding;protein domain specific binding;SET domain binding	cell part;intracellular membrane-bounded organelle;intracellular organelle;intracellular part;membrane-bounded organelle;nucleus;organelle		0.999998	56.7537	1;2	PGSSLEARSPSDLHISPLTKKLPPPPGSPLG
>sp|Q3TKT4|SMCA4_MOUSE Transcription activator BRG1 OS=Mus musculus GN=Smarca4 PE=1 SV=1;>sp|Q3TKT4-2|SMCA4_MOUSE Isoform 2 of Transcription activator BRG1 OS=Mus musculus GN=Smarca4	Q3TKT4	Transcription activator BRG1	Smarca4	S	1349;1349	1.23769	3	1.87353	3	0.760037	3		b-Adrenergic Receptor kinase substrate motif;Casein kinase II substrate motif	anatomical structure development;anatomical structure formation involved in morphogenesis;anatomical structure morphogenesis;aortic smooth muscle cell differentiation;appendage morphogenesis;ATP catabolic process;ATP metabolic process;biological regulatio	adenyl nucleotide binding;adenyl ribonucleotide binding;ATP binding;ATPase activity;ATPase activity, coupled;binding;catalytic activity;chromatin binding;DNA binding;DNA-dependent ATPase activity;helicase activity;hydrolase activity;hydrolase activity, ac	cell part;chromatin;chromatin remodeling complex;chromosomal part;euchromatin;heterochromatin;intracellular membrane-bounded organelle;intracellular organelle;intracellular organelle part;intracellular part;macromolecular complex;membrane-bounded organell		0.990528	22.3753	1	FGRGSRHRKEVDYSDSLTEKQWLKAIEEGTL
>sp|Q8K310|MATR3_MOUSE Matrin-3 OS=Mus musculus GN=Matr3 PE=1 SV=1	Q8K310	Matrin-3	Matr3	S	4	1.27525	2	1.86783	3	0.92724	3	Chk1;	G protein-coupled receptor kinase 1 substrate motif;GSK3 kinase substrate motif		binding;cation binding;ion binding;metal ion binding;nucleic acid binding;nucleotide binding;RNA binding;transition metal ion binding;zinc ion binding	cell part;intracellular organelle part;intracellular part;nuclear matrix;nuclear part;organelle part		0.999759	36.1869	1	____________MSKSFQQSSLGRDSQGHGR
>sp|Q8CDC7|ZBTB9_MOUSE Zinc finger and BTB domain-containing protein 9 OS=Mus musculus GN=Zbtb9 PE=2 SV=1	Q8CDC7	Zinc finger and BTB domain-containing protein 9	Zbtb9	S	172	0.974337	3	1.85995	2	1.26575	2		ERK1,2 kinase substrate motif;GSK-3, ERK1, ERK2, CDK5 substrate motif;MDC1 BRCT domain binding motif;PKA kinase substrate motif;PKC kinase substrate motif;Plk1 PBD domain binding motif;WW domain binding motif	biological regulation;biosynthetic process;cellular biosynthetic process;cellular macromolecule biosynthetic process;cellular macromolecule metabolic process;cellular metabolic process;cellular nitrogen compound metabolic process;cellular process;macromol	binding;cation binding;DNA binding;ion binding;metal ion binding;nucleic acid binding	cell part;cytoplasmic part;intracellular membrane-bounded organelle;intracellular non-membrane-bounded organelle;intracellular organelle;intracellular organelle part;intracellular part;membrane-bounded organelle;mitochondrion;non-membrane-bounded organell		0.785168	5.62864	1	TLISTTSSGGWCIRSSPFQNPVRSSASTENS
>sp|Q7TQH0-2|ATX2L_MOUSE Isoform 2 of Ataxin-2-like protein OS=Mus musculus GN=Atxn2l;>sp|Q7TQH0-3|ATX2L_MOUSE Isoform 3 of Ataxin-2-like protein OS=Mus musculus GN=Atxn2l;>sp|Q7TQH0|ATX2L_MOUSE Ataxin-2-like protein OS=Mus musculus GN=Atxn2l PE=1 SV=1	Q7TQH0-2	Ataxin-2-like protein	Atxn2l	S	407;407;407	0.81156	1	1.85957	3	1.3	2		ERK1,2 kinase substrate motif;Growth associated histone HI kinase substrate motif;GSK-3, ERK1, ERK2, CDK5 substrate motif;PKA kinase substrate motif;PKC kinase substrate motif;WW domain binding motif	biological regulation;cellular component assembly;cellular component assembly at cellular level;cellular component organization;cellular component organization at cellular level;cellular component organization or biogenesis;cellular component organization		cell part;cytoplasmic part;intracellular non-membrane-bounded organelle;intracellular organelle;intracellular organelle part;intracellular part;macromolecular complex;membrane;non-membrane-bounded organelle;nuclear body;nuclear part;nuclear speck;nucleopl		0.999875	39.0273	1	PGSEARGINGGPSRMSPKAQRPLRGAKTLSS
>sp|P55200-2|KMT2A_MOUSE Isoform 2 of Histone-lysine N-methyltransferase 2A OS=Mus musculus GN=Kmt2a;>sp|P55200|KMT2A_MOUSE Histone-lysine N-methyltransferase 2A OS=Mus musculus GN=Kmt2a PE=1 SV=3	P55200-2	Histone-lysine N-methyltransferase 2A;MLL cleavage product N320;MLL cleavage product C180	Kmt2a	S	2199;2202			1.84453	3	0.85627	2		Cdc2 kinase substrate motif;CDK kinase substrate motif;CDK1,2,4,6 kinase substrate motif;ERK1,2 kinase substrate motif;G protein-coupled receptor kinase 1 substrate motif;GSK3 kinase substrate motif;GSK-3, ERK1, ERK2, CDK5 substrate motif;WW domain bindin	anatomical structure development;anterior/posterior pattern specification;biological regulation;biosynthetic process;cellular biosynthetic process;cellular component assembly;cellular component organization;cellular component organization at cellular leve	binding;catalytic activity;cation binding;chromatin binding;DNA binding;histone acetyl-lysine binding;histone binding;histone methyltransferase activity;histone methyltransferase activity (H3-K4 specific);histone-lysine N-methyltransferase activity;ion bi	cell part;histone methyltransferase complex;intracellular membrane-bounded organelle;intracellular organelle;intracellular organelle part;intracellular part;macromolecular complex;membrane-bounded organelle;methyltransferase complex;MLL1 complex;nuclear p		0.997557	26.1626	1;2	GLRSIGSRRHSTSSLSPLRSKLRIMSPVRTG
>sp|Q9EST3-2|4ET_MOUSE Isoform 2 of Eukaryotic translation initiation factor 4E transporter OS=Mus musculus GN=Eif4enif1;>sp|Q9EST3|4ET_MOUSE Eukaryotic translation initiation factor 4E transporter OS=Mus musculus GN=Eif4enif1 PE=1 SV=2	Q9EST3-2	Eukaryotic translation initiation factor 4E transporter	Eif4enif1	S	925;949	0.942023	3	1.84077	3	1.03831	3		14-3-3 domain binding motif;Calmodulin-dependent protein kinase II substrate motif;ERK1,2 kinase substrate motif;GSK-3, ERK1, ERK2, CDK5 substrate motif;MDC1 BRCT domain binding motif;PKA kinase substrate motif;PKC kinase substrate motif;Plk1 PBD domain b	establishment of localization;establishment of protein localization;protein transport;transport	binding;protein binding	cell part;cytoplasmic part;cytosol;intracellular membrane-bounded organelle;intracellular organelle;intracellular organelle part;intracellular part;membrane-bounded organelle;nuclear body;nuclear part;nuclear speck;nucleoplasm part;nucleus;organelle;organ		0.999999	62.0915	1	HMHSQLEHRTSQRSSSPVGLAKWFGSDVLQQ
>sp|Q99LH9|3BP5L_MOUSE SH3 domain-binding protein 5-like OS=Mus musculus GN=Sh3bp5l PE=2 SV=1	Q99LH9	SH3 domain-binding protein 5-like	Sh3bp5l	S	361	0.941797	3	1.8181	3	1.09002	3		Casein kinase I substrate motif;MAPKAPK2 kinase substrate motif					0.999992	50.7803	1	KCDSVEHLRGLSDHASLDGQELGAQSRGRRG
>sp|Q3TEI4|CO039_MOUSE Uncharacterized protein C15orf39 homolog OS=Mus musculus PE=1 SV=2;>sp|Q3TEI4-2|CO039_MOUSE Isoform 2 of Uncharacterized protein C15orf39 homolog OS=Mus musculus	Q3TEI4	Uncharacterized protein C15orf39 homolog		S	912;55			1.79293	3	1.27254	3		14-3-3 domain binding motif;Calmodulin-dependent protein kinase II substrate motif;Casein kinase II substrate motif;ERK1,2 kinase substrate motif;G protein-coupled receptor kinase 1 substrate motif;GSK-3, ERK1, ERK2, CDK5 substrate motif;PKA kinase substr					0.999992	50.9864	1	VRRQLGGFDTEARTLSPSEPTVTRDEPESQA
>sp|Q7TMY8-3|HUWE1_MOUSE Isoform 3 of E3 ubiquitin-protein ligase HUWE1 OS=Mus musculus GN=Huwe1;>sp|Q7TMY8|HUWE1_MOUSE E3 ubiquitin-protein ligase HUWE1 OS=Mus musculus GN=Huwe1 PE=1 SV=5;>sp|Q7TMY8-4|HUWE1_MOUSE Isoform 4 of E3 ubiquitin-protein ligase	Q7TMY8-3	E3 ubiquitin-protein ligase HUWE1	Huwe1	S	2595;2595;2595;2595			1.7865	3		0		MDC1 BRCT domain binding motif;Plk1 PBD domain binding motif	base-excision repair;cell differentiation;cellular component organization;cellular component organization at cellular level;cellular component organization or biogenesis;cellular component organization or biogenesis at cellular level;cellular developmenta	acid-amino acid ligase activity;binding;catalytic activity;DNA binding;ligase activity;ligase activity, forming carbon-nitrogen bonds;nucleic acid binding;small conjugating protein ligase activity;ubiquitin-protein ligase activity	cell part;cytoplasm;intracellular membrane-bounded organelle;intracellular organelle;intracellular part;membrane-bounded organelle;nucleus;organelle	Ubiquitin mediated proteolysis	0.994553	22.6578	1	LLGPSAAADILQLSSSLPLQSRGRARLLVGN
>sp|Q9D0E1-2|HNRPM_MOUSE Isoform 2 of Heterogeneous nuclear ribonucleoprotein M OS=Mus musculus GN=Hnrnpm;>sp|Q9D0E1|HNRPM_MOUSE Heterogeneous nuclear ribonucleoprotein M OS=Mus musculus GN=Hnrnpm PE=1 SV=3	Q9D0E1-2	Heterogeneous nuclear ribonucleoprotein M	Hnrnpm	S	597;636			1.77733	3	0.515763	3		G protein-coupled receptor kinase 1 substrate motif;MAPKAPK2 kinase substrate motif	alternative nuclear mRNA splicing, via spliceosome;cellular macromolecule metabolic process;cellular metabolic process;cellular nitrogen compound metabolic process;cellular process;macromolecule metabolic process;metabolic process;mRNA metabolic process;m	binding;nucleic acid binding;nucleotide binding;RNA binding	catalytic step 2 spliceosome;cell part;intracellular organelle part;intracellular part;macromolecular complex;nuclear body;nuclear matrix;nuclear part;nucleoplasm part;organelle part;paraspeckles;ribonucleoprotein complex;spliceosomal complex	Spliceosome	0.988015	19.1614	1	AIEMERGNFGGSFAGSFGGAGGHAPGVARKA
>sp|Q8BGT6|MILK1_MOUSE MICAL-like protein 1 OS=Mus musculus GN=Micall1 PE=1 SV=3;>sp|Q8BGT6-2|MILK1_MOUSE Isoform 2 of MICAL-like protein 1 OS=Mus musculus GN=Micall1	Q8BGT6	MICAL-like protein 1	Micall1	S	628;271			1.77435	2	1.1012	3		ERK1,2 kinase substrate motif;GSK-3, ERK1, ERK2, CDK5 substrate motif;WW domain binding motif	cell projection organization;cellular component organization;cellular component organization at cellular level;cellular component organization or biogenesis;cellular component organization or biogenesis at cellular level;cellular membrane organization;cel	binding;cation binding;enzyme binding;GTPase binding;ion binding;lipid binding;metal ion binding;phosphatidic acid binding;phospholipid binding;protein binding;Rab GTPase binding;Ras GTPase binding;small GTPase binding;transition metal ion binding;zinc io	cell part;cytoplasmic part;endosomal part;endosome;endosome membrane;extrinsic to membrane;intracellular membrane-bounded organelle;intracellular organelle;intracellular organelle part;intracellular part;late endosome;late endosome membrane;membrane;membr		0.998151	27.3236	1	LLAGDRNPAPPVGSASPQLQIKSSCKENPFN
>sp|Q8JZY2|COMDA_MOUSE COMM domain-containing protein 10 OS=Mus musculus GN=Commd10 PE=2 SV=1	Q8JZY2	COMM domain-containing protein 10	Commd10	S	155	0.96216	1	1.7737	2	0.981927	3		ERK1,2 kinase substrate motif;GSK-3, ERK1, ERK2, CDK5 substrate motif;PKA kinase substrate motif;PKC kinase substrate motif;WW domain binding motif					1	82.8878	1	QLNLQMAHSAQAKLQSPQAVLQLGVSKEDAK
>sp|Q8K0Y7|CI142_MOUSE Uncharacterized protein C9orf142 homolog OS=Mus musculus PE=2 SV=1	Q8K0Y7	Uncharacterized protein C9orf142 homolog		S	116			1.76827	3	1.01296	3		Calmodulin-dependent protein kinase II substrate motif;Casein kinase II substrate motif;Chk1 kinase substrate motif;DNA dependent Protein kinase substrate motif;ERK1,2 kinase substrate motif;G protein-coupled receptor kinase 1 substrate motif;GSK-3, ERK1,					1	92.9432	1	SGDTPALAFDLSKVPSPEAAPRLQALTLSLA
>sp|Q8K202-3|RPA49_MOUSE Isoform 3 of DNA-directed RNA polymerase I subunit RPA49 OS=Mus musculus GN=Polr1e;>sp|Q8K202-2|RPA49_MOUSE Isoform 2 of DNA-directed RNA polymerase I subunit RPA49 OS=Mus musculus GN=Polr1e;>sp|Q8K202|RPA49_MOUSE DNA-directed RNA	Q8K202-3	DNA-directed RNA polymerase I subunit RPA49	Polr1e	S	182;182;230			1.76143	3		0		G protein-coupled receptor kinase 1 substrate motif;MAPKAPK2 kinase substrate motif	cellular component assembly;cellular component assembly at cellular level;cellular component organization;cellular component organization at cellular level;cellular component organization or biogenesis;cellular component organization or biogenesis at cell	binding;catalytic activity;DNA binding;DNA-directed RNA polymerase activity;nucleic acid binding;nucleotidyltransferase activity;protein binding;RNA polymerase activity;RNA polymerase I transcription factor binding;transcription factor binding;transferase	cell junction;cell part;cytoplasm;DNA-directed RNA polymerase complex;DNA-directed RNA polymerase I complex;intracellular non-membrane-bounded organelle;intracellular organelle;intracellular organelle part;intracellular part;macromolecular complex;non-mem	Purine metabolism;Pyrimidine metabolism;RNA polymerase	0.999987	48.7681	1	NSRRMNKVGSESLNLSVAKAAESIIDTKGVN
>sp|Q9QY06|MYO9B_MOUSE Unconventional myosin-IXb OS=Mus musculus GN=Myo9b PE=1 SV=2;>sp|Q9QY06-2|MYO9B_MOUSE Isoform 2 of Unconventional myosin-IXb OS=Mus musculus GN=Myo9b;>sp|Q9QY06-3|MYO9B_MOUSE Isoform 3 of Unconventional myosin-IXb OS=Mus musculus GN	Q9QY06	Unconventional myosin-IXb	Myo9b	S	1302;1331;1302	0.95951	1	1.7596	3	0.556057	3		G protein-coupled receptor kinase 1 substrate motif;GSK3 kinase substrate motif	anatomical structure morphogenesis;biological regulation;cell chemotaxis;cell migration;cell motility;cell part morphogenesis;cell projection morphogenesis;cell projection organization;cellular component morphogenesis;cellular component movement;cellular	adenyl nucleotide binding;adenyl ribonucleotide binding;ATP binding;binding;catalytic activity;cation binding;enzyme activator activity;enzyme regulator activity;GTPase activator activity;GTPase regulator activity;hydrolase activity;hydrolase activity, ac	cell cortex;cell part;cell projection;cell projection part;cytoplasmic part;cytoskeletal part;filopodium tip;intracellular organelle part;intracellular part;lamellipodium;macromolecular complex;myosin complex;organelle part;perinuclear region of cytoplasm		1	64.892	1	EIWRGKKLASAVLSQSLDLSEKHRATGAALT
>sp|Q8C2Q3|RBM14_MOUSE RNA-binding protein 14 OS=Mus musculus GN=Rbm14 PE=1 SV=1	Q8C2Q3	RNA-binding protein 14	Rbm14	S	651			1.758	2		0		Casein kinase II substrate motif;Pyruvate dehydrogenase kinase substrate motif	biological regulation;biosynthetic process;cellular biosynthetic process;cellular component organization;cellular component organization at cellular level;cellular component organization or biogenesis;cellular component organization or biogenesis at cellu	binding;ligand-dependent nuclear receptor transcription coactivator activity;nucleic acid binding;nucleotide binding;protein binding transcription factor activity;RNA binding;transcription coactivator activity;transcription cofactor activity;transcription	cell part;intracellular non-membrane-bounded organelle;intracellular organelle;intracellular organelle part;intracellular part;macromolecular complex;non-membrane-bounded organelle;nuclear part;nucleolus;nucleoplasm part;organelle;organelle part;protein c		0.999804	37.0995	1	RRLPDAHSDYARYSGSYNDYLRAAQMHSGYQ
>sp|Q80ZK9|WDTC1_MOUSE WD and tetratricopeptide repeats protein 1 OS=Mus musculus GN=Wdtc1 PE=1 SV=1	Q80ZK9	WD and tetratricopeptide repeats protein 1	Wdtc1	S	352	1.4332	1	1.75615	3	0.837403	3		ERK1,2 kinase substrate motif;GSK-3, ERK1, ERK2, CDK5 substrate motif;PKA kinase substrate motif;WW domain binding motif	alcohol metabolic process;biological regulation;carbohydrate metabolic process;cellular carbohydrate metabolic process;cellular chemical homeostasis;cellular component organization;cellular component organization or biogenesis;cellular homeostasis;cellula	binding;enzyme binding;enzyme inhibitor activity;enzyme regulator activity;histone binding;histone deacetylase binding;protein binding	cell part;cytoplasmic part;cytosol;intracellular membrane-bounded organelle;intracellular organelle;intracellular part;membrane-bounded organelle;nucleus;organelle		1	108.953	1	LHSNGFRLPESKGCISPQVELPPYLERVKQQ
>sp|Q9ERU9|RBP2_MOUSE E3 SUMO-protein ligase RanBP2 OS=Mus musculus GN=Ranbp2 PE=1 SV=2	Q9ERU9	E3 SUMO-protein ligase RanBP2;Putative peptidyl-prolyl cis-trans isomerase	Ranbp2	S	2100			1.7422	3		0		AMP-activated protein kinase substrate motif;b-Adrenergic Receptor kinase substrate motif;Casein kinase II substrate motif	biological regulation;cellular macromolecule metabolic process;cellular metabolic process;cellular process;cellular protein metabolic process;establishment of localization;establishment of localization in cell;establishment of protein localization;establi	binding;catalytic activity;cation binding;cis-trans isomerase activity;ion binding;isomerase activity;ligase activity;metal ion binding;nucleic acid binding;peptidyl-prolyl cis-trans isomerase activity;protein binding;RNA binding;transition metal ion bind	cell part;cytoplasmic part;inclusion body;intracellular membrane-bounded organelle;intracellular organelle;intracellular organelle part;intracellular part;membrane;membrane-bounded organelle;mitochondrion;nuclear inclusion body;nuclear membrane;nuclear pa	RNA transport	0.956504	13.4273	1	LASSPVRKNLFRFGESTTGFNFSFKSALSPS
>sp|Q61084|M3K3_MOUSE Mitogen-activated protein kinase kinase kinase 3 OS=Mus musculus GN=Map3k3 PE=1 SV=1	Q61084	Mitogen-activated protein kinase kinase kinase 3	Map3k3	S	340	0.56561	3	1.73818	3	1.3799	3		AMP-activated protein kinase substrate motif;b-Adrenergic Receptor kinase substrate motif;G protein-coupled receptor kinase 1 substrate motif	biological regulation;cellular macromolecule metabolic process;cellular metabolic process;cellular process;cellular protein metabolic process;cellular response to stimulus;intracellular signal transduction;macromolecule metabolic process;macromolecule mod	adenyl nucleotide binding;adenyl ribonucleotide binding;ATP binding;binding;catalytic activity;cation binding;ion binding;kinase activity;MAP kinase kinase kinase activity;metal ion binding;molecular transducer activity;nucleotide binding;phosphotransfera		GnRH signaling pathway;MAPK signaling pathway;Neurotrophin signaling pathway	0.999998	57.9029	1;2	AVQYLDPRGRLRSADSENALTVQERNVPTKS
>sp|Q62130|PTN14_MOUSE Tyrosine-protein phosphatase non-receptor type 14 OS=Mus musculus GN=Ptpn14 PE=2 SV=2	Q62130	Tyrosine-protein phosphatase non-receptor type 14	Ptpn14	S	314	0.86871	1	1.73735	2	1.3832	2		ERK1,2 kinase substrate motif;GSK-3, ERK1, ERK2, CDK5 substrate motif;WW domain binding motif	anatomical structure morphogenesis;biological regulation;biosynthetic process;cellular biosynthetic process;cellular macromolecule biosynthetic process;cellular macromolecule metabolic process;cellular metabolic process;cellular nitrogen compound metaboli	catalytic activity;hydrolase activity;hydrolase activity, acting on ester bonds;phosphatase activity;phosphoprotein phosphatase activity;phosphoric ester hydrolase activity;protein binding transcription factor activity;protein tyrosine phosphatase activit	cell part;cytoplasm;cytoskeleton;intracellular membrane-bounded organelle;intracellular non-membrane-bounded organelle;intracellular organelle;intracellular part;membrane-bounded organelle;non-membrane-bounded organelle;nucleus;organelle		0.99837	27.8712	1	HKFYKQNKICTEQSNSPPPIRRQPTWSRSSL
>sp|P49710|HCLS1_MOUSE Hematopoietic lineage cell-specific protein OS=Mus musculus GN=Hcls1 PE=1 SV=2	P49710	Hematopoietic lineage cell-specific protein	Hcls1	S	233			1.72475	3	0.600515	2		MDC1 BRCT domain binding motif;Plk1 PBD domain binding motif	actin cytoskeleton organization;actin filament organization;actin filament polymerization;actin filament-based process;actin polymerization or depolymerization;biological regulation;cell differentiation;cellular component assembly;cellular component assem	binding;protein binding;protein complex binding;protein domain specific binding;SH3 domain binding	cell part;cytoplasm;cytoplasmic part;intracellular membrane-bounded organelle;intracellular organelle;intracellular organelle part;intracellular part;macromolecular complex;membrane;membrane-bounded organelle;mitochondrion;nuclear part;nucleoplasm part;nu	Bacterial invasion of epithelial cells;Pathogenic Escherichia coli infection;Shigellosis;Tight junction	0.991623	20.7327	1	PTTAYKKTTPIEAASSGARGLKAKFESLAEE
>sp|O09000|NCOA3_MOUSE Nuclear receptor coactivator 3 OS=Mus musculus GN=Ncoa3 PE=1 SV=2	O09000	Nuclear receptor coactivator 3	Ncoa3	S	7			1.70615	3		0		b-Adrenergic Receptor kinase substrate motif;Casein kinase II substrate motif;G protein-coupled receptor kinase 1 substrate motif;Pyruvate dehydrogenase kinase substrate motif	anatomical structure development;anatomical structure morphogenesis;biological regulation;biosynthetic process;branching involved in mammary gland duct morphogenesis;branching morphogenesis of a tube;cellular biosynthetic process;cellular macromolecule bi	acetyltransferase activity;binding;catalytic activity;chromatin binding;histone acetyltransferase activity;ligand-dependent nuclear receptor transcription coactivator activity;lysine N-acetyltransferase activity;molecular transducer activity;N-acetyltrans	cell part;cytoplasm;intracellular membrane-bounded organelle;intracellular organelle;intracellular organelle part;intracellular part;membrane-bounded organelle;nuclear part;nucleoplasm;nucleus;organelle;organelle part		0.932833	11.4266	1	_________MSGLGESSLDPLAAESRKRKLP
>sp|Q9D0L8-2|MCES_MOUSE Isoform 2 of mRNA cap guanine-N7 methyltransferase OS=Mus musculus GN=Rnmt;>sp|Q9D0L8|MCES_MOUSE mRNA cap guanine-N7 methyltransferase OS=Mus musculus GN=Rnmt PE=1 SV=1;>sp|Q9D0L8-3|MCES_MOUSE Isoform 3 of mRNA cap guanine-N7 methy	Q9D0L8-2	mRNA cap guanine-N7 methyltransferase	Rnmt	S	64;64;64	0.983387	3	1.70603	2	0.905293	3		b-Adrenergic Receptor kinase substrate motif;Casein kinase II substrate motif;Cdc2 kinase substrate motif;CDK kinase substrate motif;CDK1,2,4,6 kinase substrate motif;ERK1,2 kinase substrate motif;GSK-3, ERK1, ERK2, CDK5 substrate motif;WW domain binding	cellular macromolecule metabolic process;cellular metabolic process;cellular nitrogen compound metabolic process;cellular process;macromolecule metabolic process;metabolic process;mRNA capping;mRNA metabolic process;mRNA processing;nitrogen compound metab	binding;catalytic activity;methyltransferase activity;mRNA (guanine-N7-)-methyltransferase activity;mRNA methyltransferase activity;N-methyltransferase activity;nucleic acid binding;RNA binding;RNA methyltransferase activity;S-adenosylmethionine-dependent	cell part;intracellular membrane-bounded organelle;intracellular non-membrane-bounded organelle;intracellular organelle;intracellular organelle part;intracellular part;macromolecular complex;membrane-bounded organelle;mRNA cap binding complex;non-membrane	mRNA surveillance pathway	0.996634	24.7277	1	FGEDLVEQNSSYVQDSPSKKRKLDVEIILEE
>sp|Q8CJF7|ELYS_MOUSE Protein ELYS OS=Mus musculus GN=Ahctf1 PE=1 SV=1	Q8CJF7	Protein ELYS	Ahctf1	S	1188			1.6779	3		0		Casein kinase II substrate motif;G protein-coupled receptor kinase 1 substrate motif;GSK3 kinase substrate motif;MAPKAPK2 kinase substrate motif	anatomical structure development;biological regulation;biosynthetic process;cell cycle phase;cell cycle process;cellular biosynthetic process;cellular component assembly;cellular component assembly at cellular level;cellular component organization;cellula	binding;DNA binding;nucleic acid binding;nucleic acid binding transcription factor activity;sequence-specific DNA binding transcription factor activity	cell part;chromatin;chromosomal part;condensed chromosome kinetochore;cytoplasm;intracellular membrane-bounded organelle;intracellular non-membrane-bounded organelle;intracellular organelle;intracellular organelle part;intracellular part;kinetochore;macro		0.937817	15.2321	1	LETPLIVKKAKSLALSATSSGFAEFTPPSIL
>sp|Q3U214|MAST3_MOUSE Microtubule-associated serine/threonine-protein kinase 3 OS=Mus musculus GN=Mast3 PE=1 SV=3	Q3U214	Microtubule-associated serine/threonine-protein kinase 3	Mast3	S	1237	0.81534	2	1.67688	3	0.91402	3		14-3-3 domain binding motif;AMP-activated protein kinase substrate motif;Calmodulin-dependent protein kinase I substrate motif;Calmodulin-dependent protein kinase II substrate motif;Calmodulin-dependent protein kinase IV substrate motif;Chk1 kinase substr		adenyl nucleotide binding;adenyl ribonucleotide binding;ATP binding;binding;catalytic activity;cation binding;ion binding;kinase activity;magnesium ion binding;metal ion binding;nucleotide binding;phosphotransferase activity, alcohol group as acceptor;pro			1	129.982	1	HIPIPARSPRLRRGQSADKLGLGTSERLDGD
>sp|Q8BIW9|CTF18_MOUSE Chromosome transmission fidelity protein 18 homolog OS=Mus musculus GN=Chtf18 PE=2 SV=2	Q8BIW9	Chromosome transmission fidelity protein 18 homolog	Chtf18	S	90	1.1142	3	1.6751	3	1.04905	3		DNA dependent Protein kinase substrate motif	biological regulation;biosynthetic process;cell cycle phase;cell cycle process;cellular biosynthetic process;cellular macromolecule biosynthetic process;cellular macromolecule metabolic process;cellular metabolic process;cellular nitrogen compound metabol	adenyl nucleotide binding;adenyl ribonucleotide binding;ATP binding;binding;catalytic activity;DNA binding;hydrolase activity;hydrolase activity, acting on acid anhydrides;hydrolase activity, acting on acid anhydrides, in phosphorus-containing anhydrides;	cell part;cytoplasm;intracellular membrane-bounded organelle;intracellular organelle;intracellular part;membrane-bounded organelle;nucleus;organelle		0.936981	11.7226	1	NRNTRKNVRRDQPAPSSPMVKRPRLDVVKKL
>sp|O88379|BAZ1A_MOUSE Bromodomain adjacent to zinc finger domain protein 1A OS=Mus musculus GN=Baz1a PE=1 SV=3	O88379	Bromodomain adjacent to zinc finger domain protein 1A	Baz1a	S	1395			1.6739	2		0		b-Adrenergic Receptor kinase substrate motif;Casein kinase II substrate motif	biological regulation;biosynthetic process;cellular biosynthetic process;cellular component organization;cellular component organization at cellular level;cellular component organization or biogenesis;cellular component organization or biogenesis at cellu	binding;cation binding;ion binding;metal ion binding;transition metal ion binding;zinc ion binding	cell part;chromosome;intracellular non-membrane-bounded organelle;intracellular organelle;intracellular organelle part;intracellular part;non-membrane-bounded organelle;nuclear chromosome;nuclear part;organelle;organelle part		0.628143	2.68359	1	TSRSSRQLIPLNTAESLSLQHSESKRRGRKR
>sp|P51954|NEK1_MOUSE Serine/threonine-protein kinase Nek1 OS=Mus musculus GN=Nek1 PE=1 SV=2	P51954	Serine/threonine-protein kinase Nek1	Nek1	S	1071	1.10957	3	1.6701	2	1.17395	2		BARD1 BRCT domain binding motif;Casein kinase I substrate motif;Casein kinase II substrate motif;G protein-coupled receptor kinase 1 substrate motif	anatomical structure formation involved in morphogenesis;cell cycle phase;cell cycle process;cell projection assembly;cell projection organization;cellular component assembly;cellular component assembly at cellular level;cellular component assembly involv	adenyl nucleotide binding;adenyl ribonucleotide binding;ATP binding;binding;catalytic activity;cation binding;ion binding;kinase activity;metal ion binding;nucleotide binding;phosphotransferase activity, alcohol group as acceptor;protein kinase activity;p	cell part;centrosome;cytoplasm;cytoplasmic part;cytoskeletal part;intracellular membrane-bounded organelle;intracellular non-membrane-bounded organelle;intracellular organelle;intracellular organelle part;intracellular part;membrane;membrane-bounded organ		0.999922	41.1706	1	ASMEQLLREQPGDEYSEEEESVLKSSDVEQT
>sp|Q6NVE8|WDR44_MOUSE WD repeat-containing protein 44 OS=Mus musculus GN=Wdr44 PE=1 SV=1	Q6NVE8	WD repeat-containing protein 44	Wdr44	S	346			1.65908	3	0.93977	3		14-3-3 domain binding motif;Akt kinase substrate motif;Calmodulin-dependent protein kinase II substrate motif;Casein kinase II substrate motif;MAPKAPK1 kinase substrate motif;PKA kinase substrate motif;PKC kinase substrate motif			cell part;cytoplasmic part;cytosol;endosomal part;endosome membrane;Golgi apparatus;intracellular membrane-bounded organelle;intracellular organelle;intracellular organelle part;intracellular part;membrane;membrane-bounded organelle;organelle;organelle me		0.757982	4.96237	1	TVAGEVMGPQRPRSNSGRELTDEEILASVMI
>sp|P61979|HNRPK_MOUSE Heterogeneous nuclear ribonucleoprotein K OS=Mus musculus GN=Hnrnpk PE=1 SV=1;>sp|P61979-2|HNRPK_MOUSE Isoform 2 of Heterogeneous nuclear ribonucleoprotein K OS=Mus musculus GN=Hnrnpk;>sp|P61979-3|HNRPK_MOUSE Isoform 3 of Heterogene	P61979	Heterogeneous nuclear ribonucleoprotein K	Hnrnpk	S	401;401;377			1.6551	3		0			biological regulation;biosynthetic process;cellular biosynthetic process;cellular macromolecule biosynthetic process;cellular macromolecule metabolic process;cellular metabolic process;cellular nitrogen compound metabolic process;cellular process;macromol	binding;DNA binding;nucleic acid binding;protein binding;RNA binding	cell junction;cell part;cell projection;cytoplasm;cytoskeletal part;intracellular non-membrane-bounded organelle;intracellular organelle;intracellular organelle part;intracellular part;macromolecular complex;non-membrane-bounded organelle;nuclear part;nuc	Spliceosome	1	77.3868	1	PIITTQVTIPKDLAGSIIGKGGQRIKQIRHE
>sp|A2AJK6|CHD7_MOUSE Chromodomain-helicase-DNA-binding protein 7 OS=Mus musculus GN=Chd7 PE=1 SV=1;>sp|A2AJK6-3|CHD7_MOUSE Isoform 3 of Chromodomain-helicase-DNA-binding protein 7 OS=Mus musculus GN=Chd7	A2AJK6	Chromodomain-helicase-DNA-binding protein 7	Chd7	S	2608;2582			1.6449	3		0		G protein-coupled receptor kinase 1 substrate motif;MDC1 BRCT domain binding motif;Plk1 PBD domain binding motif	adult behavior;adult heart development;adult locomotory behavior;adult walking behavior;anatomical structure development;anatomical structure morphogenesis;appendage morphogenesis;artery morphogenesis;behavior;biological regulation;biosynthetic process;bl	adenyl nucleotide binding;adenyl ribonucleotide binding;ATP binding;binding;catalytic activity;chromatin binding;DNA binding;helicase activity;hydrolase activity;hydrolase activity, acting on acid anhydrides;hydrolase activity, acting on acid anhydrides,	cell part;intracellular membrane-bounded organelle;intracellular organelle;intracellular part;membrane-bounded organelle;nucleus;organelle		0.839572	7.18777	1	DMPSYVPKNTDVLFSSFQKPKQKRHRCRNPN
>sp|Q3V3E1|UBS3A_MOUSE Ubiquitin-associated and SH3 domain-containing protein A OS=Mus musculus GN=Ubash3a PE=1 SV=1	Q3V3E1	Ubiquitin-associated and SH3 domain-containing protein A	Ubash3a	S	345	1.19898	2	1.6399	3		0		Casein kinase II substrate motif;MAPKAPK2 kinase substrate motif	biological regulation;negative regulation of antigen receptor-mediated signaling pathway;negative regulation of biological process;negative regulation of cell communication;negative regulation of cellular process;negative regulation of immune system proce	catalytic activity	cell part;cytoplasmic part;cytosol;intracellular membrane-bounded organelle;intracellular organelle;intracellular part;membrane-bounded organelle;nucleus;organelle		0.998433	28.1132	1	SCRGNGEPHTPSMSKSVSSIQALQATISRRG
>sp|P48193-2|41_MOUSE Isoform 2 of Protein 4.1 OS=Mus musculus GN=Epb41;>sp|P48193|41_MOUSE Protein 4.1 OS=Mus musculus GN=Epb41 PE=1 SV=2	P48193-2	Protein 4.1	Epb41	S	649;703			1.63702	3	1.1083	1		Casein kinase II substrate motif;G protein-coupled receptor kinase 1 substrate motif;PAK2 kinase substrate motif;PKA kinase substrate motif;PKC kinase substrate motif	actin cytoskeleton organization;actin filament-based process;biological regulation;cellular component organization;cellular component organization at cellular level;cellular component organization or biogenesis;cellular component organization or biogenesi	1-phosphatidylinositol binding;actin binding;binding;cytoskeletal protein binding;lipid binding;phosphatidylinositol binding;phospholipid binding;protein binding;spectrin binding;structural molecule activity	actin cytoskeleton;cell cortex part;cell part;cortical cytoskeleton;cytoplasmic part;cytoskeleton;extrinsic to membrane;Golgi apparatus;intracellular membrane-bounded organelle;intracellular non-membrane-bounded organelle;intracellular organelle;intracell	Tight junction	0.999541	33.5345	1;2	ESVPEPRPSEWDKRLSTHSPFRTLNINGQVP
>sp|Q5XG71|UTP20_MOUSE Small subunit processome component 20 homolog OS=Mus musculus GN=Utp20 PE=2 SV=2	Q5XG71	Small subunit processome component 20 homolog	Utp20	S	1735	0.85086	2	1.632	2	1.08438	3		b-Adrenergic Receptor kinase substrate motif;Casein kinase II substrate motif	cellular macromolecule metabolic process;cellular metabolic process;cellular nitrogen compound metabolic process;cellular process;macromolecule metabolic process;metabolic process;ncRNA metabolic process;ncRNA processing;nitrogen compound metabolic proces		cell part;intracellular non-membrane-bounded organelle;intracellular organelle;intracellular organelle part;intracellular part;non-membrane-bounded organelle;nuclear part;nucleolus;organelle;organelle part		0.947657	12.5781	1	MDEAGKEQASERLSDSKEALGAPEAAASEGT
>sp|O54692|ZW10_MOUSE Centromere/kinetochore protein zw10 homolog OS=Mus musculus GN=Zw10 PE=2 SV=3	O54692	Centromere/kinetochore protein zw10 homolog	Zw10	S	12			1.62913	3		0		Casein kinase II substrate motif	biological regulation;cell cycle checkpoint;cell cycle process;cellular component assembly;cellular component organization;cellular component organization at cellular level;cellular component organization or biogenesis;cellular component organization or b		cell part;chromosomal part;condensed chromosome kinetochore;cytoplasmic part;cytoskeletal part;endoplasmic reticulum;endoplasmic reticulum membrane;endoplasmic reticulum part;intracellular membrane-bounded organelle;intracellular non-membrane-bounded orga		0.972963	15.5659	1	____MASFVTEVLAHSGSLEKEDLGTRISRL
>sp|Q8K310|MATR3_MOUSE Matrin-3 OS=Mus musculus GN=Matr3 PE=1 SV=1	Q8K310	Matrin-3	Matr3	S	118			1.62013	3		0		Casein kinase II substrate motif;MAPKAPK2 kinase substrate motif;PKA kinase substrate motif;PKC kinase substrate motif;Pyruvate dehydrogenase kinase substrate motif		binding;cation binding;ion binding;metal ion binding;nucleic acid binding;nucleotide binding;RNA binding;transition metal ion binding;zinc ion binding	cell part;intracellular organelle part;intracellular part;nuclear matrix;nuclear part;organelle part		1	65.0149	1	GDTDQASNILASFGLSARDLDELSRYPEDKI
>sp|Q9D0J4|ARL2_MOUSE ADP-ribosylation factor-like protein 2 OS=Mus musculus GN=Arl2 PE=1 SV=1	Q9D0J4	ADP-ribosylation factor-like protein 2	Arl2	S	45			1.6176	3	1.10615	2		Casein kinase I substrate motif;Casein kinase II substrate motif;ERK1,2 kinase substrate motif;GSK-3, ERK1, ERK2, CDK5 substrate motif;WW domain binding motif	biological regulation;catabolic process;cell cycle;cell junction assembly;cell junction organization;cell-cell junction assembly;cell-cell junction organization;cellular catabolic process;cellular component assembly;cellular component assembly at cellular	binding;catalytic activity;GDP binding;GTP binding;GTPase activity;guanyl nucleotide binding;guanyl ribonucleotide binding;hydrolase activity;hydrolase activity, acting on acid anhydrides;hydrolase activity, acting on acid anhydrides, in phosphorus-contai	cell part;centrosome;cytoplasm;cytoplasmic part;cytoskeletal part;intracellular membrane-bounded organelle;intracellular non-membrane-bounded organelle;intracellular organelle;intracellular organelle part;intracellular part;lateral plasma membrane;membran		0.997899	27.8236	1	TTILKKFNGEDVDTISPTLGFNIKTLEHRGF
>sp|Q8VI36|PAXI_MOUSE Paxillin OS=Mus musculus GN=Pxn PE=1 SV=1;>sp|Q8VI36-2|PAXI_MOUSE Isoform Alpha of Paxillin OS=Mus musculus GN=Pxn	Q8VI36	Paxillin	Pxn	S	272;272			1.616	3		0		Casein kinase II substrate motif;Pyruvate dehydrogenase kinase substrate motif	activation of MAPK activity;anatomical structure morphogenesis;biological adhesion;biological regulation;branching morphogenesis of a tube;cell adhesion;cell junction assembly;cell junction organization;cell morphogenesis;cell morphogenesis involved in di	BH domain binding;BH4 domain binding;binding;cation binding;ion binding;metal ion binding;protein binding;protein complex scaffold;protein domain specific binding;receptor signaling complex scaffold activity;structural molecule activity;transition metal i	adherens junction;anchoring junction;cell cortex;cell junction;cell leading edge;cell part;cell projection;cell-substrate adherens junction;cell-substrate junction;cytoplasmic part;cytoskeleton;focal adhesion;intracellular non-membrane-bounded organelle;i	Bacterial invasion of epithelial cells;Chemokine signaling pathway;Focal adhesion;Leukocyte transendothelial migration;Regulation of actin cytoskeleton;VEGF signaling pathway	0.995921	23.8772	1	ISASSATRELDELMASLSDFKMQGLEQRVDG
>sp|Q3UHX0|NOL8_MOUSE Nucleolar protein 8 OS=Mus musculus GN=Nol8 PE=1 SV=2	Q3UHX0	Nucleolar protein 8	Nol8	S	474			1.61465	3		0		PKA kinase substrate motif;PKC kinase substrate motif	biological regulation;biosynthetic process;cellular biosynthetic process;cellular macromolecule biosynthetic process;cellular macromolecule metabolic process;cellular metabolic process;cellular nitrogen compound metabolic process;cellular process;DNA meta	binding;nucleic acid binding;nucleotide binding;RNA binding	cell part;cytoplasm;intracellular non-membrane-bounded organelle;intracellular organelle;intracellular organelle part;intracellular part;non-membrane-bounded organelle;nuclear part;nucleolus;organelle;organelle part		1	75.7579	1	PRVSLTLADLEQLAGSHRKFPGKDSETNGPQ
>sp|Q7TMY8-3|HUWE1_MOUSE Isoform 3 of E3 ubiquitin-protein ligase HUWE1 OS=Mus musculus GN=Huwe1;>sp|Q7TMY8|HUWE1_MOUSE E3 ubiquitin-protein ligase HUWE1 OS=Mus musculus GN=Huwe1 PE=1 SV=5;>sp|Q7TMY8-4|HUWE1_MOUSE Isoform 4 of E3 ubiquitin-protein ligase	Q7TMY8-3	E3 ubiquitin-protein ligase HUWE1	Huwe1	S	2594;2594;2594;2594			1.61413	3		0		MDC1 BRCT domain binding motif;Plk1 PBD domain binding motif	base-excision repair;cell differentiation;cellular component organization;cellular component organization at cellular level;cellular component organization or biogenesis;cellular component organization or biogenesis at cellular level;cellular developmenta	acid-amino acid ligase activity;binding;catalytic activity;DNA binding;ligase activity;ligase activity, forming carbon-nitrogen bonds;nucleic acid binding;small conjugating protein ligase activity;ubiquitin-protein ligase activity	cell part;cytoplasm;intracellular membrane-bounded organelle;intracellular organelle;intracellular part;membrane-bounded organelle;nucleus;organelle	Ubiquitin mediated proteolysis	0.932346	12.8767	1	RLLGPSAAADILQLSSSLPLQSRGRARLLVG
>sp|Q05D44|IF2P_MOUSE Eukaryotic translation initiation factor 5B OS=Mus musculus GN=Eif5b PE=1 SV=2	Q05D44	Eukaryotic translation initiation factor 5B	Eif5b	S	1164	1.159	1	1.61387	3	1.0428	1		b-Adrenergic Receptor kinase substrate motif;ERK1,2 kinase substrate motif;Growth associated histone HI kinase substrate motif;GSK-3, ERK1, ERK2, CDK5 substrate motif;PKA kinase substrate motif;PKC kinase substrate motif;WW domain binding motif		binding;catalytic activity;GTP binding;GTPase activity;guanyl nucleotide binding;guanyl ribonucleotide binding;hydrolase activity;hydrolase activity, acting on acid anhydrides;hydrolase activity, acting on acid anhydrides, in phosphorus-containing anhydri	cell part;cytoplasm;intracellular part	RNA transport	1	63.4265	1	KGQEVCVKIEPIPGESPKMFGRHFEATDILV
>sp|Q8C0E2|VP26B_MOUSE Vacuolar protein sorting-associated protein 26B OS=Mus musculus GN=Vps26b PE=1 SV=1	Q8C0E2	Vacuolar protein sorting-associated protein 26B	Vps26b	S	319	1.17715	2	1.61153	3	1.2139	3		Casein kinase II substrate motif	establishment of localization;establishment of protein localization;protein transport;transport		cell part;cytoplasm;intracellular part;membrane		0.993038	21.5433	1	SHQAAIASQRFEGTTSLGEVRTPGQLSDNNS
>sp|P49312|ROA1_MOUSE Heterogeneous nuclear ribonucleoprotein A1 OS=Mus musculus GN=Hnrnpa1 PE=1 SV=2	P49312	Heterogeneous nuclear ribonucleoprotein A1	Hnrnpa1	S	285			1.59713	3	1.0042	2			alternative nuclear mRNA splicing, via spliceosome;cellular macromolecule metabolic process;cellular metabolic process;cellular nitrogen compound metabolic process;cellular process;establishment of localization;establishment of localization in cell;establ	binding;DNA binding;nucleic acid binding;nucleotide binding;RNA binding;single-stranded DNA binding;structure-specific DNA binding	cell part;cytoplasm;intracellular membrane-bounded organelle;intracellular organelle;intracellular organelle part;intracellular part;macromolecular complex;membrane-bounded organelle;nuclear part;nucleoplasm;nucleus;organelle;organelle part;ribonucleoprot	Spliceosome	0.855924	7.7386	1	SSNFGPMKGGNFGGRSSGPYGGGGQYFAKPR
>sp|P49312|ROA1_MOUSE Heterogeneous nuclear ribonucleoprotein A1 OS=Mus musculus GN=Hnrnpa1 PE=1 SV=2	P49312	Heterogeneous nuclear ribonucleoprotein A1	Hnrnpa1	S	286			1.59713	3	0.9961	2		Casein kinase II substrate motif;MDC1 BRCT domain binding motif;PKA kinase substrate motif;PKC kinase substrate motif;Plk1 PBD domain binding motif	alternative nuclear mRNA splicing, via spliceosome;cellular macromolecule metabolic process;cellular metabolic process;cellular nitrogen compound metabolic process;cellular process;establishment of localization;establishment of localization in cell;establ	binding;DNA binding;nucleic acid binding;nucleotide binding;RNA binding;single-stranded DNA binding;structure-specific DNA binding	cell part;cytoplasm;intracellular membrane-bounded organelle;intracellular organelle;intracellular organelle part;intracellular part;macromolecular complex;membrane-bounded organelle;nuclear part;nucleoplasm;nucleus;organelle;organelle part;ribonucleoprot	Spliceosome	0.753775	4.88332	1	SNFGPMKGGNFGGRSSGPYGGGGQYFAKPRN
>sp|Q6A068|CDC5L_MOUSE Cell division cycle 5-like protein OS=Mus musculus GN=Cdc5l PE=1 SV=2	Q6A068	Cell division cycle 5-like protein	Cdc5l	T	385	1.4066	3	1.59337	3	0.993997	3		GSK-3, ERK1, ERK2, CDK5 substrate motif;WW domain binding motif	biological regulation;biosynthetic process;cell cycle;cellular biosynthetic process;cellular macromolecule biosynthetic process;cellular macromolecule metabolic process;cellular metabolic process;cellular nitrogen compound metabolic process;cellular proce	binding;chromatin binding;DNA binding;nucleic acid binding;protein binding;protein domain specific binding;RNA binding;WD40-repeat domain binding	catalytic step 2 spliceosome;cell part;cytoplasm;intracellular non-membrane-bounded organelle;intracellular organelle;intracellular organelle part;intracellular part;macromolecular complex;non-membrane-bounded organelle;nuclear body;nuclear part;nuclear s	Spliceosome	1	106.428	1;2	MALTNVDTPLKGGLNTPLHESDFSGVTPQRQ
>sp|P26323|FLI1_MOUSE Friend leukemia integration 1 transcription factor OS=Mus musculus GN=Fli1 PE=1 SV=1	P26323	Friend leukemia integration 1 transcription factor	Fli1	S	21			1.5876	3		0		b-Adrenergic Receptor kinase substrate motif;G protein-coupled receptor kinase 1 substrate motif;MAPKAPK2 kinase substrate motif	anatomical structure development;anatomical structure morphogenesis;biological regulation;biosynthetic process;blood circulation;cell development;cellular biosynthetic process;cellular developmental process;cellular macromolecule biosynthetic process;cell	binding;chromatin binding;core promoter proximal region DNA binding;core promoter proximal region sequence-specific DNA binding;DNA binding;enhancer binding;enhancer sequence-specific DNA binding;nucleic acid binding;nucleic acid binding transcription fac	cell part;intracellular membrane-bounded organelle;intracellular organelle;intracellular part;membrane-bounded organelle;nucleus;organelle		0.977553	17.7677	1	KEALSVVSDDQSLFDSAYGAAAHLPKADMTA
>sp|Q80XQ2|TBCD5_MOUSE TBC1 domain family member 5 OS=Mus musculus GN=Tbc1d5 PE=1 SV=2	Q80XQ2	TBC1 domain family member 5	Tbc1d5	S	460			1.5871	2	0.95959	1		PKA kinase substrate motif		enzyme activator activity;enzyme regulator activity;GTPase activator activity;GTPase regulator activity;nucleoside-triphosphatase regulator activity;Rab GTPase activator activity;Ras GTPase activator activity;small GTPase regulator activity	cell part;macromolecular complex;membrane part;protein complex;retromer complex		0.999962	44.2	1	TNARGAPLNIHKVSNSLINFGRKLISPASAP
>sp|Q8CI95|OSB11_MOUSE Oxysterol-binding protein-related protein 11 OS=Mus musculus GN=Osbpl11 PE=1 SV=2	Q8CI95	Oxysterol-binding protein-related protein 11	Osbpl11	S	179	1.37873	3	1.58157	3	0.849133	3		14-3-3 domain binding motif;Akt kinase substrate motif;Calmodulin-dependent protein kinase II substrate motif;Casein kinase II substrate motif;G protein-coupled receptor kinase 1 substrate motif;GSK3 kinase substrate motif;MAPKAPK1 kinase substrate motif;	establishment of localization;lipid transport;organic substance transport;transport	binding;lipid binding	cell part;cytoplasmic part;endosomal part;endosome membrane;Golgi apparatus;intracellular membrane-bounded organelle;intracellular organelle;intracellular organelle part;intracellular part;late endosome membrane;membrane;membrane-bounded organelle;organel		0.995274	23.2671	1;2	EAIGKNNPPLKSRSFSLASSGNSPISQRRPS
>sp|Q60766-2|IRGM1_MOUSE Isoform 2 of Immunity-related GTPase family M protein 1 OS=Mus musculus GN=Irgm1;>sp|Q60766|IRGM1_MOUSE Immunity-related GTPase family M protein 1 OS=Mus musculus GN=Irgm1 PE=1 SV=1	Q60766-2	Immunity-related GTPase family M protein 1	Irgm1	S	186;202			1.57851	2		0		G protein-coupled receptor kinase 1 substrate motif	autophagy;catabolic process;cellular catabolic process;cellular metabolic process;cellular process;defense response;immune response;immune system process;innate immune response;metabolic process;response to stimulus;response to stress	binding;catalytic activity;GTP binding;guanyl nucleotide binding;guanyl ribonucleotide binding;hydrolase activity;hydrolase activity, acting on acid anhydrides;nucleotide binding;purine nucleotide binding;purine ribonucleoside triphosphate binding;purine	autophagic vacuole membrane;cell part;cell projection;cytoplasmic part;cytoplasmic vesicle membrane;cytoplasmic vesicle part;endocytic vesicle membrane;endoplasmic reticulum;endosomal part;endosome;endosome membrane;Golgi apparatus part;Golgi membrane;int		0.99576	23.9797	1	IVWTKLDRDLSTSVLSEVRLLQNIQENIREN
>sp|Q9CZL2|CD032_MOUSE Uncharacterized protein C4orf32 homolog OS=Mus musculus PE=2 SV=1	Q9CZL2	Uncharacterized protein C4orf32 homolog		S	38	0.928517	3	1.57605	2	1.0392	3		Cdc2 kinase substrate motif;CDK kinase substrate motif;CDK1,2,4,6 kinase substrate motif;ERK1,2 kinase substrate motif;Growth associated histone HI kinase substrate motif;GSK-3, ERK1, ERK2, CDK5 substrate motif;PKA kinase substrate motif;PKC kinase substr			cell part;integral to membrane;intrinsic to membrane;membrane part		1	47.8439	1	GAAPAGRVEEPEHGASPRRRRPQDEGEQDIE
>sp|Q8K212|PACS1_MOUSE Phosphofurin acidic cluster sorting protein 1 OS=Mus musculus GN=Pacs1 PE=2 SV=2	Q8K212	Phosphofurin acidic cluster sorting protein 1	Pacs1	T	427			1.57442	2	1.1058	1		Calmodulin-dependent protein kinase II substrate motif;Chk1 kinase substrate motif;PKA kinase substrate motif;PKC kinase substrate motif	cellular process;establishment of localization;establishment of localization in cell;establishment of protein localization;establishment of protein localization in Golgi;establishment of protein localization in membrane;establishment of protein localizati		cell part;coated vesicle;COPI-coated vesicle;cytoplasmic membrane-bounded vesicle;cytoplasmic part;cytoplasmic vesicle;Golgi apparatus part;Golgi-associated vesicle;intracellular membrane-bounded organelle;intracellular organelle;intracellular organelle p		0.680569	4.08058	1	EIGSLNSKGSLGKDTTSPMELAALEKVKSTW
>sp|Q61026|NCOA2_MOUSE Nuclear receptor coactivator 2 OS=Mus musculus GN=Ncoa2 PE=1 SV=3	Q61026	Nuclear receptor coactivator 2	Ncoa2	S	29	1.04134	3	1.5731	3	1.0499	3		Cdc2 kinase substrate motif;CDK kinase substrate motif;CDK1,2,4,6 kinase substrate motif;DNA dependent Protein kinase substrate motif;ERK1,2 kinase substrate motif;G protein-coupled receptor kinase 1 substrate motif;Growth associated histone HI kinase sub	biological regulation;biosynthetic process;cellular biosynthetic process;cellular macromolecule biosynthetic process;cellular macromolecule metabolic process;cellular metabolic process;cellular nitrogen compound metabolic process;cellular process;macromol	acetyltransferase activity;binding;catalytic activity;chromatin binding;histone acetyltransferase activity;ligand-dependent nuclear receptor transcription coactivator activity;lysine N-acetyltransferase activity;molecular transducer activity;N-acetyltrans	cell part;cytoplasm;intracellular membrane-bounded organelle;intracellular organelle;intracellular organelle part;intracellular part;membrane-bounded organelle;nuclear part;nucleoplasm;nucleus;organelle;organelle part		1	89.4682	1	AETRKRKECPDQLGPSPKRSTEKRNREQENK
>sp|P42567|EPS15_MOUSE Epidermal growth factor receptor substrate 15 OS=Mus musculus GN=Eps15 PE=1 SV=1;>sp|P42567-2|EPS15_MOUSE Isoform 2 of Epidermal growth factor receptor substrate 15 OS=Mus musculus GN=Eps15	P42567	Epidermal growth factor receptor substrate 15	Eps15	S	799;484			1.56963	3	1.2381	2		MDC1 BRCT domain binding motif;PKA kinase substrate motif;Plk1 PBD domain binding motif	cellular component assembly;cellular component assembly at cellular level;cellular component organization;cellular component organization at cellular level;cellular component organization or biogenesis;cellular component organization or biogenesis at cell	binding;calcium ion binding;cation binding;identical protein binding;ion binding;metal ion binding;polyubiquitin binding;protein binding;small conjugating protein binding;ubiquitin binding	AP-2 adaptor complex;AP-type membrane coat adaptor complex;cell part;cell projection membrane;cell projection part;cilium membrane;cilium part;clathrin adaptor complex;clathrin coat;clathrin coat of coated pit;clathrin-coated vesicle;coated pit;coated ves	Endocytosis	0.841171	7.27922	1;2	CPPPPGKRPINKLDSSDPLKLNDPFQPFPGN
>sp|Q8CI95|OSB11_MOUSE Oxysterol-binding protein-related protein 11 OS=Mus musculus GN=Osbpl11 PE=1 SV=2	Q8CI95	Oxysterol-binding protein-related protein 11	Osbpl11	S	186	0.69481	3	1.56917	3	1.13217	3		Casein kinase II substrate motif;ERK1,2 kinase substrate motif;GSK-3, ERK1, ERK2, CDK5 substrate motif;MAPKAPK2 kinase substrate motif;WW domain binding motif	establishment of localization;lipid transport;organic substance transport;transport	binding;lipid binding	cell part;cytoplasmic part;endosomal part;endosome membrane;Golgi apparatus;intracellular membrane-bounded organelle;intracellular organelle;intracellular organelle part;intracellular part;late endosome membrane;membrane;membrane-bounded organelle;organel		0.999933	42.4705	1;2	PPLKSRSFSLASSGNSPISQRRPSQNAMSFF
>sp|Q60953|PML_MOUSE Protein PML OS=Mus musculus GN=Pml PE=1 SV=3;>sp|Q60953-2|PML_MOUSE Isoform 2 of Protein PML OS=Mus musculus GN=Pml	Q60953	Protein PML	Pml	S	609;563	1.05253	3	1.56763	3	0.594987	3		b-Adrenergic Receptor kinase substrate motif;Casein kinase II substrate motif;G protein-coupled receptor kinase 1 substrate motif;Plk1 kinase substrate motif	activation of caspase activity;aging;anatomical structure morphogenesis;apoptosis;apoptosis in response to endoplasmic reticulum stress;biological regulation;biosynthetic process;branching involved in mammary gland duct morphogenesis;branching morphogenes	binding;cation binding;cobalt ion binding;DNA binding;ion binding;metal ion binding;nucleic acid binding;protein binding;protein binding transcription factor activity;SMAD binding;transcription coactivator activity;transcription cofactor activity;transcri	cell part;cytoplasmic part;cytosol;early endosome membrane;endoplasmic reticulum part;endosomal part;endosome membrane;extrinsic to endoplasmic reticulum membrane;extrinsic to membrane;extrinsic to organelle membrane;intracellular membrane-bounded organel	Acute myeloid leukemia;Endocytosis;Pathways in cancer;Ubiquitin mediated proteolysis	1	77.0274	1	SLQLEGPNSLKALDESLAEPHLEDRTLVFFD
>sp|Q80UG5-3|SEPT9_MOUSE Isoform 3 of Septin-9 OS=Mus musculus GN=Sept9;>sp|Q80UG5|SEPT9_MOUSE Septin-9 OS=Mus musculus GN=Sept9 PE=1 SV=1	Q80UG5-3	Septin-9	Sept9	S	23;30	1.26651	3	1.55957	3	0.664087	3		Casein kinase II substrate motif;PKA kinase substrate motif;PKC kinase substrate motif	cell cycle;cell division;cellular component assembly;cellular component organization;cellular component organization or biogenesis;cellular process;macromolecular complex assembly;macromolecular complex subunit organization;protein complex assembly;protei	binding;GTP binding;guanyl nucleotide binding;guanyl ribonucleotide binding;nucleotide binding;purine nucleotide binding;purine ribonucleoside triphosphate binding;purine ribonucleotide binding;ribonucleotide binding	actin filament bundle;actomyosin;cell part;cytoplasmic part;cytoskeletal part;intracellular organelle part;intracellular part;macromolecular complex;microtubule;organelle part;perinuclear region of cytoplasm;protein complex;stress fiber		1	73.5394	1;2	AQLDGIISDFEALKRSFEVEEIEPPNSTPPR
>sp|Q9JKK8|ATR_MOUSE Serine/threonine-protein kinase ATR OS=Mus musculus GN=Atr PE=1 SV=2	Q9JKK8	Serine/threonine-protein kinase ATR	Atr	S	439			1.5502	3	0.78224	1		Casein kinase II substrate motif;G protein-coupled receptor kinase 1 substrate motif;GSK3 kinase substrate motif;MDC1 BRCT domain binding motif;PKA kinase substrate motif;PKC kinase substrate motif;Plk1 PBD domain binding motif	biological regulation;cell cycle checkpoint;cellular macromolecule metabolic process;cellular metabolic process;cellular nitrogen compound metabolic process;cellular process;cellular protein metabolic process;cellular response to stimulus;cellular respons	adenyl nucleotide binding;adenyl ribonucleotide binding;ATP binding;binding;catalytic activity;DNA binding;kinase activity;nucleic acid binding;nucleotide binding;phosphotransferase activity, alcohol group as acceptor;protein binding;protein kinase activi	cell part;chromosome;intracellular membrane-bounded organelle;intracellular non-membrane-bounded organelle;intracellular organelle;intracellular organelle part;intracellular part;membrane-bounded organelle;non-membrane-bounded organelle;nuclear body;nucle		0.982361	18.6447	1	SGNNDEVSPKRRKLSSSLSSYKKPSRQPEEI
>sp|Q69ZK0|PREX1_MOUSE Phosphatidylinositol 3,4,5-trisphosphate-dependent Rac exchanger 1 protein OS=Mus musculus GN=Prex1 PE=1 SV=2	Q69ZK0	Phosphatidylinositol 3,4,5-trisphosphate-dependent Rac exchanger 1 protein	Prex1	T	312			1.54556	2		0		MAPKAPK2 kinase substrate motif;PKA kinase substrate motif;PKC kinase substrate motif	biological regulation;cell activation;cell chemotaxis;cell differentiation;cell migration;cell motility;cell surface receptor linked signaling pathway;cellular component movement;cellular component organization;cellular component organization or biogenesi	binding;enzyme regulator activity;GTPase regulator activity;guanyl-nucleotide exchange factor activity;lipid binding;nucleoside-triphosphatase regulator activity;phospholipid binding;Ras guanyl-nucleotide exchange factor activity;Rho guanyl-nucleotide exc	cell part;cell projection part;cytoplasmic part;cytosol;dendritic shaft;growth cone;intracellular membrane-bounded organelle;intracellular organelle;intracellular part;membrane;membrane-bounded organelle;organelle;perinuclear region of cytoplasm;plasma me	Chemokine signaling pathway	0.6489	2.67535	1	KRKSRVTGSKKSTKRTKSINGSLYIFRGRIN
>sp|Q78PY7|SND1_MOUSE Staphylococcal nuclease domain-containing protein 1 OS=Mus musculus GN=Snd1 PE=1 SV=1	Q78PY7	Staphylococcal nuclease domain-containing protein 1	Snd1	S	909	1.02656	3	1.5451	3	0.75965	3			biological regulation;biosynthetic process;cellular biosynthetic process;cellular macromolecule biosynthetic process;cellular macromolecule metabolic process;cellular metabolic process;cellular nitrogen compound metabolic process;cellular process;gene sil	binding;catalytic activity;hydrolase activity;hydrolase activity, acting on ester bonds;nuclease activity;nucleic acid binding;protein binding	cell part;cytoplasm;cytoplasmic membrane-bounded vesicle;cytoplasmic part;cytoplasmic vesicle;intracellular membrane-bounded organelle;intracellular organelle;intracellular part;macromolecular complex;melanosome;membrane-bounded organelle;membrane-bounded		1	64.8075	1	RYGDFRADDADEFGYSR______________
>sp|Q3UZA1-2|CPZIP_MOUSE Isoform 2 of CapZ-interacting protein OS=Mus musculus GN=Rcsd1;>sp|Q3UZA1|CPZIP_MOUSE CapZ-interacting protein OS=Mus musculus GN=Rcsd1 PE=1 SV=1	Q3UZA1-2	CapZ-interacting protein	Rcsd1	S	86;116			1.5422	3	0.90502	2		ERK1,2 kinase substrate motif;G protein-coupled receptor kinase 1 substrate motif;GSK3 kinase substrate motif;GSK-3, ERK1, ERK2, CDK5 substrate motif;PKA kinase substrate motif;WW domain binding motif	cellular hyperosmotic response;cellular process;cellular response to abiotic stimulus;cellular response to osmotic stress;cellular response to stimulus;cellular response to stress;hyperosmotic response;multicellular organismal process;muscle contraction;m				0.999999	61.2079	1;2	LPGASPKSPGLKAIVSPFHSPPSTPSSPGIR
>sp|P48754|BRCA1_MOUSE Breast cancer type 1 susceptibility protein homolog OS=Mus musculus GN=Brca1 PE=1 SV=3	P48754	Breast cancer type 1 susceptibility protein homolog	Brca1	S	1137	1.1481	1	1.54207	3	0.77938	3			biological regulation;biosynthetic process;carboxylic acid biosynthetic process;carboxylic acid metabolic process;cell cycle process;cellular biosynthetic process;cellular component organization;cellular component organization at cellular level;cellular c	acid-amino acid ligase activity;binding;catalytic activity;cation binding;damaged DNA binding;DNA binding;ion binding;ligase activity;ligase activity, forming carbon-nitrogen bonds;metal ion binding;nucleic acid binding;regulatory region DNA binding;regul	BRCA1-BARD1 complex;cell part;centrosome;chromosome;condensed chromosome;condensed nuclear chromosome;cytoplasm;cytoplasmic part;cytoskeletal part;intracellular non-membrane-bounded organelle;intracellular organelle;intracellular organelle part;intracellu	Ubiquitin mediated proteolysis	1	89.466	1;2	IQGHTSFGEGDIMERSAVFNGSILRRESSRS
>sp|P16045|LEG1_MOUSE Galectin-1 OS=Mus musculus GN=Lgals1 PE=1 SV=3	P16045	Galectin-1	Lgals1	S	8	0.94691	1	1.5369	2	1.222	3			apoptosis;B cell activation;B cell activation involved in immune response;B cell differentiation;biological adhesion;biological regulation;carbohydrate homeostasis;cell activation;cell activation involved in immune response;cell adhesion;cell death;cell d	binding;carbohydrate binding;disaccharide binding;galactose binding;galactoside binding;lactose binding;molecular transducer activity;monosaccharide binding;protein binding;signal transducer activity;sugar binding	cell part;cell surface;cytoplasm;extracellular matrix;extracellular region part;extracellular space;intracellular membrane-bounded organelle;intracellular organelle;intracellular part;membrane-bounded organelle;nucleus;organelle;proteinaceous extracellula		1	82.5604	1	________MACGLVASNLNLKPGECLKVRGE
>sp|P0CB42|ALKB1_MOUSE Alkylated DNA repair protein alkB homolog 1 OS=Mus musculus GN=Alkbh1 PE=1 SV=1	P0CB42	Alkylated DNA repair protein alkB homolog 1	Alkbh1	S	378			1.53315	3	0.90853	1		Casein kinase I substrate motif;Cdc2 kinase substrate motif;CDK kinase substrate motif;CDK1,2,4,6 kinase substrate motif;ERK1,2 kinase substrate motif;GSK-3, ERK1, ERK2, CDK5 substrate motif;WW domain binding motif	anatomical structure development;biological regulation;catabolic process;cell differentiation;cell migration;cell motility;cell projection organization;cellular catabolic process;cellular component movement;cellular component organization;cellular compone	binding;carbon-oxygen lyase activity;catalytic activity;cation binding;chemoattractant activity;dioxygenase activity;DNA-(apurinic or apyrimidinic site) lyase activity;ferrous iron binding;ion binding;iron ion binding;lyase activity;metal ion binding;meth	cell part;chromatin;chromosomal part;cytoplasmic part;euchromatin;intracellular membrane-bounded organelle;intracellular organelle;intracellular organelle part;intracellular part;membrane-bounded organelle;mitochondrion;nuclear chromatin;nuclear chromosom		1	84.1066	1	RDIAADGLCHLHDPNSPVKRKRLNPNS____
>sp|Q9WU84|CCS_MOUSE Copper chaperone for superoxide dismutase OS=Mus musculus GN=Ccs PE=2 SV=1	Q9WU84	Copper chaperone for superoxide dismutase	Ccs	S	267			1.53313	3	0.84786	2		14-3-3 domain binding motif;b-Adrenergic Receptor kinase substrate motif;Calmodulin-dependent protein kinase II substrate motif;G protein-coupled receptor kinase 1 substrate motif;PKA kinase substrate motif;PKC epsilon kinase substrate motif;PKC kinase su	biological regulation;cation transport;cellular metabolic process;cellular process;cellular response to chemical stimulus;cellular response to oxidative stress;cellular response to oxygen radical;cellular response to reactive oxygen species;cellular respo	antioxidant activity;binding;catalytic activity;cation binding;copper ion binding;ion binding;metal ion binding;oxidoreductase activity;oxidoreductase activity, acting on superoxide radicals as acceptor;superoxide dismutase activity;transition metal ion b	cell part;cytoplasm;intracellular membrane-bounded organelle;intracellular organelle;intracellular part;membrane-bounded organelle;nucleus;organelle	Amyotrophic lateral sclerosis (ALS)	1	96.0589	1	WEERGRPIAGQGRKDSAQPPAHL________
>sp|Q9ESL4|MLTK_MOUSE Mitogen-activated protein kinase kinase kinase MLT OS=Mus musculus GN=Zak PE=1 SV=1	Q9ESL4	Mitogen-activated protein kinase kinase kinase MLT	Mltk	S	654			1.5288	3		0		Casein kinase II substrate motif;G protein-coupled receptor kinase 1 substrate motif;GSK3 kinase substrate motif;MAPKAPK2 kinase substrate motif;PKA kinase substrate motif;PKC kinase substrate motif;Pyruvate dehydrogenase kinase substrate motif	activation of JUN kinase activity;activation of MAPK activity;activation of MAPKK activity;activation of protein kinase activity;biological regulation;cell cycle arrest;cell cycle checkpoint;cell cycle process;cellular component organization;cellular comp	adenyl nucleotide binding;adenyl ribonucleotide binding;ATP binding;binding;catalytic activity;cation binding;ion binding;kinase activity;magnesium ion binding;MAP kinase kinase kinase activity;metal ion binding;molecular transducer activity;nucleotide bi	cell part;cytoplasm;intracellular membrane-bounded organelle;intracellular organelle;intracellular part;membrane-bounded organelle;nucleus;organelle	MAPK signaling pathway;Tight junction	0.833819	7.1155	1	PTQYGLSRNFSSLNLSSRDSGFSSLNDSSSE
>sp|Q99MR1|PERQ1_MOUSE PERQ amino acid-rich with GYF domain-containing protein 1 OS=Mus musculus GN=Gigyf1 PE=1 SV=2	Q99MR1	PERQ amino acid-rich with GYF domain-containing protein 1	Gigyf1	S	445			1.52707	3		0		Casein kinase II substrate motif;MDC1 BRCT domain binding motif;Plk1 kinase substrate motif;Plk1 PBD domain binding motif	biological regulation;cell surface receptor linked signaling pathway;cellular process;cellular response to stimulus;enzyme linked receptor protein signaling pathway;insulin-like growth factor receptor signaling pathway;regulation of biological process;reg	binding;protein binding			0.939991	12.9672	1	LQQEAEKLVASLQDSSLEEEQFTAAMQTQGL
>sp|Q9D0E1-2|HNRPM_MOUSE Isoform 2 of Heterogeneous nuclear ribonucleoprotein M OS=Mus musculus GN=Hnrnpm;>sp|Q9D0E1|HNRPM_MOUSE Heterogeneous nuclear ribonucleoprotein M OS=Mus musculus GN=Hnrnpm PE=1 SV=3	Q9D0E1-2	Heterogeneous nuclear ribonucleoprotein M	Hnrnpm	S	413;452			1.52685	2	0.821707	3		Casein kinase II substrate motif;MDC1 BRCT domain binding motif;Plk1 PBD domain binding motif	alternative nuclear mRNA splicing, via spliceosome;cellular macromolecule metabolic process;cellular metabolic process;cellular nitrogen compound metabolic process;cellular process;macromolecule metabolic process;metabolic process;mRNA metabolic process;m	binding;nucleic acid binding;nucleotide binding;RNA binding	catalytic step 2 spliceosome;cell part;intracellular organelle part;intracellular part;macromolecular complex;nuclear body;nuclear matrix;nuclear part;nucleoplasm part;organelle part;paraspeckles;ribonucleoprotein complex;spliceosomal complex	Spliceosome	0.992504	21.2192	1	GLVMDRMGSVERMGSSIERMGPLGLDHMASS
>sp|P97292|HRH2_MOUSE Histamine H2 receptor OS=Mus musculus GN=Hrh2 PE=2 SV=2	P97292	Histamine H2 receptor	Hrh2	S	321	1.163	1	1.52407	3	1.3734	1		Casein kinase II substrate motif	acid secretion;anatomical structure development;anatomical structure morphogenesis;associative learning;behavior;biological regulation;cell morphogenesis;cell morphogenesis involved in differentiation;cellular component morphogenesis;cellular component or	G-protein coupled amine receptor activity;G-protein coupled receptor activity;histamine receptor activity;molecular transducer activity;receptor activity;signal transducer activity;signaling receptor activity;transmembrane signaling receptor activity	cell part;integral to membrane;intrinsic to membrane;membrane;membrane part;plasma membrane	Calcium signaling pathway;Gastric acid secretion;Neuroactive ligand-receptor interaction	0.999955	43.4447	1	LASHNSHKTSLRLNNSLLSRSQSREGRWQEE
>sp|Q8CDC7|ZBTB9_MOUSE Zinc finger and BTB domain-containing protein 9 OS=Mus musculus GN=Zbtb9 PE=2 SV=1	Q8CDC7	Zinc finger and BTB domain-containing protein 9	Zbtb9	S	171	0.974337	3	1.52355	3	1.27107	3			biological regulation;biosynthetic process;cellular biosynthetic process;cellular macromolecule biosynthetic process;cellular macromolecule metabolic process;cellular metabolic process;cellular nitrogen compound metabolic process;cellular process;macromol	binding;cation binding;DNA binding;ion binding;metal ion binding;nucleic acid binding	cell part;cytoplasmic part;intracellular membrane-bounded organelle;intracellular non-membrane-bounded organelle;intracellular organelle;intracellular organelle part;intracellular part;membrane-bounded organelle;mitochondrion;non-membrane-bounded organell		0.922883	10.78	1	LTLISTTSSGGWCIRSSPFQNPVRSSASTEN
>sp|Q8BT07|CEP55_MOUSE Centrosomal protein of 55 kDa OS=Mus musculus GN=Cep55 PE=1 SV=2;>sp|Q8BT07-2|CEP55_MOUSE Isoform 2 of Centrosomal protein of 55 kDa OS=Mus musculus GN=Cep55	Q8BT07	Centrosomal protein of 55 kDa	Cep55	S	434;433	0.879513	3	1.51795	2	1.55127	3		b-Adrenergic Receptor kinase substrate motif;Casein kinase II substrate motif	cell cycle cytokinesis;cell cycle phase;cell cycle process;cellular component organization;cellular component organization at cellular level;cellular component organization or biogenesis;cellular component organization or biogenesis at cellular level;cell	binding;protein binding	cell division site part;cell part;centriole;cleavage furrow;cytoplasmic part;cytoskeletal part;extracellular region part;intercellular bridge;intracellular non-membrane-bounded organelle;intracellular organelle;intracellular organelle part;intracellular p		1	85.0595	1	VKATSPKSPSAALNDSLVECPKCSVQYPATE
>sp|P57725|SAMN1_MOUSE SAM domain-containing protein SAMSN-1 OS=Mus musculus GN=Samsn1 PE=1 SV=2	P57725	SAM domain-containing protein SAMSN-1	Samsn1	S	90	1.33447	3	1.51783	3	0.669497	3		Casein kinase II substrate motif;G protein-coupled receptor kinase 1 substrate motif;PKA kinase substrate motif;PKC kinase substrate motif	biological regulation;negative regulation of adaptive immune response;negative regulation of B cell activation;negative regulation of biological process;negative regulation of cell activation;negative regulation of cellular metabolic process;negative regu		cell part;cell projection;cytoplasm;cytoplasmic part;cytosol;intracellular membrane-bounded organelle;intracellular organelle;intracellular part;membrane-bounded organelle;nucleus;organelle;ruffle		1	81.3225	1;2	WTMKKKVGKKYIKALSEEKEEESGEEALPYR
>sp|Q8CDG3|VCIP1_MOUSE Deubiquitinating protein VCIP135 OS=Mus musculus GN=Vcpip1 PE=2 SV=1	Q8CDG3	Deubiquitinating protein VCIP135	Vcpip1	S	996			1.5178	2	0.91885	3		b-Adrenergic Receptor kinase substrate motif;Casein kinase II substrate motif;PKA kinase substrate motif;PKC kinase substrate motif	cell cycle phase;cell cycle process;cellular component assembly;cellular component assembly at cellular level;cellular component organization;cellular component organization at cellular level;cellular component organization or biogenesis;cellular componen	catalytic activity;cysteine-type peptidase activity;hydrolase activity;peptidase activity;peptidase activity, acting on L-amino acid peptides;small conjugating protein-specific protease activity;ubiquitin-specific protease activity	cell part;cytoplasmic part;endoplasmic reticulum;Golgi apparatus part;Golgi stack;intracellular membrane-bounded organelle;intracellular organelle;intracellular organelle part;intracellular part;membrane-bounded organelle;organelle;organelle part		0.964375	14.635	1;2	AVSQVRAEATTRSRESSPSHGLLKLGSGGVV
>sp|Q64127-2|TIF1A_MOUSE Isoform Short of Transcription intermediary factor 1-alpha OS=Mus musculus GN=Trim24;>sp|Q64127|TIF1A_MOUSE Transcription intermediary factor 1-alpha OS=Mus musculus GN=Trim24 PE=1 SV=1	Q64127-2	Transcription intermediary factor 1-alpha	Trim24	S	735;769			1.51675	3		0		ATM kinase substrate motif;Casein kinase II substrate motif;DNA dependent Protein kinase substrate motif;G protein-coupled receptor kinase 1 substrate motif;MDC1 BRCT domain binding motif;Plk1 PBD domain binding motif	biological regulation;biosynthetic process;calcium ion homeostasis;catabolic process;cation homeostasis;cellular biosynthetic process;cellular macromolecule biosynthetic process;cellular macromolecule metabolic process;cellular metabolic process;cellular	acid-amino acid ligase activity;binding;catalytic activity;cation binding;chromatin binding;DNA binding;estrogen response element binding;histone acetyl-lysine binding;histone binding;ion binding;kinase activity;ligand-dependent nuclear receptor binding;l	cell part;chromatin;chromosomal part;cytoplasm;euchromatin;intracellular membrane-bounded organelle;intracellular organelle;intracellular organelle part;intracellular part;membrane-bounded organelle;nuclear chromatin;nuclear chromosome part;nuclear euchro		0.807497	9.33916	1	TNYPRSILTSLLLNSSQSSASEETVLRSDAP
>sp|P53995|APC1_MOUSE Anaphase-promoting complex subunit 1 OS=Mus musculus GN=Anapc1 PE=2 SV=2	P53995	Anaphase-promoting complex subunit 1	Anapc1	T	530			1.51625	2	1.23945	2		Calmodulin-dependent protein kinase II substrate motif;Calmodulin-dependent protein kinase IV substrate motif;Casein kinase II substrate motif;Chk1 kinase substrate motif;ERK1,2 kinase substrate motif;GSK3, Erk1, Erk2 and CDK5 kinase motif;GSK-3, ERK1, ER	cell cycle phase;cell cycle process;cellular component organization;cellular component organization at cellular level;cellular component organization or biogenesis;cellular component organization or biogenesis at cellular level;cellular macromolecule meta	binding;protein binding	anaphase-promoting complex;cell part;cullin-RING ubiquitin ligase complex;intracellular membrane-bounded organelle;intracellular organelle;intracellular organelle part;intracellular part;macromolecular complex;membrane-bounded organelle;nuclear part;nucle	Cell cycle;Cell cycle - yeast;Meiosis - yeast;Oocyte meiosis;Progesterone-mediated oocyte maturation;Ubiquitin mediated proteolysis	0.991138	22.1075	1	PAPSLTMSNMMPRPSTPLDGVGTPKPLSKLL
>sp|Q61609|S20A1_MOUSE Sodium-dependent phosphate transporter 1 OS=Mus musculus GN=Slc20a1 PE=1 SV=1	Q61609	Sodium-dependent phosphate transporter 1	Slc20a1	S	420	0.84691	2	1.51455	3	0.781545	2		14-3-3 domain binding motif;Calmodulin-dependent protein kinase II alpha substrate motif;Calmodulin-dependent protein kinase II substrate motif;Calmodulin-dependent protein kinase IV substrate motif;Casein kinase II substrate motif;Chk1 kinase substrate m	biological regulation;positive regulation of biological process;positive regulation of cell communication;positive regulation of cellular process;positive regulation of I-kappaB kinase/NF-kappaB cascade;positive regulation of intracellular protein kinase	active transmembrane transporter activity;anion transmembrane transporter activity;anion:cation symporter activity;cation transmembrane transporter activity;high affinity inorganic phosphate:sodium symporter activity;inorganic anion transmembrane transpor	cell part;integral to membrane;intrinsic to membrane;membrane;membrane part;plasma membrane		0.987938	24.8031	1	DCMGDSGDKPLRRNNSYTSYTMAICGMPLDS
>sp|Q08943|SSRP1_MOUSE FACT complex subunit SSRP1 OS=Mus musculus GN=Ssrp1 PE=1 SV=2;>sp|Q08943-2|SSRP1_MOUSE Isoform 2 of FACT complex subunit SSRP1 OS=Mus musculus GN=Ssrp1	Q08943	FACT complex subunit SSRP1	Ssrp1	S	659;664	1.16323	3	1.5137	3	0.74153	3		b-Adrenergic Receptor kinase substrate motif;Casein kinase II substrate motif;PKA kinase substrate motif;PKC kinase substrate motif	biological regulation;biosynthetic process;cellular biosynthetic process;cellular macromolecule biosynthetic process;cellular macromolecule metabolic process;cellular metabolic process;cellular nitrogen compound metabolic process;cellular process;cellular	binding;chromatin binding;DNA binding;nucleic acid binding	cell part;chromosome;cytoplasm;intracellular non-membrane-bounded organelle;intracellular organelle;intracellular organelle part;intracellular part;non-membrane-bounded organelle;nuclear part;nucleolus;organelle;organelle part		0.999956	44.6991	1	SRGSSSKSSSRQLSDSFKSKEFVSSDESSSG
>sp|P59110|SENP1_MOUSE Sentrin-specific protease 1 OS=Mus musculus GN=Senp1 PE=2 SV=1	P59110	Sentrin-specific protease 1	Senp1	S	57	1.08897	3	1.5093	3	0.78933	1		Casein kinase II substrate motif;G protein-coupled receptor kinase 1 substrate motif;GSK3 kinase substrate motif	activation of caspase activity;biological regulation;cellular macromolecule metabolic process;cellular metabolic process;cellular process;cellular protein metabolic process;developmental process;macromolecule metabolic process;macromolecule modification;m	binding;catalytic activity;cysteine-type peptidase activity;hydrolase activity;peptidase activity;peptidase activity, acting on L-amino acid peptides;protein binding;small conjugating protein-specific protease activity;SUMO-specific protease activity	cell part;cytoplasm;intracellular membrane-bounded organelle;intracellular organelle;intracellular part;membrane-bounded organelle;nucleus;organelle		0.999915	40.717	1	SDQQSLPFRQGTLDGSFTCSTRSPAYRPDYH
>sp|Q9Z1X4-2|ILF3_MOUSE Isoform 2 of Interleukin enhancer-binding factor 3 OS=Mus musculus GN=Ilf3;>sp|Q9Z1X4|ILF3_MOUSE Interleukin enhancer-binding factor 3 OS=Mus musculus GN=Ilf3 PE=1 SV=2;>sp|Q9Z1X4-3|ILF3_MOUSE Isoform 3 of Interleukin enhancer-bind	Q9Z1X4-2	Interleukin enhancer-binding factor 3	Ilf3	S	203;190;203	0.86619	1	1.50722	3	1.09715	2		Casein kinase I substrate motif;Casein kinase II substrate motif;G protein-coupled receptor kinase 1 substrate motif;Pyruvate dehydrogenase kinase substrate motif	biological regulation;biosynthetic process;cellular biosynthetic process;cellular macromolecule biosynthetic process;cellular macromolecule metabolic process;cellular metabolic process;cellular nitrogen compound metabolic process;cellular process;cellular	binding;DNA binding;double-stranded RNA binding;nucleic acid binding;RNA binding	cell part;cytoplasm;cytoplasmic part;intracellular membrane-bounded organelle;intracellular non-membrane-bounded organelle;intracellular organelle;intracellular organelle part;intracellular part;macromolecular complex;membrane-bounded organelle;mitochondr		0.999951	43.1417	1	VVREEMEKVLAGETLSVNDPPDVLDRQKCLA
>sp|Q8CB62|CNTRB_MOUSE Centrobin OS=Mus musculus GN=Cntrob PE=2 SV=2	Q8CB62	Centrobin	Cntrob	S	79	1.4646	1	1.5056	3	0.83989	1		Casein kinase II substrate motif	cell cycle process;cellular component organization;cellular component organization at cellular level;cellular component organization or biogenesis;cellular component organization or biogenesis at cellular level;cellular process;centriole replication;centr		cell part;centriole;cytoplasmic part;cytoskeletal part;intracellular non-membrane-bounded organelle;intracellular organelle;intracellular organelle part;intracellular part;microtubule organizing center part;non-membrane-bounded organelle;organelle;organel		0.999935	41.8548	1	PPNEGLDSLAQELSRSLSVGLENNLKKKDGS
>sp|Q61029|LAP2B_MOUSE Lamina-associated polypeptide 2, isoforms beta/delta/epsilon/gamma OS=Mus musculus GN=Tmpo PE=1 SV=4;>sp|Q61029-3|LAP2B_MOUSE Isoform Epsilon of Lamina-associated polypeptide 2, isoforms beta/delta/epsilon/gamma OS=Mus musculus GN=T	Q61029	Lamina-associated polypeptide 2, isoforms beta/delta/epsilon/gamma	Tmpo	S	264;224	1.0585	1	1.50283	3	0.994427	3		ATM kinase substrate motif;DNA dependent Protein kinase substrate motif	biological regulation;regulation of biological process;regulation of biosynthetic process;regulation of cellular biosynthetic process;regulation of cellular macromolecule biosynthetic process;regulation of cellular metabolic process;regulation of cellular	binding;DNA binding;nucleic acid binding;protein binding	cell part;chromatin;chromosomal part;envelope;integral to membrane;intracellular membrane-bounded organelle;intracellular organelle;intracellular organelle part;intracellular part;intrinsic to membrane;membrane;membrane part;membrane-bounded organelle;nuc		0.999093	30.4177	1	STRGSRRTPRKRVETSQHFRIDGAVISESTP
>sp|Q62311|TAF6_MOUSE Transcription initiation factor TFIID subunit 6 OS=Mus musculus GN=Taf6 PE=2 SV=1	Q62311	Transcription initiation factor TFIID subunit 6	Taf6	T	120			1.50219	3		0		GSK-3, ERK1, ERK2, CDK5 substrate motif;WW domain binding motif	biological regulation;biosynthetic process;cellular biosynthetic process;cellular macromolecule metabolic process;cellular metabolic process;cellular nitrogen compound metabolic process;cellular process;macromolecule metabolic process;metabolic process;ne	binding;DNA binding;nucleic acid binding;nucleic acid binding transcription factor activity;protein binding;sequence-specific DNA binding transcription factor activity	cell part;cytoplasm;histone acetyltransferase complex;histone methyltransferase complex;intracellular membrane-bounded organelle;intracellular organelle;intracellular organelle part;intracellular part;macromolecular complex;membrane-bounded organelle;meth	Basal transcription factors	0.999996	53.5518	1	YFYEEKEVDLSDIINTPLPRVPLDVCLKAHW
>sp|Q80SX8-2|PIF1_MOUSE Isoform 2 of ATP-dependent DNA helicase PIF1 OS=Mus musculus GN=Pif1;>sp|Q80SX8|PIF1_MOUSE ATP-dependent DNA helicase PIF1 OS=Mus musculus GN=Pif1 PE=1 SV=2;>sp|Q80SX8-3|PIF1_MOUSE Isoform 3 of ATP-dependent DNA helicase PIF1 OS=Mu	Q80SX8-2	ATP-dependent DNA helicase PIF1	Pif1	S	164;164;98			1.50184	3	1.18453	3		ERK1,2 kinase substrate motif;G protein-coupled receptor kinase 1 substrate motif;GSK-3, ERK1, ERK2, CDK5 substrate motif;WW domain binding motif	anatomical structure homeostasis;biological regulation;cellular component organization;cellular component organization at cellular level;cellular component organization or biogenesis;cellular component organization or biogenesis at cellular level;cellular	5'-3' DNA helicase activity;5'-3' DNA/RNA helicase activity;adenyl nucleotide binding;adenyl ribonucleotide binding;ATP binding;ATPase activity;ATPase activity, coupled;ATP-dependent 5'-3' DNA helicase activity;ATP-dependent 5'-3' DNA/RNA helicase activit	cell part;chromosomal part;chromosome, telomeric region;cytoplasmic part;intracellular membrane-bounded organelle;intracellular organelle;intracellular organelle part;intracellular part;membrane-bounded organelle;mitochondrion;nuclear chromosome part;nucl		0.999999	61.8277	1	RAQLLGPRPRDFVTISPVQPEELQRAAATKA
>sp|Q8K4L3|SVIL_MOUSE Supervillin OS=Mus musculus GN=Svil PE=1 SV=1	Q8K4L3	Supervillin	Svil	S	857	1.02361	3	1.4946	1	1.07617	3		14-3-3 domain binding motif;Calmodulin-dependent protein kinase II substrate motif;MAPKAPK2 kinase substrate motif;Phosphorylase kinase substrate motif;PKA kinase substrate motif;PKC epsilon kinase substrate motif;PKC kinase substrate motif	anatomical structure development;cellular component organization;cellular component organization at cellular level;cellular component organization or biogenesis;cellular component organization or biogenesis at cellular level;cellular process;cytoskeleton		cell junction;cell part;cell projection;contractile fiber part;costamere;cytoplasmic part;cytoskeletal part;intracellular membrane-bounded organelle;intracellular non-membrane-bounded organelle;intracellular organelle;intracellular organelle part;intracel		1	82.4874	1	ASAVAPTYAGDLRKLSVDNNTSATDYKSPPA
>sp|Q3UGC7|EI3JA_MOUSE Eukaryotic translation initiation factor 3 subunit J-A OS=Mus musculus GN=Eif3j1 PE=2 SV=1;>sp|Q66JS6|EI3JB_MOUSE Eukaryotic translation initiation factor 3 subunit J-B OS=Mus musculus GN=Eif3j2 PE=1 SV=1	Q3UGC7	Eukaryotic translation initiation factor 3 subunit J-A;Eukaryotic translation initiation factor 3 subunit J-B	Eif3j1;Eif3j2	S	130;132			1.49365	3	1.12323	3		b-Adrenergic Receptor kinase substrate motif;Casein kinase II substrate motif	biological regulation;cellular component assembly;cellular component assembly at cellular level;cellular component organization;cellular component organization at cellular level;cellular component organization or biogenesis;cellular component organization	binding;nucleic acid binding;RNA binding;translation factor activity, nucleic acid binding;translation initiation factor activity	cell part;cytoplasmic part;eukaryotic 43S preinitiation complex;eukaryotic 48S preinitiation complex;eukaryotic translation initiation factor 3 complex;intracellular part;macromolecular complex;protein complex;ribonucleoprotein complex;translation preinit	RNA transport	1	117.131	1	EQLADKLRLKKLQEESDLELAKETFGVNNTV
>sp|Q80VW7|AKNA_MOUSE AT-hook-containing transcription factor OS=Mus musculus GN=Akna PE=2 SV=1;>sp|Q80VW7-3|AKNA_MOUSE Isoform 3 of AT-hook-containing transcription factor OS=Mus musculus GN=Akna;>sp|Q80VW7-4|AKNA_MOUSE Isoform 4 of AT-hook-containing tr	Q80VW7	AT-hook-containing transcription factor	Akna	T	838;838;689	1.0017	1	1.49	1	1.30641	3		Casein kinase I substrate motif;GSK-3, ERK1, ERK2, CDK5 substrate motif;WW domain binding motif	biological regulation;biosynthetic process;cellular biosynthetic process;cellular macromolecule biosynthetic process;cellular macromolecule metabolic process;cellular metabolic process;cellular nitrogen compound metabolic process;cellular process;macromol	binding;DNA binding;nucleic acid binding	cell part;intracellular membrane-bounded organelle;intracellular organelle;intracellular part;membrane-bounded organelle;nucleus;organelle		0.997154	25.4458	1	MKSPDFRPSMARDTYTPVLDTAEVAQRGTKA
>sp|Q4FJU9|TMM40_MOUSE Transmembrane protein 40 OS=Mus musculus GN=Tmem40 PE=2 SV=1	Q4FJU9	Transmembrane protein 40	Tmem40	S	129	0.848937	3	1.4896	1	1.01964	3		14-3-3 domain binding motif;Calmodulin-dependent protein kinase II substrate motif;Calmodulin-dependent protein kinase IV substrate motif;Casein kinase II substrate motif;Chk1 kinase substrate motif;MAPKAPK1 kinase substrate motif;PAK2 kinase substrate mo			cell part;integral to membrane;intrinsic to membrane;membrane part		0.999992	51.2141	1	GEMVPTGESGLRRRGSGSAEGEVEASQLRRL
>sp|Q6TXD4|DNMBP_MOUSE Dynamin-binding protein OS=Mus musculus GN=Dnmbp PE=1 SV=2	Q6TXD4	Dynamin-binding protein	Dnmbp	S	480			1.4888	1		0		14-3-3 domain binding motif;Calmodulin-dependent protein kinase II alpha substrate motif;Calmodulin-dependent protein kinase II substrate motif;Calmodulin-dependent protein kinase IV substrate motif;Casein kinase II substrate motif;Chk1 kinase substrate m	biological regulation;cellular process;cellular response to stimulus;intracellular signal transduction;regulation of biological process;regulation of cellular process;response to stimulus;signal transduction	binding;enzyme regulator activity;GTPase regulator activity;guanyl-nucleotide exchange factor activity;nucleoside-triphosphatase regulator activity;protein binding;Ras guanyl-nucleotide exchange factor activity;Rho guanyl-nucleotide exchange factor activi	cell junction;cell part;cytoplasmic part;cytoskeleton;Golgi apparatus part;Golgi stack;intracellular non-membrane-bounded organelle;intracellular organelle;intracellular organelle part;intracellular part;non-membrane-bounded organelle;organelle;organelle		0.996838	25.0125	1	GWSFQKPASHLQRASSLTASRLDRPSHFCHP
>sp|O08579|EMD_MOUSE Emerin OS=Mus musculus GN=Emd PE=1 SV=1	O08579	Emerin	Emd	T	123			1.4881	1	1.0234	1			biological regulation;cell differentiation;cellular developmental process;cellular process;cellular response to chemical stimulus;cellular response to growth factor stimulus;cellular response to organic substance;cellular response to stimulus;developmenta	binding;protein binding	cell part;cytoplasmic part;cytoskeletal part;endoplasmic reticulum;envelope;integral to membrane;intracellular membrane-bounded organelle;intracellular organelle;intracellular organelle part;intracellular part;intrinsic to membrane;macromolecular complex;	Arrhythmogenic right ventricular cardiomyopathy (ARVC);Dilated cardiomyopathy;Hypertrophic cardiomyopathy (HCM)	0.851968	10.2722	1	EPESVGMSKSFRQPGTSLVDADTFHHQVRDD
>sp|Q9CR25|DPH2_MOUSE Diphthamide biosynthesis protein 2 OS=Mus musculus GN=Dph2 PE=1 SV=1	Q9CR25	Diphthamide biosynthesis protein 2	Dph2	T	467			1.4868	2		0		Cdc2 kinase substrate motif;CDK1,2,4,6 kinase substrate motif;CDK5 kinase substrate motif;GSK-3, ERK1, ERK2, CDK5 substrate motif;WW domain binding motif	biosynthetic process;cellular biosynthetic process;cellular macromolecule metabolic process;cellular metabolic process;cellular process;cellular protein metabolic process;macromolecule metabolic process;macromolecule modification;metabolic process;peptidy	binding;protein binding	cell part;cytoplasm;intracellular part		1	95.1953	1	LSSRNWQGLEPRLGQTPVKEAVRGRRGIAIA
>sp|Q6PIU9|YJ005_MOUSE Uncharacterized protein FLJ45252 homolog OS=Mus musculus PE=1 SV=2	Q6PIU9	Uncharacterized protein FLJ45252 homolog		S	174			1.4857	1		0		Calmodulin-dependent protein kinase II substrate motif;Casein kinase II substrate motif;PKA kinase substrate motif;PKC kinase substrate motif					0.998657	32.1868	1	DEVDVFSRAPFTKKRSMEEFLAVQGSSQDLP
>sp|Q03347-3|RUNX1_MOUSE Isoform 3 of Runt-related transcription factor 1 OS=Mus musculus GN=Runx1;>sp|Q03347-5|RUNX1_MOUSE Isoform 5 of Runt-related transcription factor 1 OS=Mus musculus GN=Runx1;>sp|Q03347-2|RUNX1_MOUSE Isoform 2 of Runt-related transc	Q03347-3	Runt-related transcription factor 1	Runx1	T	14;14;14;14;28			1.4853	1	1.0796	3		Calmodulin-dependent protein kinase II substrate motif;Casein kinase II substrate motif;G protein-coupled receptor kinase 1 substrate motif;GSK-3, ERK1, ERK2, CDK5 substrate motif;MAPKAPK2 kinase substrate motif;PAK2 kinase substrate motif;PKA kinase subs	anatomical structure development;anatomical structure morphogenesis;behavior;behavioral response to pain;biological regulation;biosynthetic process;cell development;cell differentiation;cellular biosynthetic process;cellular developmental process;cellular	adenyl nucleotide binding;adenyl ribonucleotide binding;ATP binding;binding;DNA binding;nucleic acid binding;nucleic acid binding transcription factor activity;nucleotide binding;protein binding;purine nucleotide binding;purine ribonucleoside triphosphate	basement membrane;cell part;extracellular matrix part;extracellular region part;intracellular membrane-bounded organelle;intracellular organelle;intracellular part;membrane-bounded organelle;nucleus;organelle		0.999948	43.7192	2	__MRIPVDASTSRRFTPPSTALSPGKMSEAL
>sp|Q7TME2|SPAG5_MOUSE Sperm-associated antigen 5 OS=Mus musculus GN=Spag5 PE=2 SV=1	Q7TME2	Sperm-associated antigen 5	Spag5	S	14			1.4852	1	0.88773	2		Cdc2 kinase substrate motif;CDK kinase substrate motif;CDK1,2,4,6 kinase substrate motif;DNA dependent Protein kinase substrate motif;ERK1,2 kinase substrate motif;GSK-3, ERK1, ERK2, CDK5 substrate motif;WW domain binding motif	biological regulation;cell cycle process;cellular component organization;cellular component organization at cellular level;cellular component organization or biogenesis;cellular component organization or biogenesis at cellular level;cellular process;chrom	binding;cytoskeletal protein binding;microtubule binding;protein binding;tubulin binding	cell part;chromosomal part;condensed chromosome kinetochore;cytoplasm;cytoplasmic part;cytoskeletal part;intracellular membrane-bounded organelle;intracellular non-membrane-bounded organelle;intracellular organelle;intracellular organelle part;intracellul		0.999803	37.0656	1	__MWRVKTLNLGLSPSPQKGKPAMSTPLREL
>sp|O35691|PININ_MOUSE Pinin OS=Mus musculus GN=Pnn PE=1 SV=4	O35691	Pinin	Pnn	S	48			1.4848	3		0			biological regulation;biosynthetic process;cellular biosynthetic process;cellular macromolecule biosynthetic process;cellular macromolecule metabolic process;cellular metabolic process;cellular nitrogen compound metabolic process;cellular process;macromol	binding;DNA binding;nucleic acid binding	anchoring junction;cell junction;cell part;cell-cell junction;cytoplasm;desmosome;intracellular organelle part;intracellular part;macromolecular complex;nuclear body;nuclear part;nuclear speck;nucleoplasm part;organelle part;ribonucleoprotein complex;spli	mRNA surveillance pathway;RNA transport	1	76.7593	1	DPNDVRPIQARLLALSGPGGGRGRGSLLLRR
>sp|Q8K0Q5|RHG18_MOUSE Rho GTPase-activating protein 18 OS=Mus musculus GN=Arhgap18 PE=2 SV=1	Q8K0Q5	Rho GTPase-activating protein 18	Arhgap18	T	156			1.4831	2		0		PKA kinase substrate motif;PKC kinase substrate motif	biological regulation;cellular process;cellular response to stimulus;regulation of biological process;regulation of cellular process;response to stimulus;signal transduction	enzyme activator activity;enzyme regulator activity;GTPase activator activity;GTPase regulator activity;nucleoside-triphosphatase regulator activity	cell part;intracellular		0.995784	23.7493	1	TQAAAVQKRVETVSQTLRKKNKQHHIRDVRD
>sp|Q99N50-2|SYTL2_MOUSE Isoform 2 of Synaptotagmin-like protein 2 OS=Mus musculus GN=Sytl2;>sp|Q99N50-6|SYTL2_MOUSE Isoform 6 of Synaptotagmin-like protein 2 OS=Mus musculus GN=Sytl2;>sp|Q99N50-7|SYTL2_MOUSE Isoform 7 of Synaptotagmin-like protein 2 OS=M	Q99N50-4	Synaptotagmin-like protein 2	Sytl2	S	991;225;104;185;783;743;772;799;759	1.0964	1	1.4828	2	1.03357	3		Cdc2 kinase substrate motif;CDK kinase substrate motif;CDK1,2,4,6 kinase substrate motif;DNA dependent Protein kinase substrate motif;ERK1,2 kinase substrate motif;GSK-3, ERK1, ERK2, CDK5 substrate motif;WW domain binding motif	biological regulation;cellular process;establishment of localization;establishment of localization in cell;establishment of protein localization;exocytosis;intracellular protein transport;intracellular transport;negative regulation of catalytic activity;n	binding;enzyme binding;neurexin family protein binding;phosphatase binding;protein binding	cell part;cytoplasmic membrane-bounded vesicle;cytoplasmic part;cytoplasmic vesicle;cytoplasmic vesicle membrane;cytoplasmic vesicle part;extrinsic to membrane;extrinsic to plasma membrane;intracellular membrane-bounded organelle;intracellular organelle;i		1	79.2846	1	NRGEMKLALQYVPEPSPGKKLPTTGEVHIWV
>sp|Q80UP8|S20A2_MOUSE Sodium-dependent phosphate transporter 2 OS=Mus musculus GN=Slc20a2 PE=1 SV=2	Q80UP8	Sodium-dependent phosphate transporter 2	Slc20a2	S	385			1.4809	2		0		14-3-3 domain binding motif;Calmodulin-dependent protein kinase II alpha substrate motif;Calmodulin-dependent protein kinase II substrate motif;Calmodulin-dependent protein kinase IV substrate motif;Casein kinase II substrate motif;Chk1 kinase substrate m	anion transport;cation transport;establishment of localization;inorganic anion transport;ion transport;metal ion transport;monovalent inorganic cation transport;phosphate ion transport;sodium ion transport;transport;viral reproduction	active transmembrane transporter activity;anion transmembrane transporter activity;inorganic anion transmembrane transporter activity;inorganic phosphate transmembrane transporter activity;ion transmembrane transporter activity;phosphate ion transmembrane	cell part;integral to membrane;intrinsic to membrane;membrane;membrane part;plasma membrane		0.996644	27.3647	1	KPTQENNYRLLRRNNSYTCYTAAICGMPVHT
>sp|Q61221-2|HIF1A_MOUSE Isoform 2 of Hypoxia-inducible factor 1-alpha OS=Mus musculus GN=Hif1a;>sp|Q61221|HIF1A_MOUSE Hypoxia-inducible factor 1-alpha OS=Mus musculus GN=Hif1a PE=1 SV=3	Q61221-2	Hypoxia-inducible factor 1-alpha	Hif1a	S	450;450			1.48085	3		0		ERK1,2 kinase substrate motif;G protein-coupled receptor kinase 1 substrate motif;GSK3 kinase substrate motif;GSK-3, ERK1, ERK2, CDK5 substrate motif;WW domain binding motif	ameboidal cell migration;anatomical structure development;anatomical structure formation involved in morphogenesis;anatomical structure homeostasis;anatomical structure morphogenesis;angiogenesis;associative learning;axon cargo transport;axon transport of	binding;DNA binding;enzyme binding;histone acetyltransferase binding;histone deacetylase binding;molecular transducer activity;nucleic acid binding;nucleic acid binding transcription factor activity;protein binding;protein binding transcription factor act	cell part;cell projection;cilium;cytoplasmic part;cytosol;intracellular membrane-bounded organelle;intracellular non-membrane-bounded organelle;intracellular organelle;intracellular organelle part;intracellular part;macromolecular complex;membrane-bounded	mTOR signaling pathway;Pathways in cancer;Renal cell carcinoma	0.998917	31.0936	1	MFPSSNEKLNINLAMSPLPSSETPKPLRSSA
>sp|P59325|IF5_MOUSE Eukaryotic translation initiation factor 5 OS=Mus musculus GN=Eif5 PE=1 SV=1	P59325	Eukaryotic translation initiation factor 5	Eif5	S	417			1.4802	3	1.00733	3				binding;GTP binding;guanyl nucleotide binding;guanyl ribonucleotide binding;nucleic acid binding;nucleotide binding;purine nucleotide binding;purine ribonucleoside triphosphate binding;purine ribonucleotide binding;ribonucleotide binding;RNA binding;trans	cell part;cytoplasm;intracellular part	RNA transport	0.999999	60.6502	1	VYSKTASVPKVETVKSDNKDDDIDIDAI___
>sp|Q6PR54|RIF1_MOUSE Telomere-associated protein RIF1 OS=Mus musculus GN=Rif1 PE=1 SV=2;>sp|Q6PR54-3|RIF1_MOUSE Isoform 3 of Telomere-associated protein RIF1 OS=Mus musculus GN=Rif1;>sp|Q6PR54-2|RIF1_MOUSE Isoform 2 of Telomere-associated protein RIF1 OS	Q6PR54	Telomere-associated protein RIF1	Rif1	S	376;383;376			1.48009	2	1.0467	1		DNA dependent Protein kinase substrate motif;ERK1,2 kinase substrate motif;GSK-3, ERK1, ERK2, CDK5 substrate motif;WW domain binding motif	biological regulation;cell cycle;cellular process;cellular response to stimulus;cellular response to stress;developmental process;negative regulation of biological process;negative regulation of cell differentiation;negative regulation of cellular process	binding;protein binding	cell part;chromosomal part;chromosome, telomeric region;cytoplasm;cytoskeletal part;female pronucleus;intracellular membrane-bounded organelle;intracellular non-membrane-bounded organelle;intracellular organelle;intracellular organelle part;intracellular		0.852071	10.8331	1	CVPLIQSTISVDSIPSPQGNSSRGSASPGLS
>sp|Q68FE6|FA65A_MOUSE Protein FAM65A OS=Mus musculus GN=Fam65a PE=1 SV=2	Q68FE6	Protein FAM65A	Fam65a	S	347	0.940723	3	1.47527	3	1.09537	3		Casein kinase II substrate motif;ERK1,2 kinase substrate motif;G protein-coupled receptor kinase 1 substrate motif;GSK-3, ERK1, ERK2, CDK5 substrate motif;Pyruvate dehydrogenase kinase substrate motif;WW domain binding motif			cell part;cytoplasm;intracellular part		0.9991	31.6821	1	NKASTVTKRFSTYSQSPPDTPSLREQAFYNM
>sp|Q920Q2|REV1_MOUSE DNA repair protein REV1 OS=Mus musculus GN=Rev1 PE=1 SV=1	Q920Q2	DNA repair protein REV1	Rev1	S	1082			1.47185	3		0		Cdc2 kinase substrate motif;CDK kinase substrate motif;CDK1,2,4,6 kinase substrate motif;ERK1,2 kinase substrate motif;G protein-coupled receptor kinase 1 substrate motif;Growth associated histone HI kinase substrate motif;GSK3 kinase substrate motif;GSK-	biosynthetic process;cellular biosynthetic process;cellular macromolecule biosynthetic process;cellular macromolecule metabolic process;cellular metabolic process;cellular nitrogen compound metabolic process;cellular process;cellular response to stimulus;	binding;catalytic activity;cation binding;damaged DNA binding;deoxycytidyl transferase activity;DNA binding;DNA polymerase activity;DNA-directed DNA polymerase activity;ion binding;magnesium ion binding;metal ion binding;nucleic acid binding;nucleotidyltr	cell part;intracellular membrane-bounded organelle;intracellular organelle;intracellular part;membrane-bounded organelle;nucleus;organelle		1	91.0646	2	PAMKDKRNKRKNLIGSPRKSPLKNKLLSSPA
>sp|Q920Q2|REV1_MOUSE DNA repair protein REV1 OS=Mus musculus GN=Rev1 PE=1 SV=1	Q920Q2	DNA repair protein REV1	Rev1	S	1086			1.47185	3		0		Cdc2 kinase substrate motif;CDK kinase substrate motif;CDK1,2,4,6 kinase substrate motif;ERK1,2 kinase substrate motif;Growth associated histone HI kinase substrate motif;GSK-3, ERK1, ERK2, CDK5 substrate motif;MAPKAPK2 kinase substrate motif;PKA kinase s	biosynthetic process;cellular biosynthetic process;cellular macromolecule biosynthetic process;cellular macromolecule metabolic process;cellular metabolic process;cellular nitrogen compound metabolic process;cellular process;cellular response to stimulus;	binding;catalytic activity;cation binding;damaged DNA binding;deoxycytidyl transferase activity;DNA binding;DNA polymerase activity;DNA-directed DNA polymerase activity;ion binding;magnesium ion binding;metal ion binding;nucleic acid binding;nucleotidyltr	cell part;intracellular membrane-bounded organelle;intracellular organelle;intracellular part;membrane-bounded organelle;nucleus;organelle		1	91.0646	2	DKRNKRKNLIGSPRKSPLKNKLLSSPAKTLP
>sp|Q8CJF7|ELYS_MOUSE Protein ELYS OS=Mus musculus GN=Ahctf1 PE=1 SV=1	Q8CJF7	Protein ELYS	Ahctf1	S	1150			1.4713	2		0		G protein-coupled receptor kinase 1 substrate motif;GSK3 kinase substrate motif;MDC1 BRCT domain binding motif;Plk1 PBD domain binding motif	anatomical structure development;biological regulation;biosynthetic process;cell cycle phase;cell cycle process;cellular biosynthetic process;cellular component assembly;cellular component assembly at cellular level;cellular component organization;cellula	binding;DNA binding;nucleic acid binding;nucleic acid binding transcription factor activity;sequence-specific DNA binding transcription factor activity	cell part;chromatin;chromosomal part;condensed chromosome kinetochore;cytoplasm;intracellular membrane-bounded organelle;intracellular non-membrane-bounded organelle;intracellular organelle;intracellular organelle part;intracellular part;kinetochore;macro		0.892257	9.43028	1	IQQSPTRSPLCLLSSSLPLSSQFKRPHQNTS
>sp|Q61029|LAP2B_MOUSE Lamina-associated polypeptide 2, isoforms beta/delta/epsilon/gamma OS=Mus musculus GN=Tmpo PE=1 SV=4;>sp|Q61029-3|LAP2B_MOUSE Isoform Epsilon of Lamina-associated polypeptide 2, isoforms beta/delta/epsilon/gamma OS=Mus musculus GN=T	Q61029	Lamina-associated polypeptide 2, isoforms beta/delta/epsilon/gamma	Tmpo	S	384;344;312;275	1.14443	3	1.47093	3	0.952643	3		b-Adrenergic Receptor kinase substrate motif;Casein kinase II substrate motif	biological regulation;regulation of biological process;regulation of biosynthetic process;regulation of cellular biosynthetic process;regulation of cellular macromolecule biosynthetic process;regulation of cellular metabolic process;regulation of cellular	binding;DNA binding;nucleic acid binding;protein binding	cell part;chromatin;chromosomal part;envelope;integral to membrane;intracellular membrane-bounded organelle;intracellular organelle;intracellular organelle part;intracellular part;intrinsic to membrane;membrane;membrane part;membrane-bounded organelle;nuc		0.99703	26.3644	1	AAGRPLELSDFRMEESFSSKYVPKYAPLADV
>sp|Q9ERG2|STRN3_MOUSE Striatin-3 OS=Mus musculus GN=Strn3 PE=1 SV=1	Q9ERG2	Striatin-3	Strn3	S	214			1.4681	1		0		Casein kinase II substrate motif	biological regulation;negative regulation of biological process;negative regulation of biosynthetic process;negative regulation of cell communication;negative regulation of cellular biosynthetic process;negative regulation of cellular macromolecule biosyn	nucleic acid binding transcription factor activity;sequence-specific DNA binding transcription factor activity	cell body;cell part;cell projection;cytoplasmic part;dendrite;Golgi apparatus;intracellular membrane-bounded organelle;intracellular organelle;intracellular organelle part;intracellular part;macromolecular complex;membrane;membrane-bounded organelle;neuro		0.989263	19.7977	1	RVRSLLGLSNSEPNGSVEAKNLEQILNGGES
>sp|Q3V3V9|LR16C_MOUSE Leucine-rich repeat-containing protein 16C OS=Mus musculus GN=Rltpr PE=2 SV=2;>sp|Q3V3V9-2|LR16C_MOUSE Isoform 2 of Leucine-rich repeat-containing protein 16C OS=Mus musculus GN=Rltpr	Q3V3V9-2	Leucine-rich repeat-containing protein 16C	Rltpr	S	1008;450	0.72161	2	1.468	2	1.1458	3		ERK1,2 kinase substrate motif;G protein-coupled receptor kinase 1 substrate motif;GSK-3, ERK1, ERK2, CDK5 substrate motif;WW domain binding motif	activation of immune response;anatomical structure development;antigen receptor-mediated signaling pathway;biological regulation;cell surface receptor linked signaling pathway;cellular process;cellular response to stimulus;developmental process;establishm	binding;protein binding	cell junction;cell part;cell-cell junction;cytoplasm;cytoskeletal part;F-actin capping protein complex;immunological synapse;intracellular organelle part;intracellular part;macromolecular complex;membrane part;organelle part;plasma membrane part;protein c		0.993375	21.7594	1	KKPRSTRGPRPDLETSPGAAARARKSTLGDL
>sp|Q6RT24|CENPE_MOUSE Centromere-associated protein E OS=Mus musculus GN=Cenpe PE=1 SV=1	Q6RT24	Centromere-associated protein E	Cenpe	S	2426			1.46765	3	0.594175	2		14-3-3 domain binding motif;Calmodulin-dependent protein kinase II substrate motif;G protein-coupled receptor kinase 1 substrate motif;MAPKAPK2 kinase substrate motif;Phosphorylase kinase substrate motif;PKA kinase substrate motif;PKC kinase substrate mot	attachment of spindle microtubules to chromosome;attachment of spindle microtubules to kinetochore;biological regulation;cell cycle checkpoint;cell cycle phase;cell cycle process;cellular component movement;cellular component organization;cellular compone	adenyl nucleotide binding;adenyl ribonucleotide binding;ATP binding;binding;catalytic activity;enzyme binding;hydrolase activity;hydrolase activity, acting on acid anhydrides;hydrolase activity, acting on acid anhydrides, in phosphorus-containing anhydrid	cell part;chromosomal part;chromosome, centromeric region;condensed chromosome kinetochore;condensed chromosome outer kinetochore;condensed nuclear chromosome kinetochore;cytoplasm;cytoskeletal part;intracellular non-membrane-bounded organelle;intracellul		1	72.2004	1	PKDSPKSWFFDNRSKSLPAPHPIRYFDNSSL
>sp|Q811M1|RHG15_MOUSE Rho GTPase-activating protein 15 OS=Mus musculus GN=Arhgap15 PE=2 SV=1;>sp|Q811M1-2|RHG15_MOUSE Isoform 2 of Rho GTPase-activating protein 15 OS=Mus musculus GN=Arhgap15;>sp|Q811M1-4|RHG15_MOUSE Isoform 4 of Rho GTPase-activating pr	Q811M1	Rho GTPase-activating protein 15	Arhgap15	S	72;72;72;72			1.4657	1		0		14-3-3 domain binding motif;ATM kinase substrate motif;Calmodulin-dependent protein kinase II substrate motif;DNA dependent Protein kinase substrate motif;PKA kinase substrate motif;PKC kinase substrate motif;ZIP kinase substrate motif	biological regulation;cellular process;cellular response to stimulus;regulation of anatomical structure morphogenesis;regulation of biological process;regulation of biological quality;regulation of cell morphogenesis;regulation of cell shape;regulation of	enzyme activator activity;enzyme regulator activity;GTPase activator activity;GTPase regulator activity;nucleoside-triphosphatase regulator activity;Rac GTPase activator activity;Ras GTPase activator activity;Rho GTPase activator activity;small GTPase reg	cell part;cytoplasm;intracellular part;membrane		1	50.4929	1	AGKVTEPISRHRRNHSQHVLKDVIPPLEHPM
>sp|Q60949|TBCD1_MOUSE TBC1 domain family member 1 OS=Mus musculus GN=Tbc1d1 PE=1 SV=3;>sp|Q60949-2|TBCD1_MOUSE Isoform 2 of TBC1 domain family member 1 OS=Mus musculus GN=Tbc1d1	Q60949	TBC1 domain family member 1	Tbc1d1	T	499;499			1.4656	1		0		Calmodulin-dependent protein kinase II substrate motif;G protein-coupled receptor kinase 1 substrate motif;PKA kinase substrate motif;PKC kinase substrate motif	biological regulation;regulation of biological process;regulation of localization;regulation of protein localization	enzyme activator activity;enzyme regulator activity;GTPase activator activity;GTPase regulator activity;nucleoside-triphosphatase regulator activity;Rab GTPase activator activity;Ras GTPase activator activity;small GTPase regulator activity	cell part;cytoplasmic part;cytosol;intracellular membrane-bounded organelle;intracellular organelle;intracellular part;membrane-bounded organelle;nucleus;organelle		0.962343	14.1106	1	RFRLDSLKNRAKRSLTESLESILSRGNKARG
>sp|Q80UG5-3|SEPT9_MOUSE Isoform 3 of Septin-9 OS=Mus musculus GN=Sept9;>sp|Q80UG5|SEPT9_MOUSE Septin-9 OS=Mus musculus GN=Sept9 PE=1 SV=1	Q80UG5-3	Septin-9	Sept9	S	53;60	1.0529	1	1.4639	1	1.04941	2		ATM kinase substrate motif;DNA dependent Protein kinase substrate motif;MDC1 BRCT domain binding motif;PKA kinase substrate motif;PKC kinase substrate motif;Plk1 PBD domain binding motif	cell cycle;cell division;cellular component assembly;cellular component organization;cellular component organization or biogenesis;cellular process;macromolecular complex assembly;macromolecular complex subunit organization;protein complex assembly;protei	binding;GTP binding;guanyl nucleotide binding;guanyl ribonucleotide binding;nucleotide binding;purine nucleotide binding;purine ribonucleoside triphosphate binding;purine ribonucleotide binding;ribonucleotide binding	actin filament bundle;actomyosin;cell part;cytoplasmic part;cytoskeletal part;intracellular organelle part;intracellular part;macromolecular complex;microtubule;organelle part;perinuclear region of cytoplasm;protein complex;stress fiber		0.995196	23.3442	1	RRVQTPLLRATVASSSQKFQDLGVKNSEPAA
>sp|Q6A065|CE170_MOUSE Centrosomal protein of 170 kDa OS=Mus musculus GN=Cep170 PE=1 SV=2;>sp|Q6A065-3|CE170_MOUSE Isoform 3 of Centrosomal protein of 170 kDa OS=Mus musculus GN=Cep170	Q6A065	Centrosomal protein of 170 kDa	Cep170	S	1362;95			1.46385	3		0		b-Adrenergic Receptor kinase substrate motif			cell part;centriole;cytoplasmic part;cytoskeletal part;intracellular non-membrane-bounded organelle;intracellular organelle;intracellular organelle part;intracellular part;macromolecular complex;microtubule;microtubule organizing center part;non-membrane-		1	125.359	1	LHGEMHKLVDRVFDESLNFRKIPPLVHSKTP
>sp|Q9DB00|GON4L_MOUSE GON-4-like protein OS=Mus musculus GN=Gon4l PE=1 SV=3	Q9DB00	GON-4-like protein	Gon4l	T	1588			1.4636	1	0.83608	1		Casein kinase II substrate motif	B cell activation;B cell differentiation;biological regulation;cell activation;cell differentiation;cellular developmental process;cellular process;developmental process;immune system process;leukocyte activation;leukocyte differentiation;lymphocyte activ	binding;chromatin binding;DNA binding;nucleic acid binding	cell part;intracellular membrane-bounded organelle;intracellular organelle;intracellular part;membrane-bounded organelle;nucleus;organelle		0.793594	5.85587	1;2	GDAAKKPPSTLASPQTAPEIETSIAPAGESI
>sp|Q3UHJ0|AAK1_MOUSE AP2-associated protein kinase 1 OS=Mus musculus GN=Aak1 PE=1 SV=2;>sp|Q3UHJ0-2|AAK1_MOUSE Isoform 2 of AP2-associated protein kinase 1 OS=Mus musculus GN=Aak1	Q3UHJ0	AP2-associated protein kinase 1	Aak1	S	650;569	0.648827	3	1.462	1	1.27333	3			biological regulation;cellular component organization;cellular component organization or biogenesis;cellular macromolecule metabolic process;cellular membrane organization;cellular metabolic process;cellular process;cellular protein metabolic process;endo	adenyl nucleotide binding;adenyl ribonucleotide binding;AP-2 adaptor complex binding;ATP binding;binding;catalytic activity;kinase activity;Notch binding;nucleotide binding;phosphotransferase activity, alcohol group as acceptor;protein binding;protein com	axon part;cell leading edge;cell part;cell projection part;clathrin-coated vesicle;coated pit;coated vesicle;cytoplasmic membrane-bounded vesicle;cytoplasmic part;cytoplasmic vesicle;extrinsic to membrane;extrinsic to plasma membrane;intracellular membran		0.809697	6.33084	1	SDVTHSAVFGVPASKSTQLLQAAAAEASLNK
>sp|Q60605-2|MYL6_MOUSE Isoform Smooth muscle of Myosin light polypeptide 6 OS=Mus musculus GN=Myl6;>sp|Q60605|MYL6_MOUSE Myosin light polypeptide 6 OS=Mus musculus GN=Myl6 PE=1 SV=3	Q60605-2	Myosin light polypeptide 6	Myl6	S	57;57			1.4615	2		0		Casein kinase II substrate motif	actin filament-based movement;actin filament-based process;actin-mediated cell contraction;actin-myosin filament sliding;anatomical structure development;ATP catabolic process;ATP metabolic process;catabolic process;cellular catabolic process;cellular com	actin-dependent ATPase activity;ATPase activity;ATPase activity, coupled;binding;calcium ion binding;catalytic activity;cation binding;hydrolase activity;hydrolase activity, acting on acid anhydrides;hydrolase activity, acting on acid anhydrides, in phosp	cell part;cytoskeletal part;intracellular organelle part;intracellular part;macromolecular complex;myosin complex;organelle part;protein complex;unconventional myosin complex	Vascular smooth muscle contraction	1	88.283	1	NPTNAEVLKVLGNPKSDEMNVKVLDFEHFLP
>sp|Q9ERF3|WDR61_MOUSE WD repeat-containing protein 61 OS=Mus musculus GN=Wdr61 PE=2 SV=1	Q9ERF3	WD repeat-containing protein 61	Wdr61	T	34			1.4606	2		0		b-Adrenergic Receptor kinase substrate motif	biological regulation;biosynthetic process;cell surface receptor linked signaling pathway;cellular biosynthetic process;cellular component organization;cellular component organization at cellular level;cellular component organization or biogenesis;cellula		Cdc73/Paf1 complex;cell part;chromatin;chromosomal part;cytoplasm;cytoplasmic part;intracellular membrane-bounded organelle;intracellular organelle;intracellular organelle part;intracellular part;macromolecular complex;membrane-bounded organelle;nuclear p	RNA degradation	1	79.2875	2	IWSVAWETNKKENIETVVTGSLDDLVKVWKW
>sp|Q9ERF3|WDR61_MOUSE WD repeat-containing protein 61 OS=Mus musculus GN=Wdr61 PE=2 SV=1	Q9ERF3	WD repeat-containing protein 61	Wdr61	T	37			1.4606	2		0			biological regulation;biosynthetic process;cell surface receptor linked signaling pathway;cellular biosynthetic process;cellular component organization;cellular component organization at cellular level;cellular component organization or biogenesis;cellula		Cdc73/Paf1 complex;cell part;chromatin;chromosomal part;cytoplasm;cytoplasmic part;intracellular membrane-bounded organelle;intracellular organelle;intracellular organelle part;intracellular part;macromolecular complex;membrane-bounded organelle;nuclear p	RNA degradation	0.851128	7.57182	2	VAWETNKKENIETVVTGSLDDLVKVWKWRDE
>sp|P0C7T6|ATX1L_MOUSE Ataxin-1-like OS=Mus musculus GN=Atxn1l PE=1 SV=1	P0C7T6	Ataxin-1-like	Atxn1l	T	328			1.4597	1	1.1599	1		GSK-3, ERK1, ERK2, CDK5 substrate motif;PKA kinase substrate motif;PKC kinase substrate motif;WW domain binding motif	anatomical structure development;biological regulation;biosynthetic process;cellular biosynthetic process;cellular component organization;cellular component organization at cellular level;cellular component organization or biogenesis;cellular component or	binding;DNA binding;nucleic acid binding;protein binding;RNA binding	cell part;cell projection;dendrite;intracellular membrane-bounded organelle;intracellular organelle;intracellular part;membrane-bounded organelle;neuron projection;nucleus;organelle		0.999102	30.4615	1	SQTPRVEVAAPAHRGTPDTDLEVQRVVGALA
>sp|Q9D4H9-2|PHF14_MOUSE Isoform 2 of PHD finger protein 14 OS=Mus musculus GN=Phf14;>sp|Q9D4H9-3|PHF14_MOUSE Isoform 3 of PHD finger protein 14 OS=Mus musculus GN=Phf14;>sp|Q9D4H9|PHF14_MOUSE PHD finger protein 14 OS=Mus musculus GN=Phf14 PE=1 SV=1	Q9D4H9-2	PHD finger protein 14	Phf14	S	523;523;523	1.09363	3	1.4593	1	1.0498	1		Casein kinase II substrate motif;ERK1,2 kinase substrate motif;GSK-3, ERK1, ERK2, CDK5 substrate motif;PKA kinase substrate motif;PKC kinase substrate motif;WW domain binding motif	anatomical structure development;biological regulation;developmental process;lung alveolus development;negative regulation of biological process;negative regulation of biosynthetic process;negative regulation of cell communication;negative regulation of c	binding;cation binding;ion binding;metal ion binding;transition metal ion binding;zinc ion binding	cell part;intracellular membrane-bounded organelle;intracellular organelle;intracellular part;membrane-bounded organelle;nucleus;organelle		1	82.202	1	QSYCKMSLQEREKQLSPEAQARINARLQQYR
>sp|Q7TPN9|PRR14_MOUSE Proline-rich protein 14 OS=Mus musculus GN=Prr14 PE=2 SV=1	Q7TPN9	Proline-rich protein 14	Prr14	S	42			1.4592	1		0		Casein kinase II substrate motif;DNA dependent Protein kinase substrate motif					0.513432	2.04178	1	ARSPKRPRLQPLGTPSSLEKASRRVLAVVLE
>sp|Q8BH74|NU107_MOUSE Nuclear pore complex protein Nup107 OS=Mus musculus GN=Nup107 PE=2 SV=1	Q8BH74	Nuclear pore complex protein Nup107	Nup107	T	65			1.45835	2		0		Casein kinase II substrate motif;GSK-3, ERK1, ERK2, CDK5 substrate motif;WW domain binding motif	cellular component assembly;cellular component assembly at cellular level;cellular component organization;cellular component organization at cellular level;cellular component organization or biogenesis;cellular component organization or biogenesis at cell	nucleocytoplasmic transporter activity;structural constituent of nuclear pore;structural molecule activity;transporter activity	cell part;chromosomal part;condensed chromosome kinetochore;intracellular non-membrane-bounded organelle;intracellular organelle;intracellular organelle part;intracellular part;kinetochore;macromolecular complex;membrane;membrane part;non-membrane-bounded	RNA transport	0.997403	25.8991	1	QIIPRTPSSFRQPFVTPSSRSLLRHPDISYI
>sp|Q6NS46|RRP5_MOUSE Protein RRP5 homolog OS=Mus musculus GN=Pdcd11 PE=2 SV=2	Q6NS46	Protein RRP5 homolog	Pdcd11	S	7			1.45817	3		0		b-Adrenergic Receptor kinase substrate motif	apoptosis;biological regulation;cell death;cellular macromolecule metabolic process;cellular metabolic process;cellular nitrogen compound metabolic process;cellular process;death;macromolecule metabolic process;metabolic process;mRNA metabolic process;mRN	binding;nucleic acid binding;RNA binding	cell part;cytoplasmic part;cytosol;intracellular non-membrane-bounded organelle;intracellular organelle;intracellular organelle part;intracellular part;non-membrane-bounded organelle;nuclear part;nucleolus;organelle;organelle part		1	62.0879	1	_________MANLEESFPRGGTRKLHKSEKS
>sp|Q924S8|SPRE1_MOUSE Sprouty-related, EVH1 domain-containing protein 1 OS=Mus musculus GN=Spred1 PE=1 SV=1	Q924S8	Sprouty-related, EVH1 domain-containing protein 1	Spred1	S	239			1.45755	2	0.95893	2		14-3-3 domain binding motif;Calmodulin-dependent protein kinase II substrate motif;Casein kinase II substrate motif;PKA kinase substrate motif;PKC kinase substrate motif;Pyruvate dehydrogenase kinase substrate motif	biological regulation;developmental process;inactivation of MAPK activity;multicellular organismal development;multicellular organismal process;negative regulation of biological process;negative regulation of catalytic activity;negative regulation of cell	binding;cytokine receptor binding;enzyme binding;enzyme inhibitor activity;enzyme regulator activity;kinase binding;kinase inhibitor activity;kinase regulator activity;phosphatase binding;protein binding;protein kinase binding;protein kinase inhibitor act	caveola;cell part;cytoplasm;intracellular membrane-bounded organelle;intracellular organelle;intracellular part;membrane part;membrane raft;membrane-bounded organelle;nucleus;organelle;plasma membrane part	Jak-STAT signaling pathway	1	134.081	1	LKSQTRVPLKSIRHVSFQDEDEIVRINPRDI
>sp|Q6NXI6-2|RPRD2_MOUSE Isoform 2 of Regulation of nuclear pre-mRNA domain-containing protein 2 OS=Mus musculus GN=Rprd2;>sp|Q6NXI6|RPRD2_MOUSE Regulation of nuclear pre-mRNA domain-containing protein 2 OS=Mus musculus GN=Rprd2 PE=1 SV=1	Q6NXI6-2	Regulation of nuclear pre-mRNA domain-containing protein 2	Rprd2	S	737;781			1.45699	2	0.98421	1		Casein kinase II substrate motif;G protein-coupled receptor kinase 1 substrate motif;GSK3 kinase substrate motif;MAPKAPK2 kinase substrate motif;MDC1 BRCT domain binding motif;Plk1 PBD domain binding motif			cell part;DNA-directed RNA polymerase II, holoenzyme;intracellular organelle part;intracellular part;macromolecular complex;nuclear part;nucleoplasm part;organelle part;protein complex		0.688469	6.88666	1	VDTMSLLSKIISPGSSTPSSTRSPPPGRDES
>sp|Q9QVP9|FAK2_MOUSE Protein-tyrosine kinase 2-beta OS=Mus musculus GN=Ptk2b PE=1 SV=2	Q9QVP9	Protein-tyrosine kinase 2-beta	Ptk2b	S	399			1.4558	2		0		b-Adrenergic Receptor kinase substrate motif;Casein kinase II substrate motif;G protein-coupled receptor kinase 1 substrate motif	actin cytoskeleton organization;actin filament bundle assembly;actin filament organization;actin filament-based process;activation of Janus kinase activity;activation of protein kinase activity;activation of Rac GTPase activity;activation of Ras GTPase ac	adenyl nucleotide binding;adenyl ribonucleotide binding;ATP binding;binding;calmodulin-dependent protein kinase activity;catalytic activity;kinase activity;molecular transducer activity;non-membrane spanning protein tyrosine kinase activity;nucleotide bin	adherens junction;anchoring junction;axon;cell body;cell cortex;cell junction;cell part;cell projection;cell projection part;cell-substrate adherens junction;cell-substrate junction;cytoplasmic part;cytoskeletal part;dendrite;focal adhesion;growth cone;in	Calcium signaling pathway;Chemokine signaling pathway;GnRH signaling pathway;Leukocyte transendothelial migration;Natural killer cell mediated cytotoxicity	0.882585	11.8704	1	LEARRSHLSESCSIESDIYAEIPDETLRRPG
>sp|P70255-5|NFIC_MOUSE Isoform 5 of Nuclear factor 1 C-type OS=Mus musculus GN=Nfic;>sp|P70255-3|NFIC_MOUSE Isoform 3 of Nuclear factor 1 C-type OS=Mus musculus GN=Nfic;>sp|P70255-2|NFIC_MOUSE Isoform 2 of Nuclear factor 1 C-type OS=Mus musculus GN=Nfic;	P70255-5	Nuclear factor 1 C-type	Nfic	S	339;339;330;339	1.1874	3	1.4552	3	1.1056	3		Casein kinase II substrate motif;DNA dependent Protein kinase substrate motif;ERK1,2 kinase substrate motif;G protein-coupled receptor kinase 1 substrate motif;GSK3 kinase substrate motif;GSK-3, ERK1, ERK2, CDK5 substrate motif;Pyruvate dehydrogenase kina	anatomical structure morphogenesis;biological regulation;biosynthetic process;cellular biosynthetic process;cellular macromolecule biosynthetic process;cellular macromolecule metabolic process;cellular metabolic process;cellular nitrogen compound metaboli	binding;core promoter proximal region DNA binding;DNA binding;double-stranded DNA binding;nucleic acid binding;nucleic acid binding transcription factor activity;regulatory region DNA binding;regulatory region nucleic acid binding;sequence-specific DNA bi	cell part;intracellular membrane-bounded organelle;intracellular organelle;intracellular part;membrane-bounded organelle;nucleus;organelle		0.999994	52.3658	1;2	PVKKTEMDKSPFNSPSPQDSPRLSSFTQHHR
>sp|P98199|AT8B2_MOUSE Probable phospholipid-transporting ATPase ID OS=Mus musculus GN=Atp8b2 PE=2 SV=2	P98199	Probable phospholipid-transporting ATPase ID	Atp8b2	S	1169	0.98016	1	1.45475	2		0		PKA kinase substrate motif;PKC kinase substrate motif		active transmembrane transporter activity;adenyl nucleotide binding;adenyl ribonucleotide binding;ATP binding;ATPase activity;ATPase activity, coupled;ATPase activity, coupled to movement of substances;ATPase activity, coupled to transmembrane movement of	cell part;integral to membrane;intrinsic to membrane;membrane;membrane part;plasma membrane		0.997848	26.6626	1	EGFGELIMSGKNMRLSSLALSSFSTRSSSSW
>sp|Q3TRR0|MAP9_MOUSE Microtubule-associated protein 9 OS=Mus musculus GN=Map9 PE=2 SV=2;>sp|Q3TRR0-2|MAP9_MOUSE Isoform 2 of Microtubule-associated protein 9 OS=Mus musculus GN=Map9	Q3TRR0	Microtubule-associated protein 9	Map9	S	79;79			1.4546	1		0		BARD1 BRCT domain binding motif;Casein kinase II substrate motif	biological regulation;cell cycle process;cellular component assembly;cellular component assembly at cellular level;cellular component organization;cellular component organization at cellular level;cellular component organization or biogenesis;cellular com		aster;cell part;cytoplasmic part;cytoskeletal part;cytoskeleton;Golgi apparatus;intracellular membrane-bounded organelle;intracellular non-membrane-bounded organelle;intracellular organelle;intracellular organelle part;intracellular part;macromolecular co		1	66.2048	1	TDESLVRKKMNDFHISDDEEKNSPRLSFLKT
>sp|Q6P9P6|KIF11_MOUSE Kinesin-like protein KIF11 OS=Mus musculus GN=Kif11 PE=2 SV=1	Q6P9P6	Kinesin-like protein KIF11	Kif11	S	1049			1.45455	2		0			cell cycle process;cellular component assembly;cellular component assembly at cellular level;cellular component movement;cellular component organization;cellular component organization at cellular level;cellular component organization or biogenesis;cellul	adenyl nucleotide binding;adenyl ribonucleotide binding;ATP binding;binding;catalytic activity;enzyme binding;hydrolase activity;hydrolase activity, acting on acid anhydrides;hydrolase activity, acting on acid anhydrides, in phosphorus-containing anhydrid	cell part;cytoplasm;cytoskeletal part;intracellular non-membrane-bounded organelle;intracellular organelle;intracellular organelle part;intracellular part;kinesin complex;macromolecular complex;microtubule;microtubule associated complex;mitotic spindle;no		0.984205	17.9458	1	ASDLSISKSRLPLHTSINL____________
>sp|E9Q555|RN213_MOUSE E3 ubiquitin-protein ligase RNF213 OS=Mus musculus GN=Rnf213 PE=2 SV=1	E9Q555	E3 ubiquitin-protein ligase RNF213	Rnf213	S	2233	0.935005	2	1.45417	3	1.1521	2		Cdc2 kinase substrate motif;CDK kinase substrate motif;CDK1,2,4,6 kinase substrate motif;ERK1,2 kinase substrate motif;GSK-3, ERK1, ERK2, CDK5 substrate motif;WW domain binding motif	ATP catabolic process;ATP metabolic process;catabolic process;cellular catabolic process;cellular macromolecule metabolic process;cellular metabolic process;cellular nitrogen compound catabolic process;cellular nitrogen compound metabolic process;cellular	acid-amino acid ligase activity;ATPase activity;binding;catalytic activity;cation binding;hydrolase activity;hydrolase activity, acting on acid anhydrides;hydrolase activity, acting on acid anhydrides, in phosphorus-containing anhydrides;ion binding;ligas	cell part;cytoplasm;intracellular part		1	72.9518	1	MARDFATPTLHTSDQSPGRQSVTIGEVVEED
>sp|Q8K2H2|OTU6B_MOUSE OTU domain-containing protein 6B OS=Mus musculus GN=Otud6b PE=2 SV=1	Q8K2H2	OTU domain-containing protein 6B	Otud6b	S	129			1.4541	1		0		Casein kinase I substrate motif		catalytic activity;cysteine-type peptidase activity;hydrolase activity;peptidase activity;peptidase activity, acting on L-amino acid peptides			1	130.771	1	KEREERIAEAEIENLSGARHLESEKLAQILA
>sp|Q9CXG9|PHF19_MOUSE PHD finger protein 19 OS=Mus musculus GN=Phf19 PE=1 SV=1	Q9CXG9	PHD finger protein 19	Phf19	S	25			1.4537	2		0		Casein kinase II substrate motif;PKA kinase substrate motif	biological regulation;biosynthetic process;cell differentiation;cellular biosynthetic process;cellular component organization;cellular component organization at cellular level;cellular component organization or biogenesis;cellular component organization o	binding;cation binding;histone binding;ion binding;metal ion binding;methylated histone residue binding;protein binding;transition metal ion binding;zinc ion binding	cell part;intracellular membrane-bounded organelle;intracellular organelle;intracellular part;membrane-bounded organelle;nucleus;organelle		0.944642	15.4509	1	TLEAFGATSPNKGGLSKTKKNFKDLMSKVTE
>sp|Q91WD7|KI18A_MOUSE Kinesin-like protein KIF18A OS=Mus musculus GN=Kif18a PE=2 SV=1	Q91WD7	Kinesin-like protein KIF18A	Kif18a	S	695			1.4537	1	1.07256	2		b-Adrenergic Receptor kinase substrate motif;Casein kinase II substrate motif	ATP catabolic process;ATP metabolic process;catabolic process;cell cycle process;cellular catabolic process;cellular component disassembly;cellular component disassembly at cellular level;cellular component movement;cellular component organization;cellula	actin binding;adenyl nucleotide binding;adenyl ribonucleotide binding;ATP binding;ATPase activity;ATPase activity, coupled;binding;catalytic activity;cytoskeletal protein binding;hydrolase activity;hydrolase activity, acting on acid anhydrides;hydrolase a	caveola;cell part;cell projection;cytoplasm;cytoplasmic part;cytoskeletal part;intracellular membrane-bounded organelle;intracellular organelle;intracellular organelle part;intracellular part;kinesin complex;kinetochore microtubule;macromolecular complex;		0.997596	28.0938	1	HTQKSALSESTQLNDSFSKELQPIVYTPEDC
>sp|Q6ZQK0|CNDD3_MOUSE Condensin-2 complex subunit D3 OS=Mus musculus GN=Ncapd3 PE=1 SV=3	Q6ZQK0	Condensin-2 complex subunit D3	Ncapd3	T	1391	0.77023	1	1.4535	2	1.14685	2		b-Adrenergic Receptor kinase substrate motif	cell cycle process;cellular component organization;cellular component organization at cellular level;cellular component organization or biogenesis;cellular component organization or biogenesis at cellular level;cellular macromolecule metabolic process;cel		cell part;chromosomal part;chromosome;condensed chromosome;condensin complex;female germ cell nucleus;germ cell nucleus;germinal vesicle;intracellular membrane-bounded organelle;intracellular non-membrane-bounded organelle;intracellular organelle;intracel		0.918144	10.6057	1	KNRTRSLGALPFNVETGSPENPSSHESSLSL
>sp|Q8C2Q3|RBM14_MOUSE RNA-binding protein 14 OS=Mus musculus GN=Rbm14 PE=1 SV=1;>sp|Q8C2Q3-2|RBM14_MOUSE Isoform 2 of RNA-binding protein 14 OS=Mus musculus GN=Rbm14	Q8C2Q3	RNA-binding protein 14	Rbm14	S	244;244			1.453	1		0		G protein-coupled receptor kinase 1 substrate motif	biological regulation;biosynthetic process;cellular biosynthetic process;cellular component organization;cellular component organization at cellular level;cellular component organization or biogenesis;cellular component organization or biogenesis at cellu	binding;ligand-dependent nuclear receptor transcription coactivator activity;nucleic acid binding;nucleotide binding;protein binding transcription factor activity;RNA binding;transcription coactivator activity;transcription cofactor activity;transcription	cell part;intracellular non-membrane-bounded organelle;intracellular organelle;intracellular organelle part;intracellular part;macromolecular complex;non-membrane-bounded organelle;nuclear part;nucleolus;nucleoplasm part;organelle;organelle part;protein c		0.999414	32.5361	1	PLTAQPATYRAQPSVSLGAAYRAQPSASLGV
>sp|Q5SSI6|UTP18_MOUSE U3 small nucleolar RNA-associated protein 18 homolog OS=Mus musculus GN=Utp18 PE=1 SV=1	Q5SSI6	U3 small nucleolar RNA-associated protein 18 homolog	Utp18	T	217			1.4515	2		0			cellular macromolecule metabolic process;cellular metabolic process;cellular nitrogen compound metabolic process;cellular process;macromolecule metabolic process;metabolic process;ncRNA metabolic process;ncRNA processing;nitrogen compound metabolic proces		cell part;intracellular non-membrane-bounded organelle;intracellular organelle;intracellular organelle part;intracellular part;non-membrane-bounded organelle;nuclear part;nucleolus;organelle;organelle part	Ribosome biogenesis in eukaryotes	0.999953	43.3408	1	SDDESEEDEDDLLQRTGNFISTSTSLPRGIL
>sp|Q8K2H1|PPHLN_MOUSE Periphilin-1 OS=Mus musculus GN=Pphln1 PE=1 SV=1;>sp|Q8K2H1-2|PPHLN_MOUSE Isoform 2 of Periphilin-1 OS=Mus musculus GN=Pphln1	Q8K2H1	Periphilin-1	Pphln1	S	215;146			1.451	1	1.3884	2		G protein-coupled receptor kinase 1 substrate motif;GSK3 kinase substrate motif;MAPKAPK2 kinase substrate motif;PKA kinase substrate motif;PKC kinase substrate motif	developmental process;keratinization		cell part;intracellular membrane-bounded organelle;intracellular organelle;intracellular part;membrane-bounded organelle;nucleus;organelle		0.996445	24.4832	1	IRGRGKERSIQSVKTSRDASPSSSSAVASSK
>sp|P03958|ADA_MOUSE Adenosine deaminase OS=Mus musculus GN=Ada PE=1 SV=3	P03958	Adenosine deaminase	Ada	S	220			1.4505	1		0		Casein kinase I substrate motif;Casein kinase II substrate motif;ERK1,2 kinase substrate motif;GSK-3, ERK1, ERK2, CDK5 substrate motif;WW domain binding motif	2'-deoxyribonucleotide metabolic process;adenosine catabolic process;adenosine metabolic process;aging;amine transport;anatomical structure development;B cell activation;B cell activation involved in immune response;B cell differentiation;behavior;biologi	adenosine deaminase activity;binding;catalytic activity;cation binding;deaminase activity;hydrolase activity;hydrolase activity, acting on carbon-nitrogen (but not peptide) bonds;hydrolase activity, acting on carbon-nitrogen (but not peptide) bonds, in cy	cell body;cell junction;cell part;cell projection cytoplasm;cell projection part;cytoplasm;cytoplasmic membrane-bounded vesicle lumen;cytoplasmic part;cytoplasmic vesicle part;cytosol;dendrite cytoplasm;external side of plasma membrane;extracellular regio	Primary immunodeficiency;Purine metabolism	0.999988	49.3021	1	VKNGIHRTVHAGEVGSPEVVREAVDILKTER
>sp|Q64127-2|TIF1A_MOUSE Isoform Short of Transcription intermediary factor 1-alpha OS=Mus musculus GN=Trim24;>sp|Q64127|TIF1A_MOUSE Transcription intermediary factor 1-alpha OS=Mus musculus GN=Trim24 PE=1 SV=1	Q64127-2	Transcription intermediary factor 1-alpha	Trim24	S	734;768			1.4501	2		0		Casein kinase II substrate motif;G protein-coupled receptor kinase 1 substrate motif;GSK3 kinase substrate motif	biological regulation;biosynthetic process;calcium ion homeostasis;catabolic process;cation homeostasis;cellular biosynthetic process;cellular macromolecule biosynthetic process;cellular macromolecule metabolic process;cellular metabolic process;cellular	acid-amino acid ligase activity;binding;catalytic activity;cation binding;chromatin binding;DNA binding;estrogen response element binding;histone acetyl-lysine binding;histone binding;ion binding;kinase activity;ligand-dependent nuclear receptor binding;l	cell part;chromatin;chromosomal part;cytoplasm;euchromatin;intracellular membrane-bounded organelle;intracellular organelle;intracellular organelle part;intracellular part;membrane-bounded organelle;nuclear chromatin;nuclear chromosome part;nuclear euchro		0.685389	4.74814	1	NTNYPRSILTSLLLNSSQSSASEETVLRSDA
>sp|Q5SXI5-3|ZN496_MOUSE Isoform 3 of Zinc finger protein 496 OS=Mus musculus GN=Znf496;>sp|Q5SXI5-2|ZN496_MOUSE Isoform 2 of Zinc finger protein 496 OS=Mus musculus GN=Znf496;>sp|Q5SXI5|ZN496_MOUSE Zinc finger protein 496 OS=Mus musculus GN=Znf496 PE=1 S	Q5SXI5-3	Zinc finger protein 496	Znf496	S	26;162;182	1.09246	2	1.44917	3	1.006	3		ERK1,2 kinase substrate motif;G protein-coupled receptor kinase 1 substrate motif;Growth associated histone HI kinase substrate motif;GSK-3, ERK1, ERK2, CDK5 substrate motif;WW domain binding motif	biological regulation;biosynthetic process;cellular biosynthetic process;cellular macromolecule biosynthetic process;cellular macromolecule metabolic process;cellular metabolic process;cellular nitrogen compound metabolic process;cellular process;macromol	binding;cation binding;DNA binding;ion binding;metal ion binding;nucleic acid binding;nucleic acid binding transcription factor activity;protein binding;protein self-association;sequence-specific DNA binding RNA polymerase II transcription factor activity	cell part;intracellular membrane-bounded organelle;intracellular organelle;intracellular organelle part;intracellular part;membrane-bounded organelle;nuclear body;nuclear part;nucleoplasm part;nucleus;organelle;organelle part		0.999811	37.2308	1	APPGALVQGTGLLSRSPGQPSEDLVPQDAFV
>sp|Q4QRL3-2|CC88B_MOUSE Isoform 2 of Coiled-coil domain-containing protein 88B OS=Mus musculus GN=Ccdc88b;>sp|Q4QRL3|CC88B_MOUSE Coiled-coil domain-containing protein 88B OS=Mus musculus GN=Ccdc88b PE=1 SV=2	Q4QRL3-2	Coiled-coil domain-containing protein 88B	Ccdc88b	S	1415;1415	0.74885	1	1.4488	1	1.1048	1		Casein kinase II substrate motif;ERK1,2 kinase substrate motif;G protein-coupled receptor kinase 1 substrate motif;GSK-3, ERK1, ERK2, CDK5 substrate motif;MAPKAPK2 kinase substrate motif;Pyruvate dehydrogenase kinase substrate motif;WW domain binding moti					0.995083	25.7827	1	RLSSRFPGGRSSASFSPGDTPRQRFRQRRPG
>sp|Q6P5F9|XPO1_MOUSE Exportin-1 OS=Mus musculus GN=Xpo1 PE=1 SV=1	Q6P5F9	Exportin-1	Xpo1	S	397			1.4488	3		0		ATM kinase substrate motif;DNA dependent Protein kinase substrate motif	biological regulation;cellular localization;cellular macromolecule localization;cellular process;cellular protein localization;establishment of localization;establishment of localization in cell;establishment of protein localization;establishment of RNA l	binding;nucleic acid binding;protein binding;protein transporter activity;RNA binding;substrate-specific transporter activity;transporter activity	annulate lamellae;Cajal body;cell part;chromosomal part;cytoplasm;intracellular membrane-bounded organelle;intracellular non-membrane-bounded organelle;intracellular organelle;intracellular organelle part;intracellular part;kinetochore;macromolecular comp	Ribosome biogenesis in eukaryotes;RNA transport	0.831243	10.3979	1	RESPFSTSASPLLSGSQHFDIPPRRQLYLTV
>sp|A2AWL7-3|MGAP_MOUSE Isoform 3 of MAX gene-associated protein OS=Mus musculus GN=Mga;>sp|A2AWL7|MGAP_MOUSE MAX gene-associated protein OS=Mus musculus GN=Mga PE=2 SV=1;>sp|A2AWL7-2|MGAP_MOUSE Isoform 2 of MAX gene-associated protein OS=Mus musculus GN=	A2AWL7-3	MAX gene-associated protein	Mga	S	1371;1450;1449			1.4485	2		0		Casein kinase II substrate motif;ERK1,2 kinase substrate motif;GSK-3, ERK1, ERK2, CDK5 substrate motif;WW domain binding motif	biosynthetic process;cellular biosynthetic process;cellular macromolecule biosynthetic process;cellular macromolecule metabolic process;cellular metabolic process;cellular nitrogen compound metabolic process;cellular process;macromolecule biosynthetic pro	binding;DNA binding;nucleic acid binding;nucleic acid binding transcription factor activity;sequence-specific DNA binding transcription factor activity	cell part;histone methyltransferase complex;intracellular organelle part;intracellular part;macromolecular complex;methyltransferase complex;MLL1 complex;nuclear part;nucleoplasm part;organelle part;protein complex;transcription factor complex		0.99996	43.9844	1	ERLHGGKGLPFYAGLSPSGKLVAYKRKPSST
>sp|Q99MS7|EH1L1_MOUSE EH domain-binding protein 1-like protein 1 OS=Mus musculus GN=Ehbp1l1 PE=1 SV=1;>sp|Q99MS7-3|EH1L1_MOUSE Isoform 3 of EH domain-binding protein 1-like protein 1 OS=Mus musculus GN=Ehbp1l1;>sp|Q99MS7-4|EH1L1_MOUSE Isoform 4 of EH dom	Q99MS7	EH domain-binding protein 1-like protein 1	Ehbp1l1	S	1460;618;503;515;621			1.4479	1		0		Casein kinase II substrate motif					0.998216	27.478	1	VNGEAGPVPPPRAHGSFSHVRDADLLKKRRS
>sp|Q8BYR2|LATS1_MOUSE Serine/threonine-protein kinase LATS1 OS=Mus musculus GN=Lats1 PE=1 SV=3	Q8BYR2	Serine/threonine-protein kinase LATS1	Lats1	S	463	1.00127	3	1.4439	2	0.836667	3	NuaK1;NuaK2	14-3-3 domain binding motif;Calmodulin-dependent protein kinase II substrate motif;G protein-coupled receptor kinase 1 substrate motif;PKA kinase substrate motif;PKC kinase substrate motif	biological regulation;cell cycle phase;cell cycle process;cell differentiation;cellular component organization;cellular component organization at cellular level;cellular component organization or biogenesis;cellular component organization or biogenesis at	adenyl nucleotide binding;adenyl ribonucleotide binding;ATP binding;binding;catalytic activity;cation binding;ion binding;kinase activity;magnesium ion binding;metal ion binding;nucleotide binding;phosphotransferase activity, alcohol group as acceptor;pro	cell part;cytoplasm;cytoplasmic part;cytoskeletal part;intracellular organelle part;intracellular part;microtubule organizing center;organelle part;spindle pole		0.995001	22.9892	1	HEIPTWQPNIPVRSNSFNNPLGSRASHSANS
>sp|P58801|RIPK2_MOUSE Receptor-interacting serine/threonine-protein kinase 2 OS=Mus musculus GN=Ripk2 PE=1 SV=1	P58801	Receptor-interacting serine/threonine-protein kinase 2	Ripk2	S	176			1.4434	1	1.0121	1		ATM kinase substrate motif;Casein kinase II substrate motif;DNA dependent Protein kinase substrate motif;G protein-coupled receptor kinase 1 substrate motif;GSK3 kinase substrate motif	activation of immune response;activation of innate immune response;adaptive immune response;antigen receptor-mediated signaling pathway;apoptosis;biological regulation;cell activation;cell death;cell proliferation;cell surface receptor linked signaling pa	adenyl nucleotide binding;adenyl ribonucleotide binding;ATP binding;binding;catalytic activity;kinase activity;non-membrane spanning protein tyrosine kinase activity;nucleotide binding;phosphotransferase activity, alcohol group as acceptor;protein kinase	cell part;cytoplasm;cytoplasmic part;cytoskeleton;cytosol;intracellular non-membrane-bounded organelle;intracellular organelle;intracellular part;macromolecular complex;non-membrane-bounded organelle;organelle;protein complex;vesicle	ko05152;Neurotrophin signaling pathway;NOD-like receptor signaling pathway;Shigellosis	0.988701	19.7818	1	KIADFGLSKWRMMSLSQSRSYKSAPEGGTII
>sp|Q6TYB5|FEZ2_MOUSE Fasciculation and elongation protein zeta-2 OS=Mus musculus GN=Fez2 PE=2 SV=1	Q6TYB5	Fasciculation and elongation protein zeta-2	Fez2	S	190			1.439	1		0		ATM kinase substrate motif;Casein kinase II substrate motif;DNA dependent Protein kinase substrate motif		binding;protein binding			0.999794	37.4688	1	EDDETPTQSDRLSMLSQEIQTLKRSSMSSYE
>sp|Q8BGC0|HTSF1_MOUSE HIV Tat-specific factor 1 homolog OS=Mus musculus GN=Htatsf1 PE=1 SV=1	Q8BGC0	HIV Tat-specific factor 1 homolog	Htatsf1	S	388	1.06032	2	1.43877	3	0.753345	2		14-3-3 domain binding motif;b-Adrenergic Receptor kinase substrate motif;Calmodulin-dependent protein kinase II alpha substrate motif;Calmodulin-dependent protein kinase II substrate motif;Calmodulin-dependent protein kinase IV substrate motif;Chk1 kinase	biological regulation;biosynthetic process;cellular biosynthetic process;cellular macromolecule biosynthetic process;cellular macromolecule metabolic process;cellular metabolic process;cellular nitrogen compound metabolic process;cellular process;macromol	binding;nucleic acid binding;nucleotide binding;RNA binding	cell part;intracellular membrane-bounded organelle;intracellular organelle;intracellular part;membrane-bounded organelle;nucleus;organelle		1	114.476	1	FLNAPEASRGLRRMDSIAGSERPGPSRMRHF
>sp|Q9DBE9|SPB1_MOUSE pre-rRNA processing protein FTSJ3 OS=Mus musculus GN=Ftsj3 PE=1 SV=1	Q9DBE9	pre-rRNA processing protein FTSJ3	Ftsj3	S	545			1.4378	3		0		ATM kinase substrate motif;DNA dependent Protein kinase substrate motif	cellular macromolecule metabolic process;cellular metabolic process;cellular nitrogen compound metabolic process;cellular process;enzyme-directed rRNA 2'-O-methylation;macromolecule metabolic process;macromolecule methylation;macromolecule modification;me	catalytic activity;methyltransferase activity;RNA methyltransferase activity;rRNA methyltransferase activity;S-adenosylmethionine-dependent methyltransferase activity;transferase activity;transferase activity, transferring one-carbon groups	cell part;intracellular non-membrane-bounded organelle;intracellular organelle;intracellular organelle part;intracellular part;macromolecular complex;non-membrane-bounded organelle;nuclear part;nucleolus;organelle;organelle part;preribosome;preribosome, s		1	69.2914	1	GFSGIEDDADEALEISQAQLLYKSRQKEQQP
>sp|Q80Y56|RBNS5_MOUSE Rabenosyn-5 OS=Mus musculus GN=Zfyve20 PE=2 SV=1	Q80Y56	Rabenosyn-5	Zfyve20	S	415	1.22565	2	1.4358	1	1.10905	3		Casein kinase I substrate motif;G protein-coupled receptor kinase 1 substrate motif;GSK3 kinase substrate motif;PKA kinase substrate motif;PKC kinase substrate motif	establishment of localization;establishment of protein localization;protein transport;transport	binding;cation binding;enzyme binding;GTPase binding;ion binding;metal ion binding;protein binding;Rab GTPase binding;Ras GTPase binding;small GTPase binding	cell part;cytoplasmic part;early endosome membrane;endosomal part;endosome membrane;intracellular organelle part;intracellular part;membrane;organelle membrane;organelle part;plasma membrane	Endocytosis	0.999955	43.4928	1	RQAALESRRKLEERQSGLASHTANGDVRSLR
>sp|Q80VW7|AKNA_MOUSE AT-hook-containing transcription factor OS=Mus musculus GN=Akna PE=2 SV=1;>sp|Q80VW7-3|AKNA_MOUSE Isoform 3 of AT-hook-containing transcription factor OS=Mus musculus GN=Akna;>sp|Q80VW7-4|AKNA_MOUSE Isoform 4 of AT-hook-containing tr	Q80VW7	AT-hook-containing transcription factor	Akna	S	1131;1131;982			1.4354	1		0		14-3-3 domain binding motif;Akt kinase substrate motif;Calmodulin-dependent protein kinase II substrate motif;Casein kinase II substrate motif;G protein-coupled receptor kinase 1 substrate motif;MAPKAPK1 kinase substrate motif;PKA kinase substrate motif;P	biological regulation;biosynthetic process;cellular biosynthetic process;cellular macromolecule biosynthetic process;cellular macromolecule metabolic process;cellular metabolic process;cellular nitrogen compound metabolic process;cellular process;macromol	binding;DNA binding;nucleic acid binding	cell part;intracellular membrane-bounded organelle;intracellular organelle;intracellular part;membrane-bounded organelle;nucleus;organelle		0.782156	6.21648	1	NGVEPAEPMGRRRARSSSVPRDVPRLYLSSE
>sp|Q62312-2|TGFR2_MOUSE Isoform RII-1 of TGF-beta receptor type-2 OS=Mus musculus GN=Tgfbr2;>sp|Q62312|TGFR2_MOUSE TGF-beta receptor type-2 OS=Mus musculus GN=Tgfbr2 PE=1 SV=1	Q62312-2	TGF-beta receptor type-2	Tgfbr2	S	409;434	0.958175	2	1.4345	1	1.02773	3	TGFBR2;	Casein kinase II substrate motif;Pyruvate dehydrogenase kinase substrate motif	activation of protein kinase activity;aging;anatomical structure development;anatomical structure formation involved in morphogenesis;anatomical structure morphogenesis;biological regulation;brain development;branching morphogenesis of a tube;bronchus dev	adenyl nucleotide binding;adenyl ribonucleotide binding;ATP binding;binding;carbohydrate binding;catalytic activity;cation binding;cytokine binding;glycosaminoglycan binding;growth factor binding;ion binding;kinase activity;metal ion binding;molecular tra	caveola;cell part;cytoplasmic part;cytosol;external side of plasma membrane;integral to membrane;integral to plasma membrane;intracellular part;intrinsic to membrane;intrinsic to plasma membrane;macromolecular complex;membrane part;membrane raft;plasma me	Adherens junction;Chagas disease (American trypanosomiasis);Chronic myeloid leukemia;Colorectal cancer;Cytokine-cytokine receptor interaction;Endocytosis;MAPK signaling pathway;Osteoclast differentiation;Pancreatic cancer;Pathways in cancer;TGF-beta signa	0.999996	53.5176	1	CLCDFGLSLRLDPTLSVDDLANSGQVGTARY
>sp|Q7TSH3|ZN516_MOUSE Zinc finger protein 516 OS=Mus musculus GN=Znf516 PE=2 SV=1	Q7TSH3	Zinc finger protein 516	Znf516	S	917			1.4337	1		0		Casein kinase II substrate motif;G protein-coupled receptor kinase 1 substrate motif;GSK3 kinase substrate motif	biological regulation;biosynthetic process;cellular biosynthetic process;cellular macromolecule biosynthetic process;cellular macromolecule metabolic process;cellular metabolic process;cellular nitrogen compound metabolic process;cellular process;macromol	binding;cation binding;DNA binding;ion binding;metal ion binding;nucleic acid binding	cell part;intracellular membrane-bounded organelle;intracellular organelle;intracellular part;membrane-bounded organelle;nucleus;organelle		0.609048	3.5869	1	KQEGSSRLAPSPGSGSLSRSTTPTPSVITRV
>sp|Q8BJM3|R3HCL_MOUSE Coiled-coil domain-containing protein R3HCC1L OS=Mus musculus GN=R3hcc1l PE=2 SV=1	Q8BJM3	R3H and coiled-coil domain-containing protein 1-like	R3hcc1l	S	594			1.4334	2		0				binding;nucleotide binding	cell part;exon-exon junction complex;intracellular organelle part;intracellular part;macromolecular complex;nuclear part;organelle part;protein complex		1	102.97	1	NDDGDCVDPRLLLELSGNVKNRKSIQEPRFD
>sp|Q3UM29|COG7_MOUSE Conserved oligomeric Golgi complex subunit 7 OS=Mus musculus GN=Cog7 PE=2 SV=1	Q3UM29	Conserved oligomeric Golgi complex subunit 7	Cog7	S	506			1.4321	3	0.710787	3		Casein kinase I substrate motif;Casein kinase II substrate motif;ERK1,2 kinase substrate motif;Growth associated histone HI kinase substrate motif;GSK-3, ERK1, ERK2, CDK5 substrate motif;MAPKAPK2 kinase substrate motif;PKA kinase substrate motif;PKC kinas	biological regulation;carbohydrate metabolic process;cellular carbohydrate metabolic process;cellular localization;cellular macromolecule localization;cellular macromolecule metabolic process;cellular metabolic process;cellular process;cellular protein lo		cell part;cytoplasmic part;Golgi apparatus part;Golgi membrane;Golgi transport complex;intracellular organelle part;intracellular part;macromolecular complex;membrane;organelle membrane;organelle part;protein complex		0.990609	21.695	1	NRILSTAGKYLSDSYSPRSLAGFQDSILTDK
>sp|Q9D0E1-2|HNRPM_MOUSE Isoform 2 of Heterogeneous nuclear ribonucleoprotein M OS=Mus musculus GN=Hnrnpm;>sp|Q9D0E1|HNRPM_MOUSE Heterogeneous nuclear ribonucleoprotein M OS=Mus musculus GN=Hnrnpm PE=1 SV=3	Q9D0E1-2	Heterogeneous nuclear ribonucleoprotein M	Hnrnpm	S	578;617	1.27705	2	1.432	3	0.95426	1		G protein-coupled receptor kinase 1 substrate motif	alternative nuclear mRNA splicing, via spliceosome;cellular macromolecule metabolic process;cellular metabolic process;cellular nitrogen compound metabolic process;cellular process;macromolecule metabolic process;metabolic process;mRNA metabolic process;m	binding;nucleic acid binding;nucleotide binding;RNA binding	catalytic step 2 spliceosome;cell part;intracellular organelle part;intracellular part;macromolecular complex;nuclear body;nuclear matrix;nuclear part;nucleoplasm part;organelle part;paraspeckles;ribonucleoprotein complex;spliceosomal complex	Spliceosome	1	71.3759	1	GIERMGLAMGGAGGASFDRAIEMERGNFGGS
>sp|P49769|PSN1_MOUSE Presenilin-1 OS=Mus musculus GN=Psen1 PE=1 SV=1	P49769	Presenilin-1;Presenilin-1 NTF subunit;Presenilin-1 CTF subunit;Presenilin-1 CTF12	Psen1	S	365	1.22615	2	1.43186	3	1.2406	1		Casein kinase II substrate motif	acidic amino acid transport;activation of immune response;activation of MAPKK activity;activation of protein kinase activity;amine transport;amino acid transport;amyloid precursor protein catabolic process;amyloid precursor protein metabolic process;anage	aspartic-type endopeptidase activity;aspartic-type peptidase activity;beta-catenin binding;binding;cadherin binding;calcium channel activity;catalytic activity;cation channel activity;cation transmembrane transporter activity;cell adhesion molecule bindin	apical plasma membrane;axon;cell body;cell cortex;cell part;cell projection;cell projection part;cell surface;centrosome;chromosomal part;ciliary rootlet;cilium part;contractile fiber part;cytoplasmic part;cytoplasmic vesicle;cytoskeletal part;dendrite;de	Alzheimer's disease;Neurotrophin signaling pathway;Notch signaling pathway;Wnt signaling pathway	0.985736	18.6812	1;2	PHRSTPESRAAVQELSGSILTSEDPEERGVK
>sp|P61967|AP1S1_MOUSE AP-1 complex subunit sigma-1A OS=Mus musculus GN=Ap1s1 PE=1 SV=1	P61967	AP-1 complex subunit sigma-1A	Ap1s1	S	147	0.98408	2	1.43057	3	1.01141	3		b-Adrenergic Receptor kinase substrate motif;Casein kinase I substrate motif;Casein kinase II substrate motif;ERK1,2 kinase substrate motif;Growth associated histone HI kinase substrate motif;GSK-3, ERK1, ERK2, CDK5 substrate motif;PKA kinase substrate mo	cellular process;establishment of localization;establishment of localization in cell;establishment of protein localization;intracellular protein transport;intracellular transport;multi-organism process;protein transport;response to biotic stimulus;respons	binding;protein binding;protein transporter activity;substrate-specific transporter activity;transporter activity	AP-1 adaptor complex;AP-type membrane coat adaptor complex;cell part;clathrin adaptor complex;coated pit;cytoplasmic part;cytoplasmic vesicle part;Golgi apparatus part;intracellular organelle part;intracellular part;macromolecular complex;membrane part;or	Lysosome	1	97.352	1	LKAIEQADLLQEEDESPRSVLEEMGLA____
>sp|Q6P3Y5-2|Z280C_MOUSE Isoform 2 of Zinc finger protein 280C OS=Mus musculus GN=Znf280c;>sp|Q6P3Y5-3|Z280C_MOUSE Isoform 3 of Zinc finger protein 280C OS=Mus musculus GN=Znf280c;>sp|Q6P3Y5|Z280C_MOUSE Zinc finger protein 280C OS=Mus musculus GN=Znf280c	Q6P3Y5-2	Zinc finger protein 280C	Znf280c	S	528;519;528			1.4266	1		0		Casein kinase II substrate motif;G protein-coupled receptor kinase 1 substrate motif;GSK3 kinase substrate motif	biological regulation;biosynthetic process;cellular biosynthetic process;cellular macromolecule biosynthetic process;cellular macromolecule metabolic process;cellular metabolic process;cellular nitrogen compound metabolic process;cellular process;macromol	binding;cation binding;DNA binding;ion binding;metal ion binding;nucleic acid binding	cell part;intracellular membrane-bounded organelle;intracellular organelle;intracellular part;membrane-bounded organelle;nucleus;organelle		0.950051	13.8601	1	PGTKVIIRASLGSSQSRASSPPSSTIPSTSL
>sp|Q61183-4|PAPOA_MOUSE Isoform 4 of Poly(A) polymerase alpha OS=Mus musculus GN=Papola;>sp|Q61183-3|PAPOA_MOUSE Isoform 3 of Poly(A) polymerase alpha OS=Mus musculus GN=Papola;>sp|Q61183|PAPOA_MOUSE Poly(A) polymerase alpha OS=Mus musculus GN=Papola PE=	Q61183-4	Poly(A) polymerase alpha	Papola	T	631;655;713			1.4257	1		0		Casein kinase II substrate motif;MDC1 BRCT domain binding motif;PKA kinase substrate motif;Plk1 PBD domain binding motif	biosynthetic process;cellular biosynthetic process;cellular macromolecule metabolic process;cellular metabolic process;cellular nitrogen compound metabolic process;cellular process;macromolecule metabolic process;metabolic process;mRNA 3'-end processing;m	adenyl nucleotide binding;adenyl ribonucleotide binding;adenylyltransferase activity;ATP binding;binding;catalytic activity;cation binding;ion binding;magnesium ion binding;manganese ion binding;metal ion binding;nucleic acid binding;nucleotide binding;nu	cell part;cytoplasm;intracellular membrane-bounded organelle;intracellular organelle;intracellular part;membrane-bounded organelle;nucleus;organelle	mRNA surveillance pathway	0.518787	5.11341	1	VPASASLLASQKTSSTDLSDIPALPANPIPV
>sp|Q8K3G5|VRK3_MOUSE Inactive serine/threonine-protein kinase VRK3 OS=Mus musculus GN=Vrk3 PE=1 SV=2	Q8K3G5	Inactive serine/threonine-protein kinase VRK3	Vrk3	S	55	1.1472	1	1.4256	1	1.03825	2		Casein kinase II substrate motif;G protein-coupled receptor kinase 1 substrate motif;GSK3 kinase substrate motif;MDC1 BRCT domain binding motif;Plk1 PBD domain binding motif	biological regulation;negative regulation of biological process;negative regulation of cell communication;negative regulation of cellular process;negative regulation of ERK1 and ERK2 cascade;negative regulation of intracellular protein kinase cascade;nega	adenyl nucleotide binding;adenyl ribonucleotide binding;ATP binding;binding;catalytic activity;enzyme binding;kinase activity;nucleotide binding;phosphatase binding;phosphotransferase activity, alcohol group as acceptor;protein binding;protein kinase acti	cell part;intracellular membrane-bounded organelle;intracellular organelle;intracellular part;membrane-bounded organelle;nucleus;organelle		0.995864	26.0762	1;2	PHVSSVPGSRRDLNSSFETSPKKVKCSHTVT
>sp|P57776|EF1D_MOUSE Elongation factor 1-delta OS=Mus musculus GN=Eef1d PE=1 SV=3;>sp|P57776-3|EF1D_MOUSE Isoform 3 of Elongation factor 1-delta OS=Mus musculus GN=Eef1d	P57776	Elongation factor 1-delta	Eef1d	S	64;443			1.4246	2		0		MAPKAPK2 kinase substrate motif	biological regulation;biosynthetic process;cellular biosynthetic process;cellular macromolecule biosynthetic process;cellular macromolecule metabolic process;cellular metabolic process;cellular nitrogen compound metabolic process;cellular process;macromol	binding;DNA binding;molecular transducer activity;nucleic acid binding;RNA binding;signal transducer activity;translation elongation factor activity;translation factor activity, nucleic acid binding	cell part;cytoplasmic part;eukaryotic translation elongation factor 1 complex;intracellular membrane-bounded organelle;intracellular organelle;intracellular part;macromolecular complex;membrane-bounded organelle;nucleus;organelle;protein complex		0.910138	10.622	1	DIARARENIQKSLAGSSGPGASSGPGGDHSE
>sp|Q03147|CDK7_MOUSE Cyclin-dependent kinase 7 OS=Mus musculus GN=Cdk7 PE=2 SV=2	Q03147	Cyclin-dependent kinase 7	Cdk7	S	161			1.4243	1		0	NEK6;	Casein kinase II substrate motif;G protein-coupled receptor kinase 1 substrate motif	ATP catabolic process;ATP metabolic process;biological regulation;biosynthetic process;catabolic process;cell cycle;cell division;cellular biosynthetic process;cellular catabolic process;cellular macromolecule biosynthetic process;cellular macromolecule m	adenyl nucleotide binding;adenyl ribonucleotide binding;ATP binding;ATPase activity;ATPase activity, coupled;binding;catalytic activity;cyclin-dependent protein kinase activity;DNA-dependent ATPase activity;hydrolase activity;hydrolase activity, acting on	cell part;cytoplasmic part;holo TFIIH complex;intracellular membrane-bounded organelle;intracellular organelle;intracellular organelle part;intracellular part;macromolecular complex;membrane-bounded organelle;mitochondrion;nuclear part;nucleoplasm part;nu	Basal transcription factors;Cell cycle;Nucleotide excision repair	0.500005	0	2	DENGVLKLADFGLAKSFGSPNRAYTHQVVTR
>sp|Q80UJ7|RB3GP_MOUSE Rab3 GTPase-activating protein catalytic subunit OS=Mus musculus GN=Rab3gap1 PE=2 SV=4	Q80UJ7	Rab3 GTPase-activating protein catalytic subunit	Rab3gap1	S	664			1.42265	3		0		Casein kinase II substrate motif;G protein-coupled receptor kinase 1 substrate motif;PKA kinase substrate motif	biological regulation;cellular component organization;cellular component organization at cellular level;cellular component organization or biogenesis;cellular component organization or biogenesis at cellular level;cellular process;lipid particle organizat	enzyme activator activity;enzyme regulator activity;GTPase activator activity;GTPase regulator activity;nucleoside-triphosphatase regulator activity;Rab GTPase activator activity;Ras GTPase activator activity;small GTPase regulator activity	cell part;centrosome;cytoplasm;cytoplasmic part;cytoskeletal part;intracellular membrane-bounded organelle;intracellular non-membrane-bounded organelle;intracellular organelle;intracellular organelle part;intracellular part;membrane-bounded organelle;micr		0.999809	37.1785	1	DLLEEQSEVLAKLGTSAEGAHLRARMQSACL
>sp|Q9D0E1-2|HNRPM_MOUSE Isoform 2 of Heterogeneous nuclear ribonucleoprotein M OS=Mus musculus GN=Hnrnpm;>sp|Q9D0E1|HNRPM_MOUSE Heterogeneous nuclear ribonucleoprotein M OS=Mus musculus GN=Hnrnpm PE=1 SV=3	Q9D0E1-2	Heterogeneous nuclear ribonucleoprotein M	Hnrnpm	S	661;700	0.82641	1	1.42261	2	0.64197	2		b-Adrenergic Receptor kinase substrate motif;Calmodulin-dependent protein kinase II substrate motif;Casein kinase II substrate motif;Chk1 kinase substrate motif;ERK1,2 kinase substrate motif;G protein-coupled receptor kinase 1 substrate motif;GSK-3, ERK1,	alternative nuclear mRNA splicing, via spliceosome;cellular macromolecule metabolic process;cellular metabolic process;cellular nitrogen compound metabolic process;cellular process;macromolecule metabolic process;metabolic process;mRNA metabolic process;m	binding;nucleic acid binding;nucleotide binding;RNA binding	catalytic step 2 spliceosome;cell part;intracellular organelle part;intracellular part;macromolecular complex;nuclear body;nuclear matrix;nuclear part;nucleoplasm part;organelle part;paraspeckles;ribonucleoprotein complex;spliceosomal complex	Spliceosome	1	89.9165	1	MENGKSKGCGVVKFESPEVAERACRMMNGMK
>sp|Q8K296-2|MTMR3_MOUSE Isoform 2 of Myotubularin-related protein 3 OS=Mus musculus GN=Mtmr3;>sp|Q8K296|MTMR3_MOUSE Myotubularin-related protein 3 OS=Mus musculus GN=Mtmr3 PE=1 SV=2	Q8K296-2	Myotubularin-related protein 3	Mtmr3	S	613;613	0.947913	3	1.42215	3	1.04436	3		Calmodulin-dependent protein kinase II substrate motif;Chk1 kinase substrate motif;PKA kinase substrate motif;PKC kinase substrate motif	cellular lipid metabolic process;cellular metabolic process;cellular process;dephosphorylation;glycerolipid metabolic process;glycerophospholipid metabolic process;lipid metabolic process;lipid modification;metabolic process;organophosphate metabolic proc	binding;catalytic activity;cation binding;hydrolase activity;hydrolase activity, acting on ester bonds;inositol or phosphatidylinositol phosphatase activity;ion binding;lipid phosphatase activity;metal ion binding;phosphatase activity;phosphatidylinositol			1	75.4308	1	TSPDEPPLSRLPKTRSFDNLTTTCENMVPLA
>sp|Q9QZS8|SH2D3_MOUSE SH2 domain-containing protein 3C OS=Mus musculus GN=Sh2d3c PE=1 SV=1	Q9QZS8	SH2 domain-containing protein 3C	Sh2d3c	S	22			1.42187	3		0		AMP-activated protein kinase substrate motif;Casein kinase II substrate motif;PKA kinase substrate motif	biological regulation;cell surface receptor linked signaling pathway;cellular process;cellular response to stimulus;enzyme linked receptor protein signaling pathway;intracellular signal transduction;regulation of biological process;regulation of cellular	binding;binding, bridging;enzyme regulator activity;GTPase regulator activity;guanyl-nucleotide exchange factor activity;nucleoside-triphosphatase regulator activity;protein binding;protein binding, bridging;receptor binding;receptor tyrosine kinase bindi	cell part;cytoplasm;intracellular part;membrane		0.999717	35.4846	1	KTGRKFKFFKFKGLGSLSNLPRSFSLRRSSA
>sp|A2ALK8|PTN3_MOUSE Tyrosine-protein phosphatase non-receptor type 3 OS=Mus musculus GN=Ptpn3 PE=2 SV=1	A2ALK8	Tyrosine-protein phosphatase non-receptor type 3	Ptpn3	S	359			1.4212	2		0		14-3-3 domain binding motif;AMP-activated protein kinase substrate motif;Calmodulin-dependent protein kinase I substrate motif;Calmodulin-dependent protein kinase II alpha substrate motif;Calmodulin-dependent protein kinase II substrate motif;Calmodulin-d	biological regulation;cellular macromolecule metabolic process;cellular metabolic process;cellular process;cellular protein metabolic process;dephosphorylation;macromolecule metabolic process;macromolecule modification;metabolic process;negative regulatio	catalytic activity;hydrolase activity;hydrolase activity, acting on ester bonds;phosphatase activity;phosphoprotein phosphatase activity;phosphoric ester hydrolase activity;protein tyrosine phosphatase activity	cell part;cytoplasm;cytoskeleton;internal side of plasma membrane;intracellular non-membrane-bounded organelle;intracellular organelle;intracellular part;membrane part;non-membrane-bounded organelle;organelle;plasma membrane part		0.96815	14.8284	1	VIGGMVWNPVMRRSLSVERLETKSLPSRSPP
>sp|Q60520|SIN3A_MOUSE Paired amphipathic helix protein Sin3a OS=Mus musculus GN=Sin3a PE=1 SV=3;>sp|Q60520-1|SIN3A_MOUSE Isoform 2 of Paired amphipathic helix protein Sin3a OS=Mus musculus GN=Sin3a	Q60520	Paired amphipathic helix protein Sin3a	Sin3a	T	1111;1114	0.98977	1	1.4194	2		0		b-Adrenergic Receptor kinase substrate motif	activation of immune response;activation of innate immune response;aging;biological regulation;biosynthetic process;carbohydrate homeostasis;cell differentiation;cellular biosynthetic process;cellular chemical homeostasis;cellular developmental process;ce	binding;catalytic activity;chromatin binding;deacetylase activity;DNA binding;hydrolase activity;nucleic acid binding;nucleic acid binding transcription factor activity;protein binding;protein binding transcription factor activity;protein deacetylase acti	cell part;chromatin remodeling complex;chromosomal part;histone deacetylase complex;intracellular membrane-bounded organelle;intracellular non-membrane-bounded organelle;intracellular organelle;intracellular organelle part;intracellular part;kinetochore;m	Huntington's disease	0.741143	4.82269	1	AERWSDYVERYMSSDTTSPELREHLAQKPVF
>sp|Q9Z1S8|GAB2_MOUSE GRB2-associated-binding protein 2 OS=Mus musculus GN=Gab2 PE=1 SV=2	Q9Z1S8	GRB2-associated-binding protein 2	Gab2	S	142			1.41886	2	1.07951	2			biological regulation;cell differentiation;cell migration;cell motility;cell surface receptor linked signaling pathway;cellular component movement;cellular developmental process;cellular process;cellular response to stimulus;developmental process;enzyme l	binding;binding, bridging;lipid binding;phosphatidylinositol binding;phosphatidylinositol-3,4,5-trisphosphate binding;phosphatidylinositol-3,4-bisphosphate binding;phospholipid binding;protein binding;protein binding, bridging;receptor binding;receptor ty	cell part;cytoplasm;cytoplasmic part;cytosol;intracellular part;membrane;plasma membrane		0.5	0	1	TDSLRNLSSASHGPRSSPAEFSSSQHLLRER
>sp|Q9Z1S8|GAB2_MOUSE GRB2-associated-binding protein 2 OS=Mus musculus GN=Gab2 PE=1 SV=2	Q9Z1S8	GRB2-associated-binding protein 2	Gab2	S	143			1.41886	2	1.07951	2		Casein kinase II substrate motif;ERK1,2 kinase substrate motif;GSK-3, ERK1, ERK2, CDK5 substrate motif;MDC1 BRCT domain binding motif;PKA kinase substrate motif;PKC kinase substrate motif;Plk1 PBD domain binding motif;WW domain binding motif	biological regulation;cell differentiation;cell migration;cell motility;cell surface receptor linked signaling pathway;cellular component movement;cellular developmental process;cellular process;cellular response to stimulus;developmental process;enzyme l	binding;binding, bridging;lipid binding;phosphatidylinositol binding;phosphatidylinositol-3,4,5-trisphosphate binding;phosphatidylinositol-3,4-bisphosphate binding;phospholipid binding;protein binding;protein binding, bridging;receptor binding;receptor ty	cell part;cytoplasm;cytoplasmic part;cytosol;intracellular part;membrane;plasma membrane		0.884329	8.83393	1	DSLRNLSSASHGPRSSPAEFSSSQHLLRERK
>sp|Q8K1M6-4|DNM1L_MOUSE Isoform 4 of Dynamin-1-like protein OS=Mus musculus GN=Dnm1l;>sp|Q8K1M6-3|DNM1L_MOUSE Isoform 3 of Dynamin-1-like protein OS=Mus musculus GN=Dnm1l;>sp|Q8K1M6-2|DNM1L_MOUSE Isoform 2 of Dynamin-1-like protein OS=Mus musculus GN=Dnm	Q8K1M6-4	Dynamin-1-like protein	Dnm1l	S	431;529;535;535			1.4184	1	0.92081	1			catabolic process;cell death;cellular catabolic process;cellular component assembly;cellular component assembly at cellular level;cellular component organization;cellular component organization at cellular level;cellular component organization or biogenes	binding;catalytic activity;GTP binding;GTPase activity;guanyl nucleotide binding;guanyl ribonucleotide binding;hydrolase activity;hydrolase activity, acting on acid anhydrides;hydrolase activity, acting on acid anhydrides, in phosphorus-containing anhydri	cell junction;cell part;clathrin coated vesicle membrane;coated pit;coated vesicle membrane;cytoplasmic part;cytoplasmic vesicle membrane;cytoplasmic vesicle part;cytosol;Golgi apparatus;intracellular membrane-bounded organelle;intracellular organelle;int	Bacterial invasion of epithelial cells;Endocrine and other factor-regulated calcium reabsorption;Endocytosis;Fc gamma R-mediated phagocytosis	0.999521	33.1948	1	EQRRNRLARELPSAGSRDKLIQDNRRETKNV
>sp|Q8CGN4-4|BCOR_MOUSE Isoform 4 of BCL-6 corepressor OS=Mus musculus GN=Bcor;>sp|Q8CGN4-3|BCOR_MOUSE Isoform 3 of BCL-6 corepressor OS=Mus musculus GN=Bcor;>sp|Q8CGN4-2|BCOR_MOUSE Isoform 2 of BCL-6 corepressor OS=Mus musculus GN=Bcor;>sp|Q8CGN4|BCOR_MO	Q8CGN4-4	BCL-6 corepressor	Bcor	S	869;869;869;869			1.4182	2		0		b-Adrenergic Receptor kinase substrate motif;Casein kinase II substrate motif	anatomical structure development;anatomical structure morphogenesis;biological regulation;biosynthetic process;cellular biosynthetic process;cellular component organization;cellular component organization at cellular level;cellular component organization	acid-amino acid ligase activity;binding;catalytic activity;DNA binding;ligase activity;ligase activity, forming carbon-nitrogen bonds;nucleic acid binding;protein binding;protein binding transcription factor activity;regulatory region DNA binding;regulato	cell part;intracellular membrane-bounded organelle;intracellular organelle;intracellular organelle part;intracellular part;macromolecular complex;membrane-bounded organelle;nuclear part;nucleus;organelle;organelle part;PcG protein complex;protein complex		0.991799	20.8258	1	ISLREELGRITDFHESFTFKQASSQPVFSLG
>sp|Q80WC3|TNC18_MOUSE Trinucleotide repeat-containing gene 18 protein OS=Mus musculus GN=Tnrc18 PE=2 SV=2	Q80WC3	Trinucleotide repeat-containing gene 18 protein	Tnrc18	S	1791			1.4172	1		0		Casein kinase II substrate motif;DNA dependent Protein kinase substrate motif;G protein-coupled receptor kinase 1 substrate motif;GSK3 kinase substrate motif		binding;chromatin binding			0.724975	4.40825	1	IGSYRLGAGEQALSPSLEESGLGLLARFAAS
>sp|Q9CX34|SUGT1_MOUSE Suppressor of G2 allele of SKP1 homolog OS=Mus musculus GN=Sugt1 PE=2 SV=3	Q9CX34	Suppressor of G2 allele of SKP1 homolog	Sugt1	S	11	1.0892	2	1.4158	1		0		ATM kinase substrate motif;DNA dependent Protein kinase substrate motif;MDC1 BRCT domain binding motif;PKA kinase substrate motif;PKC kinase substrate motif;Plk1 PBD domain binding motif			cell part;cytoplasm;intracellular membrane-bounded organelle;intracellular organelle;intracellular part;membrane-bounded organelle;nucleus;organelle	NOD-like receptor signaling pathway;Plant-pathogen interaction	0.972617	15.5045	1	_____MAAAAAGPASSQRLFQSFSDALIDGD
>sp|Q3TEA8-2|HP1B3_MOUSE Isoform 2 of Heterochromatin protein 1-binding protein 3 OS=Mus musculus GN=Hp1bp3;>sp|Q3TEA8|HP1B3_MOUSE Heterochromatin protein 1-binding protein 3 OS=Mus musculus GN=Hp1bp3 PE=1 SV=1;>sp|Q3TEA8-3|HP1B3_MOUSE Isoform 3 of Hetero	Q3TEA8-2	Heterochromatin protein 1-binding protein 3	Hp1bp3	S	500;513;476			1.41455	2	1.1981	2		Casein kinase II substrate motif;DNA dependent Protein kinase substrate motif;ERK1,2 kinase substrate motif;GSK-3, ERK1, ERK2, CDK5 substrate motif;PKA kinase substrate motif;PKC kinase substrate motif;WW domain binding motif	cellular component assembly;cellular component assembly at cellular level;cellular component organization;cellular component organization at cellular level;cellular component organization or biogenesis;cellular component organization or biogenesis at cell	binding;DNA binding;nucleic acid binding	cell part;chromosomal part;intracellular membrane-bounded organelle;intracellular organelle;intracellular organelle part;intracellular part;macromolecular complex;membrane-bounded organelle;nucleosome;nucleus;organelle;organelle part;protein-DNA complex		0.991253	20.5432	1	KAPPKAKTPARKARPSPSVIKKPSGSSSRKP
>sp|Q9JK24|P2R3C_MOUSE Serine/threonine-protein phosphatase 2A regulatory subunit B'' subunit gamma OS=Mus musculus GN=Ppp2r3c PE=1 SV=2	Q9JK24	Serine/threonine-protein phosphatase 2A regulatory subunit B'' subunit gamma	Ppp2r3c	S	13			1.4134	1		0		14-3-3 domain binding motif;Akt kinase substrate motif;Calmodulin-dependent protein kinase II substrate motif;Casein kinase II substrate motif;ERK1,2 kinase substrate motif;GSK-3, ERK1, ERK2, CDK5 substrate motif;MAPKAPK1 kinase substrate motif;PKA kinase	activation of protein kinase activity;anatomical structure development;B cell homeostasis;biological regulation;developmental process;hemopoietic or lymphoid organ development;homeostasis of number of cells;homeostatic process;immune system process;leukoc	binding;calcium ion binding;cation binding;ion binding;metal ion binding;protein binding	cell part;centrosome;cytoplasm;cytoplasmic part;cytoskeletal part;intracellular membrane-bounded organelle;intracellular non-membrane-bounded organelle;intracellular organelle;intracellular organelle part;intracellular part;membrane-bounded organelle;micr	mRNA surveillance pathway	0.99983	37.6978	1	___MDWKDVLRRRLASPNTDPKRKKSEQELK
>sp|Q9QY81|PO210_MOUSE Nuclear pore membrane glycoprotein 210 OS=Mus musculus GN=Nup210 PE=1 SV=2	Q9QY81	Nuclear pore membrane glycoprotein 210	Nup210	S	1848			1.4121	1	1.0227	1		ERK1,2 kinase substrate motif;G protein-coupled receptor kinase 1 substrate motif;GSK3 kinase substrate motif;GSK-3, ERK1, ERK2, CDK5 substrate motif;PKA kinase substrate motif;PKC kinase substrate motif;WW domain binding motif	establishment of localization;establishment of protein localization;establishment of RNA localization;mRNA transport;nucleic acid transport;nucleobase-containing compound transport;protein transport;RNA transport;transport		cell part;cytoplasmic part;endoplasmic reticulum membrane;endoplasmic reticulum part;envelope;intracellular organelle part;intracellular part;macromolecular complex;membrane;membrane part;nuclear envelope;nuclear membrane;nuclear part;nuclear pore;organel	RNA transport	0.925064	11.8416	1;2	APRELASPLALTPRASPQHSPHYLASSPAAF
>sp|Q9QY81|PO210_MOUSE Nuclear pore membrane glycoprotein 210 OS=Mus musculus GN=Nup210 PE=1 SV=2	Q9QY81	Nuclear pore membrane glycoprotein 210	Nup210	S	1852			1.4121	2	0.98258	2		Casein kinase II substrate motif;ERK1,2 kinase substrate motif;GSK-3, ERK1, ERK2, CDK5 substrate motif;MAPKAPK2 kinase substrate motif;WW domain binding motif	establishment of localization;establishment of protein localization;establishment of RNA localization;mRNA transport;nucleic acid transport;nucleobase-containing compound transport;protein transport;RNA transport;transport		cell part;cytoplasmic part;endoplasmic reticulum membrane;endoplasmic reticulum part;envelope;intracellular organelle part;intracellular part;macromolecular complex;membrane;membrane part;nuclear envelope;nuclear membrane;nuclear part;nuclear pore;organel	RNA transport	0.909864	10.8519	1;2	LASPLALTPRASPQHSPHYLASSPAAFNTLP
>sp|Q6A098|SBP2L_MOUSE Selenocysteine insertion sequence-binding protein 2-like OS=Mus musculus GN=Secisbp2l PE=1 SV=2	Q6A098	Selenocysteine insertion sequence-binding protein 2-like	Secisbp2l	S	910			1.4114	3		0							0.976493	16.1846	1	THSPPEKPSRLALDTSLVGKQLPLAAGSITS
>sp|Q8CIS0-2|CAR11_MOUSE Isoform 2 of Caspase recruitment domain-containing protein 11 OS=Mus musculus GN=Card11;>sp|Q8CIS0|CAR11_MOUSE Caspase recruitment domain-containing protein 11 OS=Mus musculus GN=Card11 PE=1 SV=2	Q8CIS0-2	Caspase recruitment domain-containing protein 11	Card11	S	546;551			1.4102	2		0		Casein kinase II substrate motif	biological regulation;cellular process;cellular response to stimulus;immune system process;lymphocyte costimulation;positive regulation of B cell activation;positive regulation of B cell proliferation;positive regulation of biological process;positive reg	binding;protein binding	cell part;cytoplasm;immunological synapse;intracellular part;macromolecular complex;membrane;membrane part;membrane raft;plasma membrane;plasma membrane part;protein complex;receptor complex;T cell receptor complex	B cell receptor signaling pathway;T cell receptor signaling pathway	0.531124	1.5134	1	FTDGSPSSSRSLPVTSSFSKMQPHRSRSSIM
>sp|Q80YR7|CLSPN_MOUSE Claspin OS=Mus musculus GN=Clspn PE=1 SV=2	Q80YR7	Claspin	Clspn	S	522			1.4088	2		0		b-Adrenergic Receptor kinase substrate motif;Casein kinase I substrate motif	activation of protein kinase activity;biological regulation;cell cycle checkpoint;cellular macromolecule metabolic process;cellular metabolic process;cellular nitrogen compound metabolic process;cellular process;cellular protein metabolic process;cellular	binding;DNA binding;nucleic acid binding	cell part;chromosome;intracellular membrane-bounded organelle;intracellular non-membrane-bounded organelle;intracellular organelle;intracellular part;membrane-bounded organelle;non-membrane-bounded organelle;nucleus;organelle		1	115.88	1	GVDVSSQPRLGADEDSFVILDEPKTNRELEA
>sp|Q8BG67|EFR3A_MOUSE Protein EFR3 homolog A OS=Mus musculus GN=Efr3a PE=1 SV=1;>sp|Q8BG67-2|EFR3A_MOUSE Isoform 2 of Protein EFR3 homolog A OS=Mus musculus GN=Efr3a	Q8BG67	Protein EFR3 homolog A	Efr3a	S	220;220			1.40714	3		0		Casein kinase II substrate motif;ERK1,2 kinase substrate motif;G protein-coupled receptor kinase 1 substrate motif;GSK-3, ERK1, ERK2, CDK5 substrate motif;MDC1 BRCT domain binding motif;Plk1 PBD domain binding motif;WW domain binding motif			cell part;intracellular;membrane;plasma membrane		0.811132	7.29356	1	MQKIEEVDSRLGPPSSPSAADKEENPAVLAE
>sp|Q80YV2-2|NIPA_MOUSE Isoform 2 of Nuclear-interacting partner of ALK OS=Mus musculus GN=Zc3hc1;>sp|Q80YV2|NIPA_MOUSE Nuclear-interacting partner of ALK OS=Mus musculus GN=Zc3hc1 PE=1 SV=1	Q80YV2-2	Nuclear-interacting partner of ALK	Zc3hc1	S	13;13			1.40593	3		0		Casein kinase II substrate motif;G protein-coupled receptor kinase 1 substrate motif	cell cycle phase;cell cycle process;cellular component organization;cellular component organization at cellular level;cellular component organization or biogenesis;cellular component organization or biogenesis at cellular level;cellular macromolecule meta	binding;cation binding;ion binding;metal ion binding;protein binding;transition metal ion binding;zinc ion binding	cell part;intracellular membrane-bounded organelle;intracellular organelle;intracellular organelle part;intracellular part;membrane;membrane-bounded organelle;nuclear membrane;nuclear part;nucleus;organelle;organelle membrane;organelle part		1	79.2415	1	___MAATSEGPLFAASIEKTWGSVVRSPEGT
>sp|Q91WJ8|FUBP1_MOUSE Far upstream element-binding protein 1 OS=Mus musculus GN=Fubp1 PE=1 SV=1;>sp|Q91WJ8-2|FUBP1_MOUSE Isoform 2 of Far upstream element-binding protein 1 OS=Mus musculus GN=Fubp1	Q91WJ8	Far upstream element-binding protein 1	Fubp1	S	136;157			1.4049	1	0.891175	2		b-Adrenergic Receptor kinase substrate motif;G protein-coupled receptor kinase 1 substrate motif	biological regulation;positive regulation of biological process;positive regulation of biosynthetic process;positive regulation of cellular biosynthetic process;positive regulation of cellular metabolic process;positive regulation of cellular process;posi	binding;DNA binding;nucleic acid binding;protein binding;RNA binding	cell part;intracellular membrane-bounded organelle;intracellular organelle;intracellular part;membrane-bounded organelle;nucleus;organelle		1	50.0878	1	RIQQESGCKIQIAPDSGGLPERSCMLTGTPE
>sp|Q62179|SEM4B_MOUSE Semaphorin-4B OS=Mus musculus GN=Sema4b PE=1 SV=2	Q62179	Semaphorin-4B	Sema4b	S	780	0.916247	3	1.4047	2	1.00538	3		ERK1,2 kinase substrate motif;GSK-3, ERK1, ERK2, CDK5 substrate motif;MDC1 BRCT domain binding motif;Plk1 PBD domain binding motif;WW domain binding motif	anatomical structure development;cell differentiation;cellular developmental process;cellular process;developmental process;nervous system development;system development	binding;protein binding;receptor activity	cell part;integral to membrane;intrinsic to membrane;membrane;membrane part;plasma membrane;synapse	Axon guidance	0.996271	24.5013	1	STPLDHRGYQALSDSSPGPRVFTESEKRPLS
>sp|Q9QZL0|RIPK3_MOUSE Receptor-interacting serine/threonine-protein kinase 3 OS=Mus musculus GN=Ripk3 PE=1 SV=2	Q9QZL0	Receptor-interacting serine/threonine-protein kinase 3	Ripk3	S	181			1.4042	1	1.0997	2		Casein kinase II substrate motif;MAPKAPK2 kinase substrate motif	activation of protein kinase activity;anatomical structure development;biological regulation;cell activation;cell death;cell differentiation;cellular component assembly;cellular component organization;cellular component organization or biogenesis;cellular	adenyl nucleotide binding;adenyl ribonucleotide binding;ATP binding;binding;catalytic activity;kinase activity;molecular transducer activity;NF-kappaB-inducing kinase activity;nucleotide binding;phosphotransferase activity, alcohol group as acceptor;prote	cell part;cytoplasmic part;cytosol;intracellular;intracellular membrane-bounded organelle;intracellular organelle;intracellular part;membrane;membrane-bounded organelle;mitochondrion;organelle;plasma membrane	Cytosolic DNA-sensing pathway	0.940082	12.663	1	TFQGGSQSGSGSGSGSRDSGGTLAYLDPELL
>sp|Q6PDK2|KMT2D_MOUSE Histone-lysine N-methyltransferase 2D OS=Mus musculus GN=Kmt2d PE=1 SV=2	Q6PDK2	Histone-lysine N-methyltransferase 2D	Kmt2d	S	2196			1.4039	1		0		Casein kinase II substrate motif;DNA dependent Protein kinase substrate motif;G protein-coupled receptor kinase 1 substrate motif;Pyruvate dehydrogenase kinase substrate motif	biological regulation;biosynthetic process;cell growth;cellular biosynthetic process;cellular component organization;cellular component organization at cellular level;cellular component organization or biogenesis;cellular component organization or biogene	binding;catalytic activity;cation binding;DNA binding;histone methyltransferase activity;histone-lysine N-methyltransferase activity;ion binding;lysine N-methyltransferase activity;metal ion binding;methyltransferase activity;N-methyltransferase activity;	cell part;histone methyltransferase complex;intracellular organelle part;intracellular part;macromolecular complex;methyltransferase complex;nuclear part;nucleoplasm part;organelle part;protein complex		0.5	0	1	GEFHTTPPGTPRHQPSTPDPFLKPRCPSLDN
>sp|Q921C3-2|BRWD1_MOUSE Isoform B of Bromodomain and WD repeat-containing protein 1 OS=Mus musculus GN=Brwd1;>sp|Q921C3|BRWD1_MOUSE Bromodomain and WD repeat-containing protein 1 OS=Mus musculus GN=Brwd1 PE=1 SV=2	Q921C3-2	Bromodomain and WD repeat-containing protein 1	Brwd1	S	702;702			1.4036	1	0.9068	1		Casein kinase I substrate motif;ERK1,2 kinase substrate motif;GSK-3, ERK1, ERK2, CDK5 substrate motif;WW domain binding motif	biological regulation;biosynthetic process;cellular biosynthetic process;cellular component organization;cellular component organization at cellular level;cellular component organization or biogenesis;cellular component organization or biogenesis at cellu	binding;protein binding	cell part;cytoplasm;intracellular membrane-bounded organelle;intracellular non-membrane-bounded organelle;intracellular organelle;intracellular organelle part;intracellular part;membrane-bounded organelle;non-membrane-bounded organelle;nuclear part;nucleo		1	107.391	1;2	TPRRGSFRRLSLDIQSPPNIGLRRSGQVEGV
>sp|Q80TZ9|RERE_MOUSE Arginine-glutamic acid dipeptide repeats protein OS=Mus musculus GN=Rere PE=1 SV=3	Q80TZ9	Arginine-glutamic acid dipeptide repeats protein	Rere	S	1258			1.4017	2	1.1916	1		Casein kinase II substrate motif;ERK1,2 kinase substrate motif;GSK-3, ERK1, ERK2, CDK5 substrate motif;WW domain binding motif	biosynthetic process;cellular biosynthetic process;cellular component organization;cellular component organization at cellular level;cellular component organization or biogenesis;cellular component organization or biogenesis at cellular level;cellular mac	binding;cation binding;chromatin binding;DNA binding;ion binding;metal ion binding;nucleic acid binding;nucleic acid binding transcription factor activity;protein binding;sequence-specific DNA binding;sequence-specific DNA binding transcription factor act	cell part;chromatin remodeling complex;cytoplasmic part;histone deacetylase complex;intracellular membrane-bounded organelle;intracellular organelle;intracellular organelle part;intracellular part;macromolecular complex;membrane-bounded organelle;mitochon		0.996677	24.7703	1	PALRTLSEYARPHVMSPTNRNHPFYMPLNPT
>sp|Q8C0T5|SI1L1_MOUSE Signal-induced proliferation-associated 1-like protein 1 OS=Mus musculus GN=Sipa1l1 PE=1 SV=2;>sp|Q8C0T5-2|SI1L1_MOUSE Isoform 2 of Signal-induced proliferation-associated 1-like protein 1 OS=Mus musculus GN=Sipa1l1	Q8C0T5	Signal-induced proliferation-associated 1-like protein 1	Sipa1l1	S	208;208	0.782417	3	1.4014	3	1.15383	3		Casein kinase I substrate motif;Casein kinase II substrate motif	actin cytoskeleton organization;actin cytoskeleton reorganization;actin filament-based process;activation of Rap GTPase activity;activation of Ras GTPase activity;biological regulation;cell surface receptor linked signaling pathway;cellular component orga	binding;enzyme activator activity;enzyme regulator activity;ephrin receptor binding;GTPase activator activity;GTPase regulator activity;nucleoside-triphosphatase regulator activity;protein binding;receptor binding	cell junction;cell part;cell projection;cell projection part;cytoplasm;cytoskeletal part;dendritic spine;intracellular organelle part;intracellular part;membrane;neuron projection;neuron spine;organelle part;postsynaptic density;postsynaptic membrane;syna		0.990675	22.2314	1	SPTYKSGPSLHREYGSTSSIDKQGTSGDSFF
>sp|O35379|MRP1_MOUSE Multidrug resistance-associated protein 1 OS=Mus musculus GN=Abcc1 PE=1 SV=1	O35379	Multidrug resistance-associated protein 1	Abcc1	S	290	0.983987	3	1.4009	3	1.09593	3		ATM kinase substrate motif;Casein kinase II substrate motif;DNA dependent Protein kinase substrate motif;MDC1 BRCT domain binding motif;PKA kinase substrate motif;PKC kinase substrate motif;Plk1 PBD domain binding motif;Pyruvate dehydrogenase kinase subst		active transmembrane transporter activity;adenyl nucleotide binding;adenyl ribonucleotide binding;ATP binding;ATPase activity;ATPase activity, coupled;ATPase activity, coupled to movement of substances;ATPase activity, coupled to transmembrane movement of	cell part;cytoplasmic part;Golgi apparatus;integral to membrane;integral to plasma membrane;intracellular membrane-bounded organelle;intracellular organelle;intracellular part;intrinsic to membrane;intrinsic to plasma membrane;membrane part;membrane-bound	ABC transporters;Vitamin digestion and absorption	0.958726	13.6601	1	IVYAPPKDPSKPKGSSQLDVNEEVEALIVKS
>sp|Q99K74-2|MED24_MOUSE Isoform 2 of Mediator of RNA polymerase II transcription subunit 24 OS=Mus musculus GN=Med24;>sp|Q99K74|MED24_MOUSE Mediator of RNA polymerase II transcription subunit 24 OS=Mus musculus GN=Med24 PE=1 SV=1	Q99K74-2	Mediator of RNA polymerase II transcription subunit 24	Med24	T	842;873	0.669847	3	1.40085	2	1.30503	3		Casein kinase II substrate motif;DNA dependent Protein kinase substrate motif;PKA kinase substrate motif;PKC kinase substrate motif	androgen receptor signaling pathway;biological regulation;biosynthetic process;cellular biosynthetic process;cellular component assembly;cellular component organization;cellular component organization or biogenesis;cellular macromolecule biosynthetic proc	acetyltransferase activity;catalytic activity;histone acetyltransferase activity;lysine N-acetyltransferase activity;N-acetyltransferase activity;N-acyltransferase activity;protein binding transcription factor activity;receptor activity;RNA polymerase II	cell part;intracellular organelle part;intracellular part;macromolecular complex;mediator complex;nuclear part;nucleoplasm;nucleoplasm part;organelle part;protein complex		0.978536	16.5949	1	LLSSSDDDANILSSPTDRSMNSSLSASQLHT
>sp|Q8BJS8-3|MTBP_MOUSE Isoform 3 of Mdm2-binding protein OS=Mus musculus GN=Mtbp;>sp|Q8BJS8|MTBP_MOUSE Mdm2-binding protein OS=Mus musculus GN=Mtbp PE=1 SV=1;>sp|Q8BJS8-2|MTBP_MOUSE Isoform 2 of Mdm2-binding protein OS=Mus musculus GN=Mtbp	Q8BJS8-3	Mdm2-binding protein	Mtbp	S	218;591;591			1.39815	2	1.0713	2		b-Adrenergic Receptor kinase substrate motif;Casein kinase II substrate motif;PKA kinase substrate motif;PKC kinase substrate motif	biological regulation;cell cycle arrest;cell cycle process;cellular process;negative regulation of biological process;negative regulation of cell cycle;negative regulation of cell cycle process;negative regulation of cell proliferation;negative regulation	binding;protein binding	cell part;chromosomal part;intracellular non-membrane-bounded organelle;intracellular organelle;intracellular organelle part;intracellular part;kinetochore;macromolecular complex;non-membrane-bounded organelle;organelle;organelle part;protein complex		0.991613	20.7275	1	RSSEQLLGHKEGPRDSLTLLDAKELLKYFTS
>sp|Q3UMT1|PP12C_MOUSE Protein phosphatase 1 regulatory subunit 12C OS=Mus musculus GN=Ppp1r12c PE=1 SV=1	Q3UMT1	Protein phosphatase 1 regulatory subunit 12C	Ppp1r12c	S	403	1.42067	3	1.39783	3	0.998317	3		Casein kinase II substrate motif;ERK1,2 kinase substrate motif;G protein-coupled receptor kinase 1 substrate motif;GSK3 kinase substrate motif;GSK-3, ERK1, ERK2, CDK5 substrate motif;MDC1 BRCT domain binding motif;Plk1 PBD domain binding motif;WW domain b			cell part;cytoplasm;intracellular part		0.988991	22.8594	1	AEHPAVEPRALNGVSSPVSSNPKSPVLPEEA
>sp|O35737|HNRH1_MOUSE Heterogeneous nuclear ribonucleoprotein H OS=Mus musculus GN=Hnrnph1 PE=1 SV=3;>sp|P70333|HNRH2_MOUSE Heterogeneous nuclear ribonucleoprotein H2 OS=Mus musculus GN=Hnrnph2 PE=2 SV=1	O35737	Heterogeneous nuclear ribonucleoprotein H;Heterogeneous nuclear ribonucleoprotein H, N-terminally processed;Heterogeneous nuclear ribonucleoprotein H2;Heterogeneous nuclear ribonucleoprotein H2, N-terminally processed	Hnrnph1;Hnrnph2	S	63;63			1.3976	1	1.0362	1		b-Adrenergic Receptor kinase substrate motif;BARD1 BRCT domain binding motif;Casein kinase I substrate motif;Casein kinase II substrate motif;G protein-coupled receptor kinase 1 substrate motif	biological regulation;cellular macromolecule metabolic process;cellular metabolic process;cellular nitrogen compound metabolic process;cellular process;macromolecule metabolic process;metabolic process;mRNA metabolic process;mRNA processing;nitrogen compo	binding;nucleic acid binding;nucleotide binding;RNA binding	actin cytoskeleton;catalytic step 2 spliceosome;cell part;cytoplasm;cytoskeleton;intracellular non-membrane-bounded organelle;intracellular organelle;intracellular organelle part;intracellular part;macromolecular complex;non-membrane-bounded organelle;nuc		1	121.644	1	TREGRPSGEAFVELESEDEVKLALKKDRETM
>sp|Q8CCF0-2|PRP31_MOUSE Isoform 2 of U4/U6 small nuclear ribonucleoprotein Prp31 OS=Mus musculus GN=Prpf31;>sp|Q8CCF0-3|PRP31_MOUSE Isoform 3 of U4/U6 small nuclear ribonucleoprotein Prp31 OS=Mus musculus GN=Prpf31;>sp|Q8CCF0|PRP31_MOUSE U4/U6 small nucl	Q8CCF0-2	U4/U6 small nuclear ribonucleoprotein Prp31	Prpf31	S	307;303;307			1.3959	1	0.928795	2		14-3-3 domain binding motif;b-Adrenergic Receptor kinase substrate motif;Calmodulin-dependent protein kinase II substrate motif;Casein kinase II substrate motif;G protein-coupled receptor kinase 1 substrate motif;GSK3 kinase substrate motif;PKA kinase sub	assembly of spliceosomal tri-snRNP;cellular component assembly;cellular component assembly at cellular level;cellular component organization;cellular component organization at cellular level;cellular component organization or biogenesis;cellular component	binding;nucleic acid binding;ribonucleoprotein binding;RNA binding;snRNP binding	Cajal body;cell part;histone methyltransferase complex;intracellular organelle part;intracellular part;macromolecular complex;methyltransferase complex;MLL1 complex;nuclear body;nuclear part;nuclear speck;nucleoplasm part;organelle part;protein complex;ri	Spliceosome	0.999998	58.972	1	ARLVAAKCTLAARVDSFHESTEGKDEIERKF
>sp|Q06649|3BP2_MOUSE SH3 domain-binding protein 2 OS=Mus musculus GN=Sh3bp2 PE=1 SV=1	Q06649	SH3 domain-binding protein 2	Sh3bp2	S	225			1.3943	1		0		14-3-3 domain binding motif;Calmodulin-dependent protein kinase II alpha substrate motif;Calmodulin-dependent protein kinase II substrate motif;Calmodulin-dependent protein kinase IV substrate motif;Casein kinase II substrate motif;Chk1 kinase substrate m		binding;protein binding;protein domain specific binding;SH3 domain binding			0.99979	37.3836	1	PVPRKPAFSDLPRAHSFTSKSPSPLLPPPPP
>sp|P49452|CENPC_MOUSE Centromere protein C OS=Mus musculus GN=Cenpc PE=1 SV=2	P49452	Centromere protein C 1	Cenpc1	S	297			1.3941	1		0		14-3-3 domain binding motif;Calmodulin-dependent protein kinase II substrate motif;G protein-coupled receptor kinase 1 substrate motif;MAPKAPK1 kinase substrate motif;PKA kinase substrate motif;PKC kinase substrate motif	cell cycle;cell cycle phase;cell cycle process;cellular component assembly;cellular component assembly at cellular level;cellular component organization;cellular component organization at cellular level;cellular component organization or biogenesis;cellul	binding;centromeric DNA binding;DNA binding;nucleic acid binding;protein binding;sequence-specific DNA binding	cell part;centromeric heterochromatin;chromatin;chromosomal part;chromosome, centromeric region;condensed chromosome kinetochore;condensed chromosome, centromeric region;condensed nuclear chromosome, centromeric region;cytoplasm;heterochromatin;intracellu		0.999998	57.098	1;2	SSRLWVMIPSKDRHLSAHKPSPENTALLQGK
>sp|Q99NF3|CEP41_MOUSE Centrosomal protein of 41 kDa OS=Mus musculus GN=Cep41 PE=1 SV=1	Q99NF3	Centrosomal protein of 41 kDa	Cep41	S	99	1.3937	1	1.394	1		0		Casein kinase II substrate motif;G protein-coupled receptor kinase 1 substrate motif;Pyruvate dehydrogenase kinase substrate motif	anatomical structure formation involved in morphogenesis;cell projection assembly;cell projection organization;cellular component assembly;cellular component assembly at cellular level;cellular component assembly involved in morphogenesis;cellular compone		cell part;cell projection;centriole;cilium;cytoplasmic part;cytoskeletal part;intracellular non-membrane-bounded organelle;intracellular organelle;intracellular organelle part;intracellular part;microtubule organizing center part;non-membrane-bounded orga		0.988621	19.3922	1	TAEEIQRLEDNDSATSEADAEIAAKTNGKGS
>sp|Q9QXZ0|MACF1_MOUSE Microtubule-actin cross-linking factor 1 OS=Mus musculus GN=Macf1 PE=1 SV=2;>sp|Q9QXZ0-3|MACF1_MOUSE Isoform 3 of Microtubule-actin cross-linking factor 1 OS=Mus musculus GN=Macf1;>sp|Q9QXZ0-2|MACF1_MOUSE Isoform 2 of Microtubule-ac	Q9QXZ0	Microtubule-actin cross-linking factor 1	Macf1	S	4427;2343;2400;2551			1.3925	1		0		Casein kinase II substrate motif	anatomical structure formation involved in morphogenesis;ATP catabolic process;ATP metabolic process;biological regulation;catabolic process;cell cycle arrest;cell cycle process;cell surface receptor linked signaling pathway;cellular catabolic process;cel	actin binding;ATPase activity;binding;calcium ion binding;catalytic activity;cation binding;cytoskeletal protein binding;hydrolase activity;hydrolase activity, acting on acid anhydrides;hydrolase activity, acting on acid anhydrides, in phosphorus-containi	actin cytoskeleton;cell part;cell projection membrane;cell projection part;cytoplasm;cytoplasmic part;cytoskeletal part;cytoskeleton;Golgi apparatus;intracellular membrane-bounded organelle;intracellular non-membrane-bounded organelle;intracellular organe		0.951007	14.0934	1	WEVLRERQESLQTVFSRMEEVQKEASSVLQW
>sp|Q61029|LAP2B_MOUSE Lamina-associated polypeptide 2, isoforms beta/delta/epsilon/gamma OS=Mus musculus GN=Tmpo PE=1 SV=4;>sp|Q61029-3|LAP2B_MOUSE Isoform Epsilon of Lamina-associated polypeptide 2, isoforms beta/delta/epsilon/gamma OS=Mus musculus GN=T	Q61029	Lamina-associated polypeptide 2, isoforms beta/delta/epsilon/gamma	Tmpo	T	263;223	0.88725	2	1.3925	2	0.96675	1		Akt kinase substrate motif;b-Adrenergic Receptor kinase substrate motif;Calmodulin-dependent protein kinase II substrate motif;PKA kinase substrate motif;PKC kinase substrate motif	biological regulation;regulation of biological process;regulation of biosynthetic process;regulation of cellular biosynthetic process;regulation of cellular macromolecule biosynthetic process;regulation of cellular metabolic process;regulation of cellular	binding;DNA binding;nucleic acid binding;protein binding	cell part;chromatin;chromosomal part;envelope;integral to membrane;intracellular membrane-bounded organelle;intracellular organelle;intracellular organelle part;intracellular part;intrinsic to membrane;membrane;membrane part;membrane-bounded organelle;nuc		0.995027	23.0118	1	ESTRGSRRTPRKRVETSQHFRIDGAVISEST
>sp|Q7TQH0-2|ATX2L_MOUSE Isoform 2 of Ataxin-2-like protein OS=Mus musculus GN=Atxn2l;>sp|Q7TQH0-3|ATX2L_MOUSE Isoform 3 of Ataxin-2-like protein OS=Mus musculus GN=Atxn2l;>sp|Q7TQH0|ATX2L_MOUSE Ataxin-2-like protein OS=Mus musculus GN=Atxn2l PE=1 SV=1	Q7TQH0-2	Ataxin-2-like protein	Atxn2l	S	339;339;339	0.69961	3	1.39235	2	1.06923	3		Casein kinase I substrate motif;Casein kinase II substrate motif;DNA dependent Protein kinase substrate motif	biological regulation;cellular component assembly;cellular component assembly at cellular level;cellular component organization;cellular component organization at cellular level;cellular component organization or biogenesis;cellular component organization		cell part;cytoplasmic part;intracellular non-membrane-bounded organelle;intracellular organelle;intracellular organelle part;intracellular part;macromolecular complex;membrane;non-membrane-bounded organelle;nuclear body;nuclear part;nuclear speck;nucleopl		0.997952	27.2066	1	KHSAVQRQGSGRESPSLVSREGKYIPLPQRV
>sp|Q9JM61|THSD1_MOUSE Thrombospondin type-1 domain-containing protein 1 OS=Mus musculus GN=Thsd1 PE=2 SV=2	Q9JM61	Thrombospondin type-1 domain-containing protein 1	Thsd1	S	670			1.3903	1		0		14-3-3 domain binding motif;Akt kinase substrate motif;Calmodulin-dependent protein kinase II substrate motif;Casein kinase II substrate motif;G protein-coupled receptor kinase 1 substrate motif;MAPKAPK1 kinase substrate motif;PKA kinase substrate motif;P	cell differentiation;cellular developmental process;cellular process;developmental process;hemopoietic progenitor cell differentiation		cell part;cell periphery;cell surface;cytoplasm;integral to membrane;intracellular part;intrinsic to membrane;membrane part		0.999866	39.7702	1	FHETKQSRPFRERSLSALTPRQVPAYSSRMR
>sp|Q7TSY8|SGOL2_MOUSE Shugoshin-like 2 OS=Mus musculus GN=Sgol2 PE=1 SV=1	Q7TSY8	Shugoshin-like 2	Sgol2	S	344	1.3786	1	1.3897	1	1.05982	2		b-Adrenergic Receptor kinase substrate motif;PKA kinase substrate motif	biological regulation;cell cycle phase;cell cycle process;cellular component organization;cellular component organization at cellular level;cellular component organization or biogenesis;cellular component organization or biogenesis at cellular level;cellu	binding;protein binding	cell part;chromosomal part;chromosome, centromeric region;condensed chromosome kinetochore;condensed chromosome, centromeric region;condensed nuclear chromosome, centromeric region;intracellular non-membrane-bounded organelle;intracellular organelle;intra		1	77.8288	1	EPDAKRMELVQKNTDSFHFQKTVYDAADMEL
>sp|Q8R1Q8|DC1L1_MOUSE Cytoplasmic dynein 1 light intermediate chain 1 OS=Mus musculus GN=Dync1li1 PE=1 SV=1	Q8R1Q8	Cytoplasmic dynein 1 light intermediate chain 1	Dync1li1	S	398	0.777393	3	1.38817	3	1.01201	3		ERK1,2 kinase substrate motif;G protein-coupled receptor kinase 1 substrate motif;Growth associated histone HI kinase substrate motif;GSK-3, ERK1, ERK2, CDK5 substrate motif;PKA kinase substrate motif;PKC kinase substrate motif;WW domain binding motif	biological regulation;cell cycle phase;cell cycle process;cellular component movement;cellular component organization;cellular component organization at cellular level;cellular component organization or biogenesis;cellular component organization or biogen	adenyl nucleotide binding;adenyl ribonucleotide binding;ATP binding;binding;catalytic activity;hydrolase activity;hydrolase activity, acting on acid anhydrides;hydrolase activity, acting on acid anhydrides, in phosphorus-containing anhydrides;microtubule	cell part;centrosome;chromosomal part;condensed chromosome kinetochore;cytoplasmic dynein complex;cytoplasmic part;cytoskeletal part;dynein complex;intracellular non-membrane-bounded organelle;intracellular organelle;intracellular organelle part;intracell	Phagosome;Vasopressin-regulated water reabsorption	1	77.545	1	LAKQPPTAAGRPVDASPRVPGGSPRTPNRSV
>sp|Q80XI4|PI42B_MOUSE Phosphatidylinositol 5-phosphate 4-kinase type-2 beta OS=Mus musculus GN=Pip4k2b PE=1 SV=1	Q80XI4	Phosphatidylinositol 5-phosphate 4-kinase type-2 beta	Pip4k2b	T	322			1.3877	3	1.4003	2		Casein kinase II substrate motif;G protein-coupled receptor kinase 1 substrate motif;GSK-3, ERK1, ERK2, CDK5 substrate motif;WW domain binding motif	cellular lipid metabolic process;cellular metabolic process;cellular process;glycerolipid metabolic process;glycerophospholipid metabolic process;lipid metabolic process;lipid modification;lipid phosphorylation;metabolic process;organophosphate metabolic	1-phosphatidylinositol-4-phosphate 5-kinase activity;1-phosphatidylinositol-5-phosphate 4-kinase activity;adenyl nucleotide binding;adenyl ribonucleotide binding;ATP binding;binding;catalytic activity;inositol or phosphatidylinositol kinase activity;kinas	cell part;cytoplasmic part;endoplasmic reticulum membrane;endoplasmic reticulum part;intracellular membrane-bounded organelle;intracellular organelle;intracellular organelle part;intracellular part;membrane;membrane part;membrane-bounded organelle;nucleus	Inositol phosphate metabolism;Phosphatidylinositol signaling system;Regulation of actin cytoskeleton	0.904762	13.2298	1	CENDGVGGSLLCSYGTPPDSPGNLLSFPRFF
>sp|B9EKI3|TMF1_MOUSE TATA element modulatory factor OS=Mus musculus GN=Tmf1 PE=1 SV=2	B9EKI3	TATA element modulatory factor	Tmf1	T	929			1.3877	1	1.0466	1		DNA dependent Protein kinase substrate motif;G protein-coupled receptor kinase 1 substrate motif	acrosome assembly;anatomical structure development;anatomical structure formation involved in morphogenesis;biological regulation;biosynthetic process;cell development;cell differentiation;cell motility;cellular biosynthetic process;cellular component ass	binding;DNA binding;nucleic acid binding;protein binding	cell part;cytoplasmic part;endoplasmic reticulum;Golgi apparatus;Golgi apparatus part;Golgi membrane;intracellular membrane-bounded organelle;intracellular organelle;intracellular organelle part;intracellular part;membrane;membrane-bounded organelle;nucle		0.870809	8.39187	1	LKEKDHKLFSVCSTPTMSRSSSISGVDAAGL
>sp|P53995|APC1_MOUSE Anaphase-promoting complex subunit 1 OS=Mus musculus GN=Anapc1 PE=2 SV=2	P53995	Anaphase-promoting complex subunit 1	Anapc1	S	377			1.3867	1	1.0759	2		Cdc2 kinase substrate motif;CDK kinase substrate motif;CDK1,2,4,6 kinase substrate motif;ERK1,2 kinase substrate motif;Growth associated histone HI kinase substrate motif;GSK-3, ERK1, ERK2, CDK5 substrate motif;MAPKAPK2 kinase substrate motif;PKA kinase s	cell cycle phase;cell cycle process;cellular component organization;cellular component organization at cellular level;cellular component organization or biogenesis;cellular component organization or biogenesis at cellular level;cellular macromolecule meta	binding;protein binding	anaphase-promoting complex;cell part;cullin-RING ubiquitin ligase complex;intracellular membrane-bounded organelle;intracellular organelle;intracellular organelle part;intracellular part;macromolecular complex;membrane-bounded organelle;nuclear part;nucle	Cell cycle;Cell cycle - yeast;Meiosis - yeast;Oocyte meiosis;Progesterone-mediated oocyte maturation;Ubiquitin mediated proteolysis	0.999947	42.7503	1	SFSGAQRFNLSSHSQSPKRHSISHSPSGSFN
>sp|Q60664|LRMP_MOUSE Lymphoid-restricted membrane protein OS=Mus musculus GN=Lrmp PE=1 SV=1	Q60664	Lymphoid-restricted membrane protein;Processed lymphoid-restricted membrane protein	Lrmp	S	143			1.3864	1		0		ATM kinase substrate motif;Calmodulin-dependent protein kinase II substrate motif;Casein kinase II substrate motif;Chk1 kinase substrate motif;DNA dependent Protein kinase substrate motif;G protein-coupled receptor kinase 1 substrate motif;PKA kinase subs	fertilization;immune system process;reproductive process;single fertilization	binding;protein binding	cell part;chromosome;cytoplasmic part;cytoskeletal part;endoplasmic reticulum;endoplasmic reticulum membrane;endoplasmic reticulum part;envelope;integral to endoplasmic reticulum membrane;integral to membrane;integral to organelle membrane;intracellular m		1	103.391	1	AAYGDYTSVGVAKAASQLEAGEELRTTENGG
>sp|Q8CFJ9|WDR24_MOUSE WD repeat-containing protein 24 OS=Mus musculus GN=Wdr24 PE=2 SV=1	Q8CFJ9	WD repeat-containing protein 24	Wdr24	S	484			1.3864	3	0.84155	1							1	79.4817	1	HSVGKGSSCGLPLMNSFNLKDMGPGLGSETR
>sp|Q91VC3|IF4A3_MOUSE Eukaryotic initiation factor 4A-III OS=Mus musculus GN=Eif4a3 PE=2 SV=3	Q91VC3	Eukaryotic initiation factor 4A-III;Eukaryotic initiation factor 4A-III, N-terminally processed	Eif4a3	T	9			1.3858	1		0		Casein kinase II substrate motif;G protein-coupled receptor kinase 1 substrate motif	anatomical structure morphogenesis;biological regulation;catabolic process;cellular catabolic process;cellular macromolecule catabolic process;cellular macromolecule metabolic process;cellular metabolic process;cellular nitrogen compound metabolic process	adenyl nucleotide binding;adenyl ribonucleotide binding;ATP binding;ATPase activity;ATPase activity, coupled;ATP-dependent helicase activity;binding;catalytic activity;helicase activity;hydrolase activity;hydrolase activity, acting on acid anhydrides;hydr	cell part;cytoplasm;intracellular organelle part;intracellular part;macromolecular complex;nuclear body;nuclear part;nuclear speck;nucleoplasm part;organelle part;ribonucleoprotein complex;spliceosomal complex	mRNA surveillance pathway;RNA transport;Spliceosome	0.980947	17.1911	1	_______MAANATMATSGSARKRLLKEEDMT
>sp|Q9Z1B5|MD2L1_MOUSE Mitotic spindle assembly checkpoint protein MAD2A OS=Mus musculus GN=Mad2l1 PE=1 SV=2	Q9Z1B5	Mitotic spindle assembly checkpoint protein MAD2A	Mad2l1	S	195	0.941175	2	1.3857	1		0		Calmodulin-dependent protein kinase II substrate motif;Chk1 kinase substrate motif;PKA kinase substrate motif;PKC kinase substrate motif	biological regulation;cell cycle checkpoint;cell cycle process;cellular component organization;cellular component organization at cellular level;cellular component organization or biogenesis;cellular component organization or biogenesis at cellular level;	binding;protein binding	cell part;chromosomal part;chromosome, centromeric region;condensed chromosome kinetochore;cytoplasmic part;cytoskeletal part;cytosol;intracellular membrane-bounded organelle;intracellular non-membrane-bounded organelle;intracellular organelle;intracellul	Cell cycle;Cell cycle - yeast;Meiosis - yeast;Oocyte meiosis;Progesterone-mediated oocyte maturation	1	65.2472	1	EVRLRSFTTTIHKVNSMVAYKTPVND_____
>sp|Q9JL26|FMNL_MOUSE Formin-like protein 1 OS=Mus musculus GN=Fmnl1 PE=1 SV=1;>sp|Q9JL26-2|FMNL_MOUSE Isoform 2 of Formin-like protein 1 OS=Mus musculus GN=Fmnl1	Q9JL26	Formin-like protein 1	Fmnl1	S	904;879	0.80321	1	1.3857	1	1.00458	2		Calmodulin-dependent protein kinase II substrate motif;Casein kinase II substrate motif;Chk1 kinase substrate motif;Phosphorylase kinase substrate motif;PKA kinase substrate motif;PKC kinase substrate motif	actin cytoskeleton organization;actin filament severing;actin filament-based process;biological regulation;cell migration;cell motility;cellular component movement;cellular component organization;cellular component organization at cellular level;cellular	actin binding;actin filament binding;binding;cytoskeletal protein binding;enzyme binding;GTPase activating protein binding;GTPase binding;profilin binding;protein binding;Rac GTPase binding;Ras GTPase binding;Rho GTPase binding;small GTPase binding	cell part;cytoplasmic membrane-bounded vesicle;cytoplasmic part;cytoplasmic vesicle;cytosol;endocytic vesicle;intracellular membrane-bounded organelle;intracellular organelle;intracellular part;membrane;membrane-bounded organelle;membrane-bounded vesicle;		0.999811	37.2377	1	LTGFHSDLHFLDKAGSVSLDSVLGDVRSLQR
>sp|Q3V3V9|LR16C_MOUSE Leucine-rich repeat-containing protein 16C OS=Mus musculus GN=Rltpr PE=2 SV=2;>sp|Q3V3V9-2|LR16C_MOUSE Isoform 2 of Leucine-rich repeat-containing protein 16C OS=Mus musculus GN=Rltpr	Q3V3V9-2	Leucine-rich repeat-containing protein 16C	Rltpr	S	1284;726	0.9406	2	1.3843	1	0.96955	3		Casein kinase II substrate motif;DNA dependent Protein kinase substrate motif;ERK1,2 kinase substrate motif;GSK-3, ERK1, ERK2, CDK5 substrate motif;WW domain binding motif	activation of immune response;anatomical structure development;antigen receptor-mediated signaling pathway;biological regulation;cell surface receptor linked signaling pathway;cellular process;cellular response to stimulus;developmental process;establishm	binding;protein binding	cell junction;cell part;cell-cell junction;cytoplasm;cytoskeletal part;F-actin capping protein complex;immunological synapse;intracellular organelle part;intracellular part;macromolecular complex;membrane part;organelle part;plasma membrane part;protein c		0.998943	30.387	1	PPYPTEPSSPERSPPSPATDQRGGGPNP___
>sp|A2A5R2|BIG2_MOUSE Brefeldin A-inhibited guanine nucleotide-exchange protein 2 OS=Mus musculus GN=Arfgef2 PE=1 SV=1	A2A5R2	Brefeldin A-inhibited guanine nucleotide-exchange protein 2	Arfgef2	S	356	1.1204	3	1.3834	1	0.933893	3		MDC1 BRCT domain binding motif;Plk1 PBD domain binding motif	biological regulation;cellular component organization;cellular component organization at cellular level;cellular component organization or biogenesis;cellular component organization or biogenesis at cellular level;cellular macromolecule metabolic process;	ARF guanyl-nucleotide exchange factor activity;binding;enzyme regulator activity;GABA receptor binding;GTPase regulator activity;guanyl-nucleotide exchange factor activity;nucleoside-triphosphatase regulator activity;protein binding;protein kinase A bindi	asymmetric synapse;axonemal microtubule;axoneme part;cell junction;cell part;cell projection;cell projection part;cytoplasmic membrane-bounded vesicle;cytoplasmic part;cytoplasmic vesicle;cytoskeletal part;cytosol;dendritic spine;endosome;Golgi apparatus		0.984485	18.2	1	NSQTNGIADDRQSLSSADNLEPDVQGHQVAA
>sp|Q9EQN3|T22D4_MOUSE TSC22 domain family protein 4 OS=Mus musculus GN=Tsc22d4 PE=1 SV=2	Q9EQN3	TSC22 domain family protein 4	Tsc22d4	S	254			1.38273	3	1.16913	3		b-Adrenergic Receptor kinase substrate motif;G protein-coupled receptor kinase 1 substrate motif;GSK3 kinase substrate motif	biosynthetic process;cellular biosynthetic process;cellular macromolecule biosynthetic process;cellular macromolecule metabolic process;cellular metabolic process;cellular nitrogen compound metabolic process;cellular process;macromolecule biosynthetic pro	binding;nucleic acid binding transcription factor activity;protein binding;sequence-specific DNA binding transcription factor activity	cell part;cytoplasm;intracellular membrane-bounded organelle;intracellular organelle;intracellular part;membrane-bounded organelle;nucleus;organelle		0.988032	19.1428	2	ELVAPAETGKVPPTDSRPNSPALYFDASLVH
>sp|Q9DBT5|AMPD2_MOUSE AMP deaminase 2 OS=Mus musculus GN=Ampd2 PE=1 SV=1	Q9DBT5	AMP deaminase 2	Ampd2	S	19			1.38233	3	0.672203	3			biological regulation;biosynthetic process;cellular biosynthetic process;cellular metabolic compound salvage;cellular metabolic process;cellular nitrogen compound biosynthetic process;cellular nitrogen compound metabolic process;cellular process;cyclic nu	AMP deaminase activity;binding;catalytic activity;cation binding;deaminase activity;hydrolase activity;hydrolase activity, acting on carbon-nitrogen (but not peptide) bonds;hydrolase activity, acting on carbon-nitrogen (but not peptide) bonds, in cyclic a		Purine metabolism	1	78.9027	1	EARSGLGASPLQSARSLPGNAPCLKHFPLDL
>sp|P97310|MCM2_MOUSE DNA replication licensing factor MCM2 OS=Mus musculus GN=Mcm2 PE=1 SV=3	P97310	DNA replication licensing factor MCM2	Mcm2	S	11			1.3816	1	0.99123	1		MAPKAPK2 kinase substrate motif	cell cycle;cellular component assembly;cellular component assembly at cellular level;cellular component organization;cellular component organization at cellular level;cellular component organization or biogenesis;cellular component organization or biogene	adenyl nucleotide binding;adenyl ribonucleotide binding;ATP binding;binding;catalytic activity;cation binding;DNA binding;DNA helicase activity;DNA replication origin binding;helicase activity;histone binding;hydrolase activity;hydrolase activity, acting	cell part;chromatin;chromosomal part;intracellular membrane-bounded organelle;intracellular organelle;intracellular organelle part;intracellular part;macromolecular complex;MCM complex;membrane-bounded organelle;nuclear chromosome part;nuclear origin of r	Cell cycle;Cell cycle - yeast;DNA replication;Meiosis - yeast	0.914142	10.274	1;2	_____MAESSESLSASSPARQRRRISDPLTS
>sp|Q8BK63-2|KC1A_MOUSE Isoform 2 of Casein kinase I isoform alpha OS=Mus musculus GN=Csnk1a1;>sp|Q8BK63|KC1A_MOUSE Casein kinase I isoform alpha OS=Mus musculus GN=Csnk1a1 PE=1 SV=2	Q8BK63-2	Casein kinase I isoform alpha	Csnk1a1	S	5;5			1.38095	3		0		Casein kinase II substrate motif;G protein-coupled receptor kinase 1 substrate motif;MDC1 BRCT domain binding motif;Plk1 PBD domain binding motif	anatomical structure morphogenesis;biological regulation;cell cycle phase;cell cycle process;cell morphogenesis;cell surface receptor linked signaling pathway;cellular component morphogenesis;cellular component organization;cellular component organization	adenyl nucleotide binding;adenyl ribonucleotide binding;ATP binding;binding;catalytic activity;kinase activity;nucleotide binding;phosphotransferase activity, alcohol group as acceptor;protein kinase activity;protein serine/threonine kinase activity;purin	cell part;chromosomal part;condensed chromosome kinetochore;cytoplasm;cytoplasmic part;cytoskeletal part;intracellular non-membrane-bounded organelle;intracellular organelle;intracellular organelle part;intracellular part;kinetochore;macromolecular comple	Hedgehog signaling pathway;Wnt signaling pathway	0.941385	14.0379	1	___________MASSSGSKAEFIVGGKYKLV
>sp|Q7TPE5|S7A6O_MOUSE Probable RNA polymerase II nuclear localization protein SLC7A6OS OS=Mus musculus GN=Slc7a6os PE=1 SV=1	Q7TPE5	Probable RNA polymerase II nuclear localization protein SLC7A6OS	Slc7a6os	S	165			1.37997	3	1.32276	2		Casein kinase II substrate motif	cell differentiation;cellular developmental process;cellular process;developmental process;establishment of localization;establishment of protein localization;hemopoietic progenitor cell differentiation;protein transport;transport		cell part;cytoplasm;intracellular membrane-bounded organelle;intracellular organelle;intracellular part;membrane-bounded organelle;nucleus;organelle		1	88.4735	1	TDCRKTSDPDVILCNSVELIRERLTVSEDGS
>sp|Q3UZ39|LRRF1_MOUSE Leucine-rich repeat flightless-interacting protein 1 OS=Mus musculus GN=Lrrfip1 PE=1 SV=2;>sp|Q3UZ39-2|LRRF1_MOUSE Isoform 2 of Leucine-rich repeat flightless-interacting protein 1 OS=Mus musculus GN=Lrrfip1	Q3UZ39	Leucine-rich repeat flightless-interacting protein 1	Lrrfip1	S	92;240	1.1964	1	1.3796	1	0.9885	1		Casein kinase II substrate motif;MAPKAPK2 kinase substrate motif	biological regulation;biosynthetic process;cellular biosynthetic process;cellular macromolecule biosynthetic process;cellular macromolecule metabolic process;cellular metabolic process;cellular nitrogen compound metabolic process;cellular process;macromol	binding;DNA binding;nucleic acid binding;protein binding	cell part;cytoplasm;intracellular membrane-bounded organelle;intracellular organelle;intracellular part;membrane-bounded organelle;nucleus;organelle		0.966362	17.6232	1	ASLGGTSSRRGSGDTSISMDTEASIREIKDS
>sp|Q6ZWU9|RS27_MOUSE 40S ribosomal protein S27 OS=Mus musculus GN=Rps27 PE=1 SV=3;>sp|Q6ZWY3|RS27L_MOUSE 40S ribosomal protein S27-like OS=Mus musculus GN=Rps27l PE=2 SV=3	Q6ZWU9	40S ribosomal protein S27;40S ribosomal protein S27-like	Rps27;Rps27l	S	27;27	0.984635	2	1.37948	3		0	CDK2;P38A	Casein kinase II substrate motif;Casein kinase II substrate motif;ERK1,2 kinase substrate motif;ERK1,2 kinase substrate motif;GSK-3, ERK1, ERK2, CDK5 substrate motif;GSK-3, ERK1, ERK2, CDK5 substrate motif;WW domain binding motif;WW domain binding motif	biological regulation;biosynthetic process;cell cycle checkpoint;cellular biosynthetic process;cellular macromolecule biosynthetic process;cellular macromolecule metabolic process;cellular metabolic process;cellular nitrogen compound metabolic process;cel	apoptotic protease activator activity;binding;caspase activator activity;caspase regulator activity;cation binding;enzyme activator activity;enzyme regulator activity;ion binding;metal ion binding;nucleic acid binding;peptidase activator activity;peptidas	cell part;cytoplasmic part;intracellular membrane-bounded organelle;intracellular non-membrane-bounded organelle;intracellular organelle;intracellular part;macromolecular complex;membrane-bounded organelle;non-membrane-bounded organelle;nucleus;organelle;	Ribosome	0.999996	53.9692	1	LEEEKKKHKKKRLVQSPNSYFMDVKCPGCYK;PEEEKRKHKKKRLVQSPNSYFMDVKCPGCYK
>sp|Q6P5D8|SMHD1_MOUSE Structural maintenance of chromosomes flexible hinge domain-containing protein 1 OS=Mus musculus GN=Smchd1 PE=1 SV=2	Q6P5D8	Structural maintenance of chromosomes flexible hinge domain-containing protein 1	Smchd1	S	1922			1.37935	2	3.28434	3		14-3-3 domain binding motif;Calmodulin-dependent protein kinase II alpha substrate motif;Calmodulin-dependent protein kinase II substrate motif;Calmodulin-dependent protein kinase IV substrate motif;Casein kinase II substrate motif;Chk1 kinase substrate m	biological regulation;cellular component organization;cellular component organization at cellular level;cellular component organization or biogenesis;cellular component organization or biogenesis at cellular level;cellular process;chromosome organization;	adenyl nucleotide binding;adenyl ribonucleotide binding;ATP binding;binding;nucleotide binding;purine nucleotide binding;purine ribonucleoside triphosphate binding;purine ribonucleotide binding;ribonucleotide binding	Barr body;cell part;chromosome;intracellular non-membrane-bounded organelle;intracellular organelle;intracellular organelle part;intracellular part;non-membrane-bounded organelle;nuclear chromosome;nuclear part;organelle;organelle part;sex chromosome;X ch		0.86035	7.89638	1	IDLIQQYRTALYRLSSVNEDLDNQLQYLHTP
>sp|Q7TPD0|INT3_MOUSE Integrator complex subunit 3 OS=Mus musculus GN=Ints3 PE=2 SV=2	Q7TPD0	Integrator complex subunit 3	Ints3	S	992			1.37935	2		0		G protein-coupled receptor kinase 1 substrate motif;GSK3 kinase substrate motif;PKA kinase substrate motif	biological regulation;cell cycle checkpoint;cellular macromolecule metabolic process;cellular metabolic process;cellular nitrogen compound metabolic process;cellular process;cellular response to stimulus;cellular response to stress;DNA metabolic process;D		cell part;integrator complex;intracellular membrane-bounded organelle;intracellular organelle;intracellular organelle part;intracellular part;macromolecular complex;membrane-bounded organelle;nuclear part;nucleoplasm part;nucleus;organelle;organelle part;		0.5	0	1	DSSTKPPKSRRKAALSSPRSRKNATQPPNAE
>sp|O35730|RING1_MOUSE E3 ubiquitin-protein ligase RING1 OS=Mus musculus GN=Ring1 PE=1 SV=2;>sp|O35730-2|RING1_MOUSE Isoform 2 of E3 ubiquitin-protein ligase RING1 OS=Mus musculus GN=Ring1;>sp|O35730-3|RING1_MOUSE Isoform 3 of E3 ubiquitin-protein ligase	O35730	E3 ubiquitin-protein ligase RING1	Ring1	S	139;110;139			1.3783	1		0		Casein kinase II substrate motif;MDC1 BRCT domain binding motif;Plk1 PBD domain binding motif	anatomical structure morphogenesis;anterior/posterior pattern specification;biological regulation;biosynthetic process;camera-type eye morphogenesis;cellular biosynthetic process;cellular component organization;cellular component organization at cellular	binding;catalytic activity;cation binding;chromatin binding;ion binding;ligase activity;metal ion binding;protein binding;transition metal ion binding;zinc ion binding	cell part;chromatin;chromosomal part;cytoplasm;heterochromatin;intracellular organelle part;intracellular part;macromolecular complex;nuclear body;nuclear chromatin;nuclear chromosome part;nuclear heterochromatin;nuclear part;nuclear speck;nucleoplasm par		0.740813	5.79594	1	VLIRLSRLHNQQALSSSIEEGLRMQAMHRAQ
>sp|Q8R060|ZWILC_MOUSE Protein zwilch homolog OS=Mus musculus GN=Zwilch PE=2 SV=1	Q8R060	Protein zwilch homolog	Zwilch	S	88			1.3779	1		0		Casein kinase II substrate motif;G protein-coupled receptor kinase 1 substrate motif	biological regulation;cell cycle checkpoint;cell cycle phase;cell cycle process;cellular component organization;cellular component organization at cellular level;cellular component organization or biogenesis;cellular component organization or biogenesis a		cell part;chromosomal part;condensed chromosome kinetochore;intracellular non-membrane-bounded organelle;intracellular organelle;intracellular organelle part;intracellular part;kinetochore;macromolecular complex;non-membrane-bounded organelle;organelle;or		0.815153	6.47332	1	ETSQVEELQSEETAISDLSAGENIRPLALPV
>sp|Q6NZM9-2|HDAC4_MOUSE Isoform 2 of Histone deacetylase 4 OS=Mus musculus GN=Hdac4;>sp|Q6NZM9|HDAC4_MOUSE Histone deacetylase 4 OS=Mus musculus GN=Hdac4 PE=1 SV=1	Q6NZM9-2	Histone deacetylase 4	Hdac4	S	458;629	1.04177	3	1.3776	1	1.18683	3	CaM-KIV;	14-3-3 domain binding motif;Calmodulin-dependent protein kinase II substrate motif;Calmodulin-dependent protein kinase IV substrate motif;Chk1 kinase substrate motif;G protein-coupled receptor kinase 1 substrate motif;GSK3 kinase substrate motif;MAPKAPK2	anatomical structure development;biological regulation;biosynthetic process;calcium-mediated signaling;cell development;cellular biosynthetic process;cellular component organization;cellular component organization at cellular level;cellular component orga	alkali metal ion binding;binding;catalytic activity;cation binding;core promoter binding;deacetylase activity;DNA binding;enzyme binding;histone deacetylase activity;histone deacetylase activity (H3-K14 specific);histone deacetylase activity (H3-K9 specif	A band;actomyosin;cell part;chromatin remodeling complex;contractile fiber part;cytoplasm;cytoplasmic part;cytoskeletal part;cytosol;histone deacetylase complex;intracellular membrane-bounded organelle;intracellular organelle;intracellular organelle part;		0.99517	23.2412	1	IPVSFGSHRPLSRAQSSPASATFPMSVQEPP
>sp|Q64701|RBL1_MOUSE Retinoblastoma-like protein 1 OS=Mus musculus GN=Rbl1 PE=1 SV=3	Q64701	Retinoblastoma-like protein 1	Rbl1	S	696			1.37685	2		0		ERK1,2 kinase substrate motif;G protein-coupled receptor kinase 1 substrate motif;GSK-3, ERK1, ERK2, CDK5 substrate motif;MAPKAPK2 kinase substrate motif;WW domain binding motif	biological regulation;biosynthetic process;cell cycle;cellular biosynthetic process;cellular component organization;cellular component organization at cellular level;cellular component organization or biogenesis;cellular component organization or biogenes	binding;protein binding	cell part;intracellular membrane-bounded organelle;intracellular organelle;intracellular organelle part;intracellular part;macromolecular complex;membrane-bounded organelle;nuclear part;nucleoplasm part;nucleus;organelle;organelle part;protein complex;tra	Cell cycle;TGF-beta signaling pathway	0.977195	16.9998	1	LKIAPSSVTAESLSISPGQALLTMATTTVTG
>sp|Q61084|M3K3_MOUSE Mitogen-activated protein kinase kinase kinase 3 OS=Mus musculus GN=Map3k3 PE=1 SV=1	Q61084	Mitogen-activated protein kinase kinase kinase 3	Map3k3	S	175	0.963147	3	1.3764	1	1.1671	2		G protein-coupled receptor kinase 1 substrate motif	biological regulation;cellular macromolecule metabolic process;cellular metabolic process;cellular process;cellular protein metabolic process;cellular response to stimulus;intracellular signal transduction;macromolecule metabolic process;macromolecule mod	adenyl nucleotide binding;adenyl ribonucleotide binding;ATP binding;binding;catalytic activity;cation binding;ion binding;kinase activity;MAP kinase kinase kinase activity;metal ion binding;molecular transducer activity;nucleotide binding;phosphotransfera		GnRH signaling pathway;MAPK signaling pathway;Neurotrophin signaling pathway	0.824402	6.72043	1	PRSRHLSVSSQNPGRSSPPPGYVPERQQHIA
>sp|Q61084|M3K3_MOUSE Mitogen-activated protein kinase kinase kinase 3 OS=Mus musculus GN=Map3k3 PE=1 SV=1	Q61084	Mitogen-activated protein kinase kinase kinase 3	Map3k3	S	176	1.03133	3	1.3764	2	1.1488	1		ERK1,2 kinase substrate motif;GSK-3, ERK1, ERK2, CDK5 substrate motif;MDC1 BRCT domain binding motif;PKA kinase substrate motif;PKC kinase substrate motif;Plk1 PBD domain binding motif;WW domain binding motif	biological regulation;cellular macromolecule metabolic process;cellular metabolic process;cellular process;cellular protein metabolic process;cellular response to stimulus;intracellular signal transduction;macromolecule metabolic process;macromolecule mod	adenyl nucleotide binding;adenyl ribonucleotide binding;ATP binding;binding;catalytic activity;cation binding;ion binding;kinase activity;MAP kinase kinase kinase activity;metal ion binding;molecular transducer activity;nucleotide binding;phosphotransfera		GnRH signaling pathway;MAPK signaling pathway;Neurotrophin signaling pathway	0.953844	13.1525	1;2	RSRHLSVSSQNPGRSSPPPGYVPERQQHIAR
>sp|Q99KR3|LACB2_MOUSE Beta-lactamase-like protein 2 OS=Mus musculus GN=Lactb2 PE=1 SV=1	Q99KR3	Beta-lactamase-like protein 2	Lactb2	T	279			1.376	1		0		Cdc2 kinase substrate motif;CDK1,2,4,6 kinase substrate motif;CDK5 kinase substrate motif;Growth associated histone HI kinase substrate motif;GSK-3, ERK1, ERK2, CDK5 substrate motif;WW domain binding motif		binding;catalytic activity;cation binding;hydrolase activity;ion binding;metal ion binding	cell part;cytoplasmic part;intracellular membrane-bounded organelle;intracellular organelle;intracellular part;membrane-bounded organelle;mitochondrion;organelle		0.576947	1.52089	1	HLRKLEKDGKIFYTTTPVKKWKAVL______
>sp|Q6DID5|MUM1_MOUSE PWWP domain-containing protein MUM1 OS=Mus musculus GN=Mum1 PE=2 SV=1	Q6DID5	PWWP domain-containing protein MUM1	Mum1	S	228			1.37505	3	0.70223	1		14-3-3 domain binding motif;Akt kinase substrate motif;AMP-activated protein kinase 2 substrate motif;b-Adrenergic Receptor kinase substrate motif;Calmodulin-dependent protein kinase II substrate motif;Casein kinase II substrate motif;MAPKAPK1 kinase subs	cellular component organization;cellular component organization at cellular level;cellular component organization or biogenesis;cellular component organization or biogenesis at cellular level;cellular macromolecule metabolic process;cellular metabolic pro	binding;chromatin binding;nucleosome binding	cell part;intracellular membrane-bounded organelle;intracellular organelle;intracellular part;membrane-bounded organelle;nucleus;organelle		0.999952	43.3616	1	QRNLGEKPTRRRRSESGLSKGESVLKSQGQA
>sp|Q9ES28-4|ARHG7_MOUSE Isoform D of Rho guanine nucleotide exchange factor 7 OS=Mus musculus GN=Arhgef7;>sp|Q9ES28-2|ARHG7_MOUSE Isoform A of Rho guanine nucleotide exchange factor 7 OS=Mus musculus GN=Arhgef7;>sp|Q9ES28-7|ARHG7_MOUSE Isoform G of Rho g	Q9ES28-4	Rho guanine nucleotide exchange factor 7	Arhgef7	S	665;717;724;776;701;619	0.983065	2	1.3747	3	0.787833	3		14-3-3 domain binding motif;14-3-3 domain binding motif;Akt kinase substrate motif;b-Adrenergic Receptor kinase substrate motif;b-Adrenergic Receptor kinase substrate motif;Calmodulin-dependent protein kinase II substrate motif;Calmodulin-dependent protei	anatomical structure development;biological regulation;cell differentiation;cell projection assembly;cell projection organization;cellular component assembly;cellular component assembly at cellular level;cellular component organization;cellular component	binding;enzyme binding;enzyme regulator activity;GTPase regulator activity;guanyl-nucleotide exchange factor activity;kinase binding;nucleoside-triphosphatase regulator activity;protein binding;protein kinase binding;Ras guanyl-nucleotide exchange factor	adherens junction;anchoring junction;cell body;cell cortex;cell junction;cell part;cell projection;cell-substrate adherens junction;cell-substrate junction;cytoplasmic part;focal adhesion;intracellular part;lamellipodium;macromolecular complex;neuron proj	Regulation of actin cytoskeleton	1	89.3407	1	AHSYRMGSASRSRKESAPQVLLPEEEKIIVE;SAKTRQTLNSSSRKESAPQVLLPEEEKIIVE
>sp|P70335-2|ROCK1_MOUSE Isoform 2 of Rho-associated protein kinase 1 OS=Mus musculus GN=Rock1;>sp|P70335|ROCK1_MOUSE Rho-associated protein kinase 1 OS=Mus musculus GN=Rock1 PE=1 SV=1	P70335-2	Rho-associated protein kinase 1	Rock1	S	1104;1105	1.07555	2	1.3746	2	1.0926	3		Casein kinase II substrate motif;G protein-coupled receptor kinase 1 substrate motif	actin cytoskeleton organization;actin filament-based process;actin-mediated cell contraction;apical constriction;apoptosis;biological adhesion;biological regulation;bleb assembly;cell adhesion;cell death;cell migration;cell motility;cell projection assemb	adenyl nucleotide binding;adenyl ribonucleotide binding;ATP binding;binding;catalytic activity;cation binding;ion binding;kinase activity;metal ion binding;nucleotide binding;phosphotransferase activity, alcohol group as acceptor;protein binding;protein k	bleb;cell part;cell projection;centriole;cytoplasmic part;cytoskeletal part;cytoskeleton;Golgi apparatus part;Golgi membrane;intracellular non-membrane-bounded organelle;intracellular organelle;intracellular organelle part;intracellular part;lamellipodium	Axon guidance;Chemokine signaling pathway;Focal adhesion;Leukocyte transendothelial migration;Pathogenic Escherichia coli infection;Regulation of actin cytoskeleton;Shigellosis;TGF-beta signaling pathway;Vascular smooth muscle contraction;Wnt signaling pa	0.991532	21.3357	1;2	LRAKLLDLSDSTSVASFPSADETDGNLPESR
>sp|Q9D6W8|CQ059_MOUSE Uncharacterized protein C17orf59 homolog OS=Mus musculus PE=1 SV=1	Q9D6W8	Uncharacterized protein C17orf59 homolog		T	201			1.3744	2	0.89607	1		Aurora-A kinase substrate motif;Calmodulin-dependent protein kinase II substrate motif;Casein kinase II substrate motif;G protein-coupled receptor kinase 1 substrate motif;PAK2 kinase substrate motif;PKA kinase substrate motif;PKC kinase substrate motif		binding;protein binding			0.999901	40.0735	1	SSSSGETGAGGGRRATISSPLELEGTVSRHG
>sp|Q3UZA1-2|CPZIP_MOUSE Isoform 2 of CapZ-interacting protein OS=Mus musculus GN=Rcsd1;>sp|Q3UZA1|CPZIP_MOUSE CapZ-interacting protein OS=Mus musculus GN=Rcsd1 PE=1 SV=1	Q3UZA1-2	CapZ-interacting protein	Rcsd1	S	90;120			1.37403	3	0.84252	2		Casein kinase II substrate motif;ERK1,2 kinase substrate motif;G protein-coupled receptor kinase 1 substrate motif;GSK-3, ERK1, ERK2, CDK5 substrate motif;MAPKAPK2 kinase substrate motif;WW domain binding motif	cellular hyperosmotic response;cellular process;cellular response to abiotic stimulus;cellular response to osmotic stress;cellular response to stimulus;cellular response to stress;hyperosmotic response;multicellular organismal process;muscle contraction;m				0.999816	37.7174	1;2	SPKSPGLKAIVSPFHSPPSTPSSPGIRSHPS
>sp|P47810|WEE1_MOUSE Wee1-like protein kinase OS=Mus musculus GN=Wee1 PE=1 SV=2	P47810	Wee1-like protein kinase	Wee1	T	190			1.3739	3		0		Casein kinase II substrate motif;ERK1,2 kinase substrate motif;Growth associated histone HI kinase substrate motif;GSK3, Erk1, Erk2 and CDK5 kinase motif;GSK-3, ERK1, ERK2, CDK5 substrate motif;PKA kinase substrate motif;PKC kinase substrate motif;WW doma	anatomical structure morphogenesis;cell cycle phase;cell cycle process;cell part morphogenesis;cell projection morphogenesis;cell projection organization;cellular component morphogenesis;cellular component organization;cellular component organization at c	adenyl nucleotide binding;adenyl ribonucleotide binding;ATP binding;binding;catalytic activity;cation binding;ion binding;kinase activity;magnesium ion binding;metal ion binding;non-membrane spanning protein tyrosine kinase activity;nucleotide binding;pho	cell part;cytoplasm;intracellular organelle part;intracellular part;nuclear part;nucleoplasm;organelle part	Cell cycle	1	104.805	1;2	PHKTFRKLRLFDTPHTPKSLLSKARVIDSGS
>sp|Q8C170|MYO9A_MOUSE Unconventional myosin-IXa OS=Mus musculus GN=Myo9a PE=2 SV=2;>sp|Q8C170-2|MYO9A_MOUSE Isoform 2 of Unconventional myosin-IXa OS=Mus musculus GN=Myo9a	Q8C170	Unconventional myosin-IXa	Myo9a	S	1259;1259			1.3736	1	1.17775	2		14-3-3 domain binding motif;Akt kinase substrate motif;Calmodulin-dependent protein kinase II substrate motif;Casein kinase II substrate motif;MAPKAPK1 kinase substrate motif;p70 Ribosomal S6 kinase substrate motif;Phosphorylase kinase substrate motif;PKA	biological regulation;cellular process;cellular response to stimulus;intracellular signal transduction;regulation of biological process;regulation of cellular process;response to stimulus;signal transduction	adenyl nucleotide binding;adenyl ribonucleotide binding;ATP binding;binding;catalytic activity;cation binding;enzyme activator activity;enzyme regulator activity;GTPase activator activity;GTPase regulator activity;hydrolase activity;hydrolase activity, ac	cell part;cytoskeletal part;integral to membrane;intracellular organelle part;intracellular part;intrinsic to membrane;macromolecular complex;membrane part;myosin complex;organelle part;protein complex		1	101.974	1	GTDLQEDVIVRQRPKSLEDLHQKKVGRAKRE
>sp|Q6ZPR6-2|IBTK_MOUSE Isoform 2 of Inhibitor of Bruton tyrosine kinase OS=Mus musculus GN=Ibtk;>sp|Q6ZPR6|IBTK_MOUSE Inhibitor of Bruton tyrosine kinase OS=Mus musculus GN=Ibtk PE=1 SV=3	Q6ZPR6-2	Inhibitor of Bruton tyrosine kinase	Ibtk	S	1101;1202			1.37316	3		0		Casein kinase II substrate motif;PKA kinase substrate motif;PKC kinase substrate motif;Pyruvate dehydrogenase kinase substrate motif	biological regulation;calcium ion homeostasis;calcium ion transport;calcium ion transport into cytosol;cation homeostasis;cation transport;cellular calcium ion homeostasis;cellular cation homeostasis;cellular chemical homeostasis;cellular divalent inorgan	enzyme inhibitor activity;enzyme regulator activity;kinase inhibitor activity;kinase regulator activity;protein kinase inhibitor activity;protein kinase regulator activity;protein tyrosine kinase inhibitor activity	cell part;cytoplasm;intracellular membrane-bounded organelle;intracellular organelle;intracellular part;membrane;membrane-bounded organelle;nucleus;organelle		1	106.578	1	KPANAWAPLHSPLSRSFRDFLLEEKKPVPGY
>sp|O35674|ADA19_MOUSE Disintegrin and metalloproteinase domain-containing protein 19 OS=Mus musculus GN=Adam19 PE=2 SV=2	O35674	Disintegrin and metalloproteinase domain-containing protein 19	Adam19	T	781	0.986465	2	1.37267	3	1.0827	2		Casein kinase II substrate motif;GSK-3, ERK1, ERK2, CDK5 substrate motif;PKA kinase substrate motif;WW domain binding motif	anatomical structure development;developmental process;heart development;macromolecule metabolic process;membrane protein ectodomain proteolysis;membrane protein proteolysis;metabolic process;organ development;primary metabolic process;protein metabolic p	binding;catalytic activity;cation binding;endopeptidase activity;hydrolase activity;ion binding;metal ion binding;metalloendopeptidase activity;metallopeptidase activity;peptidase activity;peptidase activity, acting on L-amino acid peptides;protein bindin	cell part;integral to membrane;intrinsic to membrane;membrane part		0.998916	29.8774	1	TFKLQTPQGKRKVTNTPESLRKPSHPPPRPP
>sp|Q9D168|INT12_MOUSE Integrator complex subunit 12 OS=Mus musculus GN=Ints12 PE=1 SV=1	Q9D168	Integrator complex subunit 12	Ints12	S	126	0.964207	3	1.3726	2	1.01177	3		Casein kinase I substrate motif;G protein-coupled receptor kinase 1 substrate motif	cellular macromolecule metabolic process;cellular metabolic process;cellular nitrogen compound metabolic process;cellular process;macromolecule metabolic process;metabolic process;ncRNA metabolic process;ncRNA processing;nitrogen compound metabolic proces	binding;cation binding;ion binding;metal ion binding;transition metal ion binding;zinc ion binding	cell part;integrator complex;intracellular organelle part;intracellular part;macromolecular complex;nuclear part;nucleoplasm part;organelle part;protein complex		0.645693	2.60685	1	IDVPKKPRLEKPETRSSPITVQTSKDLSMAD
>sp|Q3U155|CC174_MOUSE Coiled-coil domain-containing protein 174 OS=Mus musculus GN=Ccdc174 PE=2 SV=1	Q3U155	Coiled-coil domain-containing protein 174	Ccdc174	S	198			1.3711	1		0		ERK1,2 kinase substrate motif;GSK-3, ERK1, ERK2, CDK5 substrate motif;WW domain binding motif					1	112.023	1	SLLEMDKNLQGRLFVSPANEKTLLSEDMRKE
>sp|Q9CPN8|IF2B3_MOUSE Insulin-like growth factor 2 mRNA-binding protein 3 OS=Mus musculus GN=Igf2bp3 PE=1 SV=1	Q9CPN8	Insulin-like growth factor 2 mRNA-binding protein 3	Igf2bp3	S	165	1.0716	3	1.37008	3	1.04604	3		DNA dependent Protein kinase substrate motif;ERK1,2 kinase substrate motif;GSK-3, ERK1, ERK2, CDK5 substrate motif;WW domain binding motif	biological regulation;establishment of localization;establishment of RNA localization;mRNA transport;nucleic acid transport;nucleobase-containing compound transport;posttranscriptional regulation of gene expression;regulation of biological process;regulat	binding;mRNA 3'-UTR binding;mRNA 5'-UTR binding;mRNA binding;nucleic acid binding;nucleotide binding;RNA binding	cell part;cytoplasm;intracellular membrane-bounded organelle;intracellular organelle;intracellular part;membrane-bounded organelle;nucleus;organelle		1	81.1075	1	KVAYIPDETAAQQNPSPQLRGRRGPGQRGSS
>sp|B1AY13|UBP24_MOUSE Ubiquitin carboxyl-terminal hydrolase 24 OS=Mus musculus GN=Usp24 PE=1 SV=1	B1AY13	Ubiquitin carboxyl-terminal hydrolase 24	Usp24	S	1609			1.37	1	1.0005	1		Casein kinase II substrate motif;ERK1,2 kinase substrate motif;G protein-coupled receptor kinase 1 substrate motif;GSK3 kinase substrate motif;GSK-3, ERK1, ERK2, CDK5 substrate motif;WW domain binding motif	catabolic process;cellular catabolic process;cellular macromolecule catabolic process;cellular macromolecule metabolic process;cellular metabolic process;cellular process;macromolecule catabolic process;macromolecule metabolic process;metabolic process;mo	catalytic activity;cysteine-type peptidase activity;hydrolase activity;peptidase activity;peptidase activity, acting on L-amino acid peptides			0.804763	6.48871	1	DDFLFRASRIIVNSHSPASSAAISQQDFHPK
>sp|P51827|AFF3_MOUSE AF4/FMR2 family member 3 OS=Mus musculus GN=Aff3 PE=2 SV=2	P51827	AF4/FMR2 family member 3	Aff3	S	782	0.88884	1	1.3699	1		0		Casein kinase I substrate motif;Cdc2 kinase substrate motif;CDK kinase substrate motif;CDK1,2,4,6 kinase substrate motif;ERK1,2 kinase substrate motif;GSK-3, ERK1, ERK2, CDK5 substrate motif;WW domain binding motif	anatomical structure morphogenesis;appendage morphogenesis;biosynthetic process;cellular biosynthetic process;cellular macromolecule biosynthetic process;cellular macromolecule metabolic process;cellular metabolic process;cellular nitrogen compound metabo	binding;DNA binding;nucleic acid binding;nucleic acid binding transcription factor activity;sequence-specific DNA binding transcription factor activity	cell part;intracellular membrane-bounded organelle;intracellular organelle;intracellular part;membrane-bounded organelle;nucleus;organelle		0.999983	47.7271	1	EQFYTLVPFGRNELLSPLKDSDEVRSLWVKI
>sp|Q6A000|K0753_MOUSE Uncharacterized protein KIAA0753 OS=Mus musculus GN=Kiaa0753 PE=2 SV=2	Q6A000	Uncharacterized protein KIAA0753	Kiaa0753	S	279			1.3674	1	1.0313	1		Casein kinase I substrate motif;Cdc2 kinase substrate motif;CDK kinase substrate motif;CDK1,2,4,6 kinase substrate motif;ERK1,2 kinase substrate motif;GSK-3, ERK1, ERK2, CDK5 substrate motif;PKA kinase substrate motif;PKC kinase substrate motif;WW domain			cell part;centrosome;cytoplasm;cytoplasmic part;cytoskeletal part;intracellular non-membrane-bounded organelle;intracellular organelle;intracellular organelle part;intracellular part;microtubule organizing center;non-membrane-bounded organelle;organelle;o		1	121.03	1	LQQQVKEIQEELDKLSPQKIKHTKKSWAVSR
>sp|Q7TME2|SPAG5_MOUSE Sperm-associated antigen 5 OS=Mus musculus GN=Spag5 PE=2 SV=1	Q7TME2	Sperm-associated antigen 5	Spag5	S	229	1.3411	1	1.36691	3	1.07743	3		Casein kinase II substrate motif;ERK1,2 kinase substrate motif;GSK-3, ERK1, ERK2, CDK5 substrate motif;PKA kinase substrate motif;PKC kinase substrate motif;WW domain binding motif	biological regulation;cell cycle process;cellular component organization;cellular component organization at cellular level;cellular component organization or biogenesis;cellular component organization or biogenesis at cellular level;cellular process;chrom	binding;cytoskeletal protein binding;microtubule binding;protein binding;tubulin binding	cell part;chromosomal part;condensed chromosome kinetochore;cytoplasm;cytoplasmic part;cytoskeletal part;intracellular membrane-bounded organelle;intracellular non-membrane-bounded organelle;intracellular organelle;intracellular organelle part;intracellul		0.965187	15.9016	1	LVPSENVLNFSLARLSPSAVLAQDFSVDHVD
>sp|P33609|DPOLA_MOUSE DNA polymerase alpha catalytic subunit OS=Mus musculus GN=Pola1 PE=1 SV=2	P33609	DNA polymerase alpha catalytic subunit	Pola1	S	19			1.3669	1		0		b-Adrenergic Receptor kinase substrate motif;Casein kinase II substrate motif;G protein-coupled receptor kinase 1 substrate motif	biosynthetic process;cell cycle phase;cell cycle process;cell proliferation;cellular biosynthetic process;cellular macromolecule biosynthetic process;cellular macromolecule metabolic process;cellular metabolic process;cellular nitrogen compound metabolic	3'-5' exonuclease activity;4 iron, 4 sulfur cluster binding;binding;catalytic activity;cation binding;chromatin binding;DNA binding;DNA polymerase activity;DNA primase activity;DNA-directed DNA polymerase activity;DNA-directed RNA polymerase activity;exon	alpha DNA polymerase:primase complex;cell part;chromatin;chromosomal part;cytoplasm;envelope;intracellular membrane-bounded organelle;intracellular non-membrane-bounded organelle;intracellular organelle;intracellular organelle part;intracellular part;macr	DNA replication;Purine metabolism;Pyrimidine metabolism	0.919086	13.5637	1	MHEEDCKLEASAVSDSGSFAASRARREKKSK
>sp|Q8BG30|NELFA_MOUSE Negative elongation factor A OS=Mus musculus GN=Nelfa PE=2 SV=1	Q8BG30	Negative elongation factor A	Nelfa	S	233	1.0085	2	1.36687	3	0.98328	3		Casein kinase II substrate motif;ERK1,2 kinase substrate motif;GSK-3, ERK1, ERK2, CDK5 substrate motif;WW domain binding motif	biological regulation;biosynthetic process;cellular biosynthetic process;cellular macromolecule biosynthetic process;cellular macromolecule metabolic process;cellular metabolic process;cellular nitrogen compound metabolic process;cellular process;macromol	binding;chromatin binding	cell part;intracellular membrane-bounded organelle;intracellular organelle;intracellular organelle part;intracellular part;macromolecular complex;membrane-bounded organelle;NELF complex;nuclear part;nucleoplasm part;nucleus;organelle;organelle part;protei		0.996628	24.9953	1	PKQAPFRSPTTPSVFSPSGNRTPIPPSRTPL
>sp|Q9JKY5|HIP1R_MOUSE Huntingtin-interacting protein 1-related protein OS=Mus musculus GN=Hip1r PE=1 SV=2	Q9JKY5	Huntingtin-interacting protein 1-related protein	Hip1r	S	3			1.3666	1		0		PKA kinase substrate motif;PKC kinase substrate motif	cellular component organization;cellular component organization or biogenesis;cellular membrane organization;cellular process;endocytosis;establishment of localization;membrane invagination;membrane organization;receptor-mediated endocytosis;transport;ves	actin binding;binding;cytoskeletal protein binding;lipid binding;phosphatidylinositol binding;phospholipid binding;protein binding	cell part;clathrin coated vesicle membrane;clathrin-coated vesicle;coated pit;coated vesicle;coated vesicle membrane;cytoplasmic membrane-bounded vesicle;cytoplasmic part;cytoplasmic vesicle;cytoplasmic vesicle membrane;cytoplasmic vesicle part;cytoskelet		1	125.033	1	_____________MNSIKNVPARVLSRRPGH
>sp|Q5DU09|ZN652_MOUSE Zinc finger protein 652 OS=Mus musculus GN=Znf652 PE=1 SV=2	Q5DU09	Zinc finger protein 652	Znf652	S	586	0.733655	2	1.366	3	1.1033	2		ATM kinase substrate motif;Casein kinase II substrate motif;DNA dependent Protein kinase substrate motif	biological regulation;biosynthetic process;cellular biosynthetic process;cellular macromolecule biosynthetic process;cellular macromolecule metabolic process;cellular metabolic process;cellular nitrogen compound metabolic process;cellular process;macromol	binding;cation binding;DNA binding;ion binding;metal ion binding;nucleic acid binding	cell part;intracellular membrane-bounded organelle;intracellular organelle;intracellular part;membrane-bounded organelle;nucleus;organelle		0.999828	37.6405	1	PPPPALFKSEPLNHRSQSEDTFLRHLAEKNS
>sp|P59438-2|HPS5_MOUSE Isoform 2 of Hermansky-Pudlak syndrome 5 protein homolog OS=Mus musculus GN=Hps5;>sp|P59438|HPS5_MOUSE Hermansky-Pudlak syndrome 5 protein homolog OS=Mus musculus GN=Hps5 PE=1 SV=2	P59438-2	Hermansky-Pudlak syndrome 5 protein homolog	Hps5	T	531;696			1.3656	1	0.76389	1		G protein-coupled receptor kinase 1 substrate motif	biological regulation;blood coagulation;cellular component organization;cellular component organization at cellular level;cellular component organization or biogenesis;cellular component organization or biogenesis at cellular level;cellular process;coagul	binding;protein binding	BLOC complex;BLOC-2 complex;cell part;cytoplasmic part;cytosolic part;intracellular part;macromolecular complex;protein complex		0.783724	5.59372	1	VLDEESGEGRRVSLVTEEAGGQITCDPVSNL
>sp|Q6A065|CE170_MOUSE Centrosomal protein of 170 kDa OS=Mus musculus GN=Cep170 PE=1 SV=2	Q6A065	Centrosomal protein of 170 kDa	Cep170	S	447			1.36533	3	0.95302	1		Casein kinase I substrate motif;Casein kinase II substrate motif;DNA dependent Protein kinase substrate motif;G protein-coupled receptor kinase 1 substrate motif;MAPKAPK2 kinase substrate motif			cell part;centriole;cytoplasmic part;cytoskeletal part;intracellular non-membrane-bounded organelle;intracellular organelle;intracellular organelle part;intracellular part;macromolecular complex;microtubule;microtubule organizing center part;non-membrane-		0.992008	20.9765	1	GVPHGKLLKQKSEEPSVSLPFLQTALLRSSG
>sp|Q8BUH8|SENP7_MOUSE Sentrin-specific protease 7 OS=Mus musculus GN=Senp7 PE=2 SV=1	Q8BUH8	Sentrin-specific protease 7	Senp7	S	47	1.42455	2	1.36477	3	1.10695	2		Casein kinase II substrate motif;ERK1,2 kinase substrate motif;GSK-3, ERK1, ERK2, CDK5 substrate motif;WW domain binding motif		catalytic activity;cysteine-type peptidase activity;hydrolase activity;peptidase activity;peptidase activity, acting on L-amino acid peptides	cell part;intracellular membrane-bounded organelle;intracellular organelle;intracellular part;membrane-bounded organelle;nucleus;organelle		0.999627	34.2804	1	ITKLLTVKSEDVLAQSPLSKLRGSECWWTRS
>sp|Q8BT07|CEP55_MOUSE Centrosomal protein of 55 kDa OS=Mus musculus GN=Cep55 PE=1 SV=2;>sp|Q8BT07-2|CEP55_MOUSE Isoform 2 of Centrosomal protein of 55 kDa OS=Mus musculus GN=Cep55	Q8BT07	Centrosomal protein of 55 kDa	Cep55	S	40;40			1.3634	1	0.93668	2		Casein kinase II substrate motif;PKA kinase substrate motif;PKC kinase substrate motif	cell cycle cytokinesis;cell cycle phase;cell cycle process;cellular component organization;cellular component organization at cellular level;cellular component organization or biogenesis;cellular component organization or biogenesis at cellular level;cell	binding;protein binding	cell division site part;cell part;centriole;cleavage furrow;cytoplasmic part;cytoskeletal part;extracellular region part;intercellular bridge;intracellular non-membrane-bounded organelle;intracellular organelle;intracellular organelle part;intracellular p		0.97687	16.2574	1	TALEKFKGEIAAFKTSLDEITSGKGKMAEKG
>sp|Q69ZL1|FGD6_MOUSE FYVE, RhoGEF and PH domain-containing protein 6 OS=Mus musculus GN=Fgd6 PE=1 SV=2	Q69ZL1	FYVE, RhoGEF and PH domain-containing protein 6	Fgd6	S	697			1.3633	1		0		14-3-3 domain binding motif;b-Adrenergic Receptor kinase substrate motif;Calmodulin-dependent protein kinase II substrate motif;Casein kinase II substrate motif;Phosphorylase kinase substrate motif;PKA kinase substrate motif;PKC kinase substrate motif;Pyr		binding;cation binding;enzyme regulator activity;GTPase regulator activity;guanyl-nucleotide exchange factor activity;ion binding;metal ion binding;nucleoside-triphosphatase regulator activity;Ras guanyl-nucleotide exchange factor activity;Rho guanyl-nucl	cell part;cytoplasm;cytoskeleton;intracellular non-membrane-bounded organelle;intracellular organelle;intracellular part;non-membrane-bounded organelle;organelle		1	112.295	1	KSWGQSSAVNGQRAESLDDRILSRHTSCTGD
>sp|Q9DBS8|POC5_MOUSE Centrosomal protein POC5 OS=Mus musculus GN=Poc5 PE=2 SV=1;>sp|Q9DBS8-2|POC5_MOUSE Isoform 2 of Centrosomal protein POC5 OS=Mus musculus GN=Poc5	Q9DBS8	Centrosomal protein POC5	Poc5	S	192;192			1.3625	1		0		Calmodulin-dependent protein kinase II substrate motif;Chk1 kinase substrate motif;G protein-coupled receptor kinase 1 substrate motif;GSK3 kinase substrate motif;PKA kinase substrate motif;PKC kinase substrate motif	cell cycle;cellular process	binding;protein binding	cell part;centriole;cytoplasmic part;cytoskeletal part;intracellular non-membrane-bounded organelle;intracellular organelle;intracellular organelle part;intracellular part;microtubule organizing center part;non-membrane-bounded organelle;organelle;organel		1	66.4322	1	MKKEKEKHAVVVKQLSNQISDLKELQKAFEI
>sp|Q3TUF7-3|YETS2_MOUSE Isoform 3 of YEATS domain-containing protein 2 OS=Mus musculus GN=Yeats2;>sp|Q3TUF7|YETS2_MOUSE YEATS domain-containing protein 2 OS=Mus musculus GN=Yeats2 PE=2 SV=2	Q3TUF7-3	YEATS domain-containing protein 2	Yeats2	T	1314;1367	1.0486	1	1.3624	1	0.997305	2			biological regulation;cellular component organization;cellular component organization at cellular level;cellular component organization or biogenesis;cellular component organization or biogenesis at cellular level;cellular macromolecule metabolic process;		Ada2/Gcn5/Ada3 transcription activator complex;cell part;cytoskeletal part;histone acetyltransferase complex;intracellular membrane-bounded organelle;intracellular non-membrane-bounded organelle;intracellular organelle;intracellular organelle part;intrace		0.986501	18.6381	1	LVSDILRQALAVGYQTASPNRIPKEITVSNI
>sp|Q3TLH4-5|PRC2C_MOUSE Isoform 5 of Protein PRRC2C OS=Mus musculus GN=Prrc2c;>sp|Q3TLH4|PRC2C_MOUSE Protein PRRC2C OS=Mus musculus GN=Prrc2c PE=1 SV=3	Q3TLH4-5	Protein PRRC2C	Prrc2c	S	1516;1516	0.998627	3	1.36199	3	0.892195	2		14-3-3 domain binding motif;Calmodulin-dependent protein kinase II substrate motif;CLK1 kinase substrate motif;G protein-coupled receptor kinase 1 substrate motif;PKA kinase substrate motif;PKC kinase substrate motif	cell differentiation;cellular developmental process;cellular process;developmental process;hemopoietic progenitor cell differentiation				0.972559	16.5264	1	ESVLPPKREIAKRSFSSQRPGVDRQNRRGNN
>sp|O70305|ATX2_MOUSE Ataxin-2 OS=Mus musculus GN=Atxn2 PE=1 SV=1;>sp|O70305-3|ATX2_MOUSE Isoform 3 of Ataxin-2 OS=Mus musculus GN=Atxn2;>sp|O70305-2|ATX2_MOUSE Isoform 2 of Ataxin-2 OS=Mus musculus GN=Atxn2	O70305	Ataxin-2	Atxn2	T	710;579;640	0.86522	3	1.36195	3		0		Calmodulin-dependent protein kinase II substrate motif;GSK-3, ERK1, ERK2, CDK5 substrate motif;PKC kinase substrate motif;RAF1 kinase substrate motif;WW domain binding motif	anatomical structure morphogenesis;biological regulation;cell differentiation;cell differentiation in hindbrain;cell part morphogenesis;cell projection morphogenesis;cell projection organization;cellular component morphogenesis;cellular component organiza		cell part;cytoplasm;cytoplasmic part;intracellular part;perinuclear region of cytoplasm		0.999827	37.6296	1	AASPTPASPASNRALTPSIEAKDSRLQDQRQ
>sp|Q9D4V4-3|TAF1D_MOUSE Isoform 3 of TATA box-binding protein-associated factor RNA polymerase I subunit D OS=Mus musculus GN=Taf1d;>sp|Q9D4V4-2|TAF1D_MOUSE Isoform 2 of TATA box-binding protein-associated factor RNA polymerase I subunit D OS=Mus musculu	Q9D4V4-3	TATA box-binding protein-associated factor RNA polymerase I subunit D	Taf1d	S	13;13;13			1.3617	3		0		PKA kinase substrate motif;PKC kinase substrate motif	biological regulation;biosynthetic process;cellular biosynthetic process;cellular macromolecule biosynthetic process;cellular macromolecule metabolic process;cellular metabolic process;cellular nitrogen compound metabolic process;cellular process;macromol	binding;DNA binding;nucleic acid binding	cell part;intracellular organelle part;intracellular part;macromolecular complex;nuclear part;nucleolar part;nucleoplasm part;organelle part;protein complex;RNA polymerase I transcription factor complex;RNA polymerase transcription factor SL1 complex;tran		1	89.8186	1	___MAQSEVNSVCVASDRAGDTGDQSDDSSD
>sp|Q9ERV7|PIDD_MOUSE p53-induced protein with a death domain OS=Mus musculus GN=Pidd PE=1 SV=1	Q9ERV7	p53-induced protein with a death domain	Pidd	S	314			1.3606	1		0		ATM kinase substrate motif;DNA dependent Protein kinase substrate motif	activation of caspase activity;biological regulation;cellular process;cellular response to stimulus;cellular response to stress;DNA damage response, signal transduction by p53 class mediator;DNA damage response, signal transduction by p53 class mediator r	binding;protein binding	cell part;cytoplasm;intracellular membrane-bounded organelle;intracellular organelle;intracellular part;membrane-bounded organelle;nucleus;organelle	p53 signaling pathway	0.709043	3.87348	1	PLGEASPAPPSPPDISQVPEMPRLLLTSDLD
>sp|Q4KMM3-3|OXR1_MOUSE Isoform 3 of Oxidation resistance protein 1 OS=Mus musculus GN=Oxr1;>sp|Q4KMM3-2|OXR1_MOUSE Isoform 2 of Oxidation resistance protein 1 OS=Mus musculus GN=Oxr1;>sp|Q4KMM3-4|OXR1_MOUSE Isoform 4 of Oxidation resistance protein 1 OS=	Q4KMM3-3	Oxidation resistance protein 1	Oxr1	S	116;116;204;204			1.3599	1	0.72429	1		BARD1 BRCT domain binding motif;Casein kinase II substrate motif;G protein-coupled receptor kinase 1 substrate motif	adult behavior;adult locomotory behavior;adult walking behavior;behavior;biological regulation;cellular process;cellular response to chemical stimulus;cellular response to hydroperoxide;cellular response to oxidative stress;cellular response to stimulus;c	catalytic activity;oxidoreductase activity	cell part;cytoplasmic part;intracellular membrane-bounded organelle;intracellular non-membrane-bounded organelle;intracellular organelle;intracellular organelle part;intracellular part;membrane-bounded organelle;mitochondrion;non-membrane-bounded organell		0.976771	16.2556	1	STVSGIRPARVVSSTSEEEEAFTEKFLKINC
>sp|Q3TBD2|HMHA1_MOUSE Minor histocompatibility protein HA-1 OS=Mus musculus GN=Hmha1 PE=1 SV=2;>sp|Q3TBD2-2|HMHA1_MOUSE Isoform 2 of Minor histocompatibility protein HA-1 OS=Mus musculus GN=Hmha1;>sp|Q3TBD2-3|HMHA1_MOUSE Isoform 3 of Minor histocompatibi	Q3TBD2	Minor histocompatibility protein HA-1	Hmha1	S	633;517;324;172			1.3588	3		0		Casein kinase II substrate motif;Pyruvate dehydrogenase kinase substrate motif	biological regulation;cellular process;cellular response to stimulus;intracellular signal transduction;regulation of biological process;regulation of cellular process;response to stimulus;signal transduction	binding;cation binding;enzyme activator activity;enzyme regulator activity;GTPase activator activity;GTPase regulator activity;ion binding;metal ion binding;nucleoside-triphosphatase regulator activity	cell part;intracellular		0.89436	11.646	1	SWPISISDTEVGLDTSSGDLKKFDRTSSSGT
>sp|Q8R550-3|SH3K1_MOUSE Isoform 3 of SH3 domain-containing kinase-binding protein 1 OS=Mus musculus GN=Sh3kbp1;>sp|Q8R550-2|SH3K1_MOUSE Isoform 2 of SH3 domain-containing kinase-binding protein 1 OS=Mus musculus GN=Sh3kbp1;>sp|Q8R550|SH3K1_MOUSE SH3 doma	Q8R550-3	SH3 domain-containing kinase-binding protein 1	Sh3kbp1	S	128;165;165;165	1.03204	3	1.35815	2	0.6834	2		ATM kinase substrate motif;Casein kinase II substrate motif;DNA dependent Protein kinase substrate motif	apoptosis;biological regulation;cell death;cell migration;cell motility;cellular component movement;cellular component organization;cellular component organization at cellular level;cellular component organization or biogenesis;cellular component organiza	binding;protein binding	adherens junction;anchoring junction;cell junction;cell part;cell projection;cell-cell junction;cell-substrate adherens junction;cell-substrate junction;cytoplasmic part;cytoplasmic vesicle membrane;cytoplasmic vesicle part;cytoskeleton;focal adhesion;int	Endocytosis	0.999972	45.7879	1	NFIKELSGESDELGISQDEQLSKSSLRETTG
>sp|P14733|LMNB1_MOUSE Lamin-B1 OS=Mus musculus GN=Lmnb1 PE=1 SV=3	P14733	Lamin-B1	Lmnb1	S	233			1.3572	1	0.858835	2		b-Adrenergic Receptor kinase substrate motif;Casein kinase I substrate motif;PKA kinase substrate motif;PKC kinase substrate motif	biological regulation;positive regulation of biological process;positive regulation of catalytic activity;positive regulation of cell communication;positive regulation of cell cycle;positive regulation of cellular process;positive regulation of cyclin-dep	binding;enzyme binding;JUN kinase binding;kinase binding;phospholipase binding;protein binding;protein kinase binding;structural molecule activity	cell part;cytoskeletal part;envelope;intermediate filament;intracellular membrane-bounded organelle;intracellular organelle;intracellular organelle part;intracellular part;lamin filament;macromolecular complex;membrane;membrane-bounded organelle;nuclear e		1	66.5599	1	NETRRKHETRLVEVDSGRQIEYEYKLAQALH
>sp|Q69ZK6|JHD2C_MOUSE Probable JmjC domain-containing histone demethylation protein 2C OS=Mus musculus GN=Jmjd1c PE=1 SV=3	Q69ZK6	Probable JmjC domain-containing histone demethylation protein 2C	Jmjd1c	S	1500	1.3423	2	1.3559	1	1.1021	1		Casein kinase II substrate motif;PKA kinase substrate motif	biological regulation;biosynthetic process;cellular biosynthetic process;cellular component organization;cellular component organization at cellular level;cellular component organization or biogenesis;cellular component organization or biogenesis at cellu	binding;catalytic activity;cation binding;dioxygenase activity;ion binding;metal ion binding;oxidoreductase activity	cell part;intracellular membrane-bounded organelle;intracellular organelle;intracellular part;membrane-bounded organelle;nucleus;organelle		0.961113	13.9297	1	LSRSAKDKSKLKLQNSNSAGVPRSVLKDWRK
>sp|Q8VH51-2|RBM39_MOUSE Isoform 2 of RNA-binding protein 39 OS=Mus musculus GN=Rbm39;>sp|Q8VH51|RBM39_MOUSE RNA-binding protein 39 OS=Mus musculus GN=Rbm39 PE=1 SV=2	Q8VH51-2	RNA-binding protein 39	Rbm39	S	100;100	0.97978	2	1.3546	2	1.03442	2			biological regulation;biosynthetic process;cellular biosynthetic process;cellular macromolecule biosynthetic process;cellular macromolecule metabolic process;cellular metabolic process;cellular nitrogen compound metabolic process;cellular process;macromol	binding;nucleic acid binding;nucleotide binding;protein binding;protein binding transcription factor activity;RNA binding;transcription coactivator activity;transcription cofactor activity;transcription factor binding transcription factor activity	cell part;centrosome;cytoplasmic part;cytoskeletal part;intracellular membrane-bounded organelle;intracellular non-membrane-bounded organelle;intracellular organelle;intracellular organelle part;intracellular part;membrane-bounded organelle;microtubule or		0.999983	47.7855	1;2	RSRDRRFRGRYRSPYSGPKFNSAIRGKIGLP
>sp|Q8CIN4|PAK2_MOUSE Serine/threonine-protein kinase PAK 2 OS=Mus musculus GN=Pak2 PE=1 SV=1	Q8CIN4	Serine/threonine-protein kinase PAK 2;PAK-2p27;PAK-2p34	Pak2	S	152			1.35455	3	0.9422	3		Casein kinase II substrate motif;DNA dependent Protein kinase substrate motif;G protein-coupled receptor kinase 1 substrate motif	biological regulation;cellular macromolecule metabolic process;cellular metabolic process;cellular process;cellular protein metabolic process;macromolecule metabolic process;macromolecule modification;metabolic process;negative regulation of apoptosis;neg	adenyl nucleotide binding;adenyl ribonucleotide binding;ATP binding;binding;catalytic activity;enzyme activator activity;enzyme regulator activity;kinase activator activity;kinase activity;kinase regulator activity;nucleotide binding;phosphotransferase ac	cell part;cytoplasmic part;intracellular membrane-bounded organelle;intracellular organelle;intracellular part;membrane;membrane-bounded organelle;nucleus;organelle;perinuclear region of cytoplasm	Axon guidance;ErbB signaling pathway;Focal adhesion;MAPK signaling pathway;Regulation of actin cytoskeleton;Renal cell carcinoma;T cell receptor signaling pathway	0.991752	20.801	1;2	QKYLSFTPPEKDGFPSGTPALNTKGSETSAV
>sp|Q9CPT0|B2L14_MOUSE Apoptosis facilitator Bcl-2-like protein 14 OS=Mus musculus GN=Bcl2l14 PE=1 SV=1	Q9CPT0	Apoptosis facilitator Bcl-2-like protein 14	Bcl2l14	S	44			1.3537	2	0.957037	3		ERK1,2 kinase substrate motif;G protein-coupled receptor kinase 1 substrate motif;Growth associated histone HI kinase substrate motif;GSK3 kinase substrate motif;GSK-3, ERK1, ERK2, CDK5 substrate motif;PKA kinase substrate motif;PKC kinase substrate motif	apoptosis;cell death;cellular process;death;programmed cell death	binding;protein binding	cell part;cytoplasmic part;cytosol;intracellular organelle;intracellular part;organelle		1	73.3583	1	FYARHHVFKNTPAVFSPKLSRTRSLSQKALG
>sp|Q9ER64|OSBL5_MOUSE Oxysterol-binding protein-related protein 5 OS=Mus musculus GN=Osbpl5 PE=2 SV=3	Q9ER64	Oxysterol-binding protein-related protein 5	Osbpl5	S	749	0.888913	3	1.3536	1		0		b-Adrenergic Receptor kinase substrate motif	establishment of localization;lipid transport;organic substance transport;transport	binding;lipid binding	cell part;cytoplasmic part;endoplasmic reticulum membrane;endoplasmic reticulum part;integral to membrane;intracellular organelle part;intracellular part;intrinsic to membrane;membrane;membrane part;organelle membrane;organelle part		0.999839	37.9381	1	RETMSGQTTFLGSPDSRHKRPSSDRRLRKAS
>sp|O35955|PSB10_MOUSE Proteasome subunit beta type-10 OS=Mus musculus GN=Psmb10 PE=1 SV=1	O35955	Proteasome subunit beta type-10	Psmb10	T	248			1.35343	3		0		G protein-coupled receptor kinase 1 substrate motif;GSK-3, ERK1, ERK2, CDK5 substrate motif;WW domain binding motif	anatomical structure morphogenesis;cell activation;cell morphogenesis;cell proliferation;cellular component morphogenesis;cellular component organization;cellular component organization or biogenesis;cellular developmental process;cellular process;develop	catalytic activity;endopeptidase activity;hydrolase activity;peptidase activity;peptidase activity, acting on L-amino acid peptides;threonine-type endopeptidase activity;threonine-type peptidase activity	cell part;cytoplasmic part;cytosol;intracellular membrane-bounded organelle;intracellular organelle;intracellular part;macromolecular complex;membrane-bounded organelle;nucleus;organelle;proteasome core complex;protein complex	Proteasome	0.996021	26.9022	1	EPVQRAGRYRFAPGTTPVLTREVRPLTLELL
>sp|O08917|FLOT1_MOUSE Flotillin-1 OS=Mus musculus GN=Flot1 PE=1 SV=1	O08917	Flotillin-1	Flot1	S	385	0.96496	1	1.3528	1	0.835605	2		Casein kinase II substrate motif	anatomical structure morphogenesis;axonogenesis;biological regulation;cell part morphogenesis;cell projection morphogenesis;cell projection organization;cellular component morphogenesis;cellular component organization;cellular component organization at ce	binding;protein binding	caveola;cell part;centriolar satellite;cytoplasmic membrane-bounded vesicle;cytoplasmic part;cytoplasmic vesicle;cytoskeletal part;endosome;flotillin complex;intracellular membrane-bounded organelle;intracellular organelle;intracellular organelle part;int	Insulin signaling pathway	0.914551	10.6317	1	GPLTSANKITLVSSGSGTMGAAKVTGEVLDI
>sp|A6H8H2|DEN4C_MOUSE DENN domain-containing protein 4C OS=Mus musculus GN=Dennd4c PE=1 SV=1;>sp|A6H8H2-2|DEN4C_MOUSE Isoform 2 of DENN domain-containing protein 4C OS=Mus musculus GN=Dennd4c	A6H8H2	DENN domain-containing protein 4C	Dennd4c	S	736;736			1.3523	1		0		Casein kinase II substrate motif;G protein-coupled receptor kinase 1 substrate motif;GSK3 kinase substrate motif;MDC1 BRCT domain binding motif;Plk1 PBD domain binding motif	biological regulation;cellular component organization;cellular component organization or biogenesis;cellular localization;cellular macromolecule localization;cellular membrane organization;cellular process;cellular protein localization;cellular response t	enzyme regulator activity;GTPase regulator activity;guanyl-nucleotide exchange factor activity;nucleoside-triphosphatase regulator activity;Rab guanyl-nucleotide exchange factor activity;Ras guanyl-nucleotide exchange factor activity;small GTPase regulato	cell part;cytoplasmic membrane-bounded vesicle;cytoplasmic part;cytoplasmic vesicle;cytoplasmic vesicle membrane;cytoplasmic vesicle part;cytosol;insulin-responsive compartment;intracellular membrane-bounded organelle;intracellular organelle;intracellular		0.690686	5.43661	1	PQKLKLCFNRHPPGSSITNSPALMAKRTKQE
>sp|P25799|NFKB1_MOUSE Nuclear factor NF-kappa-B p105 subunit OS=Mus musculus GN=Nfkb1 PE=1 SV=2;>sp|P25799-5|NFKB1_MOUSE Isoform 5 of Nuclear factor NF-kappa-B p105 subunit OS=Mus musculus GN=Nfkb1	P25799	Nuclear factor NF-kappa-B p105 subunit;Nuclear factor NF-kappa-B p50 subunit	Nfkb1	S	949;585			1.3517	2		0		b-Adrenergic Receptor kinase substrate motif;ERK1,2 kinase substrate motif;G protein-coupled receptor kinase 1 substrate motif;GSK3 kinase substrate motif;GSK-3, ERK1, ERK2, CDK5 substrate motif;WW domain binding motif	anatomical structure development;apoptosis;biological regulation;biosynthetic process;cell death;cellular biosynthetic process;cellular macromolecule biosynthetic process;cellular macromolecule metabolic process;cellular metabolic process;cellular nitroge	binding;DNA binding;double-stranded DNA binding;identical protein binding;nucleic acid binding;nucleic acid binding transcription factor activity;protein binding;protein dimerization activity;protein homodimerization activity;regulatory region DNA binding	cell part;cytoplasmic part;cytosol;intracellular membrane-bounded organelle;intracellular organelle;intracellular part;macromolecular complex;membrane-bounded organelle;mitochondrion;nucleus;organelle;protein complex	Acute myeloid leukemia;Adipocytokine signaling pathway;Amoebiasis;Apoptosis;B cell receptor signaling pathway;Chagas disease (American trypanosomiasis);Chemokine signaling pathway;Chronic myeloid leukemia;Cytosolic DNA-sensing pathway;Epithelial cell sign	0.999774	38.0982	1;2	TSFRKLSFTESLTGDSPLLSLNKMPHGYGQE
>sp|Q62136|PTN21_MOUSE Tyrosine-protein phosphatase non-receptor type 21 OS=Mus musculus GN=Ptpn21 PE=1 SV=1	Q62136	Tyrosine-protein phosphatase non-receptor type 21	Ptpn21	S	590			1.3513	2		0		Casein kinase II substrate motif;MDC1 BRCT domain binding motif;Plk1 PBD domain binding motif;Pyruvate dehydrogenase kinase substrate motif		catalytic activity;hydrolase activity;hydrolase activity, acting on ester bonds;phosphatase activity;phosphoprotein phosphatase activity;phosphoric ester hydrolase activity;protein tyrosine phosphatase activity	cell part;cytoplasm;cytoskeleton;intracellular non-membrane-bounded organelle;intracellular organelle;intracellular part;non-membrane-bounded organelle;organelle		0.986558	18.9749	1	ANSTPDLSRHLYISSSNPDLITRRVHHSVQT
>sp|Q9DBR7|MYPT1_MOUSE Protein phosphatase 1 regulatory subunit 12A OS=Mus musculus GN=Ppp1r12a PE=1 SV=2;>sp|Q9DBR7-2|MYPT1_MOUSE Isoform 2 of Protein phosphatase 1 regulatory subunit 12A OS=Mus musculus GN=Ppp1r12a;>sp|Q8BG95|MYPT2_MOUSE Protein phospha	Q9DBR7	Protein phosphatase 1 regulatory subunit 12A;Protein phosphatase 1 regulatory subunit 12B	Ppp1r12a;Ppp1r12b	T	694;694;645	0.846483	3	1.3509	1		0	RAF1;ROCK1;ROCK2;	Calmodulin-dependent protein kinase II substrate motif;G protein-coupled receptor kinase 1 substrate motif;MAPKAPK2 kinase substrate motif;MDC1 BRCT domain binding motif;PAK2 kinase substrate motif;PKA kinase substrate motif;PKC kinase substrate motif;Plk	biological regulation;cell cycle phase;cell cycle process;cellular component organization;cellular component organization at cellular level;cellular component organization or biogenesis;cellular component organization or biogenesis at cellular level;cellu	14-3-3 protein binding;binding;enzyme inhibitor activity;enzyme regulator activity;phosphatase regulator activity;protein binding	cell part;centrosome;chromosomal part;contractile fiber;cytoplasm;cytoplasmic part;cytoskeletal part;intracellular non-membrane-bounded organelle;intracellular organelle;intracellular organelle part;intracellular part;kinetochore;macromolecular complex;mi	Focal adhesion;Long-term potentiation;Regulation of actin cytoskeleton;Vascular smooth muscle contraction	0.975621	16.0788	1	QRKARSRQARQSRRSTQGVTLTDLQEAEKTI
>sp|Q80SX8-2|PIF1_MOUSE Isoform 2 of ATP-dependent DNA helicase PIF1 OS=Mus musculus GN=Pif1;>sp|Q80SX8|PIF1_MOUSE ATP-dependent DNA helicase PIF1 OS=Mus musculus GN=Pif1 PE=1 SV=2	Q80SX8-2	ATP-dependent DNA helicase PIF1	Pif1	S	40;40	1.10395	3	1.3493	2	1.18501	3		Casein kinase I substrate motif;ERK1,2 kinase substrate motif;GSK-3, ERK1, ERK2, CDK5 substrate motif;WW domain binding motif	anatomical structure homeostasis;biological regulation;cellular component organization;cellular component organization at cellular level;cellular component organization or biogenesis;cellular component organization or biogenesis at cellular level;cellular	5'-3' DNA helicase activity;5'-3' DNA/RNA helicase activity;adenyl nucleotide binding;adenyl ribonucleotide binding;ATP binding;ATPase activity;ATPase activity, coupled;ATP-dependent 5'-3' DNA helicase activity;ATP-dependent 5'-3' DNA/RNA helicase activit	cell part;chromosomal part;chromosome, telomeric region;cytoplasmic part;intracellular membrane-bounded organelle;intracellular organelle;intracellular organelle part;intracellular part;membrane-bounded organelle;mitochondrion;nuclear chromosome part;nucl		1	52.1123	1	CDDAELRCRVAVEELSPGGQPRKRQALRAAE
>sp|Q8BX17|GEMI5_MOUSE Gem-associated protein 5 OS=Mus musculus GN=Gemin5 PE=2 SV=2	Q8BX17	Gem-associated protein 5	Gemin5	T	851			1.3492	1		0		Casein kinase II substrate motif;MDC1 BRCT domain binding motif;Plk1 PBD domain binding motif	cellular component assembly;cellular component assembly at cellular level;cellular component organization;cellular component organization at cellular level;cellular component organization or biogenesis;cellular component organization or biogenesis at cell	binding;nucleic acid binding;RNA binding;snRNA binding	cell part;cytoplasmic part;cytosol;intracellular membrane-bounded organelle;intracellular organelle;intracellular part;macromolecular complex;membrane-bounded organelle;nucleus;organelle;protein complex;SMN complex;SMN-Sm protein complex	RNA transport	0.539105	1.47561	1	ALLKKRKARSMLPLSTSLDHRSKEELHRDCL
>sp|Q9JHJ0|TMOD3_MOUSE Tropomodulin-3 OS=Mus musculus GN=Tmod3 PE=2 SV=1	Q9JHJ0	Tropomodulin-3	Tmod3	S	300	0.97592	3	1.3486	2	1.22285	2		Casein kinase II substrate motif		binding;cytoskeletal protein binding;protein binding;tropomyosin binding	cell part;contractile fiber part;cytoplasmic part;cytoskeletal part;intracellular organelle part;intracellular part;organelle part;striated muscle thin filament		0.995995	23.9562	1	LMELKIDNQRQQLGTSVELEMAKMLEENTNI
>sp|Q9CPQ3|TOM22_MOUSE Mitochondrial import receptor subunit TOM22 homolog OS=Mus musculus GN=Tomm22 PE=2 SV=3	Q9CPQ3	Mitochondrial import receptor subunit TOM22 homolog	Tomm22	S	15			1.34834	3		0		Casein kinase I substrate motif;Casein kinase II substrate motif;ERK1,2 kinase substrate motif;GSK-3, ERK1, ERK2, CDK5 substrate motif;WW domain binding motif	cellular component organization;cellular component organization at cellular level;cellular component organization or biogenesis;cellular component organization or biogenesis at cellular level;cellular membrane organization;cellular process;establishment o	binding;macromolecule transmembrane transporter activity;protein binding;protein transmembrane transporter activity;protein transporter activity;substrate-specific transmembrane transporter activity;substrate-specific transporter activity;transmembrane tr	cell part;cytoplasmic part;integral to membrane;intracellular membrane-bounded organelle;intracellular organelle;intracellular organelle part;intracellular part;intrinsic to membrane;macromolecular complex;membrane;membrane part;membrane-bounded organelle		1	86.7997	1	_MAAAVAAAGAGEPLSPEELLPKAEAEKAEE
>sp|P17182|ENOA_MOUSE Alpha-enolase OS=Mus musculus GN=Eno1 PE=1 SV=3	P17182	Alpha-enolase	Eno1	T	205			1.34815	3		0		PKA kinase substrate motif;PKC kinase substrate motif	alcohol catabolic process;alcohol metabolic process;carbohydrate catabolic process;carbohydrate metabolic process;catabolic process;cellular carbohydrate catabolic process;cellular carbohydrate metabolic process;cellular metabolic process;cellular process	binding;carbon-oxygen lyase activity;catalytic activity;cation binding;hydro-lyase activity;ion binding;lyase activity;magnesium ion binding;metal ion binding;phosphopyruvate hydratase activity	cell part;cytoplasmic part;cytosolic part;intracellular part;macromolecular complex;membrane;phosphopyruvate hydratase complex;plasma membrane;protein complex	Glycolysis / Gluconeogenesis;Methane metabolism;RNA degradation	1	46.3372	1	HNLKNVIKEKYGKDATNVGDEGGFAPNILEN
>sp|Q8BXA7|PHLP2_MOUSE PH domain leucine-rich repeat-containing protein phosphatase 2 OS=Mus musculus GN=Phlpp2 PE=1 SV=3	Q8BXA7	PH domain leucine-rich repeat-containing protein phosphatase 2	Phlpp2	S	1178			1.3481	1	1.1372	1		b-Adrenergic Receptor kinase substrate motif;Casein kinase I substrate motif		binding;catalytic activity;cation binding;hydrolase activity;hydrolase activity, acting on ester bonds;ion binding;metal ion binding;phosphatase activity;phosphoprotein phosphatase activity;phosphoric ester hydrolase activity	cell part;cytoplasm;intracellular membrane-bounded organelle;intracellular organelle;intracellular part;membrane;membrane-bounded organelle;nucleus;organelle		0.5	0	1	EVEVDIHCCRGREPESSPPLPKNSSNACSEE
>sp|Q8BXA7|PHLP2_MOUSE PH domain leucine-rich repeat-containing protein phosphatase 2 OS=Mus musculus GN=Phlpp2 PE=1 SV=3	Q8BXA7	PH domain leucine-rich repeat-containing protein phosphatase 2	Phlpp2	S	1179			1.3481	1	1.1372	1		ERK1,2 kinase substrate motif;G protein-coupled receptor kinase 1 substrate motif;GSK-3, ERK1, ERK2, CDK5 substrate motif;MDC1 BRCT domain binding motif;Plk1 PBD domain binding motif;WW domain binding motif		binding;catalytic activity;cation binding;hydrolase activity;hydrolase activity, acting on ester bonds;ion binding;metal ion binding;phosphatase activity;phosphoprotein phosphatase activity;phosphoric ester hydrolase activity	cell part;cytoplasm;intracellular membrane-bounded organelle;intracellular organelle;intracellular part;membrane;membrane-bounded organelle;nucleus;organelle		0.811413	6.33731	1	VEVDIHCCRGREPESSPPLPKNSSNACSEER
>sp|Q61749-2|EI2BD_MOUSE Isoform 2 of Translation initiation factor eIF-2B subunit delta OS=Mus musculus GN=Eif2b4	Q61749-2	Translation initiation factor eIF-2B subunit delta	Eif2b4	S	23			1.3478	1		0		MAPKAPK2 kinase substrate motif	anatomical structure development;axon ensheathment;biological regulation;cell development;cellular developmental process;cellular process;cellular response to stimulus;developmental process;ensheathment of neurons;glial cell development;myelination;negati	binding;enzyme regulator activity;GTPase regulator activity;guanyl-nucleotide exchange factor activity;nucleic acid binding;nucleoside-triphosphatase regulator activity;RNA binding;translation factor activity, nucleic acid binding;translation initiation f	cell part;cytoplasm;cytoplasmic part;eukaryotic translation initiation factor 2B complex;intracellular part;macromolecular complex;protein complex	RNA transport	0.993009	23.1803	1	AAPTSLPKSSRSLSGSLCALFSDAESRSEMK
>sp|Q9WVS8-3|MK07_MOUSE Isoform 3 of Mitogen-activated protein kinase 7 OS=Mus musculus GN=Mapk7;>sp|Q9WVS8-2|MK07_MOUSE Isoform 2 of Mitogen-activated protein kinase 7 OS=Mus musculus GN=Mapk7;>sp|Q9WVS8-5|MK07_MOUSE Isoform 5 of Mitogen-activated protei	Q9WVS8-3	Mitogen-activated protein kinase 7	Mapk7	S	424;494;562;562			1.3455	1		0		Casein kinase II substrate motif;Pyruvate dehydrogenase kinase substrate motif	biological regulation;cell cycle;cell differentiation;cellular developmental process;cellular macromolecule metabolic process;cellular metabolic process;cellular process;cellular protein metabolic process;cellular response to chemical stimulus;cellular re	adenyl nucleotide binding;adenyl ribonucleotide binding;ATP binding;binding;catalytic activity;kinase activity;MAP kinase activity;molecular transducer activity;nucleotide binding;phosphotransferase activity, alcohol group as acceptor;protein binding;prot	cell part;cytoplasm;cytoplasmic part;cytosol;intracellular membrane-bounded organelle;intracellular organelle;intracellular organelle part;intracellular part;membrane-bounded organelle;nuclear body;nuclear part;nucleoplasm part;nucleus;organelle;organelle	Gap junction;GnRH signaling pathway;MAPK signaling pathway;MAPK signaling pathway - yeast;Neurotrophin signaling pathway	1	84.982	1	TLGGPSTDPLAGLVLSDNDRSLLERWTRMAR
>sp|O88379|BAZ1A_MOUSE Bromodomain adjacent to zinc finger domain protein 1A OS=Mus musculus GN=Baz1a PE=1 SV=3	O88379	Bromodomain adjacent to zinc finger domain protein 1A	Baz1a	S	1403			1.3454	1	0.99306	1		b-Adrenergic Receptor kinase substrate motif;PKA kinase substrate motif;PKC kinase substrate motif	biological regulation;biosynthetic process;cellular biosynthetic process;cellular component organization;cellular component organization at cellular level;cellular component organization or biogenesis;cellular component organization or biogenesis at cellu	binding;cation binding;ion binding;metal ion binding;transition metal ion binding;zinc ion binding	cell part;chromosome;intracellular non-membrane-bounded organelle;intracellular organelle;intracellular organelle part;intracellular part;non-membrane-bounded organelle;nuclear chromosome;nuclear part;organelle;organelle part		0.813967	6.42854	1	IPLNTAESLSLQHSESKRRGRKRQSTESSPV
>sp|Q3U214|MAST3_MOUSE Microtubule-associated serine/threonine-protein kinase 3 OS=Mus musculus GN=Mast3 PE=1 SV=3	Q3U214	Microtubule-associated serine/threonine-protein kinase 3	Mast3	S	733			1.34475	2		0		G protein-coupled receptor kinase 1 substrate motif;MDC1 BRCT domain binding motif;Plk1 PBD domain binding motif		adenyl nucleotide binding;adenyl ribonucleotide binding;ATP binding;binding;catalytic activity;cation binding;ion binding;kinase activity;magnesium ion binding;metal ion binding;nucleotide binding;phosphotransferase activity, alcohol group as acceptor;pro			0.678223	5.52935	1	QFSSCSHRFSKVYSSSEFLAVQPTPTFAERS
>sp|Q8C0T5|SI1L1_MOUSE Signal-induced proliferation-associated 1-like protein 1 OS=Mus musculus GN=Sipa1l1 PE=1 SV=2;>sp|Q8C0T5-2|SI1L1_MOUSE Isoform 2 of Signal-induced proliferation-associated 1-like protein 1 OS=Mus musculus GN=Sipa1l1	Q8C0T5	Signal-induced proliferation-associated 1-like protein 1	Sipa1l1	S	1249;1249	0.888637	3	1.34413	3	1.02678	3		Cdc2 kinase substrate motif;CDK kinase substrate motif;CDK1,2,4,6 kinase substrate motif;ERK1,2 kinase substrate motif;GSK-3, ERK1, ERK2, CDK5 substrate motif;WW domain binding motif	actin cytoskeleton organization;actin cytoskeleton reorganization;actin filament-based process;activation of Rap GTPase activity;activation of Ras GTPase activity;biological regulation;cell surface receptor linked signaling pathway;cellular component orga	binding;enzyme activator activity;enzyme regulator activity;ephrin receptor binding;GTPase activator activity;GTPase regulator activity;nucleoside-triphosphatase regulator activity;protein binding;receptor binding	cell junction;cell part;cell projection;cell projection part;cytoplasm;cytoskeletal part;dendritic spine;intracellular organelle part;intracellular part;membrane;neuron projection;neuron spine;organelle part;postsynaptic density;postsynaptic membrane;syna		1	62.0552	1	SPSGRLMRQDPVVHLSPNKQGHSDSHYSSHS
>sp|Q8CHC4|SYNJ1_MOUSE Synaptojanin-1 OS=Mus musculus GN=Synj1 PE=1 SV=3	Q8CHC4	Synaptojanin-1	Synj1	S	830	0.95849	2	1.34363	3	1.02602	2		Casein kinase II substrate motif;Pyruvate dehydrogenase kinase substrate motif	cellular component organization;cellular component organization or biogenesis;cellular lipid metabolic process;cellular membrane organization;cellular metabolic process;cellular process;dephosphorylation;endocytosis;establishment of localization;glyceroli	binding;catalytic activity;hydrolase activity;hydrolase activity, acting on ester bonds;inositol or phosphatidylinositol phosphatase activity;nucleic acid binding;nucleotide binding;phosphatase activity;phosphatidylinositol bisphosphate phosphatase activi	cell part;cytoplasm;intracellular part		1	73.5624	1	WPFDRSAEDLDLLNASFQDESKILYTWTPGT
>sp|Q9JHC9-3|ELF2_MOUSE Isoform 2 of ETS-related transcription factor Elf-2 OS=Mus musculus GN=Elf2;>sp|Q9JHC9-4|ELF2_MOUSE Isoform 3 of ETS-related transcription factor Elf-2 OS=Mus musculus GN=Elf2;>sp|Q9JHC9-2|ELF2_MOUSE Isoform 1 of ETS-related transc	Q9JHC9-3	ETS-related transcription factor Elf-2	Elf2	T	451;463;511;523	1.0693	1	1.3428	1	1.16505	2		Cdc2 kinase substrate motif;CDK1,2,4,6 kinase substrate motif;GSK-3, ERK1, ERK2, CDK5 substrate motif;WW domain binding motif	biological regulation;biosynthetic process;cell differentiation;cellular biosynthetic process;cellular developmental process;cellular macromolecule biosynthetic process;cellular macromolecule metabolic process;cellular metabolic process;cellular nitrogen	binding;DNA binding;nucleic acid binding;nucleic acid binding transcription factor activity;protein binding;sequence-specific DNA binding;sequence-specific DNA binding RNA polymerase II transcription factor activity;sequence-specific DNA binding transcrip	cell part;cytoplasm;intracellular membrane-bounded organelle;intracellular organelle;intracellular part;membrane-bounded organelle;nucleus;organelle		0.999532	33.2925	1	PVMRLSVPAQQASGQTPPRVISALLKGPEGK
>sp|Q6PIJ4|NFRKB_MOUSE Nuclear factor related to kappa-B-binding protein OS=Mus musculus GN=Nfrkb PE=2 SV=1	Q6PIJ4	Nuclear factor related to kappa-B-binding protein	Nfrkb	S	228	0.978027	3	1.34181	3	1.06775	3		14-3-3 domain binding motif;Calmodulin-dependent protein kinase II substrate motif;DNA dependent Protein kinase substrate motif;ERK1,2 kinase substrate motif;G protein-coupled receptor kinase 1 substrate motif;GSK-3, ERK1, ERK2, CDK5 substrate motif;PKA k	biological regulation;biosynthetic process;cellular biosynthetic process;cellular macromolecule biosynthetic process;cellular macromolecule metabolic process;cellular metabolic process;cellular nitrogen compound metabolic process;cellular process;cellular	binding;DNA binding;nucleic acid binding	cell part;chromatin remodeling complex;chromosomal part;DNA helicase complex;Ino80 complex;intracellular membrane-bounded organelle;intracellular organelle;intracellular organelle part;intracellular part;macromolecular complex;membrane-bounded organelle;n		1	81.1581	1	EDLSSWLPSSPARSPSPAVPLRVVPTLSTTD
>sp|P70399|TP53B_MOUSE Tumor suppressor p53-binding protein 1 OS=Mus musculus GN=Tp53bp1 PE=1 SV=2;>sp|P70399-3|TP53B_MOUSE Isoform 3 of Tumor suppressor p53-binding protein 1 OS=Mus musculus GN=Tp53bp1	P70399	Tumor suppressor p53-binding protein 1	Tp53bp1	S	68;68			1.3418	1	1.4752	1		Casein kinase II substrate motif	biological regulation;biosynthetic process;cellular biosynthetic process;cellular macromolecule biosynthetic process;cellular macromolecule metabolic process;cellular metabolic process;cellular nitrogen compound metabolic process;cellular process;cellular	binding;damaged DNA binding;DNA binding;histone binding;methylated histone residue binding;nucleic acid binding;protein binding;sequence-specific DNA binding;telomeric DNA binding;transcription factor binding	cell part;chromosomal part;condensed chromosome kinetochore;intracellular membrane-bounded organelle;intracellular non-membrane-bounded organelle;intracellular organelle;intracellular organelle part;intracellular part;kinetochore;macromolecular complex;me		0.763123	9.70289	1	HKENPVLDIVSNPEQSAVEQGDSNSSFNEHL
>sp|P48972|MYBB_MOUSE Myb-related protein B OS=Mus musculus GN=Mybl2 PE=1 SV=1	P48972	Myb-related protein B	Mybl2	T	443			1.3418	1	1.3161	1		Casein kinase II substrate motif;G protein-coupled receptor kinase 1 substrate motif;Growth associated histone HI kinase substrate motif;GSK-3, ERK1, ERK2, CDK5 substrate motif;PKA kinase substrate motif;PKC kinase substrate motif;RAF1 kinase substrate mo	biosynthetic process;cell cycle process;cellular biosynthetic process;cellular component assembly;cellular component assembly at cellular level;cellular component organization;cellular component organization at cellular level;cellular component organizati	binding;chromatin binding;DNA binding;nucleic acid binding;nucleic acid binding transcription factor activity;sequence-specific DNA binding transcription factor activity	cell part;chromosomal part;intracellular membrane-bounded organelle;intracellular organelle;intracellular organelle part;intracellular part;macromolecular complex;membrane-bounded organelle;Myb complex;nuclear part;nucleoplasm;nucleus;organelle;organelle		0.924807	10.9371	1;2	ENSASLSFLDSCNSLTPKSTPVKTLPFSPSQ
>sp|Q9D0E1-2|HNRPM_MOUSE Isoform 2 of Heterogeneous nuclear ribonucleoprotein M OS=Mus musculus GN=Hnrnpm;>sp|Q9D0E1|HNRPM_MOUSE Heterogeneous nuclear ribonucleoprotein M OS=Mus musculus GN=Hnrnpm PE=1 SV=3	Q9D0E1-2	Heterogeneous nuclear ribonucleoprotein M	Hnrnpm	S	500;539			1.3414	1		0		Casein kinase II substrate motif	alternative nuclear mRNA splicing, via spliceosome;cellular macromolecule metabolic process;cellular metabolic process;cellular nitrogen compound metabolic process;cellular process;macromolecule metabolic process;metabolic process;mRNA metabolic process;m	binding;nucleic acid binding;nucleotide binding;RNA binding	catalytic step 2 spliceosome;cell part;intracellular organelle part;intracellular part;macromolecular complex;nuclear body;nuclear matrix;nuclear part;nucleoplasm part;organelle part;paraspeckles;ribonucleoprotein complex;spliceosomal complex	Spliceosome	0.999778	36.5423	1	MGLSMDRMVPTGMGASLERMGPVMDRMATGL
>sp|Q9Z2V5|HDAC6_MOUSE Histone deacetylase 6 OS=Mus musculus GN=Hdac6 PE=1 SV=3	Q9Z2V5	Histone deacetylase 6	Hdac6	S	43			1.34027	3	1.3646	2		ERK1,2 kinase substrate motif;G protein-coupled receptor kinase 1 substrate motif;GSK-3, ERK1, ERK2, CDK5 substrate motif;MDC1 BRCT domain binding motif;Plk1 PBD domain binding motif;WW domain binding motif	aggresome assembly;autophagy;biological regulation;biosynthetic process;catabolic process;cell communication;cellular biosynthetic process;cellular catabolic process;cellular component assembly;cellular component assembly at cellular level;cellular compon	beta-tubulin binding;binding;catalytic activity;cation binding;cytoskeletal protein binding;deacetylase activity;histone deacetylase activity;histone deacetylase activity (H3-K14 specific);histone deacetylase activity (H3-K9 specific);hydrolase activity;h	aggresome;axon;caveola;cell leading edge;cell part;cell projection;chromatin remodeling complex;cytoplasm;cytoplasmic part;cytoskeletal part;cytosol;dendrite;dynein complex;histone deacetylase complex;inclusion body;intracellular membrane-bounded organell		0.945832	12.4207	1	ATLKRGGKKCAVPHSSPNLAEVKKKGKMKKL
>sp|Q9ERL7|GMFG_MOUSE Glia maturation factor gamma OS=Mus musculus GN=Gmfg PE=1 SV=1	Q9ERL7	Glia maturation factor gamma	Gmfg	S	4			1.3398	1		0		b-Adrenergic Receptor kinase substrate motif			cell part;intracellular		0.5	0	1	____________MSDSLVVCEVDPELKETLR
>sp|Q61122|NAB1_MOUSE NGFI-A-binding protein 1 OS=Mus musculus GN=Nab1 PE=1 SV=2	Q61122	NGFI-A-binding protein 1	Nab1	S	485			1.3381	1		0		b-Adrenergic Receptor kinase substrate motif	axon ensheathment;biological regulation;biosynthetic process;cell differentiation;cellular biosynthetic process;cellular developmental process;cellular macromolecule biosynthetic process;cellular macromolecule metabolic process;cellular metabolic process;	binding;protein binding;transcription factor binding	cell part;intracellular membrane-bounded organelle;intracellular organelle;intracellular part;membrane-bounded organelle;nucleus;organelle		0.99998	47.093	1	AFTLEKKVIKTEPEDSR______________
>sp|Q9WUJ8|ORC6_MOUSE Origin recognition complex subunit 6 OS=Mus musculus GN=Orc6 PE=1 SV=1	Q9WUJ8	Origin recognition complex subunit 6	Orc6	T	208			1.33785	2	1.1764	1		DNA dependent Protein kinase substrate motif;PKA kinase substrate motif;PKC kinase substrate motif	biosynthetic process;cellular biosynthetic process;cellular macromolecule biosynthetic process;cellular macromolecule metabolic process;cellular metabolic process;cellular nitrogen compound metabolic process;cellular process;DNA metabolic process;DNA repl	binding;DNA binding;nucleic acid binding	cell part;chromosomal part;intracellular organelle part;intracellular part;macromolecular complex;nuclear chromosome part;nuclear origin of replication recognition complex;nuclear part;organelle part;origin recognition complex;protein complex		0.97806	16.4912	1	LARPALKRKKPEFSPTLKKKEPGLEPPAKEI
>sp|Q8K2F8|LS14A_MOUSE Protein LSM14 homolog A OS=Mus musculus GN=Lsm14a PE=1 SV=1	Q8K2F8	Protein LSM14 homolog A	Lsm14a	T	201			1.3367	1	0.88471	1			biological regulation;cellular component assembly;cellular component assembly at cellular level;cellular component organization;cellular component organization at cellular level;cellular component organization or biogenesis;cellular component organization	binding;DNA binding;double-stranded DNA binding;double-stranded RNA binding;nucleic acid binding;RNA binding;single-stranded RNA binding;structure-specific DNA binding	cell part;cytoplasm;cytoplasmic mRNA processing body;cytoplasmic part;intracellular membrane-bounded organelle;intracellular non-membrane-bounded organelle;intracellular organelle;intracellular part;macromolecular complex;membrane-bounded organelle;non-me		0.566403	4.22595	1	LDPLRKSPTMEQAVQTASAHLPAPAPVGRRS
>sp|Q9WUA3|K6PP_MOUSE 6-phosphofructokinase type C OS=Mus musculus GN=Pfkp PE=1 SV=1;>sp|Q9WUA3-2|K6PP_MOUSE Isoform 2 of 6-phosphofructokinase type C OS=Mus musculus GN=Pfkp	Q9WUA3	6-phosphofructokinase type C	Pfkp	S	8;8	0.96718	1	1.3366	1	1.1073	1		Casein kinase I substrate motif;Casein kinase II substrate motif;MDC1 BRCT domain binding motif;Plk1 PBD domain binding motif	alcohol catabolic process;alcohol metabolic process;carbohydrate catabolic process;carbohydrate metabolic process;carbohydrate phosphorylation;catabolic process;cellular carbohydrate catabolic process;cellular carbohydrate metabolic process;cellular metab	6-phosphofructokinase activity;adenyl nucleotide binding;adenyl ribonucleotide binding;ATP binding;binding;carbohydrate kinase activity;catalytic activity;cation binding;ion binding;kinase activity;metal ion binding;nucleotide binding;phosphofructokinase	6-phosphofructokinase complex;cell part;cytoplasmic part;cytosol;cytosolic part;intracellular part;macromolecular complex;protein complex	Fructose and mannose metabolism;Galactose metabolism;Glycolysis / Gluconeogenesis;Methane metabolism;Pentose phosphate pathway	0.732615	6.21063	1	________MSDLDSSSSSAYPKYLEHLSGDG
>sp|P15379-2|CD44_MOUSE Isoform 13 of CD44 antigen OS=Mus musculus GN=Cd44;>sp|P15379-3|CD44_MOUSE Isoform 12 of CD44 antigen OS=Mus musculus GN=Cd44;>sp|P15379-6|CD44_MOUSE Isoform 7 of CD44 antigen OS=Mus musculus GN=Cd44;>sp|P15379-11|CD44_MOUSE Isofor	P15379-2	CD44 antigen	Cd44	T	311;409;444;523;524;564;565;602;645;684;726	1.22367	3	1.33607	3	0.8259	3		Casein kinase II substrate motif	anatomical structure morphogenesis;biological adhesion;biological regulation;branching involved in prostate gland morphogenesis;branching involved in ureteric bud morphogenesis;branching morphogenesis of a tube;cell adhesion;cell surface receptor linked s	binding;carbohydrate binding;glycosaminoglycan binding;hyaluronic acid binding;pattern binding;polysaccharide binding;protein binding	basolateral plasma membrane;cell part;cell surface;external side of plasma membrane;integral to membrane;intrinsic to membrane;membrane;membrane part;plasma membrane;plasma membrane part	ECM-receptor interaction;Hematopoietic cell lineage;Shigellosis	1	106.194	1	RCGQKKKLVINGGNGTVEDRKPSELNGEASK
>sp|Q9Z2D8-2|MBD3_MOUSE Isoform 2 of Methyl-CpG-binding domain protein 3 OS=Mus musculus GN=Mbd3;>sp|Q9Z2D8|MBD3_MOUSE Methyl-CpG-binding domain protein 3 OS=Mus musculus GN=Mbd3 PE=1 SV=1	Q9Z2D8-2	Methyl-CpG-binding domain protein 3	Mbd3	S	24;56			1.33565	3		0		G protein-coupled receptor kinase 1 substrate motif;GSK3 kinase substrate motif	anatomical structure development;biological regulation;biosynthetic process;cellular biosynthetic process;cellular component organization;cellular component organization at cellular level;cellular component organization or biogenesis;cellular component or	binding;chromatin binding;DNA binding;methyl-CpG binding;nucleic acid binding;nucleotide binding;protein binding;sequence-specific DNA binding	cell part;chromatin;chromatin remodeling complex;chromosomal part;cytoplasm;heterochromatin;histone deacetylase complex;intracellular membrane-bounded organelle;intracellular organelle;intracellular organelle part;intracellular part;macromolecular complex		0.999406	33.393	1	KKFRSKPQLARYLGGSMDLSTFDFRTGKMLM
>sp|Q9QWY8-4|ASAP1_MOUSE Isoform 4 of Arf-GAP with SH3 domain, ANK repeat and PH domain-containing protein 1 OS=Mus musculus GN=Asap1;>sp|Q9QWY8-3|ASAP1_MOUSE Isoform 3 of Arf-GAP with SH3 domain, ANK repeat and PH domain-containing protein 1 OS=Mus muscu	Q9QWY8-4	Arf-GAP with SH3 domain, ANK repeat and PH domain-containing protein 1	Asap1	T	837;840;852			1.3356	2		0		Casein kinase II substrate motif;G protein-coupled receptor kinase 1 substrate motif;PKA kinase substrate motif;PKC kinase substrate motif	anatomical structure morphogenesis;biological regulation;cell part morphogenesis;cell projection morphogenesis;cell projection organization;cellular component morphogenesis;cellular component organization;cellular component organization at cellular level;	ARF GTPase activator activity;binding;cation binding;enzyme activator activity;enzyme regulator activity;GTPase activator activity;GTPase regulator activity;ion binding;lipid binding;metal ion binding;nucleoside-triphosphatase regulator activity;phosphati	cell part;cytoplasm;intracellular part;membrane	Endocytosis;Fc gamma R-mediated phagocytosis	0.813615	6.40008	1	LSKKRPPPPPPGHKRTLSDPPSPLPHGPPNK
>sp|P62071|RRAS2_MOUSE Ras-related protein R-Ras2 OS=Mus musculus GN=Rras2 PE=1 SV=1	P62071	Ras-related protein R-Ras2	Rras2	S	186	1.03389	3	1.33555	2	0.899593	3		Casein kinase II substrate motif;DNA dependent Protein kinase substrate motif;ERK1,2 kinase substrate motif;G protein-coupled receptor kinase 1 substrate motif;GSK-3, ERK1, ERK2, CDK5 substrate motif;WW domain binding motif	biological regulation;catabolic process;cellular catabolic process;cellular metabolic process;cellular nitrogen compound catabolic process;cellular nitrogen compound metabolic process;cellular process;cellular response to stimulus;GTP catabolic process;GT	binding;GTP binding;guanyl nucleotide binding;guanyl ribonucleotide binding;nucleotide binding;protein binding;purine nucleotide binding;purine ribonucleoside triphosphate binding;purine ribonucleotide binding;ribonucleotide binding	cell part;intracellular;membrane;plasma membrane	MAPK signaling pathway;Regulation of actin cytoskeleton;Tight junction	1	83.8626	1	LVRVIRKFQEQECPPSPEPTRKEKDKKGCHC
>sp|Q80WQ6|RHDF2_MOUSE Inactive rhomboid protein 2 OS=Mus musculus GN=Rhbdf2 PE=1 SV=1	Q80WQ6	Inactive rhomboid protein 2	Rhbdf2	S	359	0.977347	3	1.33434	2	0.879123	3		14-3-3 domain binding motif;Calmodulin-dependent protein kinase II substrate motif;Calmodulin-dependent protein kinase IV substrate motif;Casein kinase II substrate motif;PKA kinase substrate motif;PKC kinase substrate motif;ZIP kinase substrate motif	biological regulation;establishment of localization;establishment of protein localization;macromolecule metabolic process;metabolic process;negative regulation of biological process;negative regulation of cellular process;negative regulation of protein se		cell part;cytoplasmic part;endoplasmic reticulum membrane;endoplasmic reticulum part;integral to membrane;intracellular organelle part;intracellular part;intrinsic to membrane;membrane;membrane part;organelle membrane;organelle part;plasma membrane		0.993263	21.9445	1	GVVGNWLNRSYRRSISSTVQRQLESFDSHRP
>sp|Q640N3-2|RHG30_MOUSE Isoform 2 of Rho GTPase-activating protein 30 OS=Mus musculus GN=Arhgap30;>sp|Q640N3|RHG30_MOUSE Rho GTPase-activating protein 30 OS=Mus musculus GN=Arhgap30 PE=1 SV=3	Q640N3-2	Rho GTPase-activating protein 30	Arhgap30	S	988;996	1.25505	3	1.33423	3	0.945217	3		G protein-coupled receptor kinase 1 substrate motif	biological regulation;cellular process;cellular response to stimulus;regulation of biological process;regulation of cellular process;response to stimulus;signal transduction	enzyme activator activity;enzyme regulator activity;GTPase activator activity;GTPase regulator activity;nucleoside-triphosphatase regulator activity	cell part;cytoplasmic membrane-bounded vesicle;cytoplasmic part;cytoplasmic vesicle;intracellular membrane-bounded organelle;intracellular organelle;intracellular part;membrane-bounded organelle;membrane-bounded vesicle;organelle;vesicle		0.999769	36.3639	1	KAWGSRASWRNGGSLSFDAAVALARERQRTE
>sp|Q91YK2|RRP1B_MOUSE Ribosomal RNA processing protein 1 homolog B OS=Mus musculus GN=Rrp1b PE=1 SV=2	Q91YK2	Ribosomal RNA processing protein 1 homolog B	Rrp1b	S	285			1.3334	1	1.0524	1		b-Adrenergic Receptor kinase substrate motif;Casein kinase II substrate motif;PKA kinase substrate motif;PKC kinase substrate motif	biological regulation;cellular macromolecule metabolic process;cellular metabolic process;cellular nitrogen compound metabolic process;cellular process;macromolecule metabolic process;metabolic process;ncRNA metabolic process;ncRNA processing;negative reg	binding;protein binding	cell part;chromatin;chromosomal part;cytoplasmic part;cytosol;euchromatin;heterochromatin;intracellular membrane-bounded organelle;intracellular non-membrane-bounded organelle;intracellular organelle;intracellular organelle part;intracellular part;macromo		0.72008	4.10346	1	VIGSRERDICAALKDSGSPLQFDYKAVADRL
>sp|Q3UZA1-2|CPZIP_MOUSE Isoform 2 of CapZ-interacting protein OS=Mus musculus GN=Rcsd1;>sp|Q3UZA1|CPZIP_MOUSE CapZ-interacting protein OS=Mus musculus GN=Rcsd1 PE=1 SV=1	Q3UZA1-2	CapZ-interacting protein	Rcsd1	S	303;333			1.3321	1	0.793345	2		ERK1,2 kinase substrate motif;Growth associated histone HI kinase substrate motif;GSK-3, ERK1, ERK2, CDK5 substrate motif;WW domain binding motif	cellular hyperosmotic response;cellular process;cellular response to abiotic stimulus;cellular response to osmotic stress;cellular response to stimulus;cellular response to stress;hyperosmotic response;multicellular organismal process;muscle contraction;m				1	76.1579	1	ASEERVADEDRLGQKSPDANMPEEEGVVREK
>sp|O88271|CFDP1_MOUSE Craniofacial development protein 1 OS=Mus musculus GN=Cfdp1 PE=1 SV=1	O88271	Craniofacial development protein 1	Cfdp1	T	202			1.3319	1	0.98426	1		G protein-coupled receptor kinase 1 substrate motif	biological adhesion;biological regulation;cell adhesion;cellular process;developmental process;multicellular organismal development;multicellular organismal process;negative regulation of apoptosis;negative regulation of biological process;negative regula		basement membrane;extracellular matrix part;extracellular region part		0.624178	1.09267	1;2	SFLKQTEREKPQALVTSPATPLPAGSGIKRA
>sp|Q9EST3-2|4ET_MOUSE Isoform 2 of Eukaryotic translation initiation factor 4E transporter OS=Mus musculus GN=Eif4enif1;>sp|Q9EST3|4ET_MOUSE Eukaryotic translation initiation factor 4E transporter OS=Mus musculus GN=Eif4enif1 PE=1 SV=2	Q9EST3-2	Eukaryotic translation initiation factor 4E transporter	Eif4enif1	S	137;137			1.3308	1	1.09755	2		14-3-3 domain binding motif;Calmodulin-dependent protein kinase II substrate motif;Casein kinase II substrate motif;ERK1,2 kinase substrate motif;GSK-3, ERK1, ERK2, CDK5 substrate motif;PKA kinase substrate motif;PKC kinase substrate motif;WW domain bindi	establishment of localization;establishment of protein localization;protein transport;transport	binding;protein binding	cell part;cytoplasmic part;cytosol;intracellular membrane-bounded organelle;intracellular organelle;intracellular organelle part;intracellular part;membrane-bounded organelle;nuclear body;nuclear part;nuclear speck;nucleoplasm part;nucleus;organelle;organ		0.99148	20.9122	1	GGCHVTAAVSSRRSGSPLEKDSDGLRLLGGR
>sp|Q8BQ33|TICRR_MOUSE Treslin OS=Mus musculus GN=Ticrr PE=1 SV=2	Q8BQ33	Treslin	Ticrr	S	919			1.3306	3	1.10439	2		Casein kinase I substrate motif;Casein kinase II substrate motif;Cdc2 kinase substrate motif;CDK kinase substrate motif;CDK1,2,4,6 kinase substrate motif;ERK1,2 kinase substrate motif;GSK-3, ERK1, ERK2, CDK5 substrate motif;WW domain binding motif	biological regulation;biosynthetic process;cell cycle checkpoint;cellular biosynthetic process;cellular component assembly;cellular component assembly at cellular level;cellular component organization;cellular component organization at cellular level;cell	binding;chromatin binding	cell part;intracellular membrane-bounded organelle;intracellular organelle;intracellular part;membrane-bounded organelle;nucleus;organelle		0.999904	40.1705	1	EVTKVRRNLFNQEMLSPSKRGLKKGLPRSHS
>sp|Q61881|MCM7_MOUSE DNA replication licensing factor MCM7 OS=Mus musculus GN=Mcm7 PE=1 SV=1	Q61881	DNA replication licensing factor MCM7	Mcm7	S	678			1.3292	1		0		Casein kinase II substrate motif;G protein-coupled receptor kinase 1 substrate motif;MAPKAPK2 kinase substrate motif	biological regulation;cell cycle;cell proliferation;cellular macromolecule metabolic process;cellular metabolic process;cellular nitrogen compound metabolic process;cellular process;cellular response to chemical stimulus;cellular response to endogenous st	adenyl nucleotide binding;adenyl ribonucleotide binding;ATP binding;ATPase activity;ATPase activity, coupled;ATP-dependent DNA helicase activity;ATP-dependent helicase activity;binding;catalytic activity;DNA binding;DNA helicase activity;DNA-dependent ATP	cell part;chromosomal part;cytoplasmic part;cytosol;intracellular membrane-bounded organelle;intracellular organelle;intracellular organelle part;intracellular part;macromolecular complex;MCM complex;membrane-bounded organelle;nuclear chromosome part;nucl	Cell cycle;Cell cycle - yeast;DNA replication;Meiosis - yeast	0.999999	61.6698	1	ATIRELVSRGRSVHFSEAEQRCISRGFTPAQ
>sp|Q3UHD9-2|AGAP2_MOUSE Isoform 2 of Arf-GAP with GTPase, ANK repeat and PH domain-containing protein 2 OS=Mus musculus GN=Agap2;>sp|Q3UHD9|AGAP2_MOUSE Arf-GAP with GTPase, ANK repeat and PH domain-containing protein 2 OS=Mus musculus GN=Agap2 PE=2 SV=1	Q3UHD9-2	Arf-GAP with GTPase, ANK repeat and PH domain-containing protein 2	Agap2	S	746;746			1.3289	1		0			anatomical structure development;biological regulation;cellular process;cellular response to stimulus;developmental process;intracellular signal transduction;mammary gland alveolus development;negative regulation of apoptosis;negative regulation of biolog	ARF GTPase activator activity;binding;cation binding;enzyme activator activity;enzyme regulator activity;GTP binding;GTPase activator activity;GTPase regulator activity;guanyl nucleotide binding;guanyl ribonucleotide binding;ion binding;kinase activator a	cell part;cytoplasmic part;intracellular membrane-bounded organelle;intracellular non-membrane-bounded organelle;intracellular organelle;intracellular organelle part;intracellular part;membrane-bounded organelle;mitochondrion;non-membrane-bounded organell	Endocytosis	0.688231	3.43902	1	GKRPPRAISAFGPSASINGLVKDMSTVQMGE
>sp|O70172|PI42A_MOUSE Phosphatidylinositol 5-phosphate 4-kinase type-2 alpha OS=Mus musculus GN=Pip4k2a PE=1 SV=1	O70172	Phosphatidylinositol 5-phosphate 4-kinase type-2 alpha	Pip4k2a	T	3	0.80303	1	1.3288	1	1.20845	2		GSK-3, ERK1, ERK2, CDK5 substrate motif;WW domain binding motif	anatomical structure development;cell development;cellular developmental process;cellular process;developmental process;megakaryocyte development	1-phosphatidylinositol-5-phosphate 4-kinase activity;adenyl nucleotide binding;adenyl ribonucleotide binding;ATP binding;binding;catalytic activity;inositol or phosphatidylinositol kinase activity;kinase activity;lipid kinase activity;nucleotide binding;p	cell part;cytoplasm;intracellular membrane-bounded organelle;intracellular organelle;intracellular part;membrane;membrane-bounded organelle;nucleus;organelle;plasma membrane	Inositol phosphate metabolism;Phosphatidylinositol signaling system;Regulation of actin cytoskeleton	0.999999	65.3698	1	_____________MATPGNLGSSVLASKTKT
>sp|A2AUM9|CE152_MOUSE Centrosomal protein of 152 kDa OS=Mus musculus GN=Cep152 PE=1 SV=1	A2AUM9		Cep152	S	2			1.3273	1		0		Casein kinase II substrate motif	cell cycle process;cell projection organization;cellular component organization;cellular component organization at cellular level;cellular component organization or biogenesis;cellular component organization or biogenesis at cellular level;cellular proces	binding;protein binding	cell part;centrosome;cytoplasm;cytoplasmic part;cytoskeletal part;intracellular membrane-bounded organelle;intracellular non-membrane-bounded organelle;intracellular organelle;intracellular organelle part;intracellular part;membrane-bounded organelle;micr		0.999027	30.1176	1	______________MSLEFGSVALQTQNEDE
>sp|Q8BMI4-2|GEN_MOUSE Isoform 2 of Flap endonuclease GEN homolog 1 OS=Mus musculus GN=Gen1;>sp|Q8BMI4|GEN_MOUSE Flap endonuclease GEN homolog 1 OS=Mus musculus GN=Gen1 PE=2 SV=2	Q8BMI4-2	Flap endonuclease GEN homolog 1	Gen1	S	583;648			1.3272	1		0		Casein kinase II substrate motif	biological regulation;catabolic process;cell cycle process;cellular catabolic process;cellular macromolecule catabolic process;cellular macromolecule metabolic process;cellular metabolic process;cellular nitrogen compound metabolic process;cellular proces	binding;catalytic activity;cation binding;crossover junction endodeoxyribonuclease activity;deoxyribonuclease activity;DNA binding;endodeoxyribonuclease activity;endodeoxyribonuclease activity, producing 3'-phosphomonoesters;endonuclease activity;endonucl	cell part;centrosome;cytoplasmic part;cytoskeletal part;intracellular membrane-bounded organelle;intracellular non-membrane-bounded organelle;intracellular organelle;intracellular organelle part;intracellular part;membrane-bounded organelle;microtubule or		0.999263	32.0297	1	QGTSDSEGSGRDLQQSNPEEQLLSGISALHL
>sp|Q91WJ8|FUBP1_MOUSE Far upstream element-binding protein 1 OS=Mus musculus GN=Fubp1 PE=1 SV=1;>sp|Q91WJ8-2|FUBP1_MOUSE Isoform 2 of Far upstream element-binding protein 1 OS=Mus musculus GN=Fubp1	Q91WJ8	Far upstream element-binding protein 1	Fubp1	T	149;170			1.327	1	1.02335	3		Casein kinase II substrate motif;GSK-3, ERK1, ERK2, CDK5 substrate motif;WW domain binding motif	biological regulation;positive regulation of biological process;positive regulation of biosynthetic process;positive regulation of cellular biosynthetic process;positive regulation of cellular metabolic process;positive regulation of cellular process;posi	binding;DNA binding;nucleic acid binding;protein binding;RNA binding	cell part;intracellular membrane-bounded organelle;intracellular organelle;intracellular part;membrane-bounded organelle;nucleus;organelle		0.999685	35.9107	1	PDSGGLPERSCMLTGTPESVQSAKRLLDQIV
>sp|Q6P9N1|HYCCI_MOUSE Hyccin OS=Mus musculus GN=Fam126a PE=1 SV=2	Q6P9N1	Hyccin	Fam126a	S	453	0.96102	3	1.3262	3	1.00784	3		Casein kinase II substrate motif			cell part;cytoplasm;intracellular part;membrane;plasma membrane		1	78.5422	1	SSQGLAKTAATVFSKSFEQVSGAPVPRSPSP
>sp|O89032-3|SPD2A_MOUSE Isoform 3 of SH3 and PX domain-containing protein 2A OS=Mus musculus GN=Sh3pxd2a;>sp|O89032-2|SPD2A_MOUSE Isoform 2 of SH3 and PX domain-containing protein 2A OS=Mus musculus GN=Sh3pxd2a;>sp|O89032|SPD2A_MOUSE SH3 and PX domain-co	O89032-3	SH3 and PX domain-containing protein 2A	Sh3pxd2a	S	678;693;721			1.3259	1	0.78143	2		14-3-3 domain binding motif;Akt kinase substrate motif;Calmodulin-dependent protein kinase II substrate motif;MAPKAPK1 kinase substrate motif;PKA kinase substrate motif;PKC kinase substrate motif	cellular metabolic process;cellular process;metabolic process;reactive oxygen species metabolic process;superoxide metabolic process	binding;lipid binding;phosphatidylinositol binding;phospholipid binding;protein binding	cell junction;cell part;cell projection;cytoplasm;cytoskeletal part;intracellular non-membrane-bounded organelle;intracellular organelle;intracellular organelle part;intracellular part;macromolecular complex;non-membrane-bounded organelle;organelle;organe		0.997335	25.7309	1	SSLSKNNGDLKPRSASDAGIRDTPKVGTKKD
>sp|Q9EQN3|T22D4_MOUSE TSC22 domain family protein 4 OS=Mus musculus GN=Tsc22d4 PE=1 SV=2	Q9EQN3	TSC22 domain family protein 4	Tsc22d4	S	258			1.3254	3	1.1768	2		14-3-3 domain binding motif;Calmodulin-dependent protein kinase II substrate motif;ERK1,2 kinase substrate motif;GSK-3, ERK1, ERK2, CDK5 substrate motif;MAPKAPK2 kinase substrate motif;PKA kinase substrate motif;PKC kinase substrate motif;WW domain bindin	biosynthetic process;cellular biosynthetic process;cellular macromolecule biosynthetic process;cellular macromolecule metabolic process;cellular metabolic process;cellular nitrogen compound metabolic process;cellular process;macromolecule biosynthetic pro	binding;nucleic acid binding transcription factor activity;protein binding;sequence-specific DNA binding transcription factor activity	cell part;cytoplasm;intracellular membrane-bounded organelle;intracellular organelle;intracellular part;membrane-bounded organelle;nucleus;organelle		0.99993	41.8927	1;2	PAETGKVPPTDSRPNSPALYFDASLVHKSPD
>sp|Q8K296-2|MTMR3_MOUSE Isoform 2 of Myotubularin-related protein 3 OS=Mus musculus GN=Mtmr3;>sp|Q8K296|MTMR3_MOUSE Myotubularin-related protein 3 OS=Mus musculus GN=Mtmr3 PE=1 SV=2	Q8K296-2	Myotubularin-related protein 3	Mtmr3	S	288;288			1.3249	1		0		Casein kinase II substrate motif	cellular lipid metabolic process;cellular metabolic process;cellular process;dephosphorylation;glycerolipid metabolic process;glycerophospholipid metabolic process;lipid metabolic process;lipid modification;metabolic process;organophosphate metabolic proc	binding;catalytic activity;cation binding;hydrolase activity;hydrolase activity, acting on ester bonds;inositol or phosphatidylinositol phosphatase activity;ion binding;lipid phosphatase activity;metal ion binding;phosphatase activity;phosphatidylinositol			0.947857	13.9108	1	STRNSCRDFPNAGDLSDVEFDSSLSNTSGAE
>sp|Q6S5J6-4|KRIT1_MOUSE Isoform 4 of Krev interaction trapped protein 1 OS=Mus musculus GN=Krit1;>sp|Q6S5J6-2|KRIT1_MOUSE Isoform 2 of Krev interaction trapped protein 1 OS=Mus musculus GN=Krit1;>sp|Q6S5J6-3|KRIT1_MOUSE Isoform 3 of Krev interaction trap	Q6S5J6-4	Krev interaction trapped protein 1	Krit1	S	277;277;277;277			1.3248	2		0		Casein kinase II substrate motif;MDC1 BRCT domain binding motif;Plk1 PBD domain binding motif	anatomical structure formation involved in morphogenesis;angiogenesis;biological regulation;cell redox homeostasis;cellular homeostasis;cellular process;developmental process;homeostatic process;negative regulation of angiogenesis;negative regulation of a	binding;cytoskeletal protein binding;enzyme regulator activity;GTPase regulator activity;lipid binding;microtubule binding;nucleoside-triphosphatase regulator activity;phosphatidylinositol binding;phosphatidylinositol-4,5-bisphosphate binding;phospholipid	cell junction;cell part;cell-cell junction;cytoplasm;cytoskeletal part;intracellular organelle part;intracellular part;macromolecular complex;membrane;microtubule;organelle part;plasma membrane;protein complex		0.975506	16.002	1	KIQIPKQEKWQRSMSSVVEDKERQWVDDFPL
>sp|Q9WV60|GSK3B_MOUSE Glycogen synthase kinase-3 beta OS=Mus musculus GN=Gsk3b PE=1 SV=2	Q9WV60	Glycogen synthase kinase-3 beta	Gsk3b	S	9	1.45557	3	1.3246	1	0.84312	1	Akt1;Akt3;AurA;KHS1;p70S6K;P70S6KB;p90RSK;PKACA;PKCA;PKCB;PKCBiso2;PKCD;PKCG;PKCH;RSK2;	14-3-3 domain binding motif;Akt kinase substrate motif;Calmodulin-dependent protein kinase II substrate motif;Casein kinase II substrate motif;G protein-coupled receptor kinase 1 substrate motif;GSK3 kinase substrate motif;MAPKAPK1 kinase substrate motif;	anatomical structure development;anatomical structure formation involved in morphogenesis;anatomical structure morphogenesis;axonogenesis;biological regulation;canonical Wnt receptor signaling pathway;canonical Wnt receptor signaling pathway involved in p	adenyl nucleotide binding;adenyl ribonucleotide binding;ATP binding;beta-catenin binding;binding;catalytic activity;kinase activity;nucleotide binding;phosphotransferase activity, alcohol group as acceptor;protein binding;protein kinase activity;protein s	beta-catenin destruction complex;cell body;cell part;cell projection;cell projection part;centrosome;cytoplasm;cytoplasmic part;cytoskeletal part;cytosol;dendritic shaft;dendritic spine;growth cone;intracellular membrane-bounded organelle;intracellular no	Alzheimer's disease;Axon guidance;B cell receptor signaling pathway;Basal cell carcinoma;Cell cycle;Chemokine signaling pathway;Circadian rhythm - fly;Colorectal cancer;Endometrial cancer;ErbB signaling pathway;Focal adhesion;Hedgehog signaling pathway;He	0.740039	5.72474	1	_______MSGRPRTTSFAESCKPVQQPSAFG
>sp|P53994|RAB2A_MOUSE Ras-related protein Rab-2A OS=Mus musculus GN=Rab2a PE=1 SV=1	P53994	Ras-related protein Rab-2A	Rab2a	S	108			1.3245	1		0		14-3-3 domain binding motif;Calmodulin-dependent protein kinase II substrate motif;Casein kinase II substrate motif;MAPKAPK2 kinase substrate motif;PKA kinase substrate motif;PKC kinase substrate motif	biological regulation;cellular process;cellular response to stimulus;establishment of localization;establishment of localization in cell;establishment of protein localization;intracellular protein transport;intracellular signal transduction;intracellular	binding;catalytic activity;GDP binding;GTP binding;GTPase activity;guanyl nucleotide binding;guanyl ribonucleotide binding;hydrolase activity;hydrolase activity, acting on acid anhydrides;hydrolase activity, acting on acid anhydrides, in phosphorus-contai	cell part;cytoplasmic membrane-bounded vesicle;cytoplasmic part;cytoplasmic vesicle;endoplasmic reticulum membrane;endoplasmic reticulum part;endoplasmic reticulum-Golgi intermediate compartment membrane;Golgi apparatus;Golgi apparatus part;Golgi membrane		0.930371	11.2587	1	TFNHLTTWLEDARQHSNSNMVIMLIGNKSDL
>sp|Q8BQ30|PPR18_MOUSE Phostensin OS=Mus musculus GN=Ppp1r18 PE=1 SV=1;>sp|Q8BQ30-2|PPR18_MOUSE Isoform 2 of Phostensin OS=Mus musculus GN=Ppp1r18	Q8BQ30	Phostensin	Ppp1r18	S	510;510	0.9914	3	1.3243	2	1.1246	3		Casein kinase II substrate motif;Cdc2 kinase substrate motif;CDK kinase substrate motif;CDK1,2,4,6 kinase substrate motif;ERK1,2 kinase substrate motif;GSK-3, ERK1, ERK2, CDK5 substrate motif;PKA kinase substrate motif;PKC kinase substrate motif;WW domain			cell part;cytoplasm;cytoskeleton;intracellular non-membrane-bounded organelle;intracellular organelle;intracellular part;non-membrane-bounded organelle;organelle		1	82.0192	1	LGGYLRLSRSCLVKGSPERHHKQLKISFSET
>sp|O35326|SRSF5_MOUSE Serine/arginine-rich splicing factor 5 OS=Mus musculus GN=Srsf5 PE=1 SV=2	O35326	Serine/arginine-rich splicing factor 5	Srsf5	S	153			1.32415	2	0.97106	1		Casein kinase I substrate motif;Casein kinase II substrate motif;Pyruvate dehydrogenase kinase substrate motif	biological regulation;biosynthetic process;cellular biosynthetic process;cellular macromolecule biosynthetic process;cellular macromolecule metabolic process;cellular metabolic process;cellular nitrogen compound metabolic process;cellular process;macromol	binding;nucleic acid binding;nucleotide binding;protein binding;protein domain specific binding;RNA binding;RS domain binding	cell part;cytoplasm;intracellular non-membrane-bounded organelle;intracellular organelle;intracellular organelle part;intracellular part;non-membrane-bounded organelle;nuclear body;nuclear part;nuclear speck;nucleolus;nucleoplasm part;organelle;organelle	Spliceosome	1	69.1609	1	DAHRPKLNEGVVEFASYGDLKNAIEKLSGKE
>sp|A2AN08-5|UBR4_MOUSE Isoform 5 of E3 ubiquitin-protein ligase UBR4 OS=Mus musculus GN=Ubr4;>sp|A2AN08-3|UBR4_MOUSE Isoform 3 of E3 ubiquitin-protein ligase UBR4 OS=Mus musculus GN=Ubr4;>sp|A2AN08|UBR4_MOUSE E3 ubiquitin-protein ligase UBR4 OS=Mus muscu	A2AN08-5	E3 ubiquitin-protein ligase UBR4	Ubr4	S	2769;2752;2741			1.3238	1		0		MDC1 BRCT domain binding motif;PKA kinase substrate motif;Plk1 PBD domain binding motif	cellular macromolecule metabolic process;cellular metabolic process;cellular process;cellular protein metabolic process;macromolecule metabolic process;macromolecule modification;metabolic process;primary metabolic process;protein metabolic process;protei	acid-amino acid ligase activity;binding;catalytic activity;cation binding;ion binding;ligase activity;ligase activity, forming carbon-nitrogen bonds;metal ion binding;protein binding;small conjugating protein ligase activity;transition metal ion binding;u	cell part;cytoplasm;cytoskeleton;integral to membrane;intracellular membrane-bounded organelle;intracellular non-membrane-bounded organelle;intracellular organelle;intracellular part;intrinsic to membrane;membrane part;membrane-bounded organelle;non-membr		0.736584	4.46581	1	KDDDDDDDADEKMQSSGIPDGGHIRQESQEQ
>sp|P56399|UBP5_MOUSE Ubiquitin carboxyl-terminal hydrolase 5 OS=Mus musculus GN=Usp5 PE=1 SV=1	P56399	Ubiquitin carboxyl-terminal hydrolase 5	Usp5	S	779			1.32285	2		0		Casein kinase I substrate motif;Casein kinase II substrate motif;G protein-coupled receptor kinase 1 substrate motif;GSK3 kinase substrate motif;MAPKAPK2 kinase substrate motif	biological regulation;catabolic process;cellular catabolic process;cellular macromolecule catabolic process;cellular macromolecule metabolic process;cellular metabolic process;cellular process;cellular protein metabolic process;macromolecule catabolic pro	binding;catalytic activity;cation binding;cysteine-type peptidase activity;exopeptidase activity;hydrolase activity;ion binding;metal ion binding;omega peptidase activity;peptidase activity;peptidase activity, acting on L-amino acid peptides;protein bindi			0.999904	40.244	1	DDLDAEAAMDISEGRSAAESISESVPVGPKV
>sp|Q91X58|ZFN2B_MOUSE AN1-type zinc finger protein 2B OS=Mus musculus GN=Zfand2b PE=1 SV=1	Q91X58	AN1-type zinc finger protein 2B	Zfand2b	S	187	1.1205	2	1.3222	1	1.0855	3		14-3-3 domain binding motif;Calmodulin-dependent protein kinase II substrate motif;ERK1,2 kinase substrate motif;G protein-coupled receptor kinase 1 substrate motif;GSK-3, ERK1, ERK2, CDK5 substrate motif;PKA kinase substrate motif;PKC kinase substrate mo		binding;cation binding;ion binding;metal ion binding;transition metal ion binding;zinc ion binding	cell part;cytoplasmic part;endoplasmic reticulum;intracellular membrane-bounded organelle;intracellular organelle;intracellular part;membrane-bounded organelle;organelle		0.933943	11.4784	1	SSPSRATPQLPTRTASPVIALQNGLSEDEAL
>sp|O88746|TOM1_MOUSE Target of Myb protein 1 OS=Mus musculus GN=Tom1 PE=1 SV=1;>sp|O88746-2|TOM1_MOUSE Isoform 2 of Target of Myb protein 1 OS=Mus musculus GN=Tom1	O88746	Target of Myb protein 1	Tom1	S	376;52			1.3218	1		0		14-3-3 domain binding motif;Calmodulin-dependent protein kinase II alpha substrate motif;Calmodulin-dependent protein kinase II substrate motif;Calmodulin-dependent protein kinase IV substrate motif;Casein kinase II substrate motif;Chk1 kinase substrate m	establishment of localization;establishment of localization in cell;establishment of protein localization;intracellular protein transport;intracellular transport;protein transport;transport	binding;protein binding	cell part;cytoplasmic part;cytosol;early endosome;endosome;intracellular membrane-bounded organelle;intracellular organelle;intracellular part;membrane;membrane-bounded organelle;organelle		0.99958	33.7636	1	HLEDDFDMFALTRGSSLADQRKGVKYEAPQT
>sp|A2ARP1-3|VIP1_MOUSE Isoform 3 of Inositol hexakisphosphate and diphosphoinositol-pentakisphosphate kinase 1 OS=Mus musculus GN=Ppip5k1;>sp|A2ARP1-2|VIP1_MOUSE Isoform 2 of Inositol hexakisphosphate and diphosphoinositol-pentakisphosphate kinase 1 OS=M	A2ARP1-3	Inositol hexakisphosphate and diphosphoinositol-pentakisphosphate kinase 1	Ppip5k1	T	958;938;958	1.03718	3	1.3217	2	1.2306	1		G protein-coupled receptor kinase 1 substrate motif	alcohol metabolic process;carbohydrate metabolic process;cellular carbohydrate metabolic process;cellular metabolic process;cellular process;inositol metabolic process;metabolic process;polyol metabolic process;primary metabolic process;small molecule met	acid phosphatase activity;adenyl nucleotide binding;adenyl ribonucleotide binding;ATP binding;binding;catalytic activity;diphosphoinositol-pentakisphosphate kinase activity;hydrolase activity;hydrolase activity, acting on ester bonds;inositol 1,3,4,5,6-pe	cell part;cytoplasmic part;cytosol;intracellular membrane-bounded organelle;intracellular organelle;intracellular part;membrane;membrane-bounded organelle;nucleus;organelle;plasma membrane		0.940903	12.0198	1	LCPGKASDEPDRALQTSPQPVEGTGLPRRSP
>sp|P62983|RS27A_MOUSE Ubiquitin-40S ribosomal protein S27a OS=Mus musculus GN=Rps27a PE=1 SV=2;>sp|P62984|RL40_MOUSE Ubiquitin-60S ribosomal protein L40 OS=Mus musculus GN=Uba52 PE=1 SV=2;>sp|P0CG49|UBB_MOUSE Polyubiquitin-B OS=Mus musculus GN=Ubb PE=2 S	P62983	Ubiquitin-40S ribosomal protein S27a;Ubiquitin;40S ribosomal protein S27a;Ubiquitin-60S ribosomal protein L40;Ubiquitin;60S ribosomal protein L40;Polyubiquitin-B;Ubiquitin;Polyubiquitin-C;Ubiquitin;Ubiquitin-related 1;Ubiquitin-related 2	Rps27a;Uba52;Ubb;Ubc	S	65;65;65;65			1.321	2		0		b-Adrenergic Receptor kinase substrate motif;PKA kinase substrate motif;PKC kinase substrate motif	adipose tissue development;anatomical structure development;biological regulation;biosynthetic process;cell cycle phase;cell cycle process;cell development;cellular biosynthetic process;cellular developmental process;cellular homeostasis;cellular macromol	binding;cation binding;ion binding;metal ion binding;protein binding;structural constituent of ribosome;structural molecule activity	cell part;cytoplasmic part;cytosol;cytosolic large ribosomal subunit;cytosolic small ribosomal subunit;intracellular organelle part;intracellular part;large ribosomal subunit;lysosomal membrane;macromolecular complex;membrane;nuclear part;nucleoplasm;orga	Parkinson's disease;PPAR signaling pathway;Ribosome	0.970399	15.7948	1	LEDGRTLSDYNIQKESTLHLVLRLRGGAKKR
>sp|Q5Y5T1-2|ZDH20_MOUSE Isoform 2 of Probable palmitoyltransferase ZDHHC20 OS=Mus musculus GN=Zdhhc20;>sp|Q5Y5T1|ZDH20_MOUSE Probable palmitoyltransferase ZDHHC20 OS=Mus musculus GN=Zdhhc20 PE=2 SV=1	Q5Y5T1-2	Probable palmitoyltransferase ZDHHC20	Zdhhc20	S	318;330			1.3201	1	0.71913	1		Casein kinase II substrate motif		binding;catalytic activity;cation binding;ion binding;metal ion binding;palmitoyltransferase activity;protein-cysteine S-acyltransferase activity;protein-cysteine S-palmitoleyltransferase activity;S-acyltransferase activity;transferase activity;transferas	cell part;integral to membrane;intrinsic to membrane;membrane part		0.999906	40.2578	1	DPEQASVANQSDYVRSIGSNQPFPIKPLSES
>sp|Q8VD75|HIP1_MOUSE Huntingtin-interacting protein 1 OS=Mus musculus GN=Hip1 PE=1 SV=2	Q8VD75	Huntingtin-interacting protein 1	Hip1	S	12			1.3197	1		0		G protein-coupled receptor kinase 1 substrate motif;PKA kinase substrate motif;PKC kinase substrate motif	activation of caspase activity;apoptosis;biological regulation;biosynthetic process;cell death;cell differentiation;cellular biosynthetic process;cellular component assembly;cellular component assembly at cellular level;cellular component organization;cel	binding;clathrin binding;lipid binding;phosphatidylinositol binding;phospholipid binding;protein binding	cell part;clathrin coated vesicle membrane;clathrin-coated vesicle;coated vesicle;coated vesicle membrane;cytoplasmic membrane-bounded vesicle;cytoplasmic part;cytoplasmic vesicle;cytoplasmic vesicle membrane;cytoplasmic vesicle part;Golgi apparatus;intra	Huntington's disease	1	86.0142	1	____MDRMASSMKQVSNPLPKVLSRRGVGAG
>sp|P30987|TA2R_MOUSE Thromboxane A2 receptor OS=Mus musculus GN=Tbxa2r PE=2 SV=1	P30987	Thromboxane A2 receptor	Tbxa2r	S	322			1.3197	1		0		14-3-3 domain binding motif;ATM kinase substrate motif;Calmodulin-dependent protein kinase II substrate motif;DNA dependent Protein kinase substrate motif;G protein-coupled receptor kinase 1 substrate motif;MDC1 BRCT domain binding motif;PKA kinase substr	biological regulation;calcium ion homeostasis;cation homeostasis;cellular calcium ion homeostasis;cellular cation homeostasis;cellular chemical homeostasis;cellular divalent inorganic cation homeostasis;cellular homeostasis;cellular ion homeostasis;cellul	G-protein coupled receptor activity;icosanoid receptor activity;molecular transducer activity;prostanoid receptor activity;receptor activity;signal transducer activity;signaling receptor activity;thromboxane receptor activity;transmembrane signaling recep	acrosomal vesicle;cell part;cytoplasmic membrane-bounded vesicle;cytoplasmic part;cytoplasmic vesicle;integral to membrane;intracellular membrane-bounded organelle;intracellular organelle;intracellular part;intrinsic to membrane;membrane;membrane part;mem	Calcium signaling pathway;Neuroactive ligand-receptor interaction	0.993847	22.1242	1	LFRRSVLRRLHPRFSSQLQAVSLRRPPAQAM
>sp|Q9CYZ2|TPD54_MOUSE Tumor protein D54 OS=Mus musculus GN=Tpd52l2 PE=1 SV=1	Q9CYZ2	Tumor protein D54	Tpd52l2	S	180	1.0235	3	1.31877	3	0.89357	3		Casein kinase II substrate motif;Pyruvate dehydrogenase kinase substrate motif			cell part;cytoplasm;cytoplasmic part;intracellular part;perinuclear region of cytoplasm		1	86.5392	1	HSISMPVMRNSATFKSFEDRVGTIKSKVVGG
>sp|Q8BZ32|ASXL2_MOUSE Putative Polycomb group protein ASXL2 OS=Mus musculus GN=Asxl2 PE=1 SV=1	Q8BZ32	Putative Polycomb group protein ASXL2	Asxl2	S	373	1.2404	1	1.31764	3		0		Cdc2 kinase substrate motif;CDK kinase substrate motif;CDK1,2,4,6 kinase substrate motif;ERK1,2 kinase substrate motif;GSK-3, ERK1, ERK2, CDK5 substrate motif;WW domain binding motif	adult heart development;anatomical structure development;anatomical structure morphogenesis;biological regulation;biosynthetic process;cellular biosynthetic process;cellular macromolecule biosynthetic process;cellular macromolecule metabolic process;cellu	binding;cation binding;DNA binding;ion binding;metal ion binding;nucleic acid binding;peroxisome proliferator activated receptor binding;protein binding;receptor binding	cell part;intracellular membrane-bounded organelle;intracellular organelle;intracellular part;membrane-bounded organelle;nucleus;organelle		0.999949	42.8905	1	KTPAEQPKSILPSEASPVRIVPVVPQSECKE
>sp|Q8BJ05|ZC3HE_MOUSE Zinc finger CCCH domain-containing protein 14 OS=Mus musculus GN=Zc3h14 PE=1 SV=1;>sp|Q8BJ05-2|ZC3HE_MOUSE Isoform 2 of Zinc finger CCCH domain-containing protein 14 OS=Mus musculus GN=Zc3h14;>sp|Q8BJ05-3|ZC3HE_MOUSE Isoform 3 of Zi	Q8BJ05	Zinc finger CCCH domain-containing protein 14	Zc3h14	S	331;331;331			1.31731	3		0		Casein kinase II substrate motif;G protein-coupled receptor kinase 1 substrate motif;MAPKAPK2 kinase substrate motif;MDC1 BRCT domain binding motif;Plk1 PBD domain binding motif		binding;cation binding;ion binding;metal ion binding;nucleic acid binding;RNA binding	cell part;cytoplasm;intracellular membrane-bounded organelle;intracellular organelle;intracellular organelle part;intracellular part;membrane-bounded organelle;nuclear body;nuclear part;nuclear speck;nucleoplasm part;nucleus;organelle;organelle part		0.949867	12.9587	1	EEDEDYGTRIGSLSSSVSVPAKPERRPSLPP
>sp|Q62130|PTN14_MOUSE Tyrosine-protein phosphatase non-receptor type 14 OS=Mus musculus GN=Ptpn14 PE=2 SV=2	Q62130	Tyrosine-protein phosphatase non-receptor type 14	Ptpn14	S	578	1.2308	1	1.3169	1		0		Casein kinase II substrate motif;Pyruvate dehydrogenase kinase substrate motif	anatomical structure morphogenesis;biological regulation;biosynthetic process;cellular biosynthetic process;cellular macromolecule biosynthetic process;cellular macromolecule metabolic process;cellular metabolic process;cellular nitrogen compound metaboli	catalytic activity;hydrolase activity;hydrolase activity, acting on ester bonds;phosphatase activity;phosphoprotein phosphatase activity;phosphoric ester hydrolase activity;protein binding transcription factor activity;protein tyrosine phosphatase activit	cell part;cytoplasm;cytoskeleton;intracellular membrane-bounded organelle;intracellular non-membrane-bounded organelle;intracellular organelle;intracellular part;membrane-bounded organelle;non-membrane-bounded organelle;nucleus;organelle		0.997305	26.626	1	LFRPPPPYPRPRPATSTPDLASHRHKYVSGS
>sp|Q7TQE6|MACOI_MOUSE Macoilin OS=Mus musculus GN=Tmem57 PE=1 SV=1	Q7TQE6	Macoilin	Tmem57	S	332	0.90672	3	1.3161	1	1.24363	3		Casein kinase II substrate motif;ERK1,2 kinase substrate motif;Growth associated histone HI kinase substrate motif;GSK-3, ERK1, ERK2, CDK5 substrate motif;MDC1 BRCT domain binding motif;PKA kinase substrate motif;PKC kinase substrate motif;Plk1 PBD domain	anatomical structure development;brain development;developmental process;organ development		axon;cell part;cell projection;cell projection part;integral to membrane;intracellular membrane-bounded organelle;intracellular organelle;intracellular organelle part;intracellular part;intrinsic to membrane;membrane;membrane part;membrane-bounded organel		0.999702	35.2545	1	ASSKNYKNASGVVNSSPRSHSATNGSIPSSS
>sp|Q7TME2|SPAG5_MOUSE Sperm-associated antigen 5 OS=Mus musculus GN=Spag5 PE=2 SV=1	Q7TME2	Sperm-associated antigen 5	Spag5	S	165			1.3161	3	1.02832	3		b-Adrenergic Receptor kinase substrate motif;MAPKAPK2 kinase substrate motif	biological regulation;cell cycle process;cellular component organization;cellular component organization at cellular level;cellular component organization or biogenesis;cellular component organization or biogenesis at cellular level;cellular process;chrom	binding;cytoskeletal protein binding;microtubule binding;protein binding;tubulin binding	cell part;chromosomal part;condensed chromosome kinetochore;cytoplasm;cytoplasmic part;cytoskeletal part;intracellular membrane-bounded organelle;intracellular non-membrane-bounded organelle;intracellular organelle;intracellular organelle part;intracellul		1	70.3958	1	HLDTTAERTKSSLNESLGLEDLVGKEVAPCV
>sp|Q66JV4-2|R12BB_MOUSE Isoform 2 of RNA-binding protein 12B-B OS=Mus musculus GN=Rbm12b2;>sp|Q66JV4|R12BB_MOUSE RNA-binding protein 12B-B OS=Mus musculus GN=Rbm12b2 PE=2 SV=2	Q66JV4-2	RNA-binding protein 12B-B	Rbm12b2	S	442;658			1.3154	1		0		14-3-3 domain binding motif;AMP-activated protein kinase substrate motif;Calmodulin-dependent protein kinase II substrate motif;Casein kinase II substrate motif;HMGCoA Reductase kinase substrate motif;MAPKAPK2 kinase substrate motif;PKA kinase substrate m		binding;nucleic acid binding;nucleotide binding;RNA binding			1	67.385	1	EEDFRHVADEDFRQASDEDFRISQEDLRYPT
>sp|Q5PSV9|MDC1_MOUSE Mediator of DNA damage checkpoint protein 1 OS=Mus musculus GN=Mdc1 PE=1 SV=1	Q5PSV9	Mediator of DNA damage checkpoint protein 1	Mdc1	T	1234			1.31505	2	1.09433	3		ERK1,2 kinase substrate motif;G protein-coupled receptor kinase 1 substrate motif;GSK3, Erk1, Erk2 and CDK5 kinase motif;GSK-3, ERK1, ERK2, CDK5 substrate motif;PKA kinase substrate motif;WW domain binding motif	cell cycle;cellular macromolecule metabolic process;cellular metabolic process;cellular nitrogen compound metabolic process;cellular process;cellular response to stimulus;cellular response to stress;DNA metabolic process;DNA repair;macromolecule metabolic		adherens junction;anchoring junction;cell junction;cell part;cell-substrate adherens junction;cell-substrate junction;chromosome;focal adhesion;intracellular membrane-bounded organelle;intracellular non-membrane-bounded organelle;intracellular organelle;i		0.999999	60.5674	1	TGPELQPLTSAKQPVTPNLTSRASRGRSSKS
>sp|Q8BZ03|KPCD2_MOUSE Serine/threonine-protein kinase D2 OS=Mus musculus GN=Prkd2 PE=1 SV=1	Q8BZ03	Serine/threonine-protein kinase D2	Prkd2	T	715			1.3143	1	1.21958	2		Casein kinase II substrate motif;GSK-3, ERK1, ERK2, CDK5 substrate motif;MAPKAPK2 kinase substrate motif;WW domain binding motif	activation of immune response;anatomical structure formation involved in morphogenesis;angiogenesis;antigen receptor-mediated signaling pathway;biological adhesion;biological regulation;cell adhesion;cell death;cell surface receptor linked signaling pathw	adenyl nucleotide binding;adenyl ribonucleotide binding;ATP binding;binding;catalytic activity;cation binding;ion binding;kinase activity;metal ion binding;nucleotide binding;phosphotransferase activity, alcohol group as acceptor;protein kinase activity;p	cell part;cytoplasmic part;Golgi apparatus;intracellular membrane-bounded organelle;intracellular organelle;intracellular part;membrane;membrane-bounded organelle;nucleus;organelle;plasma membrane		0.933069	11.4428	1	ARIIGEKSFRRSVVGTPAYLAPEVLLNQGYN
>sp|P06537-3|GCR_MOUSE Isoform 1-B of Glucocorticoid receptor OS=Mus musculus GN=Nr3c1;>sp|P06537-4|GCR_MOUSE Isoform 2-B of Glucocorticoid receptor OS=Mus musculus GN=Nr3c1;>sp|P06537|GCR_MOUSE Glucocorticoid receptor OS=Mus musculus GN=Nr3c1 PE=1 SV=1;>	P06537-3	Glucocorticoid receptor	Nr3c1	S	96;96;123;123			1.3142	2		0		Casein kinase II substrate motif;MDC1 BRCT domain binding motif;Plk1 PBD domain binding motif	adrenal gland development;anatomical structure development;anatomical structure morphogenesis;behavior;biological regulation;biosynthetic process;C21-steroid hormone metabolic process;cellular biosynthetic process;cellular component organization;cellular	binding;cation binding;DNA binding;glucocorticoid receptor activity;ion binding;ligand-dependent nuclear receptor activity;lipid binding;metal ion binding;molecular transducer activity;nucleic acid binding;nucleic acid binding transcription factor activit	cell part;cytoplasm;cytoplasmic part;cytosol;intracellular;intracellular membrane-bounded organelle;intracellular organelle;intracellular part;membrane;membrane-bounded organelle;mitochondrion;nucleus;organelle		0.834753	9.65551	1	GNDLGYPQQGQLGLSSGETDFRLLEESIANL
>sp|Q60929-2|MEF2A_MOUSE Isoform 2 of Myocyte-specific enhancer factor 2A OS=Mus musculus GN=Mef2a;>sp|Q60929|MEF2A_MOUSE Myocyte-specific enhancer factor 2A OS=Mus musculus GN=Mef2a PE=1 SV=2;>sp|Q60929-3|MEF2A_MOUSE Isoform 3 of Myocyte-specific enhance	Q60929-2	Myocyte-specific enhancer factor 2A	Mef2a	S	233;233;235	1.09101	3	1.31402	3	1.07664	3		AMP-activated protein kinase substrate motif;ERK1,2 kinase substrate motif;GSK-3, ERK1, ERK2, CDK5 substrate motif;PKA kinase substrate motif;PKC kinase substrate motif;WW domain binding motif	actin cytoskeleton organization;actin filament-based process;actomyosin structure organization;anatomical structure development;anatomical structure formation involved in morphogenesis;apoptosis;biological regulation;BMK cascade;cardiac conduction;cardiac	activating transcription factor binding;binding;chromatin binding;core promoter proximal region DNA binding;core promoter proximal region sequence-specific DNA binding;DNA binding;enzyme binding;histone acetyltransferase binding;histone deacetylase bindin	cell part;chromatin;chromosomal part;intracellular membrane-bounded organelle;intracellular organelle;intracellular organelle part;intracellular part;membrane-bounded organelle;nuclear chromatin;nuclear chromosome part;nuclear part;nucleus;organelle;organ		1	81.3081	1	AGNSPVGNGFVNSRASPNLIGNTGANSLGKV
>sp|A2AB59|RHG27_MOUSE Rho GTPase-activating protein 27 OS=Mus musculus GN=Arhgap27 PE=1 SV=1	A2AB59	Rho GTPase-activating protein 27	Arhgap27	S	215			1.3136	1		0		14-3-3 domain binding motif;b-Adrenergic Receptor kinase substrate motif;Calmodulin-dependent protein kinase II substrate motif;ERK1,2 kinase substrate motif;Growth associated histone HI kinase substrate motif;GSK-3, ERK1, ERK2, CDK5 substrate motif;PKA k	biological regulation;cellular component organization;cellular component organization or biogenesis;cellular membrane organization;cellular process;cellular response to stimulus;endocytosis;establishment of localization;membrane invagination;membrane orga	binding;enzyme activator activity;enzyme regulator activity;GTPase activator activity;GTPase regulator activity;nucleoside-triphosphatase regulator activity;protein binding;protein domain specific binding;Rac GTPase activator activity;Ras GTPase activator	cell part;cytoplasm;intracellular;intracellular part;membrane		1	87.6405	1	VYEAIPDLRCPPRAESPKQVDDPPEPVYANV
>sp|P70658-2|CXCR4_MOUSE Isoform CXCR4-A of C-X-C chemokine receptor type 4 OS=Mus musculus GN=Cxcr4;>sp|P70658|CXCR4_MOUSE C-X-C chemokine receptor type 4 OS=Mus musculus GN=Cxcr4 PE=1 SV=2	P70658-2	C-X-C chemokine receptor type 4	Cxcr4	S	324;326	0.910017	3	1.3136	1	0.85812	1		Casein kinase II substrate motif	ameboidal cell migration;anatomical structure development;anatomical structure morphogenesis;axon guidance;biological regulation;brain development;branching morphogenesis of a tube;calcium-mediated signaling;cell activation;cell development;cell different	binding;chemokine binding;chemokine receptor activity;C-X-C chemokine binding;C-X-C chemokine receptor activity;cytokine binding;G-protein chemoattractant receptor activity;G-protein coupled receptor activity;molecular transducer activity;peptide binding;	cell junction;cell leading edge;cell part;cell projection part;cell surface;cell-cell junction;cytoplasmic membrane-bounded vesicle;cytoplasmic part;cytoplasmic vesicle;early endosome;endosome;external side of plasma membrane;growth cone;integral to membr	Axon guidance;Chemokine signaling pathway;Cytokine-cytokine receptor interaction;Endocytosis;Intestinal immune network for IgA production;Leukocyte transendothelial migration	0.999607	34.0679	1	FLGAKFKSSAQHALNSMSRGSSLKILSKGKR
>sp|Q920Q8-4|NS1BP_MOUSE Isoform 4 of Influenza virus NS1A-binding protein homolog OS=Mus musculus GN=Ivns1abp;>sp|Q920Q8-3|NS1BP_MOUSE Isoform 3 of Influenza virus NS1A-binding protein homolog OS=Mus musculus GN=Ivns1abp;>sp|Q920Q8|NS1BP_MOUSE Influenza	Q920Q8-4	Influenza virus NS1A-binding protein homolog	Ivns1abp	S	294;296;336			1.3133	2	1.53407	2		Casein kinase II substrate motif;PKA kinase substrate motif		binding;protein binding	cell part;cytoplasm;cytoskeleton;intracellular membrane-bounded organelle;intracellular non-membrane-bounded organelle;intracellular organelle;intracellular part;membrane-bounded organelle;non-membrane-bounded organelle;nucleus;organelle		0.919247	10.5627	1	NSPQSSPTSTPKLSKSLSFEMQPDELLEKPM
>sp|Q8R1G6|PDLI2_MOUSE PDZ and LIM domain protein 2 OS=Mus musculus GN=Pdlim2 PE=1 SV=1	Q8R1G6	PDZ and LIM domain protein 2	Pdlim2	S	209			1.3125	1		0		Casein kinase II substrate motif;MAPKAPK2 kinase substrate motif;PKA kinase substrate motif;PKC kinase substrate motif;Pyruvate dehydrogenase kinase substrate motif		binding;cation binding;ion binding;metal ion binding;transition metal ion binding;zinc ion binding	actin cytoskeleton;adherens junction;anchoring junction;cell junction;cell part;cell-substrate adherens junction;cell-substrate junction;cytoplasm;cytoskeleton;focal adhesion;intracellular non-membrane-bounded organelle;intracellular organelle;intracellul		0.671369	3.10253	1	RVLLHSPGRPSSPRFSSLDLEEDSEVFKMLQ
>sp|A2AAE1-4|K1109_MOUSE Isoform 4 of Uncharacterized protein KIAA1109 OS=Mus musculus GN=Kiaa1109;>sp|A2AAE1-6|K1109_MOUSE Isoform 6 of Uncharacterized protein KIAA1109 OS=Mus musculus GN=Kiaa1109;>sp|A2AAE1|K1109_MOUSE Uncharacterized protein KIAA1109 O	A2AAE1-4	Uncharacterized protein KIAA1109	Kiaa1109	S	3511;3898;3898;3919;3986			1.3122	1		0		Casein kinase II substrate motif;G protein-coupled receptor kinase 1 substrate motif;GSK3 kinase substrate motif;MAPKAPK2 kinase substrate motif	adipose tissue development;anatomical structure development;biological regulation;cell differentiation;cellular developmental process;cellular localization;cellular process;developmental process;fat cell differentiation;gamete generation;lipid localizatio		cell part;integral to membrane;intracellular membrane-bounded organelle;intracellular organelle;intracellular part;intrinsic to membrane;membrane part;membrane-bounded organelle;nucleus;organelle		0.887754	8.98137	1	LHYNSKTLKTESPNASRGSSLPRTLSKESKL
>sp|Q80UG5-3|SEPT9_MOUSE Isoform 3 of Septin-9 OS=Mus musculus GN=Sept9;>sp|Q80UG5|SEPT9_MOUSE Septin-9 OS=Mus musculus GN=Sept9 PE=1 SV=1	Q80UG5-3	Septin-9	Sept9	S	75;82	0.86996	1	1.3122	3	0.98503	1		ATM kinase substrate motif;Casein kinase I substrate motif;Casein kinase II substrate motif;DNA dependent Protein kinase substrate motif;G protein-coupled receptor kinase 1 substrate motif;PKA kinase substrate motif;PKC kinase substrate motif	cell cycle;cell division;cellular component assembly;cellular component organization;cellular component organization or biogenesis;cellular process;macromolecular complex assembly;macromolecular complex subunit organization;protein complex assembly;protei	binding;GTP binding;guanyl nucleotide binding;guanyl ribonucleotide binding;nucleotide binding;purine nucleotide binding;purine ribonucleoside triphosphate binding;purine ribonucleotide binding;ribonucleotide binding	actin filament bundle;actomyosin;cell part;cytoplasmic part;cytoskeletal part;intracellular organelle part;intracellular part;macromolecular complex;microtubule;organelle part;perinuclear region of cytoplasm;protein complex;stress fiber		0.999569	33.6581	1	GVKNSEPAARLVDSLSQRSPKPSLRRVELAG
>sp|Q8BWR4-3|UBP40_MOUSE Isoform 3 of Ubiquitin carboxyl-terminal hydrolase 40 OS=Mus musculus GN=Usp40;>sp|Q8BWR4-2|UBP40_MOUSE Isoform 2 of Ubiquitin carboxyl-terminal hydrolase 40 OS=Mus musculus GN=Usp40;>sp|Q8BWR4|UBP40_MOUSE Ubiquitin carboxyl-termi	Q8BWR4-3	Ubiquitin carboxyl-terminal hydrolase 40	Usp40	S	1079;1118;1207			1.3114	1	1.01376	2		14-3-3 domain binding motif;AMP-activated protein kinase substrate motif;Calmodulin-dependent protein kinase I substrate motif;Calmodulin-dependent protein kinase II substrate motif;Calmodulin-dependent protein kinase IV substrate motif;Chk1 kinase substr	catabolic process;cellular catabolic process;cellular macromolecule catabolic process;cellular macromolecule metabolic process;cellular metabolic process;cellular process;macromolecule catabolic process;macromolecule metabolic process;metabolic process;mo	catalytic activity;cysteine-type peptidase activity;hydrolase activity;peptidase activity;peptidase activity, acting on L-amino acid peptides			0.995507	23.4556	1	LALEKKKSREVHRAQSSDLFSNAGVPARFRG
>sp|Q9Z1W9|STK39_MOUSE STE20/SPS1-related proline-alanine-rich protein kinase OS=Mus musculus GN=Stk39 PE=1 SV=1	Q9Z1W9	STE20/SPS1-related proline-alanine-rich protein kinase	Stk39	S	383			1.3112	1	0.810855	2	WNK1;WNK2;WNK4;	MDC1 BRCT domain binding motif;Plk1 PBD domain binding motif	biological regulation;cellular hypotonic response;cellular macromolecule metabolic process;cellular metabolic process;cellular process;cellular protein metabolic process;cellular response to abiotic stimulus;cellular response to osmotic stress;cellular re	adenyl nucleotide binding;adenyl ribonucleotide binding;ATP binding;binding;catalytic activity;kinase activity;nucleotide binding;phosphotransferase activity, alcohol group as acceptor;protein binding;protein kinase activity;protein serine/threonine kinas	apical plasma membrane;basolateral plasma membrane;cell part;cytoplasm;cytoskeleton;intracellular membrane-bounded organelle;intracellular non-membrane-bounded organelle;intracellular organelle;intracellular part;membrane;membrane part;membrane-bounded or		1	86.7382	1;2	DIAQRAKKVRRVPGSSGHLHKTEDGDWEWSD
>sp|Q0VGY8|TANC1_MOUSE Protein TANC1 OS=Mus musculus GN=Tanc1 PE=2 SV=2	Q0VGY8	Protein TANC1	Tanc1	S	58			1.3104	1		0		Calmodulin-dependent protein kinase II substrate motif;Casein kinase II substrate motif;Chk1 kinase substrate motif;G protein-coupled receptor kinase 1 substrate motif;PKA kinase substrate motif;PKC kinase substrate motif	anatomical structure formation involved in morphogenesis;associative learning;behavior;cellular component maintenance;cellular component maintenance at cellular level;cellular component organization;cellular component organization at cellular level;cellul		axon part;axon terminus;cell body;cell junction;cell part;cell projection;cell projection part;cytoskeletal part;dendrite;intracellular organelle part;intracellular part;membrane;neuron projection;neuron projection terminus;neuronal cell body;organelle pa		0.650649	2.7128	1;2	STTEDTYRVSLAKGVSMSLPSSPLLPRQSLL
>sp|O55098|STK10_MOUSE Serine/threonine-protein kinase 10 OS=Mus musculus GN=Stk10 PE=1 SV=2	O55098	Serine/threonine-protein kinase 10	Stk10	T	511	0.83404	1	1.3104	1		0		b-Adrenergic Receptor kinase substrate motif;G protein-coupled receptor kinase 1 substrate motif;PKA kinase substrate motif;PKC kinase substrate motif	biological adhesion;biological regulation;cell adhesion;cell cycle;cell-cell adhesion;cellular macromolecule metabolic process;cellular metabolic process;cellular process;cellular protein metabolic process;homotypic cell-cell adhesion;leukocyte aggregatio	adenyl nucleotide binding;adenyl ribonucleotide binding;ATP binding;binding;catalytic activity;identical protein binding;kinase activity;nucleotide binding;phosphotransferase activity, alcohol group as acceptor;protein binding;protein dimerization activit	cell part;membrane;plasma membrane		0.907028	9.92186	1	DYGTSLSADLSLNKETGSLSLKGSKLHNKTL
>sp|Q8JZK9|HMCS1_MOUSE Hydroxymethylglutaryl-CoA synthase, cytoplasmic OS=Mus musculus GN=Hmgcs1 PE=1 SV=1	Q8JZK9	Hydroxymethylglutaryl-CoA synthase, cytoplasmic	Hmgcs1	S	495			1.3097	1	0.92661	2	CDK1;	Cdc2 kinase substrate motif;CDK kinase substrate motif;CDK1,2,4,6 kinase substrate motif;DNA dependent Protein kinase substrate motif;ERK1,2 kinase substrate motif;GSK-3, ERK1, ERK2, CDK5 substrate motif;WW domain binding motif	alcohol metabolic process;anatomical structure development;biosynthetic process;brain development;cellular biosynthetic process;cellular lipid metabolic process;cellular metabolic process;cellular process;cellular response to chemical stimulus;cellular re	binding;catalytic activity;drug binding;hydroxymethylglutaryl-CoA synthase activity;isomerase activity;organic acid binding;transferase activity;transferase activity, transferring acyl groups;transferase activity, transferring acyl groups, acyl groups con	cell part;cytoplasmic part;cytosol;intracellular membrane-bounded organelle;intracellular organelle;intracellular part;membrane;membrane-bounded organelle;nucleus;organelle;plasma membrane	Butanoate metabolism;Synthesis and degradation of ketone bodies;Terpenoid backbone biosynthesis;Valine, leucine and isoleucine degradation	0.997159	27.2865	1	GMGLVHSNTATEHIPSPAKKVPRLPATSAES
>sp|Q8BGC0|HTSF1_MOUSE HIV Tat-specific factor 1 homolog OS=Mus musculus GN=Htatsf1 PE=1 SV=1	Q8BGC0	HIV Tat-specific factor 1 homolog	Htatsf1	S	408			1.30935	3		0		Casein kinase I substrate motif;Casein kinase II substrate motif;DNA dependent Protein kinase substrate motif;MAPKAPK2 kinase substrate motif	biological regulation;biosynthetic process;cellular biosynthetic process;cellular macromolecule biosynthetic process;cellular macromolecule metabolic process;cellular metabolic process;cellular nitrogen compound metabolic process;cellular process;macromol	binding;nucleic acid binding;nucleotide binding;RNA binding	cell part;intracellular membrane-bounded organelle;intracellular organelle;intracellular part;membrane-bounded organelle;nucleus;organelle		0.76176	5.04815	1	ERPGPSRMRHFSEHPSMSNMKAQEATTGMAF
>sp|Q8BMA5|NPAT_MOUSE Protein NPAT OS=Mus musculus GN=Npat PE=2 SV=2	Q8BMA5	Protein NPAT	Npat	S	1249	0.71392	1	1.3093	1	1.12008	3		ERK1,2 kinase substrate motif;GSK-3, ERK1, ERK2, CDK5 substrate motif;WW domain binding motif	biological regulation;biosynthetic process;cell cycle process;cellular biosynthetic process;cellular macromolecule biosynthetic process;cellular macromolecule metabolic process;cellular metabolic process;cellular nitrogen compound metabolic process;cellul	nucleic acid binding transcription factor activity;protein binding transcription factor activity;sequence-specific DNA binding transcription factor activity;transcription coactivator activity;transcription cofactor activity;transcription corepressor activ	Cajal body;cell part;cytoplasm;intracellular organelle part;intracellular part;nuclear body;nuclear part;nucleoplasm;nucleoplasm part;organelle part		1	83.3882	1	SSLIGAEILQDVPIHSPANRSADTDLPVPRT
>sp|Q80YR5|SAFB2_MOUSE Scaffold attachment factor B2 OS=Mus musculus GN=Safb2 PE=2 SV=2	Q80YR5	Scaffold attachment factor B2	Safb2	S	189			1.30858	3	0.914	2		Casein kinase II substrate motif;Plk1 kinase substrate motif;Pyruvate dehydrogenase kinase substrate motif	biological regulation;biosynthetic process;cellular biosynthetic process;cellular macromolecule biosynthetic process;cellular macromolecule metabolic process;cellular metabolic process;cellular nitrogen compound metabolic process;cellular process;macromol	binding;DNA binding;nucleic acid binding;nucleotide binding;RNA binding	cell part;cytoplasm;intracellular membrane-bounded organelle;intracellular organelle;intracellular part;membrane-bounded organelle;nucleus;organelle		0.984602	18.0581	1	KHAVDEEVFKNTLEASVSDLKVTLADEEAPM
>sp|Q80VW7|AKNA_MOUSE AT-hook-containing transcription factor OS=Mus musculus GN=Akna PE=2 SV=1;>sp|Q80VW7-3|AKNA_MOUSE Isoform 3 of AT-hook-containing transcription factor OS=Mus musculus GN=Akna;>sp|Q80VW7-4|AKNA_MOUSE Isoform 4 of AT-hook-containing tr	Q80VW7	AT-hook-containing transcription factor	Akna	S	617;617;468	0.916657	3	1.30855	2	1.01792	3		Casein kinase II substrate motif;ERK1,2 kinase substrate motif;Growth associated histone HI kinase substrate motif;GSK-3, ERK1, ERK2, CDK5 substrate motif;PKA kinase substrate motif;PKC kinase substrate motif;WW domain binding motif	biological regulation;biosynthetic process;cellular biosynthetic process;cellular macromolecule biosynthetic process;cellular macromolecule metabolic process;cellular metabolic process;cellular nitrogen compound metabolic process;cellular process;macromol	binding;DNA binding;nucleic acid binding	cell part;intracellular membrane-bounded organelle;intracellular organelle;intracellular part;membrane-bounded organelle;nucleus;organelle		0.999954	43.3794	1	CREELLDPQLDASQGSPRTLNLCRELEAEIY
>sp|Q8BZ03|KPCD2_MOUSE Serine/threonine-protein kinase D2 OS=Mus musculus GN=Prkd2 PE=1 SV=1	Q8BZ03	Serine/threonine-protein kinase D2	Prkd2	S	214	0.719557	3	1.30853	3	1.45303	3		b-Adrenergic Receptor kinase substrate motif;G protein-coupled receptor kinase 1 substrate motif	activation of immune response;anatomical structure formation involved in morphogenesis;angiogenesis;antigen receptor-mediated signaling pathway;biological adhesion;biological regulation;cell adhesion;cell death;cell surface receptor linked signaling pathw	adenyl nucleotide binding;adenyl ribonucleotide binding;ATP binding;binding;catalytic activity;cation binding;ion binding;kinase activity;metal ion binding;nucleotide binding;phosphotransferase activity, alcohol group as acceptor;protein kinase activity;p	cell part;cytoplasmic part;Golgi apparatus;intracellular membrane-bounded organelle;intracellular organelle;intracellular part;membrane;membrane-bounded organelle;nucleus;organelle;plasma membrane		0.999978	46.9972	1;2	TSLASGHSVRLGSSESLPCTAEELSRSTTDL
>sp|Q8CB62|CNTRB_MOUSE Centrobin OS=Mus musculus GN=Cntrob PE=2 SV=2	Q8CB62	Centrobin	Cntrob	S	62			1.30805	2	0.98489	1			cell cycle process;cellular component organization;cellular component organization at cellular level;cellular component organization or biogenesis;cellular component organization or biogenesis at cellular level;cellular process;centriole replication;centr		cell part;centriole;cytoplasmic part;cytoskeletal part;intracellular non-membrane-bounded organelle;intracellular organelle;intracellular organelle part;intracellular part;microtubule organizing center part;non-membrane-bounded organelle;organelle;organel		0.734709	5.54064	1	QAEATARAQLYLAPTSSPPNEGLDSLAQELS
>sp|P47811-3|MK14_MOUSE Isoform 3 of Mitogen-activated protein kinase 14 OS=Mus musculus GN=Mapk14;>sp|P47811|MK14_MOUSE Mitogen-activated protein kinase 14 OS=Mus musculus GN=Mapk14 PE=1 SV=3;>sp|P47811-2|MK14_MOUSE Isoform 2 of Mitogen-activated protein	P47811-3	Mitogen-activated protein kinase 14	Mapk14	Y	182;182;182;106			1.3076	1	0.92902	2	ASK1;MAP2K_group;MEKK6;MKK3;MKK4;MKK6;Ret;	TC-PTP phosphatase substrate motif	aging;alcohol metabolic process;anatomical structure development;anatomical structure formation involved in morphogenesis;anatomical structure morphogenesis;angiogenesis;apoptosis;biological adhesion;biological regulation;biosynthetic process;carbohydrate	adenyl nucleotide binding;adenyl ribonucleotide binding;ATP binding;binding;catalytic activity;kinase activity;MAP kinase activity;molecular transducer activity;NFAT protein binding;nucleotide binding;phosphotransferase activity, alcohol group as acceptor	cell;cell part;cytoplasm;cytoplasmic part;cytoskeletal part;cytosol;intracellular membrane-bounded organelle;intracellular organelle;intracellular organelle part;intracellular part;membrane-bounded organelle;mitochondrion;nucleus;organelle;organelle part;	Amyotrophic lateral sclerosis (ALS);Chagas disease (American trypanosomiasis);Epithelial cell signaling in Helicobacter pylori infection;Fc epsilon RI signaling pathway;GnRH signaling pathway;Hepatitis C;ko05152;Leishmaniasis;Leukocyte transendothelial mi	0.999999	61.0533	1;2	LDFGLARHTDDEMTGYVATRWYRAPEIMLNW
>sp|Q04735-2|CDK16_MOUSE Isoform Short of Cyclin-dependent kinase 16 OS=Mus musculus GN=Cdk16;>sp|Q04735|CDK16_MOUSE Cyclin-dependent kinase 16 OS=Mus musculus GN=Cdk16 PE=1 SV=1	Q04735-2	Cyclin-dependent kinase 16	Cdk16	S	75;110	0.979495	2	1.3073	1	0.902423	3	PKA_group;PKAC	14-3-3 domain binding motif;Calmodulin-dependent protein kinase II substrate motif;Casein kinase II substrate motif;PKA kinase substrate motif;PKC epsilon kinase substrate motif;PKC kinase substrate motif;Pyruvate dehydrogenase kinase substrate motif	biological regulation;cell projection organization;cellular component organization;cellular component organization at cellular level;cellular component organization or biogenesis;cellular component organization or biogenesis at cellular level;cellular pro	adenyl nucleotide binding;adenyl ribonucleotide binding;ATP binding;binding;catalytic activity;cyclin-dependent protein kinase activity;kinase activity;nucleotide binding;phosphotransferase activity, alcohol group as acceptor;protein kinase activity;prote	cell junction;cell part;cell projection;cytoplasmic membrane-bounded vesicle;cytoplasmic part;cytoplasmic vesicle;extrinsic to internal side of plasma membrane;extrinsic to membrane;extrinsic to plasma membrane;intracellular membrane-bounded organelle;int		0.999697	35.1872	1	SPVRVRMRNHPPRKISTEDINKRLSLPADIR
>sp|Q60949|TBCD1_MOUSE TBC1 domain family member 1 OS=Mus musculus GN=Tbc1d1 PE=1 SV=3;>sp|Q60949-2|TBCD1_MOUSE Isoform 2 of TBC1 domain family member 1 OS=Mus musculus GN=Tbc1d1	Q60949	TBC1 domain family member 1	Tbc1d1	T	739;646			1.3062	1	1.23395	2		Cdc2 kinase substrate motif;CDK1,2,4,6 kinase substrate motif;CDK5 kinase substrate motif;G protein-coupled receptor kinase 1 substrate motif;GSK-3, ERK1, ERK2, CDK5 substrate motif;WW domain binding motif	biological regulation;regulation of biological process;regulation of localization;regulation of protein localization	enzyme activator activity;enzyme regulator activity;GTPase activator activity;GTPase regulator activity;nucleoside-triphosphatase regulator activity;Rab GTPase activator activity;Ras GTPase activator activity;small GTPase regulator activity	cell part;cytoplasmic part;cytosol;intracellular membrane-bounded organelle;intracellular organelle;intracellular part;membrane-bounded organelle;nucleus;organelle		0.999903	40.1312	1	RDFESKANHLGDTDGTPVKTRRHSWRQQIFL
>sp|Q3U6K5|SPAT6_MOUSE Spermatogenesis-associated protein 6 OS=Mus musculus GN=Spata6 PE=1 SV=2;>sp|Q3U6K5-2|SPAT6_MOUSE Isoform 2 of Spermatogenesis-associated protein 6 OS=Mus musculus GN=Spata6	Q3U6K5	Spermatogenesis-associated protein 6	Spata6	S	354;129	1.3215	1	1.3054	1	1.3702	1		ERK1,2 kinase substrate motif;GSK-3, ERK1, ERK2, CDK5 substrate motif;PKA kinase substrate motif;WW domain binding motif	cell differentiation;cellular developmental process;cellular process;developmental process;gamete generation;male gamete generation;multicellular organismal development;multicellular organismal process;multicellular organismal reproductive process;reprodu		extracellular region		1	86.1144	1	LLVHSAPSTTPKHCASPVLNRASLRERFHSD
>sp|P49722|PSA2_MOUSE Proteasome subunit alpha type-2 OS=Mus musculus GN=Psma2 PE=1 SV=3	P49722	Proteasome subunit alpha type-2	Psma2	S	14	0.85716	1	1.3053	1	1.03009	3		Casein kinase II substrate motif;ERK1,2 kinase substrate motif;GSK-3, ERK1, ERK2, CDK5 substrate motif;WW domain binding motif	catabolic process;cellular catabolic process;cellular macromolecule catabolic process;cellular macromolecule metabolic process;cellular metabolic process;cellular process;macromolecule catabolic process;macromolecule metabolic process;metabolic process;mo	catalytic activity;endopeptidase activity;hydrolase activity;peptidase activity;peptidase activity, acting on L-amino acid peptides;threonine-type endopeptidase activity;threonine-type peptidase activity	cell part;cytoplasmic mRNA processing body;cytoplasmic part;cytosol;intracellular membrane-bounded organelle;intracellular non-membrane-bounded organelle;intracellular organelle;intracellular part;macromolecular complex;membrane-bounded organelle;non-memb	Proteasome	0.99945	32.8452	1	__MAERGYSFSLTTFSPSGKLVQIEYALAAV
>sp|Q61233|PLSL_MOUSE Plastin-2 OS=Mus musculus GN=Lcp1 PE=1 SV=4	Q61233	Plastin-2	Lcp1	S	323			1.3044	3	1.17843	3			actin cytoskeleton organization;actin filament bundle assembly;actin filament organization;actin filament-based process;anatomical structure morphogenesis;biological regulation;cell activation;cell activation involved in immune response;cellular component	actin binding;actin filament binding;binding;calcium ion binding;cation binding;cytoskeletal protein binding;identical protein binding;ion binding;metal ion binding;protein binding	actin filament;cell junction;cell part;cell projection;cell projection membrane;cell projection part;cytoplasm;cytoplasmic part;cytoskeletal part;cytosol;intracellular organelle part;intracellular part;leading edge membrane;macromolecular complex;membrane		1	75.0639	1	PKGDEEGIPAVVIDMSGLREKDDIQRAECML
>sp|Q80WQ6|RHDF2_MOUSE Inactive rhomboid protein 2 OS=Mus musculus GN=Rhbdf2 PE=1 SV=1	Q80WQ6	Inactive rhomboid protein 2	Rhbdf2	S	197			1.30425	2	0.74376	1		Casein kinase II substrate motif	biological regulation;establishment of localization;establishment of protein localization;macromolecule metabolic process;metabolic process;negative regulation of biological process;negative regulation of cellular process;negative regulation of protein se		cell part;cytoplasmic part;endoplasmic reticulum membrane;endoplasmic reticulum part;integral to membrane;intracellular organelle part;intracellular part;intrinsic to membrane;membrane;membrane part;organelle membrane;organelle part;plasma membrane		0.99993	41.5261	1	LTPGVLSLTSFTSVRSGYSHLPRRKRISVAH
>sp|P39688-2|FYN_MOUSE Isoform 2 of Tyrosine-protein kinase Fyn OS=Mus musculus GN=Fyn;>sp|P39688|FYN_MOUSE Tyrosine-protein kinase Fyn OS=Mus musculus GN=Fyn PE=1 SV=4	P39688-2	Tyrosine-protein kinase Fyn	Fyn	S	21;21	0.883873	3	1.3041	1	1.10996	3	PKACA;	14-3-3 domain binding motif;Calmodulin-dependent protein kinase II substrate motif;G protein-coupled receptor kinase 1 substrate motif;GSK3 kinase substrate motif;Phosphorylase kinase substrate motif;PKA kinase substrate motif;PKC kinase substrate motif	activated T cell proliferation;activation of immune response;anatomical structure development;anatomical structure morphogenesis;antigen receptor-mediated signaling pathway;axon ensheathment;biological regulation;cell activation;cell migration;cell motili	adenyl nucleotide binding;adenyl ribonucleotide binding;ATP binding;binding;catalytic activity;cation binding;cytoskeletal protein binding;G-protein-coupled receptor binding;ion binding;ion channel binding;kinase activity;metal ion binding;non-membrane sp	cell part;cytoplasmic part;cytoskeletal part;cytosol;endosome;intracellular membrane-bounded organelle;intracellular organelle;intracellular organelle part;intracellular part;membrane;membrane-bounded organelle;mitochondrion;nucleus;organelle;organelle pa	Adherens junction;Axon guidance;Fc epsilon RI signaling pathway;Focal adhesion;Measles;Natural killer cell mediated cytotoxicity;Osteoclast differentiation;Pathogenic Escherichia coli infection;Prion diseases;T cell receptor signaling pathway;Viral myocar	1	79.6624	1	CKDKEAAKLTEERDGSLNQSSGYRYGTDPTP
>sp|O88983|STX8_MOUSE Syntaxin-8 OS=Mus musculus GN=Stx8 PE=1 SV=1	O88983	Syntaxin-8	Stx8	S	159	0.81999	1	1.304	3	1.07445	2		Casein kinase I substrate motif;G protein-coupled receptor kinase 1 substrate motif;GSK3 kinase substrate motif	cellular component organization;cellular component organization at cellular level;cellular component organization or biogenesis;cellular component organization or biogenesis at cellular level;cellular membrane fusion;cellular membrane organization;cellula	binding;enzyme binding;protein binding;SNAP receptor activity;SNARE binding;ubiquitin protein ligase binding	cell part;cytoplasmic part;endosomal part;endosome membrane;integral to membrane;intracellular organelle part;intracellular part;intrinsic to membrane;late endosome membrane;lysosomal membrane;macromolecular complex;membrane;membrane part;organelle membra	SNARE interactions in vesicular transport	0.967835	14.7848	1	QQKIIQEQDAGLDALSSIISRQKQMGQEIGN
[truncated: 12,724 more rows]
