# Supplementary material for: Phosphoproteomic Analyses of Interleukin 2 Signaling Reveal Integrated JAK Kinase-Dependent and -Independent Networks in CD8+ T Cells
Source: Immunity. 2016 Sep 20;45(3):685–700. doi: 10.1016/j.immuni.2016.07.022 (PMC5040828; doi:10.1016/j.immuni.2016.07.022)
Supplement: Table S8. The CTL Tyrosine Phosphoproteome, Related to Figure 4 — All phosphotyrosine sites identified in the IL-2-stimulated dataset or Tofacitinib datasets are listed. Those with SRC family kinase motifs, or having been experimentally annotated as being SRC family substrates in the Phosphosite and ELM databases, are highlighted in yellow. [file mmc9.xlsx]

## Sheet: S8
Table S8. Related to Figure 4: The CTL tyrosine phosphoproteome
Fasta headers	Protein	Protein names	Gene names	Amino acid	Position	No IDs	No expts	Average Tof/con (4 hr) Expt1	Average Tof/con (4 hr) Expt2	Average Tof/con (4 hr) Expt3	Average Tof/con (30 min) Expt1F	Average Tof/con (30 min) Expt2	Average Tof/con (30 min) Expt3	Average IL-2/con Expt1	Average IL-2/con Expt2	Average IL-2/con Expt3	Known Kinase	Motifs	GOBP name	GOMF name	GOCC name	KEGG name	Localization prob	Score diff	Number of Phospho (STY)	Sequence window
>sp|P42230|STA5A_MOUSE Signal transducer and activator of transcription 5A OS=Mus musculus GN=Stat5a PE=1 SV=1	P42230	Signal transducer and activator of transcription 5A	Stat5a	Y	694	9	3	0.18893	0.2209	0.17981	0.11201	0.099015	0.064977	8.3414	21.962	5.7941	Btk;JAK2;JAK3;Lck;Lyn;Src;Syk;	Crk SH2 domain binding motif;RasGAP C-terminal SH2 domain binding motif;SHP1 phosphatase substrate motif	2-oxoglutarate metabolic process;allantoin metabolic process;amine metabolic process;anatomical structure development;anatomical structure morphogenesis;biological regulation;biosynthetic process;body fluid secretion;branched chain family amino acid metabolic process;carboxylic acid metabolic process;cell activation;cell differentiation;cell surface receptor linked signaling pathway;cellular amid…	binding;calcium ion binding;cation binding;core promoter binding;core promoter sequence-specific DNA binding;DNA binding;enzyme binding;ion binding;metal ion binding;molecular transducer activity;nucleic acid binding;nucleic acid binding transcription factor activity;phosphatase binding;protein binding;protein phosphatase binding;regulatory region DNA binding;regulatory region nucleic acid bindin…	cell part;cytoplasm;cytoplasmic part;cytosol;intracellular membrane-bounded organelle;intracellular organelle;intracellular organelle part;intracellular part;membrane-bounded organelle;nuclear part;nucleoplasm;nucleus;organelle;organelle part	Acute myeloid leukemia;Chronic myeloid leukemia;ErbB signaling pathway;Jak-STAT signaling pathway;ko05152;Measles;Pathways in cancer	1	80.0144	1	FAKYYTPVLAKAVDGYVKPQIKQVVPEFVNA
>sp|O54967-2|ACK1_MOUSE Isoform 2 of Activated CDC42 kinase 1 OS=Mus musculus GN=Tnk2;>sp|O54967-3|ACK1_MOUSE Isoform 3 of Activated CDC42 kinase 1 OS=Mus musculus GN=Tnk2;>sp|O54967|ACK1_MOUSE Activated CDC42 kinase 1 OS=Mus musculus GN=Tnk2 PE=1 SV=2	O54967-2	Activated CDC42 kinase 1	Tnk2	Y	827;827;842	1	1			0.39639								ALK kinase substrate motif;Crk SH2 domain binding motif;RasGAP C-terminal SH2 domain binding motif;Src kinase substrate motif	cellular component organization;cellular component organization or biogenesis;cellular membrane organization;cellular metabolic process;cellular process;endocytosis;establishment of localization;membrane invagination;membrane organization;metabolic process;phosphate-containing compound metabolic process;phosphorus metabolic process;phosphorylation;transport;vesicle-mediated transport	adenyl nucleotide binding;adenyl ribonucleotide binding;ATP binding;binding;catalytic activity;cation binding;ion binding;kinase activity;metal ion binding;non-membrane spanning protein tyrosine kinase activity;nucleotide binding;phosphotransferase activity, alcohol group as acceptor;protein binding;protein domain specific binding;protein kinase activity;protein serine/threonine kinase activity;p…	adherens junction;anchoring junction;axon;cell body;cell junction;cell part;cell projection;cell projection part;clathrin-coated vesicle;coated pit;coated vesicle;cytoplasm;cytoplasmic membrane-bounded vesicle;cytoplasmic part;cytoplasmic vesicle;cytoplasmic vesicle membrane;cytoplasmic vesicle part;dendrite;endosome;growth cone;intracellular membrane-bounded organelle;intracellular organelle;int…		0.976055	16.1025	1	GKTMPTTQSFASDPKYATPQVIQAPGPRAGP
>sp|Q6P549|SHIP2_MOUSE Phosphatidylinositol 3,4,5-trisphosphate 5-phosphatase 2 OS=Mus musculus GN=Inppl1 PE=1 SV=1	Q6P549	Phosphatidylinositol 3,4,5-trisphosphate 5-phosphatase 2	Inppl1	Y	988	1	1	0.56214									SRC;	3BP2 SH2 domain binding motif;TC-PTP phosphatase substrate motif	actin cytoskeleton organization;actin filament organization;actin filament-based process;alcohol metabolic process;biological adhesion;biological regulation;biosynthetic process;carbohydrate metabolic process;cell adhesion;cellular biosynthetic process;cellular carbohydrate metabolic process;cellular component organization;cellular component organization at cellular level;cellular component organ…	binding;catalytic activity;hydrolase activity;protein binding	cell part;cell projection;cytoplasm;cytoplasmic part;cytoskeleton;cytosol;filopodium;Golgi apparatus;intracellular membrane-bounded organelle;intracellular non-membrane-bounded organelle;intracellular organelle;intracellular part;lamellipodium;membrane;membrane-bounded organelle;non-membrane-bounded organelle;organelle;plasma membrane	Inositol phosphate metabolism;Phosphatidylinositol signaling system	0.499995	0	1	VAAPPPKNSFNNPAYYVLEGVPHQLLPLEPP
>sp|Q6PIU9|YJ005_MOUSE Uncharacterized protein FLJ45252 homolog OS=Mus musculus PE=1 SV=2	Q6PIU9	Uncharacterized protein FLJ45252 homolog		Y	291	2	1	0.64866	0.49397									Src kinase substrate motif					0.853989	7.67081	1	GKPFHPQALSKYSRHYSPEDELSAEAQPIAA
>sp|Q6P549|SHIP2_MOUSE Phosphatidylinositol 3,4,5-trisphosphate 5-phosphatase 2 OS=Mus musculus GN=Inppl1 PE=1 SV=1	Q6P549	Phosphatidylinositol 3,4,5-trisphosphate 5-phosphatase 2	Inppl1	Y	987	2	1	0.56214	0.67763								SRC;	FRIP PTB domain binding motif;JAK2 kinase substrate motif;Shc PTB domain binding motif;SHC SH2 domain binding motif	actin cytoskeleton organization;actin filament organization;actin filament-based process;alcohol metabolic process;biological adhesion;biological regulation;biosynthetic process;carbohydrate metabolic process;cell adhesion;cellular biosynthetic process;cellular carbohydrate metabolic process;cellular component organization;cellular component organization at cellular level;cellular component organ…	binding;catalytic activity;hydrolase activity;protein binding	cell part;cell projection;cytoplasm;cytoplasmic part;cytoskeleton;cytosol;filopodium;Golgi apparatus;intracellular membrane-bounded organelle;intracellular non-membrane-bounded organelle;intracellular organelle;intracellular part;lamellipodium;membrane;membrane-bounded organelle;non-membrane-bounded organelle;organelle;plasma membrane	Inositol phosphate metabolism;Phosphatidylinositol signaling system	0.758825	5.11309	1	GVAAPPPKNSFNNPAYYVLEGVPHQLLPLEP
>sp|P62806|H4_MOUSE Histone H4 OS=Mus musculus GN=Hist1h4a PE=1 SV=2	P62806	Histone H4	Hist1h4a	Y	52	2	2	0.62792							0.78251			Src kinase substrate motif	biological regulation;cellular component assembly;cellular component assembly at cellular level;cellular component organization;cellular component organization at cellular level;cellular component organization or biogenesis;cellular component organization or biogenesis at cellular level;cellular macromolecular complex assembly;cellular macromolecular complex subunit organization;cellular process;…	binding;DNA binding;nucleic acid binding;protein binding	actin cytoskeleton;cell part;chromosomal part;cytoskeleton;intracellular non-membrane-bounded organelle;intracellular organelle;intracellular organelle part;intracellular part;macromolecular complex;non-membrane-bounded organelle;nuclear part;nucleolus;nucleoplasm;nucleosome;organelle;organelle part;protein-DNA complex	Systemic lupus erythematosus	0.998182	27.3964	1	RLARRGGVKRISGLIYEETRGVLKVFLENVI
>sp|Q8BSM5|GAB3_MOUSE GRB2-associated-binding protein 3 OS=Mus musculus GN=Gab3 PE=1 SV=1	Q8BSM5	GRB2-associated-binding protein 3	Gab3	Y	542	1	1	0.63413										ALK kinase substrate motif;EGFR kinase substrate motif;JAK2 kinase substrate motif;Shb SH2 domain binding motif;SHC SH2 domain binding motif;SHIP2 SH2 domain binding motif;SHP1 SH2 domain binding motif;SHP2 N-terminal SH2 domain binding motif;Src family kinase substrate motif;TC-PTP phosphatase substrate motif	cell differentiation;cellular developmental process;cellular process;developmental process;leukocyte differentiation;macrophage differentiation;myeloid cell differentiation;myeloid leukocyte differentiation	binding;protein binding			0.750488	4.78254	1	LSRSALSWTKKFSLDYLALDFNSTSPAPVQK
>sp|Q62351|TFR1_MOUSE Transferrin receptor protein 1 OS=Mus musculus GN=Tfrc PE=1 SV=1	Q62351	Transferrin receptor protein 1	Tfrc	Y	20	3	1	0.52927	0.69349	0.71998							Src;	SHP2 N-terminal SH2 domain binding motif;Src kinase substrate motif	biological regulation;cation homeostasis;cation transport;cell differentiation;cellular cation homeostasis;cellular chemical homeostasis;cellular component organization;cellular component organization or biogenesis;cellular developmental process;cellular homeostasis;cellular ion homeostasis;cellular iron ion homeostasis;cellular membrane organization;cellular metal ion homeostasis;cellular proces…	binding;cargo receptor activity;catalytic activity;cation transmembrane transporter activity;double-stranded RNA binding;hydrolase activity;inorganic cation transmembrane transporter activity;ion transmembrane transporter activity;iron ion transmembrane transporter activity;metal ion transmembrane transporter activity;nucleic acid binding;peptidase activity;protein binding;receptor activity;RNA b…	cell part;cell surface;coated pit;cytoplasmic membrane-bounded vesicle;cytoplasmic part;cytoplasmic vesicle;endosome;external side of plasma membrane;extracellular membrane-bounded organelle;extracellular organelle;extracellular region part;extracellular vesicular exosome;integral to membrane;intracellular membrane-bounded organelle;intracellular organelle;intracellular part;intrinsic to membrane…	Endocytosis;Hematopoietic cell lineage;Phagosome	0.959582	16.7654	1	ARSAFSNLFGGEPLSYTRFSLARQVDGDNSH
>sp|P22646|CD3E_MOUSE T-cell surface glycoprotein CD3 epsilon chain OS=Mus musculus GN=Cd3e PE=1 SV=2	P22646	T-cell surface glycoprotein CD3 epsilon chain	Cd3e	Y	181	5	3	0.8265	0.55324			1.1063	0.83729		0.66807		Fyn;	JAK2 kinase substrate motif;SHP1 phosphatase substrate motif;Src kinase substrate motif	activation of immune response;antigen receptor-mediated signaling pathway;biological regulation;cell activation;cell surface receptor linked signaling pathway;cellular process;cellular response to stimulus;immune response-activating cell surface receptor signaling pathway;immune response-activating signal transduction;immune response-regulating cell surface receptor signaling pathway;immune respo…	binding;molecular transducer activity;protein binding;receptor activity;signal transducer activity;signaling receptor activity;transmembrane signaling receptor activity	alpha-beta T cell receptor complex;cell junction;cell part;cell-cell junction;external side of plasma membrane;immunological synapse;integral to membrane;intrinsic to membrane;macromolecular complex;membrane part;plasma membrane part;protein complex;receptor complex;T cell receptor complex	Chagas disease (American trypanosomiasis);Hematopoietic cell lineage;Measles;Primary immunodeficiency;T cell receptor signaling pathway	0.999924	41.1953	1	PNPDYEPIRKGQRDLYSGLNQRAV_______
>sp|Q8K394|PLCL2_MOUSE Inactive phospholipase C-like protein 2 OS=Mus musculus GN=Plcl2 PE=1 SV=2	Q8K394	Inactive phospholipase C-like protein 2	Plcl2	Y	50	1	1			0.68436								Src kinase substrate motif	B cell activation;B cell activation involved in immune response;B cell differentiation;B cell proliferation;B cell proliferation involved in immune response;B-1 B cell differentiation;B-1a B cell differentiation;biological regulation;cell activation;cell activation involved in immune response;cell differentiation;cell proliferation;cell surface receptor linked signaling pathway;cellular developme…	binding;calcium ion binding;catalytic activity;cation binding;GABA receptor binding;hydrolase activity;hydrolase activity, acting on ester bonds;ion binding;lipase activity;metal ion binding;molecular transducer activity;phosphatidylinositol phospholipase C activity;phospholipase activity;phospholipase C activity;phosphoric diester hydrolase activity;phosphoric ester hydrolase activity;protein bi…	cell part;cytoplasm;intracellular part		0.524276	0.75834	1	GGGGGGGRLGHGRARYDSGGVSNGDCSLGVS
>sp|Q3U1F9|PHAG1_MOUSE Phosphoprotein associated with glycosphingolipid-enriched microdomains 1 OS=Mus musculus GN=Pag1 PE=1 SV=2	Q3U1F9	Phosphoprotein associated with glycosphingolipid-enriched microdomains 1	Pag1	Y	165	2	1	0.69235	0.73217									3BP2 SH2 domain binding motif;ALK kinase substrate motif;Fes SH2 domain binding motif;Itk SH2 domain binding motif;JAK2 kinase substrate motif;SHC SH2 domain binding motif;Src kinase substrate motif	biological regulation;cellular process;cellular response to stimulus;immune system process;intracellular signal transduction;negative regulation of biological process;negative regulation of cell activation;negative regulation of cellular process;negative regulation of immune system process;negative regulation of leukocyte activation;negative regulation of lymphocyte activation;negative regulation…	binding;protein binding	cell part;integral to membrane;intrinsic to membrane;membrane;membrane part;membrane raft;plasma membrane		1	110.249	1	ARAADTELGPGVEGPYEVLKDSSSQENMVED
>sp|Q60591-2|NFAC2_MOUSE Isoform B of Nuclear factor of activated T-cells, cytoplasmic 2 OS=Mus musculus GN=Nfatc2;>sp|Q60591|NFAC2_MOUSE Nuclear factor of activated T-cells, cytoplasmic 2 OS=Mus musculus GN=Nfatc2 PE=1 SV=3	Q60591-2	Nuclear factor of activated T-cells, cytoplasmic 2	Nfatc2	Y	767;767	2	1	0.83191	0.63809									Crk SH2 domain binding motif;RasGAP C-terminal SH2 domain binding motif;Src, Fyn, Lck, Fgr, Abl, Crk, Nck SH2 domain binding motif	activation of immune response;antigen receptor-mediated signaling pathway;B cell receptor signaling pathway;biological regulation;cell migration;cell motility;cell surface receptor linked signaling pathway;cellular component movement;cellular process;cellular response to stimulus;cellular response to stress;cytokine production;immune response-activating cell surface receptor signaling pathway;imm…	binding;core promoter proximal region DNA binding;core promoter proximal region sequence-specific DNA binding;DNA binding;nucleic acid binding;nucleic acid binding transcription factor activity;protein binding;regulatory region DNA binding;regulatory region nucleic acid binding;RNA polymerase II core promoter proximal region sequence-specific DNA binding;RNA polymerase II core promoter proximal r…	actin cytoskeleton;cell part;cytoplasm;cytoplasmic part;cytoskeleton;cytosol;intracellular membrane-bounded organelle;intracellular non-membrane-bounded organelle;intracellular organelle;intracellular organelle part;intracellular part;macromolecular complex;membrane;membrane-bounded organelle;non-membrane-bounded organelle;nuclear part;nucleoplasm;nucleoplasm part;nucleus;organelle;organelle part…	Axon guidance;B cell receptor signaling pathway;Natural killer cell mediated cytotoxicity;T cell receptor signaling pathway;VEGF signaling pathway;Wnt signaling pathway	0.917948	10.6351	2	ALYQRSKSLSPGLLGYQQPSLLAAPLGLADA
>sp|Q3U1F9|PHAG1_MOUSE Phosphoprotein associated with glycosphingolipid-enriched microdomains 1 OS=Mus musculus GN=Pag1 PE=1 SV=2	Q3U1F9	Phosphoprotein associated with glycosphingolipid-enriched microdomains 1	Pag1	Y	224	7	3	0.77483	0.75093	0.79558	1.4026	0.80001	0.8138		0.63723			EGFR kinase substrate motif;JAK2 kinase substrate motif;Src kinase substrate motif;TC-PTP phosphatase substrate motif	biological regulation;cellular process;cellular response to stimulus;immune system process;intracellular signal transduction;negative regulation of biological process;negative regulation of cell activation;negative regulation of cellular process;negative regulation of immune system process;negative regulation of leukocyte activation;negative regulation of lymphocyte activation;negative regulation…	binding;protein binding	cell part;integral to membrane;intrinsic to membrane;membrane;membrane part;membrane raft;plasma membrane		0.999941	42.3232	1	ELQGAPMEGKADFAEYASVDRNKKCRHSANA
>sp|P63085|MK01_MOUSE Mitogen-activated protein kinase 1 OS=Mus musculus GN=Mapk1 PE=1 SV=3	P63085	Mitogen-activated protein kinase 1	Mapk1	Y	185	6	3	0.88892	0.67817		0.8106	0.60428	0.47608		1.7584		ERK2;JAK2;Lck;MAP2K1;MEK1;Ret	EGFR kinase substrate motif;TC-PTP phosphatase substrate motif	activation of immune response;anatomical structure development;anatomical structure morphogenesis;antigen receptor-mediated signaling pathway;apoptosis;B cell receptor signaling pathway;biological regulation;biosynthetic process;blood vessel development;caveolin-mediated endocytosis;cell cycle;cell death;cell proliferation;cell surface receptor linked signaling pathway;cellular aromatic compound …	adenyl nucleotide binding;adenyl ribonucleotide binding;ATP binding;binding;catalytic activity;kinase activity;MAP kinase activity;molecular transducer activity;nucleotide binding;phosphoprotein binding;phosphotransferase activity, alcohol group as acceptor;phosphotyrosine binding;protein binding;protein kinase activity;protein phosphorylated amino acid binding;protein serine/threonine kinase act…	adherens junction;anchoring junction;caveola;cell junction;cell part;cell projection;cell projection cytoplasm;cell projection part;cell-substrate adherens junction;cell-substrate junction;cytoplasm;cytoplasmic part;cytoskeletal part;cytoskeleton;cytosol;dendrite cytoplasm;early endosome;endosome;focal adhesion;Golgi apparatus;intracellular membrane-bounded organelle;intracellular non-membrane-bo…	Acute myeloid leukemia;Adherens junction;Aldosterone-regulated sodium reabsorption;Alzheimer's disease;Axon guidance;B cell receptor signaling pathway;Bladder cancer;Chagas disease (American trypanosomiasis);Chemokine signaling pathway;Chronic myeloid leukemia;Colorectal cancer;Dorso-ventral axis formation;Endometrial cancer;ErbB signaling pathway;Fc epsilon RI signaling pathway;Fc gamma R-mediat…	0.999898	39.9597	1;2	RVADPDHDHTGFLTEYVATRWYRAPEIMLNS
>sp|P40142|TKT_MOUSE Transketolase OS=Mus musculus GN=Tkt PE=1 SV=1	P40142	Transketolase	Tkt	Y	275	2	2	0.78699					1.1398					Csk SH2 domain binding motif;JAK2 kinase substrate motif;SHP1 phosphatase substrate motif;Src kinase substrate motif	alcohol metabolic process;aldehyde biosynthetic process;biological regulation;biosynthetic process;carbohydrate metabolic process;cellular aldehyde metabolic process;cellular biosynthetic process;cellular carbohydrate metabolic process;cellular metabolic process;cellular process;glyceraldehyde-3-phosphate biosynthetic process;glyceraldehyde-3-phosphate metabolic process;metabolic process;monosacc…	binding;catalytic activity;cation binding;cofactor binding;ion binding;metal ion binding;transferase activity;transferase activity, transferring aldehyde or ketonic groups;transketolase activity	cell part;intracellular membrane-bounded organelle;intracellular organelle;intracellular part;membrane-bounded organelle;nucleus;organelle	Biosynthesis of ansamycins;Carbon fixation in photosynthetic organisms;Pentose phosphate pathway	0.998583	28.4797	1	KPLPKNMAEQIIQEIYSQVQSKKKILATPPQ
>sp|Q62137|JAK3_MOUSE Tyrosine-protein kinase JAK3 OS=Mus musculus GN=Jak3 PE=1 SV=2;>sp|Q62137-2|JAK3_MOUSE Isoform 2 of Tyrosine-protein kinase JAK3 OS=Mus musculus GN=Jak3	Q62137	Tyrosine-protein kinase JAK3	Jak3	Y	781;1000	4	2	0.85004	0.76065	0.77137	0.61197							3BP2 SH2 domain binding motif;ALK kinase substrate motif;EGFR kinase substrate motif;Fes SH2 domain binding motif;JAK2 kinase substrate motif;SHC SH2 domain binding motif;SHIP2 SH2 domain binding motif;Src family kinase substrate motif;Src kinase substrate motif;TC-PTP phosphatase substrate motif	anatomical structure development;B cell activation;B cell differentiation;biological regulation;calcium ion homeostasis;cation homeostasis;cell activation;cell differentiation;cell surface receptor linked signaling pathway;cellular calcium ion homeostasis;cellular cation homeostasis;cellular chemical homeostasis;cellular developmental process;cellular divalent inorganic cation homeostasis;cellula…	adenyl nucleotide binding;adenyl ribonucleotide binding;ATP binding;binding;catalytic activity;kinase activity;non-membrane spanning protein tyrosine kinase activity;nucleotide binding;phosphotransferase activity, alcohol group as acceptor;protein binding;protein kinase activity;protein tyrosine kinase activity;purine nucleotide binding;purine ribonucleoside triphosphate binding;purine ribonucleo…	cell part;cytoplasm;cytoplasmic part;cytoskeleton;cytosol;endomembrane system;intracellular;intracellular non-membrane-bounded organelle;intracellular organelle;intracellular part;membrane;non-membrane-bounded organelle;organelle	Chemokine signaling pathway;Jak-STAT signaling pathway;ko05152;Measles	0.992421	22.6247	1	FRAILRDLNGLITSDYELLSDPTPGIPSPRD
>sp|Q9EQR5|LIME1_MOUSE Lck-interacting transmembrane adapter 1 OS=Mus musculus GN=Lime1 PE=1 SV=1	Q9EQR5	Lck-interacting transmembrane adapter 1	Lime1	Y	175	5	3	0.80008			0.72696	4.4837	0.82495			0.89362		EGFR kinase substrate motif;JAK2 kinase substrate motif;Src kinase substrate motif;TC-PTP phosphatase substrate motif	activation of immune response;antigen receptor-mediated signaling pathway;B cell receptor signaling pathway;biological regulation;cell surface receptor linked signaling pathway;cellular process;cellular response to stimulus;immune response-activating cell surface receptor signaling pathway;immune response-activating signal transduction;immune response-regulating cell surface receptor signaling pa…	binding;enzyme binding;kinase binding;protein binding;protein kinase binding	B cell receptor complex;cell part;immunoglobulin complex;integral to membrane;intrinsic to membrane;macromolecular complex;membrane part;plasma membrane part;protein complex;receptor complex		1	108.984	1	TQLTISCARLGPGAEYACIQKHKGTEQGCQE
>sp|Q9CWZ3-2|RBM8A_MOUSE Isoform 2 of RNA-binding protein 8A OS=Mus musculus GN=Rbm8a;>sp|Q9CWZ3|RBM8A_MOUSE RNA-binding protein 8A OS=Mus musculus GN=Rbm8a PE=1 SV=3	Q9CWZ3-2	RNA-binding protein 8A	Rbm8a	Y	53;54	1	1	0.83322										ALK kinase substrate motif;EGFR kinase substrate motif;JAK2 kinase substrate motif;PTP1B phosphatase substrate motif;SHP1 phosphatase substrate motif;Src kinase substrate motif;TC-PTP phosphatase substrate motif	biological regulation;catabolic process;cellular catabolic process;cellular macromolecule catabolic process;cellular macromolecule metabolic process;cellular metabolic process;cellular nitrogen compound metabolic process;cellular process;establishment of localization;establishment of RNA localization;macromolecule catabolic process;macromolecule metabolic process;metabolic process;mRNA catabolic …	binding;nucleic acid binding;nucleotide binding;RNA binding	cell part;cytoplasm;intracellular organelle part;intracellular part;macromolecular complex;nuclear body;nuclear part;nuclear speck;nucleoplasm part;organelle part;ribonucleoprotein complex;spliceosomal complex	mRNA surveillance pathway;RNA transport;Spliceosome	0.56336	1.10663	1	RGFGSEGSRARMREDYDSVEQDGDEPGPQRS
>sp|Q925H1|TRPS1_MOUSE Zinc finger transcription factor Trps1 OS=Mus musculus GN=Trps1 PE=1 SV=1	Q925H1	Zinc finger transcription factor Trps1	Trps1	Y	1080	1	1		0.83733									Crk SH2 domain binding motif;RasGAP C-terminal SH2 domain binding motif;Src kinase substrate motif	biological regulation;biosynthetic process;cell differentiation;cell surface receptor linked signaling pathway;cellular biosynthetic process;cellular developmental process;cellular macromolecule biosynthetic process;cellular macromolecule metabolic process;cellular metabolic process;cellular nitrogen compound metabolic process;cellular process;cellular response to stimulus;chondrocyte differentia…	binding;cation binding;DNA binding;ion binding;metal ion binding;nucleic acid binding;nucleic acid binding transcription factor activity;protein binding;sequence-specific DNA binding;sequence-specific DNA binding transcription factor activity;transition metal ion binding;zinc ion binding	cell part;intracellular membrane-bounded organelle;intracellular organelle;intracellular part;membrane-bounded organelle;nucleus;organelle		0.978546	16.5848	2	GSPIEKYMRPAKHPNYSPPGSPIEKYQYPLF
>sp|Q62077|PLCG1_MOUSE 1-phosphatidylinositol 4,5-bisphosphate phosphodiesterase gamma-1 OS=Mus musculus GN=Plcg1 PE=1 SV=2	Q62077	1-phosphatidylinositol 4,5-bisphosphate phosphodiesterase gamma-1	Plcg1	Y	783	2	2	0.8434			0.76281						EGFR;ITK;Ret;Src;Syk;		activation of immune response;antigen receptor-mediated signaling pathway;biological regulation;catabolic process;cell surface receptor linked signaling pathway;cellular catabolic process;cellular lipid catabolic process;cellular lipid metabolic process;cellular metabolic process;cellular process;cellular response to chemical stimulus;cellular response to endogenous stimulus;cellular response to …	binding;calcium ion binding;catalytic activity;cation binding;glutamate receptor binding;hydrolase activity;hydrolase activity, acting on ester bonds;ion binding;lipase activity;metal ion binding;molecular transducer activity;phosphatidylinositol phospholipase C activity;phospholipase activity;phospholipase C activity;phosphoric diester hydrolase activity;phosphoric ester hydrolase activity;prote…	cell junction;cell part;cell projection;cell-cell junction;cytoplasm;cytoplasmic part;cytosol;intracellular organelle part;intracellular part;lamellipodium;macromolecular complex;membrane;nuclear part;organelle part;plasma membrane;protein complex;ruffle;signalosome	Calcium signaling pathway;Epithelial cell signaling in Helicobacter pylori infection;ErbB signaling pathway;Fc epsilon RI signaling pathway;Fc gamma R-mediated phagocytosis;Glioma;Inositol phosphate metabolism;Leukocyte transendothelial migration;Natural killer cell mediated cytotoxicity;Neurotrophin signaling pathway;Non-small cell lung cancer;Pathways in cancer;Phosphatidylinositol signaling sy…	1	78.4151	1	EPDYGALYEGRNPGFYVEANPMPTFKCAVKA
>sp|P42682|TXK_MOUSE Tyrosine-protein kinase TXK OS=Mus musculus GN=Txk PE=1 SV=1;>sp|P42682-2|TXK_MOUSE Isoform 2 of Tyrosine-protein kinase TXK OS=Mus musculus GN=Txk	P42682	Tyrosine-protein kinase TXK	Txk	Y	420;366	6	2	0.72555	0.96563	0.86387				1.1019	1.1398	1.0504	Fyn;Lck	ALK kinase substrate motif;Cbl PTB domain binding motif;EGFR kinase substrate motif;Shb PTB domain binding motif;SHP1 phosphatase substrate motif;TC-PTP phosphatase substrate motif	activation of immune response;activation of phospholipase C activity;adaptive immune response;alpha-beta T cell activation;alpha-beta T cell differentiation;antigen receptor-mediated signaling pathway;biological regulation;biosynthetic process;cell activation;cell differentiation;cell surface receptor linked signaling pathway;cellular biosynthetic process;cellular developmental process;cellular m…	adenyl nucleotide binding;adenyl ribonucleotide binding;ATP binding;binding;catalytic activity;DNA binding;kinase activity;non-membrane spanning protein tyrosine kinase activity;nucleic acid binding;nucleotide binding;phosphotransferase activity, alcohol group as acceptor;protein kinase activity;protein tyrosine kinase activity;purine nucleotide binding;purine ribonucleoside triphosphate binding;…	cell part;cytoplasm;intracellular membrane-bounded organelle;intracellular organelle;intracellular part;membrane;membrane-bounded organelle;nucleus;organelle;plasma membrane	Leukocyte transendothelial migration	0.99993	43.3951	1	KISDFGMARYVLDDEYISSSGAKFPVKWCPP
>sp|Q571I4|SG223_MOUSE Tyrosine-protein kinase SgK223 OS=Mus musculus GN=Sgk223 PE=1 SV=2	Q571I4	Tyrosine-protein kinase SgK223	Sgk223	Y	196	6	3	0.83826	0.90035	0.81122	0.9827				0.77214	0.83705		ALK kinase substrate motif;Src kinase substrate motif		adenyl nucleotide binding;adenyl ribonucleotide binding;ATP binding;binding;catalytic activity;kinase activity;non-membrane spanning protein tyrosine kinase activity;nucleotide binding;phosphotransferase activity, alcohol group as acceptor;protein kinase activity;protein tyrosine kinase activity;purine nucleotide binding;purine ribonucleoside triphosphate binding;purine ribonucleotide binding;rib…			0.998768	29.0877	1	QPASLLRDPVQPEPIYAESAKRKKAAPGPPR
>sp|Q3V3E1|UBS3A_MOUSE Ubiquitin-associated and SH3 domain-containing protein A OS=Mus musculus GN=Ubash3a PE=1 SV=1	Q3V3E1	Ubiquitin-associated and SH3 domain-containing protein A	Ubash3a	Y	9	7	3	0.92534	0.82438	0.81942	1.1641	0.96826	0.79618	1.8685				Csk SH2 domain binding motif;JAK2 kinase substrate motif;Src kinase substrate motif	biological regulation;negative regulation of antigen receptor-mediated signaling pathway;negative regulation of biological process;negative regulation of cell communication;negative regulation of cellular process;negative regulation of immune system process;negative regulation of response to stimulus;negative regulation of signal transduction;negative regulation of signaling;negative regulation o…	catalytic activity	cell part;cytoplasmic part;cytosol;intracellular membrane-bounded organelle;intracellular organelle;intracellular part;membrane-bounded organelle;nucleus;organelle		1	73.3477	1	_______MAAGETQLYAKVSNKLKGRSTPSL
>sp|P47941|CRKL_MOUSE Crk-like protein OS=Mus musculus GN=Crkl PE=1 SV=2	P47941	Crk-like protein	Crkl	Y	132	1	1	0.87158										Crk SH2 domain binding motif;RasGAP C-terminal SH2 domain binding motif;Src kinase substrate motif	anatomical structure development;anatomical structure morphogenesis;anterior/posterior pattern specification;blood vessel development;developmental process;gland development;heart development;hemopoietic or lymphoid organ development;organ development;organ morphogenesis;parathyroid gland development;pattern specification process;regionalization;thymus development	binding;protein binding		Bacterial invasion of epithelial cells;Chemokine signaling pathway;Chronic myeloid leukemia;ErbB signaling pathway;Fc gamma R-mediated phagocytosis;Focal adhesion;Insulin signaling pathway;MAPK signaling pathway;Neurotrophin signaling pathway;Pathways in cancer;Regulation of actin cytoskeleton;Renal cell carcinoma;Shigellosis	0.797175	5.94432	1	NLPTAEENLEYVRTLYDFPGNDAEDLPFKKG
>sp|Q9EQ32|BCAP_MOUSE Phosphoinositide 3-kinase adapter protein 1 OS=Mus musculus GN=Pik3ap1 PE=1 SV=1;>sp|Q9EQ32-2|BCAP_MOUSE Isoform 2 of Phosphoinositide 3-kinase adapter protein 1 OS=Mus musculus GN=Pik3ap1	Q9EQ32	Phosphoinositide 3-kinase adapter protein 1	Pik3ap1	Y	694;515	4	2	0.80968	0.91692	0.90922	1.0071						Abl;	Src kinase substrate motif	activation of immune response;activation of innate immune response;biological regulation;cellular process;cellular response to stimulus;immune response-activating signal transduction;immune response-regulating signaling pathway;immune system process;innate immune response-activating signal transduction;negative regulation of biological process;negative regulation of cell communication;negative re…	binding;identical protein binding;protein binding	cell part;cytoplasm;cytoplasmic part;cytosol;intracellular part;membrane;plasma membrane	B cell receptor signaling pathway	0.99642	24.4456	1	IRHSQHLPEKVEFGVYESGPRKSVLPARTEL
>sp|P00520-2|ABL1_MOUSE Isoform II of Tyrosine-protein kinase ABL1 OS=Mus musculus GN=Abl1;>sp|P00520-3|ABL1_MOUSE Isoform III of Tyrosine-protein kinase ABL1 OS=Mus musculus GN=Abl1;>sp|P00520|ABL1_MOUSE Tyrosine-protein kinase ABL1 OS=Mus musculus GN=Abl	Q4JIM5	Tyrosine-protein kinase ABL1;Abelson tyrosine-protein kinase 2	Abl1;Abl2	Y	387;388;393;412;439	2	2	0.87848			0.90985						Abl;Arg;Fyn;Hck;Lyn;	SHP1 phosphatase substrate motif;Src kinase substrate motif	actin cytoskeleton organization;actin filament bundle assembly;actin filament organization;actin filament-based process;apoptosis;autophagy;biological adhesion;biological regulation;catabolic process;cell adhesion;cell death;cell surface receptor linked signaling pathway;cellular catabolic process;cellular component assembly;cellular component assembly at cellular level;cellular component organiz…	adenyl nucleotide binding;adenyl ribonucleotide binding;ATP binding;binding;catalytic activity;cation binding;DNA binding;ion binding;kinase activity;magnesium ion binding;manganese ion binding;metal ion binding;non-membrane spanning protein tyrosine kinase activity;nucleic acid binding;nucleotide binding;phosphotransferase activity, alcohol group as acceptor;proline-rich region binding;protein b…	actin cytoskeleton;cell leading edge;cell part;cytoplasm;cytoplasmic membrane-bounded vesicle;cytoplasmic part;cytoplasmic vesicle;cytoskeleton;cytosol;intracellular membrane-bounded organelle;intracellular non-membrane-bounded organelle;intracellular organelle;intracellular organelle part;intracellular part;membrane-bounded organelle;membrane-bounded vesicle;mitochondrion;non-membrane-bounded or…	Axon guidance;Cell cycle;Chronic myeloid leukemia;ErbB signaling pathway;Neurotrophin signaling pathway;Pathogenic Escherichia coli infection;Pathways in cancer;Shigellosis;Viral myocarditis	0.923273	10.9959	1	KVADFGLSRLMTGDTYTAHAGAKFPIKWTAP
>sp|P60710|ACTB_MOUSE Actin, cytoplasmic 1 OS=Mus musculus GN=Actb PE=1 SV=1;>sp|P63260|ACTG_MOUSE Actin, cytoplasmic 2 OS=Mus musculus GN=Actg1 PE=1 SV=1	P60710	Actin, cytoplasmic 1;Actin, cytoplasmic 1, N-terminally processed;Actin, cytoplasmic 2;Actin, cytoplasmic 2, N-terminally processed	Actb;Actg1	Y	198;198	5	2	0.81144	0.96357					2.082	2.4752	2.2401		ALK kinase substrate motif;Src kinase substrate motif	actin cytoskeleton organization;actin filament-based process;actomyosin structure organization;cellular component organization;cellular component organization at cellular level;cellular component organization or biogenesis;cellular component organization or biogenesis at cellular level;cellular process;cytoskeleton organization;organelle organization;sarcomere organization	adenyl nucleotide binding;adenyl ribonucleotide binding;ATP binding;binding;nucleotide binding;protein binding;purine nucleotide binding;purine ribonucleoside triphosphate binding;purine ribonucleotide binding;ribonucleotide binding;structural constituent of cytoskeleton;structural molecule activity	actin cytoskeleton;cell cortex part;cell part;contractile fiber;contractile fiber part;cortical cytoskeleton;costamere;cytoplasmic part;cytoskeletal part;cytoskeleton;cytosol;extracellular membrane-bounded organelle;extracellular organelle;extracellular region part;extracellular vesicular exosome;filamentous actin;H4/H2A histone acetyltransferase complex;histone acetyltransferase complex;histone …	Adherens junction;Arrhythmogenic right ventricular cardiomyopathy (ARVC);Bacterial invasion of epithelial cells;Dilated cardiomyopathy;Focal adhesion;Hypertrophic cardiomyopathy (HCM);Leukocyte transendothelial migration;Pathogenic Escherichia coli infection;Phagosome;Phototransduction - fly;Regulation of actin cytoskeleton;Shigellosis;Tight junction;Vibrio cholerae infection;Viral myocarditis	0.999966	44.7016	1	RDLTDYLMKILTERGYSFTTTAEREIVRDIK
>sp|Q9DBJ1|PGAM1_MOUSE Phosphoglycerate mutase 1 OS=Mus musculus GN=Pgam1 PE=1 SV=3;>sp|O70250|PGAM2_MOUSE Phosphoglycerate mutase 2 OS=Mus musculus GN=Pgam2 PE=1 SV=3	Q9DBJ1	Phosphoglycerate mutase 1;Phosphoglycerate mutase 2	Pgam1;Pgam2	Y	92;92	3	2			0.89083		0.98428	1.095					ALK kinase substrate motif;JAK2 kinase substrate motif;Src kinase substrate motif	alcohol biosynthetic process;alcohol catabolic process;alcohol metabolic process;biosynthetic process;carbohydrate biosynthetic process;carbohydrate catabolic process;carbohydrate metabolic process;catabolic process;cellular biosynthetic process;cellular carbohydrate biosynthetic process;cellular carbohydrate catabolic process;cellular carbohydrate metabolic process;cellular metabolic process;cel…	2,3-bisphosphoglycerate-dependent phosphoglycerate mutase activity;binding;bisphosphoglycerate 2-phosphatase activity;bisphosphoglycerate mutase activity;bisphosphoglycerate phosphatase activity;catalytic activity;cofactor binding;hydrolase activity;hydrolase activity, acting on ester bonds;intramolecular transferase activity;intramolecular transferase activity, phosphotransferases;isomerase acti…	cell part;cytoplasmic part;cytosol;intracellular membrane-bounded organelle;intracellular organelle;intracellular part;membrane-bounded organelle;nucleus;organelle	Glycolysis / Gluconeogenesis;Methane metabolism	0.999999	61.2553	1	MWLPVVRTWRLNERHYGGLTGLNKAETAAKH
>sp|Q9Z0R6-2|ITSN2_MOUSE Isoform 2 of Intersectin-2 OS=Mus musculus GN=Itsn2;>sp|Q9Z0R6|ITSN2_MOUSE Intersectin-2 OS=Mus musculus GN=Itsn2 PE=1 SV=2	Q9Z0R6-2	Intersectin-2	Itsn2	Y	922;922	8	3	0.9572	0.923	0.80658	1.0535	1.0618	1.0499	1.0707	1.13			ALK kinase substrate motif;JAK2 kinase substrate motif;Src kinase substrate motif	cellular component organization;cellular component organization or biogenesis;cellular membrane organization;cellular process;endocytosis;establishment of localization;membrane invagination;membrane organization;transport;vesicle-mediated transport	binding;calcium ion binding;cation binding;enzyme regulator activity;GTPase regulator activity;guanyl-nucleotide exchange factor activity;ion binding;metal ion binding;nucleoside-triphosphatase regulator activity;protein binding;Ras guanyl-nucleotide exchange factor activity;Rho guanyl-nucleotide exchange factor activity;small GTPase regulator activity	cell part;cytoplasm;intracellular part		1	70.2607	1	LIPGNEVQRGEPEALYAAVTKKPTSTAYPVT
>sp|Q61103|REQU_MOUSE Zinc finger protein ubi-d4 OS=Mus musculus GN=Dpf2 PE=1 SV=1	Q61103	Zinc finger protein ubi-d4	Dpf2	Y	172	2	1	0.90921	0.88373									ALK kinase substrate motif;EGFR kinase substrate motif;PTP1B phosphatase substrate motif;SHP1 phosphatase substrate motif;Src kinase substrate motif;Syk kinase substrate motif;TC-PTP phosphatase substrate motif	apoptosis;biological regulation;biosynthetic process;cell death;cellular biosynthetic process;cellular macromolecule biosynthetic process;cellular macromolecule metabolic process;cellular metabolic process;cellular nitrogen compound metabolic process;cellular process;death;macromolecule biosynthetic process;macromolecule metabolic process;metabolic process;nitrogen compound metabolic process;nucl…	binding;cation binding;ion binding;metal ion binding;transition metal ion binding;zinc ion binding	cell part;centrosome;cytoplasm;cytoplasmic part;cytoskeletal part;intracellular membrane-bounded organelle;intracellular non-membrane-bounded organelle;intracellular organelle;intracellular organelle part;intracellular part;membrane-bounded organelle;microtubule organizing center;non-membrane-bounded organelle;nucleus;organelle;organelle part		0.678922	3.2521	1	IIEPDDFLDDLDDEDYEEDTPKRRGKGKSKS
>sp|Q8BGH7|C42S2_MOUSE CDC42 small effector protein 2 OS=Mus musculus GN=Cdc42se2 PE=1 SV=1	Q8BGH7	CDC42 small effector protein 2	Cdc42se2	Y	66	3	1	1.0081	0.74752	0.96993								Src kinase substrate motif	biological regulation;cellular component organization;cellular component organization or biogenesis;cellular membrane organization;cellular process;endocytosis;establishment of localization;membrane invagination;membrane organization;phagocytosis;regulation of anatomical structure morphogenesis;regulation of biological process;regulation of biological quality;regulation of cell morphogenesis;regu…	structural molecule activity	cell part;cell projection;cytoplasm;cytoskeleton;intracellular membrane-bounded organelle;intracellular non-membrane-bounded organelle;intracellular organelle;intracellular part;membrane;membrane part;membrane-bounded organelle;non-membrane-bounded organelle;nucleus;organelle;phagocytic cup;plasma membrane;plasma membrane part		1	75.5349	1	NSVSSIQNQMQSKGGYGGGMPANVQMQLVDT
>sp|P26039|TLN1_MOUSE Talin-1 OS=Mus musculus GN=Tln1 PE=1 SV=2	P26039	Talin-1	Tln1	Y	1116	4	2	0.83842	1.011	0.9115	0.78885							FRIP PTB domain binding motif;JAK2 kinase substrate motif;SHP1 phosphatase substrate motif;Src kinase substrate motif	actin cytoskeleton organization;actin filament-based process;biological adhesion;biological regulation;cell adhesion;cell junction assembly;cell junction organization;cell-substrate junction assembly;cellular component assembly;cellular component assembly at cellular level;cellular component organization;cellular component organization at cellular level;cellular component organization or biogenes…	binding;protein binding;structural constituent of cytoskeleton;structural molecule activity	actin cytoskeleton;adherens junction;anchoring junction;cell junction;cell part;cell projection;cell projection membrane;cell projection part;cell surface;cell-substrate adherens junction;cell-substrate junction;centrosome;cytoplasm;cytoplasmic part;cytoskeletal part;cytoskeleton;extracellular membrane-bounded organelle;extracellular organelle;extracellular region part;extracellular vesicular exo…	Focal adhesion	1	196.708	1	AIAKLLGEIAQGNENYAGIAARDVAGGLRSL
>sp|Q9QVP9|FAK2_MOUSE Protein-tyrosine kinase 2-beta OS=Mus musculus GN=Ptk2b PE=1 SV=2	Q9QVP9	Protein-tyrosine kinase 2-beta	Ptk2b	Y	580	3	1	1.0019	0.87229	0.88427							Src;	ALK kinase substrate motif;PTP1B phosphatase substrate motif;SHP1 phosphatase substrate motif;TC-PTP phosphatase substrate motif	actin cytoskeleton organization;actin filament bundle assembly;actin filament organization;actin filament-based process;activation of Janus kinase activity;activation of protein kinase activity;activation of Rac GTPase activity;activation of Ras GTPase activity;activation of Rho GTPase activity;anatomical structure formation involved in morphogenesis;anatomical structure homeostasis;angiogenesis;…	adenyl nucleotide binding;adenyl ribonucleotide binding;ATP binding;binding;calmodulin-dependent protein kinase activity;catalytic activity;kinase activity;molecular transducer activity;non-membrane spanning protein tyrosine kinase activity;nucleotide binding;phosphotransferase activity, alcohol group as acceptor;protein binding;protein kinase activity;protein serine/threonine kinase activity;pro…	adherens junction;anchoring junction;axon;cell body;cell cortex;cell junction;cell part;cell projection;cell projection part;cell-substrate adherens junction;cell-substrate junction;cytoplasmic part;cytoskeletal part;dendrite;focal adhesion;growth cone;intracellular membrane-bounded organelle;intracellular organelle;intracellular organelle part;intracellular part;ionotropic glutamate receptor com…	Calcium signaling pathway;Chemokine signaling pathway;GnRH signaling pathway;Leukocyte transendothelial migration;Natural killer cell mediated cytotoxicity	0.948762	12.677	1	LGDFGLSRYIEDEDYYKASVTRLPIKWMSPE
>sp|Q8K019-2|BCLF1_MOUSE Isoform 2 of Bcl-2-associated transcription factor 1 OS=Mus musculus GN=Bclaf1;>sp|Q8K019|BCLF1_MOUSE Bcl-2-associated transcription factor 1 OS=Mus musculus GN=Bclaf1 PE=1 SV=2;>sp|Q8K019-3|BCLF1_MOUSE Isoform 3 of Bcl-2-associate	Q8K019-2	Bcl-2-associated transcription factor 1	Bclaf1	Y	281;283;281	2	1		0.90535	0.93372							Src;	Src kinase substrate motif	apoptosis;biological regulation;biosynthetic process;cell death;cellular biosynthetic process;cellular macromolecule biosynthetic process;cellular macromolecule metabolic process;cellular metabolic process;cellular nitrogen compound metabolic process;cellular process;cellular response to stimulus;cellular response to stress;death;macromolecule biosynthetic process;macromolecule metabolic process;…	binding;DNA binding;nucleic acid binding;protein binding	cell part;cytoplasm;intracellular non-membrane-bounded organelle;intracellular organelle;intracellular organelle part;intracellular part;non-membrane-bounded organelle;nuclear part;nucleolus;organelle;organelle part		0.829883	7.11446	1;2	PERSGSGSVGNGSSRYSPSQNSPIHHIPSRR
>sp|P62137|PP1A_MOUSE Serine/threonine-protein phosphatase PP1-alpha catalytic subunit OS=Mus musculus GN=Ppp1ca PE=1 SV=1	P62137	Serine/threonine-protein phosphatase PP1-alpha catalytic subunit	Ppp1ca	Y	306	1	1	0.92259										Src kinase substrate motif	anatomical structure development;anatomical structure morphogenesis;biological regulation;branching morphogenesis of a tube;carbohydrate metabolic process;cell cycle phase;cell cycle process;cellular carbohydrate metabolic process;cellular glucan metabolic process;cellular macromolecule metabolic process;cellular metabolic process;cellular polysaccharide metabolic process;cellular process;cellula…	binding;catalytic activity;cation binding;hydrolase activity;hydrolase activity, acting on ester bonds;ion binding;metal ion binding;phosphatase activity;phosphoprotein phosphatase activity;phosphoric ester hydrolase activity;protein binding;protein serine/threonine phosphatase activity;ribonucleoprotein binding	cell part;cell projection;cell projection part;cytoplasm;cytoplasmic part;dendritic spine;glycogen granule;histone methyltransferase complex;intracellular membrane-bounded organelle;intracellular non-membrane-bounded organelle;intracellular organelle;intracellular organelle part;intracellular part;macromolecular complex;membrane-bounded organelle;methyltransferase complex;MLL5-L complex;neuron pr…	Focal adhesion;Insulin signaling pathway;Long-term potentiation;Meiosis - yeast;Oocyte meiosis;Regulation of actin cytoskeleton;Vascular smooth muscle contraction	0.999987	48.8914	1	CSFQILKPADKNKGKYGQFSGLNPGGRPITP
>sp|Q08943|SSRP1_MOUSE FACT complex subunit SSRP1 OS=Mus musculus GN=Ssrp1 PE=1 SV=2;>sp|Q08943-2|SSRP1_MOUSE Isoform 2 of FACT complex subunit SSRP1 OS=Mus musculus GN=Ssrp1	Q08943	FACT complex subunit SSRP1	Ssrp1	Y	401;401	5	3	0.96426	0.87906	0.93375	0.95874				1.0072			Src kinase substrate motif	biological regulation;biosynthetic process;cellular biosynthetic process;cellular macromolecule biosynthetic process;cellular macromolecule metabolic process;cellular metabolic process;cellular nitrogen compound metabolic process;cellular process;cellular response to stimulus;cellular response to stress;DNA metabolic process;DNA repair;DNA replication;macromolecule biosynthetic process;macromolec…	binding;chromatin binding;DNA binding;nucleic acid binding	cell part;chromosome;cytoplasm;intracellular non-membrane-bounded organelle;intracellular organelle;intracellular organelle part;intracellular part;non-membrane-bounded organelle;nuclear part;nucleolus;organelle;organelle part		0.801758	6.06357	2	TRSFDFEIETKQGTQYTFSSIEREEYGKLFD
>sp|P60710|ACTB_MOUSE Actin, cytoplasmic 1 OS=Mus musculus GN=Actb PE=1 SV=1;>sp|P63260|ACTG_MOUSE Actin, cytoplasmic 2 OS=Mus musculus GN=Actg1 PE=1 SV=1;>sp|Q8BFZ3|ACTBL_MOUSE Beta-actin-like protein 2 OS=Mus musculus GN=Actbl2 PE=1 SV=1	P60710	Actin, cytoplasmic 1;Actin, cytoplasmic 1, N-terminally processed;Actin, cytoplasmic 2;Actin, cytoplasmic 2, N-terminally processed;Beta-actin-like protein 2	Actb;Actg1;Actbl2	Y	166;166;167	1	1	0.92788										Src kinase substrate motif	actin cytoskeleton organization;actin filament-based process;actomyosin structure organization;cellular component organization;cellular component organization at cellular level;cellular component organization or biogenesis;cellular component organization or biogenesis at cellular level;cellular process;cytoskeleton organization;organelle organization;sarcomere organization	adenyl nucleotide binding;adenyl ribonucleotide binding;ATP binding;binding;nucleotide binding;protein binding;purine nucleotide binding;purine ribonucleoside triphosphate binding;purine ribonucleotide binding;ribonucleotide binding;structural constituent of cytoskeleton;structural molecule activity	actin cytoskeleton;cell cortex part;cell part;contractile fiber;contractile fiber part;cortical cytoskeleton;costamere;cytoplasm;cytoplasmic part;cytoskeletal part;cytoskeleton;cytosol;extracellular membrane-bounded organelle;extracellular organelle;extracellular region part;extracellular vesicular exosome;filamentous actin;H4/H2A histone acetyltransferase complex;histone acetyltransferase comple…	Adherens junction;Arrhythmogenic right ventricular cardiomyopathy (ARVC);Bacterial invasion of epithelial cells;Dilated cardiomyopathy;Focal adhesion;Hypertrophic cardiomyopathy (HCM);Leukocyte transendothelial migration;Pathogenic Escherichia coli infection;Phagosome;Phototransduction - fly;Regulation of actin cytoskeleton;Shigellosis;Tight junction;Vibrio cholerae infection;Viral myocarditis	0.913783	10.2795	1	IVMDSGDGVTHTVPIYEGYALPHAILRLDLA
>sp|Q2EG98-7|PK1L3_MOUSE Isoform 7 of Polycystic kidney disease protein 1-like 3 OS=Mus musculus GN=Pkd1l3;>sp|Q2EG98-6|PK1L3_MOUSE Isoform 6 of Polycystic kidney disease protein 1-like 3 OS=Mus musculus GN=Pkd1l3;>sp|Q2EG98-5|PK1L3_MOUSE Isoform 5 of Poly	Q2EG98-7	Polycystic kidney disease protein 1-like 3	Pkd1l3	Y	882;876;882;872;872;882;882;882	2	1	0.95302	0.90437									JAK2 kinase substrate motif;SHIP2 SH2 domain binding motif;Src family kinase substrate motif	biological regulation;calcium ion transmembrane transport;calcium ion transport;cation transport;cell surface receptor linked signaling pathway;cellular process;cellular response to abiotic stimulus;cellular response to acidity;cellular response to pH;cellular response to stimulus;detection of abiotic stimulus;detection of chemical stimulus;detection of chemical stimulus involved in sensory perce…	binding;calcium channel activity;calcium ion binding;carbohydrate binding;cation binding;cation channel activity;cation transmembrane transporter activity;channel activity;ion binding;ion channel activity;ion transmembrane transporter activity;metal ion binding;passive transmembrane transporter activity;protein binding;substrate-specific channel activity;substrate-specific transmembrane transport…	cell part;integral to membrane;intrinsic to membrane;membrane;membrane part;plasma membrane		0.983743	18.8232	3	KNIVGSIGNVQLSSAYQSIRVHDLIEDIEIM
>sp|P97360|ETV6_MOUSE Transcription factor ETV6 OS=Mus musculus GN=Etv6 PE=1 SV=1	P97360	Transcription factor ETV6	Etv6	Y	17	2	1	0.82104	1.0531									Crk SH2 domain binding motif;RasGAP C-terminal SH2 domain binding motif;Src kinase substrate motif	biological regulation;biosynthetic process;cell differentiation;cellular biosynthetic process;cellular developmental process;cellular macromolecule biosynthetic process;cellular macromolecule metabolic process;cellular metabolic process;cellular nitrogen compound metabolic process;cellular process;developmental process;macromolecule biosynthetic process;macromolecule metabolic process;metabolic p…	binding;core promoter proximal region DNA binding;core promoter proximal region sequence-specific DNA binding;DNA binding;nucleic acid binding;nucleic acid binding transcription factor activity;protein binding;regulatory region DNA binding;regulatory region nucleic acid binding;RNA polymerase II core promoter proximal region sequence-specific DNA binding;RNA polymerase II core promoter proximal r…	cell part;intracellular membrane-bounded organelle;intracellular organelle;intracellular part;membrane-bounded organelle;nucleus;organelle	Dorso-ventral axis formation;MAPK signaling pathway - fly	0.673853	3.19338	2	SETPAQSSIKQERISYTPPESPVASHRSSTP
>sp|P08775|RPB1_MOUSE DNA-directed RNA polymerase II subunit RPB1 OS=Mus musculus GN=Polr2a PE=1 SV=3	P08775	DNA-directed RNA polymerase II subunit RPB1	Polr2a	Y	1902	2	2			0.93755				1.5214				Src kinase substrate motif	biosynthetic process;cellular biosynthetic process;cellular macromolecule biosynthetic process;cellular macromolecule metabolic process;cellular metabolic process;cellular nitrogen compound metabolic process;cellular process;macromolecule biosynthetic process;macromolecule metabolic process;metabolic process;nitrogen compound metabolic process;nucleic acid metabolic process;nucleobase-containing …	binding;catalytic activity;cation binding;DNA binding;DNA-directed RNA polymerase activity;ion binding;metal ion binding;nucleic acid binding;nucleotidyltransferase activity;protein binding;RNA polymerase activity;transferase activity;transferase activity, transferring phosphorus-containing groups	cell part;DNA-directed RNA polymerase complex;DNA-directed RNA polymerase II, core complex;intracellular membrane-bounded organelle;intracellular organelle;intracellular organelle part;intracellular part;macromolecular complex;membrane-bounded organelle;nuclear DNA-directed RNA polymerase complex;nuclear part;nucleoplasm part;nucleus;organelle;organelle part;protein complex;RNA polymerase complex		0.77105	12.0077	2	KYSPTSPTYSPTSPVYTPTSPKYSPTSPTYS
>sp|Q9JKF1|IQGA1_MOUSE Ras GTPase-activating-like protein IQGAP1 OS=Mus musculus GN=Iqgap1 PE=1 SV=2	Q9JKF1	Ras GTPase-activating-like protein IQGAP1	Iqgap1	Y	17	2	1	0.91113	0.9666									JAK2 kinase substrate motif;Src kinase substrate motif	anatomical structure development;biological regulation;cell development;cell surface receptor linked signaling pathway;cellular developmental process;cellular process;cellular response to calcium ion;cellular response to chemical stimulus;cellular response to endogenous stimulus;cellular response to epidermal growth factor stimulus;cellular response to fibroblast growth factor stimulus;cellular r…	binding;enzyme activator activity;enzyme binding;enzyme regulator activity;GTPase activator activity;GTPase binding;GTPase regulator activity;lipid binding;nucleoside-triphosphatase regulator activity;phosphatidylinositol binding;phosphatidylinositol-3,4,5-trisphosphate binding;phospholipid binding;protein binding;Rac GTPase binding;Ras GTPase activator activity;Ras GTPase binding;Rho GTPase bind…	cell junction;cell leading edge;cell part;cell projection;cell-cell junction;cytoplasm;cytoskeletal part;extrinsic to internal side of plasma membrane;extrinsic to membrane;extrinsic to plasma membrane;intracellular membrane-bounded organelle;intracellular organelle;intracellular organelle part;intracellular part;lateral plasma membrane;macromolecular complex;membrane;membrane part;membrane-bound…	Regulation of actin cytoskeleton	0.955143	13.2824	1	SAAEEVDGLGVVRPHYGSVLDNERLTAEEMD
>sp|Q99JY9|ARP3_MOUSE Actin-related protein 3 OS=Mus musculus GN=Actr3 PE=1 SV=3	Q99JY9	Actin-related protein 3	Actr3	Y	16	7	3	0.9992	0.95109	0.94682	1.0583		1.0184	0.95658	1.17			ALK kinase substrate motif;Csk SH2 domain binding motif;JAK2 kinase substrate motif;Shb SH2 domain binding motif;SHP2 CSH2 domain binding motif;Src kinase substrate motif	anatomical structure morphogenesis;asymmetric cell division;biological regulation;cell cycle;cell cycle cytokinesis;cell cycle process;cell division;cell part morphogenesis;cell projection morphogenesis;cell projection organization;cellular component morphogenesis;cellular component movement;cellular component organization;cellular component organization at cellular level;cellular component organ…	adenyl nucleotide binding;adenyl ribonucleotide binding;ATP binding;binding;nucleotide binding;protein binding;purine nucleotide binding;purine ribonucleoside triphosphate binding;purine ribonucleotide binding;ribonucleotide binding	cell junction;cell part;cell projection;cell-cell junction;cell-substrate junction;cytoplasmic part;cytoskeletal part;excitatory synapse;Golgi apparatus part;Golgi membrane;hemidesmosome;intracellular non-membrane-bounded organelle;intracellular organelle;intracellular organelle part;intracellular part;lamellipodium;macromolecular complex;membrane;non-membrane-bounded organelle;organelle;organell…		0.980722	19.1561	1	MAGRLPACVVDCGTGYTKLGYAGNTEPQFII
>sp|Q62170|SELPL_MOUSE P-selectin glycoprotein ligand 1 OS=Mus musculus GN=Selplg PE=1 SV=2	Q62170	P-selectin glycoprotein ligand 1	Selplg	Y	344	6	2	0.99762	0.96532	0.94963	0.99527	0.97323	0.94524					Src kinase substrate motif	biological adhesion;cell activation;cell adhesion;cell-cell adhesion;cellular process;cellular response to chemical stimulus;cellular response to cytokine stimulus;cellular response to interleukin-6;cellular response to organic substance;cellular response to stimulus;immune system process;leukocyte activation;leukocyte adhesive activation;leukocyte cell-cell adhesion;leukocyte tethering or rollin…	binding;protein binding	cell part;integral to membrane;intrinsic to membrane;membrane;membrane part;plasma membrane		0.920855	11.8645	1	AVRLSRKTHMYPVRNYSPTEMICISSLLPEG
>sp|P06240|LCK_MOUSE Proto-oncogene tyrosine-protein kinase LCK OS=Mus musculus GN=Lck PE=1 SV=4;>sp|Q04736|YES_MOUSE Tyrosine-protein kinase Yes OS=Mus musculus GN=Yes1 PE=1 SV=3;>sp|P05480|SRC_MOUSE Neuronal proto-oncogene tyrosine-protein kinase Src OS=	P06240	Proto-oncogene tyrosine-protein kinase LCK;Tyrosine-protein kinase Yes;Neuronal proto-oncogene tyrosine-protein kinase Src	Lck;Yes1;Src	Y	394;424;424	9	3	0.96681	0.98359	0.96905	1.0176	1.0092	0.94465	1.0814	0.90026	1.066	Lck;yopH	ALK kinase substrate motif;Cbl PTB domain binding motif;EGFR kinase substrate motif;Src kinase substrate motif;TC-PTP phosphatase substrate motif	activation of caspase activity;activation of immune response;anatomical structure development;anatomical structure homeostasis;anatomical structure morphogenesis;antigen receptor-mediated signaling pathway;B cell receptor signaling pathway;biological adhesion;biological regulation;bone resorption;branching involved in mammary gland duct morphogenesis;branching morphogenesis of a tube;calcium ion …	adenyl nucleotide binding;adenyl ribonucleotide binding;ATP binding;binding;catalytic activity;cation binding;ephrin receptor binding;heme binding;hydrolase activity;hydrolase activity, acting on ester bonds;ion binding;iron ion binding;kinase activity;metal ion binding;non-membrane spanning protein tyrosine kinase activity;nucleotide binding;phosphatase activity;phosphoprotein phosphatase activi…	caveola;cell junction;cell part;cell-cell junction;cytoplasmic part;cytoskeletal part;cytoskeleton;cytosol;endosome;Golgi apparatus;intracellular membrane-bounded organelle;intracellular non-membrane-bounded organelle;intracellular organelle;intracellular organelle part;intracellular part;late endosome;lysosome;lytic vacuole;membrane;membrane part;membrane raft;membrane-bounded organelle;microtub…	Adherens junction;Bacterial invasion of epithelial cells;Endocytosis;Epithelial cell signaling in Helicobacter pylori infection;ErbB signaling pathway;Focal adhesion;Gap junction;GnRH signaling pathway;ko05152;Natural killer cell mediated cytotoxicity;Osteoclast differentiation;Primary immunodeficiency;T cell receptor signaling pathway;Tight junction;VEGF signaling pathway	0.999854	38.3591	1	KIADFGLARLIEDNEYTAREGAKFPIKWTAP
>sp|P39688-2|FYN_MOUSE Isoform 2 of Tyrosine-protein kinase Fyn OS=Mus musculus GN=Fyn;>sp|P39688|FYN_MOUSE Tyrosine-protein kinase Fyn OS=Mus musculus GN=Fyn PE=1 SV=4	P39688-2	Tyrosine-protein kinase Fyn	Fyn	Y	417;420	9	3	0.96681	0.98359	0.96905	1.0176	1.0092	0.94465	1.0814	0.90026	1.066	Fyn;	ALK kinase substrate motif;Cbl PTB domain binding motif;EGFR kinase substrate motif;Src kinase substrate motif;TC-PTP phosphatase substrate motif	activated T cell proliferation;activation of immune response;anatomical structure development;anatomical structure morphogenesis;antigen receptor-mediated signaling pathway;axon ensheathment;biological regulation;cell activation;cell migration;cell motility;cell part morphogenesis;cell projection morphogenesis;cell projection organization;cell proliferation;cell surface receptor linked signaling …	adenyl nucleotide binding;adenyl ribonucleotide binding;ATP binding;binding;catalytic activity;cation binding;cytoskeletal protein binding;G-protein-coupled receptor binding;ion binding;ion channel binding;kinase activity;metal ion binding;non-membrane spanning protein tyrosine kinase activity;nucleotide binding;phosphotransferase activity, alcohol group as acceptor;protein binding;protein kinase…	cell part;cytoplasmic part;cytoskeletal part;cytosol;endosome;intracellular membrane-bounded organelle;intracellular organelle;intracellular organelle part;intracellular part;membrane;membrane-bounded organelle;mitochondrion;nucleus;organelle;organelle part;plasma membrane;postsynaptic density;synapse part	Adherens junction;Axon guidance;Fc epsilon RI signaling pathway;Focal adhesion;Measles;Natural killer cell mediated cytotoxicity;Osteoclast differentiation;Pathogenic Escherichia coli infection;Prion diseases;T cell receptor signaling pathway;Viral myocarditis	0.999854	38.3591	1	KIADFGLARLIEDNEYTARQGAKFPIKWTAP
>sp|Q9EQR5|LIME1_MOUSE Lck-interacting transmembrane adapter 1 OS=Mus musculus GN=Lime1 PE=1 SV=1	Q9EQR5	Lck-interacting transmembrane adapter 1	Lime1	Y	261	5	3		0.98673		1.0363	1.118			1.5872	1.0543	Lck;	ALK kinase substrate motif;Fes SH2 domain binding motif;Itk SH2 domain binding motif;JAK2 kinase substrate motif;SHC SH2 domain binding motif;Src kinase substrate motif	activation of immune response;antigen receptor-mediated signaling pathway;B cell receptor signaling pathway;biological regulation;cell surface receptor linked signaling pathway;cellular process;cellular response to stimulus;immune response-activating cell surface receptor signaling pathway;immune response-activating signal transduction;immune response-regulating cell surface receptor signaling pa…	binding;enzyme binding;kinase binding;protein binding;protein kinase binding	B cell receptor complex;cell part;immunoglobulin complex;integral to membrane;intrinsic to membrane;macromolecular complex;membrane part;plasma membrane part;protein complex;receptor complex		0.999841	37.9775	1	NLRGQDMKQGPLENVYESIKEMGL_______
>sp|P24604-2|TEC_MOUSE Isoform 2 of Tyrosine-protein kinase Tec OS=Mus musculus GN=Tec;>sp|P24604-4|TEC_MOUSE Isoform 4 of Tyrosine-protein kinase Tec OS=Mus musculus GN=Tec;>sp|P24604-5|TEC_MOUSE Isoform 5 of Tyrosine-protein kinase Tec OS=Mus musculus GN	P24604-2	Tyrosine-protein kinase Tec	Tec	Y	415;496;496;518;518	5	2	0.99187	0.99338					1.5906	1.147	1.062		ALK kinase substrate motif;Cbl PTB domain binding motif;Shb PTB domain binding motif;SHP1 phosphatase substrate motif;Src kinase substrate motif	biological regulation;cellular process;cellular response to stimulus;immune system process;intracellular signal transduction;regulation of biological process;regulation of cellular process;response to stimulus;signal transduction	adenyl nucleotide binding;adenyl ribonucleotide binding;ATP binding;binding;catalytic activity;cation binding;ion binding;kinase activity;lipid binding;metal ion binding;non-membrane spanning protein tyrosine kinase activity;nucleotide binding;phosphotransferase activity, alcohol group as acceptor;protein binding;protein kinase activity;protein tyrosine kinase activity;purine nucleotide binding;p…	cell junction;cell part;cell-cell junction;cytoplasmic part;cytoskeleton;cytosol;intracellular non-membrane-bounded organelle;intracellular organelle;intracellular part;membrane;non-membrane-bounded organelle;organelle;plasma membrane	Osteoclast differentiation;T cell receptor signaling pathway	0.992669	21.3233	1	KVSDFGMARYVLDDQYTSSSGAKFPVKWCPP
>sp|P17182|ENOA_MOUSE Alpha-enolase OS=Mus musculus GN=Eno1 PE=1 SV=3;>sp|P17183|ENOG_MOUSE Gamma-enolase OS=Mus musculus GN=Eno2 PE=1 SV=2	P17182	Alpha-enolase;Gamma-enolase	Eno1;Eno2	Y	25;25	9	3	0.94818	1.109	0.93369	1.0536	1.0292	1.0517	0.88486	0.98426	0.9588		SHP1 phosphatase substrate motif;Src kinase substrate motif	alcohol catabolic process;alcohol metabolic process;carbohydrate catabolic process;carbohydrate metabolic process;catabolic process;cellular carbohydrate catabolic process;cellular carbohydrate metabolic process;cellular metabolic process;cellular process;generation of precursor metabolites and energy;glucose catabolic process;glucose metabolic process;glycolysis;hexose catabolic process;hexose m…	binding;carbon-oxygen lyase activity;catalytic activity;cation binding;hydro-lyase activity;ion binding;lyase activity;magnesium ion binding;metal ion binding;phosphopyruvate hydratase activity	cell body;cell part;cytoplasm;cytoplasmic part;cytosolic part;intracellular;intracellular part;macromolecular complex;membrane;neuronal cell body;perikaryon;phosphopyruvate hydratase complex;photoreceptor inner segment;plasma membrane;protein complex	Glycolysis / Gluconeogenesis;Methane metabolism;RNA degradation	0.99986	38.5315	1	EIFDSRGNPTVEVDLYTAKGLFRAAVPSGAS
>sp|P18760|COF1_MOUSE Cofilin-1 OS=Mus musculus GN=Cfl1 PE=1 SV=3	P18760	Cofilin-1	Cfl1	Y	68	3	1	0.95392	1.052	0.98164								ALK kinase substrate motif;Cbl PTB domain binding motif;Shb PTB domain binding motif;SHP1 phosphatase substrate motif;Src kinase substrate motif	actin cytoskeleton organization;actin filament depolymerization;actin filament organization;actin filament-based process;actin polymerization or depolymerization;ameboidal cell migration;anatomical structure morphogenesis;biological regulation;cell cycle cytokinesis;cell cycle process;cell migration;cell motility;cell projection organization;cellular component disassembly;cellular component disas…		cell cortex part;cell junction;cell part;cell projection membrane;cell projection part;cell-cell junction;cortical actin cytoskeleton;cortical cytoskeleton;cytoplasm;cytoplasmic part;cytoskeletal part;cytoskeleton;cytosol;extracellular region;intracellular non-membrane-bounded organelle;intracellular organelle;intracellular organelle part;intracellular part;lamellipodium membrane;leading edge mem…	Axon guidance;Fc gamma R-mediated phagocytosis;Regulation of actin cytoskeleton	0.992591	22.2681	1	KEILVGDVGQTVDDPYTTFVKMLPDKDCRYA
>sp|P06151|LDHA_MOUSE L-lactate dehydrogenase A chain OS=Mus musculus GN=Ldha PE=1 SV=3	P06151	L-lactate dehydrogenase A chain	Ldha	Y	239	9	3	1.0196	0.98015	1.001	0.9759	1.0081	0.64068	1.005	0.87845	0.82428		3BP2 SH2 domain binding motif;ALK kinase substrate motif;Fes SH2 domain binding motif;Itk SH2 domain binding motif;JAK2 kinase substrate motif;SHC SH2 domain binding motif;SHIP2 SH2 domain binding motif;Src family kinase substrate motif;Src kinase substrate motif	alcohol catabolic process;alcohol metabolic process;biosynthetic process;carbohydrate catabolic process;carbohydrate metabolic process;carboxylic acid biosynthetic process;carboxylic acid metabolic process;catabolic process;cell communication;cellular biosynthetic process;cellular carbohydrate catabolic process;cellular carbohydrate metabolic process;cellular ketone metabolic process;cellular met…	binding;catalytic activity;lactate dehydrogenase activity;L-lactate dehydrogenase activity;oxidoreductase activity;oxidoreductase activity, acting on CH-OH group of donors;oxidoreductase activity, acting on the CH-OH group of donors, NAD or NADP as acceptor;protein binding	cell part;cell projection part;cytoplasmic part;cytosol;flagellar fibrous sheath;flagellum part;intracellular membrane-bounded organelle;intracellular organelle;intracellular organelle part;intracellular part;membrane-bounded organelle;microtubule-based flagellum part;mitochondrion;organelle;organelle part	Cysteine and methionine metabolism;Glycolysis / Gluconeogenesis;Propanoate metabolism;Pyruvate metabolism	0.999997	55.5678	1	KEQWKEVHKQVVDSAYEVIKLKGYTSWAIGL
>sp|Q9JJ59|ABCB9_MOUSE ATP-binding cassette sub-family B member 9 OS=Mus musculus GN=Abcb9 PE=2 SV=1	Q9JJ59	ATP-binding cassette sub-family B member 9	Abcb9	Y	747	4	2		1.0293	0.97252				1.1407	1.2146			EGFR kinase substrate motif;Src kinase substrate motif;TC-PTP phosphatase substrate motif	cellular process;establishment of localization;establishment of protein localization;protein transport;transmembrane transport;transport	active transmembrane transporter activity;adenyl nucleotide binding;adenyl ribonucleotide binding;ATP binding;ATPase activity;ATPase activity, coupled;ATPase activity, coupled to movement of substances;ATPase activity, coupled to transmembrane movement of substances;binding;catalytic activity;hydrolase activity;hydrolase activity, acting on acid anhydrides;hydrolase activity, acting on acid anhyd…	cell part;cytoplasmic part;endoplasmic reticulum membrane;endoplasmic reticulum part;integral to endoplasmic reticulum membrane;integral to membrane;integral to organelle membrane;intracellular membrane-bounded organelle;intracellular organelle;intracellular organelle part;intracellular part;intrinsic to endoplasmic reticulum membrane;intrinsic to membrane;intrinsic to organelle membrane;lysosoma…	ABC transporters;Lysosome	0.993039	21.6754	1	KLVQRQMLGLEHPLDYTASHKEPPSNTEHKA
>sp|P21550|ENOB_MOUSE Beta-enolase OS=Mus musculus GN=Eno3 PE=1 SV=3	P21550	Beta-enolase	Eno3	Y	44	9	3	1.1015	0.98702	0.93347	1.0271	0.94339	0.96573	1.0447	1.0029	0.98159		ALK kinase substrate motif;Fes SH2 domain binding motif;JAK2 kinase substrate motif;SHC SH2 domain binding motif;Src kinase substrate motif	aging;alcohol catabolic process;alcohol metabolic process;anatomical structure development;anatomical structure morphogenesis;carbohydrate catabolic process;carbohydrate metabolic process;catabolic process;cellular carbohydrate catabolic process;cellular carbohydrate metabolic process;cellular metabolic process;cellular process;developmental growth;developmental process;generation of precursor me…	binding;carbon-oxygen lyase activity;catalytic activity;cation binding;hydro-lyase activity;ion binding;lyase activity;magnesium ion binding;metal ion binding;phosphopyruvate hydratase activity	cell part;cytoplasmic part;cytosolic part;intracellular part;macromolecular complex;membrane;phosphopyruvate hydratase complex;protein complex	Glycolysis / Gluconeogenesis;Methane metabolism;RNA degradation	0.999986	51.5815	1	GRFRAAVPSGASTGIYEALELRDGDKARYLG
>sp|P17182|ENOA_MOUSE Alpha-enolase OS=Mus musculus GN=Eno1 PE=1 SV=3;>sp|P17183|ENOG_MOUSE Gamma-enolase OS=Mus musculus GN=Eno2 PE=1 SV=2	P17182	Alpha-enolase;Gamma-enolase	Eno1;Eno2	Y	44;44	9	3	1.1015	0.98702	0.93347	1.0271	1.0251	0.98421	1.0447	1.0029	0.98159	SRC;	ALK kinase substrate motif;Fes SH2 domain binding motif;JAK2 kinase substrate motif;SHC SH2 domain binding motif;Src kinase substrate motif	alcohol catabolic process;alcohol metabolic process;carbohydrate catabolic process;carbohydrate metabolic process;catabolic process;cellular carbohydrate catabolic process;cellular carbohydrate metabolic process;cellular metabolic process;cellular process;generation of precursor metabolites and energy;glucose catabolic process;glucose metabolic process;glycolysis;hexose catabolic process;hexose m…	binding;carbon-oxygen lyase activity;catalytic activity;cation binding;hydro-lyase activity;ion binding;lyase activity;magnesium ion binding;metal ion binding;phosphopyruvate hydratase activity	cell body;cell part;cytoplasm;cytoplasmic part;cytosolic part;intracellular;intracellular part;macromolecular complex;membrane;neuronal cell body;perikaryon;phosphopyruvate hydratase complex;photoreceptor inner segment;plasma membrane;protein complex	Glycolysis / Gluconeogenesis;Methane metabolism;RNA degradation	0.999986	51.5815	1	GLFRAAVPSGASTGIYEALELRDNDKTRFMG
>sp|Q9QUM4-2|SLAF1_MOUSE Isoform Short of Signaling lymphocytic activation molecule OS=Mus musculus GN=Slamf1;>sp|Q9QUM4|SLAF1_MOUSE Signaling lymphocytic activation molecule OS=Mus musculus GN=Slamf1 PE=1 SV=1	Q9QUM4-2	Signaling lymphocytic activation molecule	Slamf1	Y	288;288	8	3	1.2121	0.83771		0.94967	0.91577	1.0399	1.1187	0.97838	1.0995		Csk SH2 domain binding motif;JAK2 kinase substrate motif;SAP and EAT2 SH2 domain binding motif;SHP2 CSH2 domain binding motif;Src kinase substrate motif	biological regulation;cell activation;cellular process;immune system process;leukocyte activation;lymphocyte activation;regulation of biological process;regulation of catalytic activity;regulation of cellular component organization;regulation of cellular process;regulation of localization;regulation of metabolic process;regulation of molecular function;regulation of organelle organization;regulat…	binding;protein binding;receptor activity	cell part;cytoplasmic membrane-bounded vesicle;cytoplasmic part;cytoplasmic vesicle;endocytic vesicle;external side of plasma membrane;integral to membrane;intracellular membrane-bounded organelle;intracellular organelle;intracellular part;intrinsic to membrane;membrane part;membrane-bounded organelle;membrane-bounded vesicle;organelle;phagocytic vesicle;plasma membrane part;vesicle	Measles	1	75.7689	1	SNHCQPPVEEKSLTIYAQVQKSGVRSMPHLA
>sp|P35235-2|PTN11_MOUSE Isoform 2 of Tyrosine-protein phosphatase non-receptor type 11 OS=Mus musculus GN=Ptpn11;>sp|P35235|PTN11_MOUSE Tyrosine-protein phosphatase non-receptor type 11 OS=Mus musculus GN=Ptpn11 PE=1 SV=2	P35235-2	Tyrosine-protein phosphatase non-receptor type 11	Ptpn11	Y	580;584	5	3	0.84239		1.2105	1.0344				1.4869	1.2361	ALK;	3BP2 SH2 domain binding motif;ALK kinase substrate motif;Fes SH2 domain binding motif;Grb2 SH2 domain binding motif;JAK2 kinase substrate motif;Src kinase substrate motif;Tensin SH2 domain binding motif	abortive mitotic cell cycle;activation of MAPK activity;acylglycerol metabolic process;anatomical structure development;anatomical structure formation involved in morphogenesis;anatomical structure morphogenesis;axonogenesis;biological regulation;brain development;carbohydrate homeostasis;cell cycle;cell cycle checkpoint;cell development;cell differentiation;cell part morphogenesis;cell projectio…	binding;catalytic activity;hormone receptor binding;hydrolase activity;hydrolase activity, acting on ester bonds;non-membrane spanning protein tyrosine phosphatase activity;peptide hormone receptor binding;phosphatase activity;phosphoprotein phosphatase activity;phosphoric ester hydrolase activity;protein binding;protein tyrosine phosphatase activity;receptor binding;receptor tyrosine kinase bind…	cell part;cytoplasmic part;cytosol;intracellular membrane-bounded organelle;intracellular organelle;intracellular part;macromolecular complex;membrane-bounded organelle;mitochondrion;nucleus;organelle;protein complex	Adipocytokine signaling pathway;Chronic myeloid leukemia;Epithelial cell signaling in Helicobacter pylori infection;Jak-STAT signaling pathway;Leukocyte transendothelial migration;MAPK signaling pathway - fly;Natural killer cell mediated cytotoxicity;Neurotrophin signaling pathway;Renal cell carcinoma	1	138.422	1	PTPPCAEMREDSARVYENVGLMQQQRSFR__
>sp|Q62376|RU17_MOUSE U1 small nuclear ribonucleoprotein 70 kDa OS=Mus musculus GN=Snrnp70 PE=1 SV=2;>sp|Q62376-2|RU17_MOUSE Isoform 2 of U1 small nuclear ribonucleoprotein 70 kDa OS=Mus musculus GN=Snrnp70	Q62376	U1 small nuclear ribonucleoprotein 70 kDa	Snrnp70	Y	126;126	1	1	1.0124										JAK2 kinase substrate motif;SHP1 phosphatase substrate motif;Src kinase substrate motif	biological regulation;cellular macromolecule metabolic process;cellular metabolic process;cellular nitrogen compound metabolic process;cellular process;macromolecule metabolic process;metabolic process;mRNA metabolic process;mRNA processing;nitrogen compound metabolic process;nuclear mRNA splicing, via spliceosome;nucleic acid metabolic process;nucleobase-containing compound metabolic process;pri…	binding;nucleic acid binding;nucleotide binding;RNA binding	cell part;intracellular membrane-bounded organelle;intracellular organelle;intracellular organelle part;intracellular part;macromolecular complex;membrane-bounded organelle;nuclear body;nuclear part;nuclear speck;nucleoplasm part;nucleus;organelle;organelle part;ribonucleoprotein complex;small nuclear ribonucleoprotein complex;spliceosomal complex;U1 snRNP	Spliceosome	1	111.061	1	NYDTTESKLRREFEVYGPIKRIHMVYSKRSG
>sp|O55022|PGRC1_MOUSE Membrane-associated progesterone receptor component 1 OS=Mus musculus GN=Pgrmc1 PE=1 SV=4	O55022	Membrane-associated progesterone receptor component 1	Pgrmc1	Y	180	4	2	0.98406		1.0451					1.0023	1.0827		Src kinase substrate motif	axon guidance;chemotaxis;locomotion;response to chemical stimulus;response to external stimulus;response to stimulus;taxis	binding;cation binding;heme binding;ion binding;iron ion binding;lipid binding;metal ion binding;steroid binding;tetrapyrrole binding;transition metal ion binding	cell part;cytoplasmic part;endoplasmic reticulum membrane;endoplasmic reticulum part;integral to membrane;intracellular non-membrane-bounded organelle;intracellular organelle;intracellular organelle part;intracellular part;intrinsic to membrane;membrane;membrane part;non-membrane-bounded organelle;nuclear part;nucleolus;organelle;organelle membrane;organelle part		0.742224	5.48138	1	HHVGKLLKEGEEPTVYSDDEEPKDETARKNE
>sp|Q9EQR5|LIME1_MOUSE Lck-interacting transmembrane adapter 1 OS=Mus musculus GN=Lime1 PE=1 SV=1	Q9EQR5	Lck-interacting transmembrane adapter 1	Lime1	Y	242	3	2			1.019	1.219	0.87738					Lck;	ALK kinase substrate motif;EGFR kinase substrate motif;Fes SH2 domain binding motif;JAK2 kinase substrate motif;SHC SH2 domain binding motif;SHIP2 SH2 domain binding motif;SHP1 SH2 domain binding motif;Src family kinase substrate motif;Src kinase substrate motif;TC-PTP phosphatase substrate motif	activation of immune response;antigen receptor-mediated signaling pathway;B cell receptor signaling pathway;biological regulation;cell surface receptor linked signaling pathway;cellular process;cellular response to stimulus;immune response-activating cell surface receptor signaling pathway;immune response-activating signal transduction;immune response-regulating cell surface receptor signaling pa…	binding;enzyme binding;kinase binding;protein binding;protein kinase binding	B cell receptor complex;cell part;immunoglobulin complex;integral to membrane;intrinsic to membrane;macromolecular complex;membrane part;plasma membrane part;protein complex;receptor complex		0.999992	50.7981	1	LQDGRTSLPLGSDVEYEAINLRGQDMKQGPL
>sp|Q80X80|C2C2L_MOUSE C2 domain-containing protein 2-like OS=Mus musculus GN=C2cd2l PE=1 SV=3	Q80X80	C2 domain-containing protein 2-like	C2cd2l	Y	407	1	1	1.0282										ALK kinase substrate motif;Src kinase substrate motif	biological regulation;positive regulation of biological process;positive regulation of cellular process;positive regulation of hormone secretion;positive regulation of insulin secretion;positive regulation of insulin secretion involved in cellular response to glucose stimulus;positive regulation of peptide hormone secretion;positive regulation of peptide secretion;positive regulation of secretion…	binding;hormone binding;insulin binding;peptide binding;peptide hormone binding	cell part;integral to membrane;intrinsic to membrane;membrane part		0.89428	10.7335	1	GKSLSPAATVTAELHYEQGSPRNLGTPTSST
>sp|P29351|PTN6_MOUSE Tyrosine-protein phosphatase non-receptor type 6 OS=Mus musculus GN=Ptpn6 PE=1 SV=2;>sp|P29351-2|PTN6_MOUSE Isoform 2 of Tyrosine-protein phosphatase non-receptor type 6 OS=Mus musculus GN=Ptpn6;>sp|P29351-3|PTN6_MOUSE Isoform 3 of Ty	P29351	Tyrosine-protein phosphatase non-receptor type 6	Ptpn6	Y	536;538;497	5	3			1.03	0.92958			1.0339	0.90779	0.94057	Abl;InsR;Lck;Lyn;Src;	ALK kinase substrate motif;EGFR kinase substrate motif;Grb2 SH2 domain binding motif;JAK2 kinase substrate motif;SHIP2 SH2 domain binding motif;Src family kinase substrate motif;Src kinase substrate motif;TC-PTP phosphatase substrate motif	abortive mitotic cell cycle;activation of immune response;anatomical structure development;anatomical structure formation involved in morphogenesis;antigen receptor-mediated signaling pathway;B cell receptor signaling pathway;biological adhesion;biological regulation;cell adhesion;cell cycle;cell development;cell differentiation;cell killing;cell proliferation;cell surface receptor linked signali…	binding;catalytic activity;hydrolase activity;hydrolase activity, acting on ester bonds;molecular transducer activity;phosphatase activity;phosphoprotein binding;phosphoprotein phosphatase activity;phosphoric ester hydrolase activity;phosphotyrosine binding;protein binding;protein domain specific binding;protein phosphorylated amino acid binding;protein tyrosine phosphatase activity;receptor acti…	alpha-beta T cell receptor complex;cell junction;cell part;cell-cell junction;cytoplasm;cytoplasmic part;cytosol;intracellular membrane-bounded organelle;intracellular organelle;intracellular part;macromolecular complex;membrane part;membrane-bounded organelle;nucleus;organelle;plasma membrane part;protein complex;receptor complex;T cell receptor complex	Adherens junction;B cell receptor signaling pathway;Jak-STAT signaling pathway;Leishmaniasis;Natural killer cell mediated cytotoxicity;T cell receptor signaling pathway	0.999979	47.5566	1	KKLEIIQSQKGQESEYGNITYPPAVRSAHAK
>sp|P11440|CDK1_MOUSE Cyclin-dependent kinase 1 OS=Mus musculus GN=Cdk1 PE=1 SV=3;>sp|Q80YP0|CDK3_MOUSE Cyclin-dependent kinase 3 OS=Mus musculus GN=Cdk3 PE=1 SV=2	P11440	Cyclin-dependent kinase 1;Cyclin-dependent kinase 3	Cdk1;Cdk3	Y	15;15	9	3	1.1024	0.91359	1.0908	1.0329	1.196	1.0195	1.3631	1.2373	1.4422	HER2;Myt1;Src;Wee1;WEE1B;	ALK kinase substrate motif;JAK2 kinase substrate motif;Src kinase substrate motif	aging;anatomical structure development;anatomical structure morphogenesis;apoptosis;biological regulation;cardiac cell development;cardiac muscle cell development;cell aging;cell cycle checkpoint;cell cycle phase;cell cycle process;cell death;cell development;cellular component assembly;cellular component organization;cellular component organization at cellular level;cellular component organizati…	adenyl nucleotide binding;adenyl ribonucleotide binding;ATP binding;binding;catalytic activity;cyclin-dependent protein kinase activity;heat shock protein binding;histone kinase activity;Hsp70 protein binding;kinase activity;nucleotide binding;phosphotransferase activity, alcohol group as acceptor;protein binding;protein kinase activity;protein serine/threonine kinase activity;purine nucleotide b…	cell part;centrosome;cytoplasmic part;cytoskeletal part;intracellular membrane-bounded organelle;intracellular non-membrane-bounded organelle;intracellular organelle;intracellular organelle part;intracellular part;macromolecular complex;membrane-bounded organelle;microtubule;microtubule organizing center;midbody;mitochondrion;mitotic spindle;non-membrane-bounded organelle;nuclear part;nucleoplasm…	Cell cycle;Gap junction;Oocyte meiosis;p53 signaling pathway;Progesterone-mediated oocyte maturation	1	85.0026	1;2	_MEDYIKIEKIGEGTYGVVYKGRHRVTGQIV
>sp|P97377|CDK2_MOUSE Cyclin-dependent kinase 2 OS=Mus musculus GN=Cdk2 PE=1 SV=2;>sp|P97377-2|CDK2_MOUSE Isoform CDK2-alpha of Cyclin-dependent kinase 2 OS=Mus musculus GN=Cdk2	P97377	Cyclin-dependent kinase 2	Cdk2	Y	15;15	9	3	1.1024	0.91359	1.0908	1.0329	1.196	1.0195	1.3631	1.2373	1.4422	Wee1;	ALK kinase substrate motif;JAK2 kinase substrate motif;Src kinase substrate motif	biological regulation;cation transport;cell cycle phase;cell cycle process;cellular component organization;cellular component organization at cellular level;cellular component organization or biogenesis;cellular component organization or biogenesis at cellular level;cellular macromolecule metabolic process;cellular metabolic process;cellular nitrogen compound metabolic process;cellular process;ce…	adenyl nucleotide binding;adenyl ribonucleotide binding;ATP binding;binding;catalytic activity;cation binding;cyclin binding;cyclin-dependent protein kinase activity;histone kinase activity;ion binding;kinase activity;metal ion binding;nucleotide binding;phosphotransferase activity, alcohol group as acceptor;protein binding;protein kinase activity;protein serine/threonine kinase activity;purine n…	Cajal body;cell part;chromosomal part;chromosome;chromosome, telomeric region;condensed chromosome;cyclin-dependent protein kinase holoenzyme complex;cytoplasmic part;cytoskeletal part;endosome;intracellular membrane-bounded organelle;intracellular non-membrane-bounded organelle;intracellular organelle;intracellular organelle part;intracellular part;macromolecular complex;membrane-bounded organel…	Cell cycle;Measles;Oocyte meiosis;p53 signaling pathway;Pathways in cancer;Progesterone-mediated oocyte maturation;Prostate cancer;Small cell lung cancer	1	85.0026	1;2	_MENFQKVEKIGEGTYGVVYKAKNKLTGEVV
>sp|P25206|MCM3_MOUSE DNA replication licensing factor MCM3 OS=Mus musculus GN=Mcm3 PE=1 SV=2	P25206	DNA replication licensing factor MCM3	Mcm3	Y	705	3	3		1.0322		0.96251			0.91985				SHP1 phosphatase substrate motif;Src kinase substrate motif	cell cycle;cellular macromolecule metabolic process;cellular metabolic process;cellular nitrogen compound metabolic process;cellular process;DNA metabolic process;DNA-dependent DNA replication initiation;macromolecule metabolic process;metabolic process;nitrogen compound metabolic process;nucleic acid metabolic process;nucleobase-containing compound metabolic process;primary metabolic process	adenyl nucleotide binding;adenyl ribonucleotide binding;ATP binding;binding;catalytic activity;DNA binding;DNA helicase activity;helicase activity;hydrolase activity;hydrolase activity, acting on acid anhydrides;hydrolase activity, acting on acid anhydrides, in phosphorus-containing anhydrides;nucleic acid binding;nucleoside-triphosphatase activity;nucleotide binding;purine nucleotide binding;pur…	cell part;centrosome;chromosomal part;cytoplasm;cytoplasmic part;cytoskeletal part;intracellular membrane-bounded organelle;intracellular non-membrane-bounded organelle;intracellular organelle;intracellular organelle part;intracellular part;macromolecular complex;MCM complex;membrane-bounded organelle;microtubule organizing center;non-membrane-bounded organelle;nuclear chromosome part;nuclear par…	Cell cycle;Cell cycle - yeast;DNA replication;Meiosis - yeast	0.909968	11.3592	1	KRRKTHAKDGESYDPYDFSEAETQMPQVHTP
>sp|Q61937|NPM_MOUSE Nucleophosmin OS=Mus musculus GN=Npm1 PE=1 SV=1	Q61937	Nucleophosmin	Npm1	Y	67	3	2	1.0323				1.0156	0.84583					Src kinase substrate motif	aging;biological regulation;cell aging;cell cycle process;cell growth;cell volume homeostasis;cellular component assembly;cellular component biogenesis;cellular component biogenesis at cellular level;cellular component organization;cellular component organization at cellular level;cellular component organization or biogenesis;cellular component organization or biogenesis at cellular level;cellula…	binding;DNA binding;enzyme inhibitor activity;enzyme regulator activity;kinase inhibitor activity;kinase regulator activity;NF-kappaB binding;nucleic acid binding;protein binding;protein kinase inhibitor activity;protein kinase regulator activity;ribonucleoprotein binding;ribosomal large subunit binding;ribosomal small subunit binding;RNA binding;rRNA binding;transcription factor binding;unfolded…	cell part;centrosome;cytoplasm;cytoplasmic part;cytoskeletal part;cytosol;granular component;intracellular membrane-bounded organelle;intracellular non-membrane-bounded organelle;intracellular organelle;intracellular organelle part;intracellular part;large ribosomal subunit;macromolecular complex;membrane-bounded organelle;microtubule organizing center;non-membrane-bounded organelle;nuclear body;…		0.944674	12.3421	1	GAKDELHIVEAEAMNYEGSPIKVTLATLKMS
>sp|P18052-2|PTPRA_MOUSE Isoform 2 of Receptor-type tyrosine-protein phosphatase alpha OS=Mus musculus GN=Ptpra;>sp|P18052|PTPRA_MOUSE Receptor-type tyrosine-protein phosphatase alpha OS=Mus musculus GN=Ptpra PE=1 SV=3	P18052-2	Receptor-type tyrosine-protein phosphatase alpha	Ptpra	Y	790;825	7	3	1.0694	1.0486	1.0041	1.0505	1.1044	0.93846		0.7551			EGFR kinase substrate motif;Grb2 SH2 domain binding motif;Itk SH2 domain binding motif;Src kinase substrate motif;TC-PTP phosphatase substrate motif	biological regulation;cell surface receptor linked signaling pathway;cellular macromolecule metabolic process;cellular metabolic process;cellular process;cellular protein metabolic process;cellular response to chemical stimulus;cellular response to endogenous stimulus;cellular response to hormone stimulus;cellular response to insulin stimulus;cellular response to organic substance;cellular respon…	binding;catalytic activity;hydrolase activity;hydrolase activity, acting on ester bonds;phosphatase activity;phosphoprotein phosphatase activity;phosphoric ester hydrolase activity;protein binding;protein tyrosine phosphatase activity	cell part;integral to membrane;intrinsic to membrane;macromolecular complex;membrane part;protein complex;receptor complex		1	64.1009	1	FCYKVVQEYIDAFSDYANFK___________
>sp|Q810A7|DDX42_MOUSE ATP-dependent RNA helicase DDX42 OS=Mus musculus GN=Ddx42 PE=1 SV=3;>sp|Q810A7-2|DDX42_MOUSE Isoform 2 of ATP-dependent RNA helicase DDX42 OS=Mus musculus GN=Ddx42	Q810A7	ATP-dependent RNA helicase DDX42	Ddx42	Y	183;64	2	2	1.0504							0.94792			EGFR kinase substrate motif;FRIP PTB domain binding motif;Src kinase substrate motif;TC-PTP phosphatase substrate motif	localization;macromolecule localization;protein localization	adenyl nucleotide binding;adenyl ribonucleotide binding;ATP binding;ATPase activity;ATPase activity, coupled;ATP-dependent helicase activity;binding;catalytic activity;helicase activity;hydrolase activity;hydrolase activity, acting on acid anhydrides;hydrolase activity, acting on acid anhydrides, in phosphorus-containing anhydrides;nucleic acid binding;nucleoside-triphosphatase activity;nucleotid…	Cajal body;cell part;cytoplasm;intracellular membrane-bounded organelle;intracellular organelle;intracellular organelle part;intracellular part;membrane-bounded organelle;nuclear body;nuclear part;nuclear speck;nucleoplasm part;nucleus;organelle;organelle part	Spliceosome	0.901162	9.82006	1	PTAGVVQEEEEDNLEYDSDGNPIAPSKKIID
>sp|Q61233|PLSL_MOUSE Plastin-2 OS=Mus musculus GN=Lcp1 PE=1 SV=4	Q61233	Plastin-2	Lcp1	Y	598	1	1	1.0551										Crk SH2 domain binding motif;RasGAP C-terminal SH2 domain binding motif;Src kinase substrate motif	actin cytoskeleton organization;actin filament bundle assembly;actin filament organization;actin filament-based process;anatomical structure morphogenesis;biological regulation;cell activation;cell activation involved in immune response;cellular component assembly;cellular component assembly at cellular level;cellular component organization;cellular component organization at cellular level;cellul…	actin binding;actin filament binding;binding;calcium ion binding;cation binding;cytoskeletal protein binding;identical protein binding;ion binding;metal ion binding;protein binding	actin filament;cell junction;cell part;cell projection;cell projection membrane;cell projection part;cytoplasm;cytoplasmic part;cytoskeletal part;cytosol;intracellular organelle part;intracellular part;leading edge membrane;macromolecular complex;membrane part;organelle part;phagocytic cup;plasma membrane part;protein complex;ruffle;ruffle membrane		1	86.4977	1	AKYAISMARKIGARVYALPEDLVEVNPKMVM
>sp|Q8C503|SIT1_MOUSE Signaling threshold-regulating transmembrane adapter 1 OS=Mus musculus GN=Sit1 PE=1 SV=1	Q8C503	Signaling threshold-regulating transmembrane adapter 1	Sit1	Y	73	1	1		1.0658									ALK kinase substrate motif;Grb2 SH2 domain binding motif;JAK2 kinase substrate motif;SHP1 phosphatase substrate motif;Src kinase substrate motif	biological regulation;immune system process;regulation of biological process;regulation of cell activation;regulation of cellular process;regulation of immune system process;regulation of leukocyte activation;regulation of lymphocyte activation;regulation of T cell activation		cell part;cytoplasm;integral to membrane;intracellular non-membrane-bounded organelle;intracellular organelle;intracellular organelle part;intracellular part;intrinsic to membrane;membrane;membrane part;non-membrane-bounded organelle;nuclear part;nucleolus;organelle;organelle part;plasma membrane		0.989377	22.3075	1	GQGPLSGRSAEEVPLYGNLHYLQTGRLSQEP
>sp|A2AB59-2|RHG27_MOUSE Isoform 2 of Rho GTPase-activating protein 27 OS=Mus musculus GN=Arhgap27	A2AB59-2	Rho GTPase-activating protein 27	Arhgap27	Y	28	8	3	1.1314	1.1039	1.0074	0.99143	0.86989		1.0232	0.8592	0.96811		ALK kinase substrate motif;Csk SH2 domain binding motif;Grb2 SH2 domain binding motif;JAK2 kinase substrate motif;Src kinase substrate motif	biological regulation;cellular component organization;cellular component organization or biogenesis;cellular membrane organization;cellular process;cellular response to stimulus;endocytosis;establishment of localization;membrane invagination;membrane organization;positive regulation of catalytic activity;positive regulation of Cdc42 GTPase activity;positive regulation of GTPase activity;positive …	binding;enzyme activator activity;enzyme regulator activity;GTPase activator activity;GTPase regulator activity;nucleoside-triphosphatase regulator activity;protein binding;protein domain specific binding;Rac GTPase activator activity;Ras GTPase activator activity;Rho GTPase activator activity;SH3 domain binding;small GTPase regulator activity	cell part;cytoplasm;intracellular;intracellular part;membrane		1	84.195	1	SRALRAQVDDPPEPVYANVERQPRATSPRSA
>sp|Q60931|VDAC3_MOUSE Voltage-dependent anion-selective channel protein 3 OS=Mus musculus GN=Vdac3 PE=1 SV=1	Q60931	Voltage-dependent anion-selective channel protein 3	Vdac3	Y	247	1	1	1.0848										Src kinase substrate motif	behavior;behavioral defense response;behavioral fear response;cell communication;cell-cell signaling;cellular process;cognition;defense response;fear response;learning;learning or memory;multicellular organismal process;multicellular organismal response to stress;neurological system process;neuron-neuron synaptic transmission;response to stimulus;response to stress;signaling;synaptic transmission…	anion channel activity;anion transmembrane transporter activity;binding;channel activity;gated channel activity;ion channel activity;ion transmembrane transporter activity;nucleotide binding;passive transmembrane transporter activity;porin activity;substrate-specific channel activity;substrate-specific transmembrane transporter activity;substrate-specific transporter activity;transmembrane transp…	cell part;cytoplasmic part;intracellular membrane-bounded organelle;intracellular organelle;intracellular organelle part;intracellular part;macromolecular complex;membrane;membrane part;membrane-bounded organelle;mitochondrial inner membrane;mitochondrial membrane;mitochondrial outer membrane;mitochondrial part;mitochondrion;organelle;organelle inner membrane;organelle membrane;organelle outer me…	Calcium signaling pathway;Huntington's disease;Parkinson's disease	0.55408	1.02097	1	SLSAKVNNASLIGLGYTQTLRPGVKLTLSAL
>sp|Q8VI36|PAXI_MOUSE Paxillin OS=Mus musculus GN=Pxn PE=1 SV=1;>sp|Q8VI36-2|PAXI_MOUSE Isoform Alpha of Paxillin OS=Mus musculus GN=Pxn	Q8VI36	Paxillin	Pxn	Y	118;118	4	2	1.1057						1.0047	0.62427	0.58824	Src;Brk;FAK;	ALK kinase substrate motif;Crk SH2 domain binding motif;RasGAP C-terminal SH2 domain binding motif;Src kinase substrate motif	activation of MAPK activity;anatomical structure morphogenesis;biological adhesion;biological regulation;branching morphogenesis of a tube;cell adhesion;cell junction assembly;cell junction organization;cell morphogenesis;cell morphogenesis involved in differentiation;cell projection assembly;cell projection organization;cell surface receptor linked signaling pathway;cell-substrate adhesion;cell-…	BH domain binding;BH4 domain binding;binding;cation binding;ion binding;metal ion binding;protein binding;protein complex scaffold;protein domain specific binding;receptor signaling complex scaffold activity;structural molecule activity;transition metal ion binding;zinc ion binding	adherens junction;anchoring junction;cell cortex;cell junction;cell leading edge;cell part;cell projection;cell-substrate adherens junction;cell-substrate junction;cytoplasmic part;cytoskeleton;focal adhesion;intracellular non-membrane-bounded organelle;intracellular organelle;intracellular part;lamellipodium;non-membrane-bounded organelle;organelle	Bacterial invasion of epithelial cells;Chemokine signaling pathway;Focal adhesion;Leukocyte transendothelial migration;Regulation of actin cytoskeleton;VEGF signaling pathway	0.965982	14.5325	1	GVGSLCSRAGEEEHVYSFPNKQKSAEPSPTV
>sp|P07356|ANXA2_MOUSE Annexin A2 OS=Mus musculus GN=Anxa2 PE=1 SV=2	P07356	Annexin A2	Anxa2	Y	24	1	1		1.1114									JAK2 kinase substrate motif;Src kinase substrate motif	anatomical structure formation involved in morphogenesis;angiogenesis;biological regulation;body fluid secretion;cellular component organization;cellular component organization at cellular level;cellular component organization or biogenesis;cellular component organization or biogenesis at cellular level;cellular process;cellular response to acid;cellular response to chemical stimulus;cellular res…	binding;calcium ion binding;calcium-dependent phospholipid binding;cation binding;enzyme inhibitor activity;enzyme regulator activity;ion binding;lipase inhibitor activity;lipid binding;metal ion binding;phosphatidylinositol binding;phosphatidylinositol-4,5-bisphosphate binding;phospholipase inhibitor activity;phospholipid binding;protein binding	basement membrane;cell cortex;cell part;cell projection;cytoplasm;cytoplasmic membrane-bounded vesicle;cytoplasmic part;cytoplasmic vesicle;early endosome;endosome;extracellular matrix part;extracellular membrane-bounded organelle;extracellular organelle;extracellular region part;extracellular vesicular exosome;extrinsic to membrane;extrinsic to plasma membrane;intracellular membrane-bounded orga…		0.727356	4.45203	1	CKLSLEGDHSTPPSAYGSVKPYTNFDAERDA
>sp|Q9JLB0-2|MPP6_MOUSE Isoform Alpha of MAGUK p55 subfamily member 6 OS=Mus musculus GN=Mpp6;>sp|Q9JLB0|MPP6_MOUSE MAGUK p55 subfamily member 6 OS=Mus musculus GN=Mpp6 PE=1 SV=1	Q9JLB0-2	MAGUK p55 subfamily member 6	Mpp6	Y	104;104	1	1		1.1346									Crk SH2 domain binding motif;RasGAP C-terminal SH2 domain binding motif;Src kinase substrate motif	cellular metabolic process;cellular nitrogen compound metabolic process;cellular process;metabolic process;nitrogen compound metabolic process;nucleobase-containing compound metabolic process;nucleobase-containing small molecule metabolic process;nucleoside phosphate metabolic process;nucleotide metabolic process;nucleotide phosphorylation;phosphate-containing compound metabolic process;phosphoru…	binding;catalytic activity;guanylate kinase activity;kinase activity;nucleobase-containing compound kinase activity;nucleotide kinase activity;phosphotransferase activity, phosphate group as acceptor;protein binding;transferase activity;transferase activity, transferring phosphorus-containing groups	cell part;integral to membrane;intrinsic to membrane;membrane;membrane part;plasma membrane		0.782642	6.05424	1	FQSLLEAHDIVASKCYDSPPSSPEMNIPSLN
>sp|Q8BSQ9-2|PB1_MOUSE Isoform 2 of Protein polybromo-1 OS=Mus musculus GN=Pbrm1;>sp|Q8BSQ9|PB1_MOUSE Protein polybromo-1 OS=Mus musculus GN=Pbrm1 PE=1 SV=4	Q8BSQ9-2	Protein polybromo-1	Pbrm1	Y	319;351	1	1			1.1933								Src kinase substrate motif	anatomical structure development;anatomical structure morphogenesis;biological regulation;biosynthetic process;blood vessel remodeling;cardiac cell development;cardiac cell differentiation;cardiac endothelial cell differentiation;cardiac vascular smooth muscle cell development;cell development;cell differentiation;cellular biosynthetic process;cellular component organization;cellular component or…	binding;chromatin binding;DNA binding;nucleic acid binding;protein binding	cell part;chromosomal part;intracellular membrane-bounded organelle;intracellular non-membrane-bounded organelle;intracellular organelle;intracellular organelle part;intracellular part;kinetochore;macromolecular complex;membrane-bounded organelle;non-membrane-bounded organelle;nucleus;organelle;organelle part;protein complex		0.963321	16.8289	1;2	AVQGGRLSAITMALQYGSESEEDAALAAARY
>sp|Q8K352|SASH3_MOUSE SAM and SH3 domain-containing protein 3 OS=Mus musculus GN=Sash3 PE=2 SV=2	Q8K352	SAM and SH3 domain-containing protein 3	Sash3	Y	189	2	2		1.2854		0.89775							Src kinase substrate motif	anatomical structure homeostasis;biological regulation;homeostasis of number of cells;homeostasis of number of cells within a tissue;homeostatic process;positive regulation of adaptive immune response;positive regulation of adaptive immune response based on somatic recombination of immune receptors built from immunoglobulin superfamily domains;positive regulation of alpha-beta T cell activation;p…		cell part;cytoplasm;intracellular membrane-bounded organelle;intracellular organelle;intracellular part;membrane-bounded organelle;nucleus;organelle		0.996508	24.9277	1	FCGRARVHTDFTPSPYDHDSLKLQKGDVIQI
>sp|Q8C0D4|RHG12_MOUSE Rho GTPase-activating protein 12 OS=Mus musculus GN=Arhgap12 PE=1 SV=2	Q8C0D4	Rho GTPase-activating protein 12	Arhgap12	Y	241	2	2		1.2939						1.0108			Csk SH2 domain binding motif;Grb2 SH2 domain binding motif;Itk SH2 domain binding motif;JAK2 kinase substrate motif;Src kinase substrate motif	biological regulation;cellular process;cellular response to stimulus;regulation of biological process;regulation of cellular process;response to stimulus;signal transduction	enzyme activator activity;enzyme regulator activity;GTPase activator activity;GTPase regulator activity;nucleoside-triphosphatase regulator activity	cell part;intracellular		0.958609	13.5353	2	RATTPPNQGRPDSPVYANLQELKISQSALPP
>sp|Q9CSU0-2|RPR1B_MOUSE Isoform 2 of Regulation of nuclear pre-mRNA domain-containing protein 1B OS=Mus musculus GN=Rprd1b;>sp|Q9CSU0|RPR1B_MOUSE Regulation of nuclear pre-mRNA domain-containing protein 1B OS=Mus musculus GN=Rprd1b PE=1 SV=2;>sp|Q9CSU0-3|	Q9CSU0-2	Regulation of nuclear pre-mRNA domain-containing protein 1B	Rprd1b	Y	165;165;165	2	2	1.3899				0.96067						Src kinase substrate motif;STAT3 SH2 domain binding motif	biological regulation;biosynthetic process;cellular biosynthetic process;cellular macromolecule biosynthetic process;cellular macromolecule metabolic process;cellular metabolic process;cellular nitrogen compound metabolic process;cellular process;cellular protein metabolic process;dephosphorylation;dephosphorylation of RNA polymerase II C-terminal domain;macromolecule biosynthetic process;macromo…	basal RNA polymerase II transcription machinery binding;basal transcription machinery binding;binding;enzyme binding;protein binding;RNA polymerase binding;RNA polymerase core enzyme binding;RNA polymerase II core binding	cell part;DNA-directed RNA polymerase II, holoenzyme;intracellular membrane-bounded organelle;intracellular organelle;intracellular organelle part;intracellular part;macromolecular complex;membrane-bounded organelle;nuclear part;nucleoplasm part;nucleus;organelle;organelle part;protein complex		0.583709	4.13095	1	FQQIQEEEDDDYPGSYSPQDPSAGPLLTEEL
>sp|O35601-2|FYB_MOUSE Isoform FYB-120 of FYN-binding protein OS=Mus musculus GN=Fyb;>sp|O35601|FYB_MOUSE FYN-binding protein OS=Mus musculus GN=Fyb PE=1 SV=2	O35601-2	FYN-binding protein	Fyb	Y	559;559	4	2	0.83805	0.99796	3.4576	1.1732							ALK kinase substrate motif;EGFR kinase substrate motif;JAK2 kinase substrate motif;SHIP2 SH2 domain binding motif;SHP1 SH2 domain binding motif;Src family kinase substrate motif;Src kinase substrate motif;TC-PTP phosphatase substrate motif			cell part;cytoplasmic part;cytosol;intracellular membrane-bounded organelle;intracellular organelle;intracellular part;membrane-bounded organelle;nucleus;organelle		1	122.618	1;2	RGSYGYIKTTAVEIDYDSLKRKKNSLNAVPP
>sp|Q8CCJ9|P20L1_MOUSE PHD finger protein 20-like protein 1 OS=Mus musculus GN=Phf20l1 PE=2 SV=2;>sp|Q8CCJ9-4|P20L1_MOUSE Isoform 4 of PHD finger protein 20-like protein 1 OS=Mus musculus GN=Phf20l1	Q8CCJ9	PHD finger protein 20-like protein 1	Phf20l1	Y	586;586	1	1	1.5865										EGFR kinase substrate motif;Src kinase substrate motif;TC-PTP phosphatase substrate motif		binding;cation binding;ion binding;metal ion binding;transition metal ion binding;zinc ion binding			0.74988	7.8996	1	KKKKKKKSKQHDYSDYEDSSLDFLERCSSPL
>sp|P70296|PEBP1_MOUSE Phosphatidylethanolamine-binding protein 1 OS=Mus musculus GN=Pebp1 PE=1 SV=3	P70296	Phosphatidylethanolamine-binding protein 1;Hippocampal cholinergic neurostimulating peptide	Pebp1	Y	181	1	1	1.7683										ALK kinase substrate motif;Fes SH2 domain binding motif;JAK2 kinase substrate motif;SHC SH2 domain binding motif;Src kinase substrate motif;Src, Fyn, Lck, Fgr, Abl, Crk, Nck SH2 domain binding motif;Syk C-terminal SH2 domain binding motif	aging;anatomical structure development;behavior;biological regulation;brain development;cell maturation;cellular developmental process;cellular process;cellular process involved in reproduction;cellular response to stimulus;developmental maturation;developmental process;developmental process involved in reproduction;eating behavior;feeding behavior;intracellular protein kinase cascade;intracellul…	adenyl nucleotide binding;adenyl ribonucleotide binding;ATP binding;binding;endopeptidase inhibitor activity;endopeptidase regulator activity;enzyme inhibitor activity;enzyme regulator activity;lipid binding;nucleotide binding;peptidase inhibitor activity;peptidase regulator activity;purine nucleotide binding;purine ribonucleoside triphosphate binding;purine ribonucleotide binding;ribonucleotide …	apical part of cell;axon part;axon terminus;cell body;cell part;cell projection part;cell surface;clathrin-coated vesicle;coated vesicle;cytoplasmic membrane-bounded vesicle;cytoplasmic part;cytoplasmic vesicle;endoplasmic reticulum;extracellular region part;extracellular space;Golgi apparatus;intracellular membrane-bounded organelle;intracellular organelle;intracellular organelle part;intracellu…		1	102.975	1	GTCYQAEWDDYVPKLYEQLSGK_________
>sp|P42228|STAT4_MOUSE Signal transducer and activator of transcription 4 OS=Mus musculus GN=Stat4 PE=1 SV=1	P42228	Signal transducer and activator of transcription 4	Stat4	Y	726	2	2			1.8496	0.93643							Itk SH2 domain binding motif;JAK2 kinase substrate motif;SHIP2 SH2 domain binding motif;Src family kinase substrate motif;Src kinase substrate motif	biological regulation;biosynthetic process;cell proliferation;cell surface receptor linked signaling pathway;cellular biosynthetic process;cellular macromolecule biosynthetic process;cellular macromolecule metabolic process;cellular metabolic process;cellular nitrogen compound metabolic process;cellular process;cellular protein metabolic process;cellular response to chemical stimulus;cellular res…	binding;calcium ion binding;cation binding;DNA binding;ion binding;metal ion binding;molecular transducer activity;nucleic acid binding;nucleic acid binding transcription factor activity;protein binding;sequence-specific DNA binding;sequence-specific DNA binding transcription factor activity;signal transducer activity	cell part;cytoplasm;intracellular membrane-bounded organelle;intracellular organelle;intracellular part;membrane-bounded organelle;nucleus;organelle	Jak-STAT signaling pathway	0.767386	7.56032	1	EPQSPSDLLPMSPSAYAVLRENLSPTTIETA
>sp|P27577|ETS1_MOUSE Protein C-ets-1 OS=Mus musculus GN=Ets1 PE=1 SV=2	P27577	Protein C-ets-1	Ets1	Y	283	1	1								1.3427			ALK kinase substrate motif;Src kinase substrate motif	anatomical structure development;anatomical structure formation involved in morphogenesis;angiogenesis;angiogenesis involved in wound healing;apoptotic nuclear change;biological regulation;cell differentiation;cell motility;cellular component disassembly;cellular component disassembly at cellular level;cellular component disassembly involved in apoptosis;cellular component movement;cellular compo…	binding;DNA binding;nucleic acid binding;nucleic acid binding transcription factor activity;protein binding;sequence-specific DNA binding;sequence-specific DNA binding RNA polymerase II transcription factor activity;sequence-specific DNA binding transcription factor activity	cell part;intracellular membrane-bounded organelle;intracellular organelle;intracellular organelle part;intracellular part;macromolecular complex;membrane-bounded organelle;nuclear part;nucleoplasm part;nucleus;organelle;organelle part;protein complex;transcription factor complex	Dorso-ventral axis formation;MAPK signaling pathway - fly	0.649093	5.77775	1	WSSQSSFNSLQRVPSYDSFDYEDYPAALPNH
>sp|Q00899|TYY1_MOUSE Transcriptional repressor protein YY1 OS=Mus musculus GN=Yy1 PE=1 SV=1	Q00899	Transcriptional repressor protein YY1	Yy1	Y	251	2	1							1.4888	0.89751			EGFR kinase substrate motif;Src kinase substrate motif;Src, Fyn,Csk, Nck and SHC SH2 domain binding motif;TC-PTP phosphatase substrate motif	anatomical structure morphogenesis;anterior/posterior pattern specification;biological regulation;camera-type eye morphogenesis;cell differentiation;cellular component organization;cellular component organization at cellular level;cellular component organization or biogenesis;cellular component organization or biogenesis at cellular level;cellular developmental process;cellular macromolecule meta…	binding;cation binding;DNA binding;DNA secondary structure binding;four-way junction DNA binding;ion binding;metal ion binding;nucleic acid binding;nucleic acid binding transcription factor activity;protein binding;regulatory region DNA binding;regulatory region nucleic acid binding;RNA binding;RNA polymerase II core promoter proximal region sequence-specific DNA binding transcription factor acti…	cell part;chromatin remodeling complex;chromosomal part;DNA helicase complex;Ino80 complex;intracellular membrane-bounded organelle;intracellular organelle;intracellular organelle part;intracellular part;macromolecular complex;membrane;membrane-bounded organelle;nuclear chromosome part;nuclear matrix;nuclear part;nucleoplasm part;nucleus;organelle;organelle part;PcG protein complex;plasma membran…		0.51562	2.67555	1	TVVEEQIIGENSPPDYSEYMTGKKLPPGGIP
>sp|Q9DB70|FUND1_MOUSE FUN14 domain-containing protein 1 OS=Mus musculus GN=Fundc1 PE=2 SV=1	Q9DB70	FUN14 domain-containing protein 1	Fundc1	Y	11	2	2					1.0466			0.92792			EGFR kinase substrate motif;Src kinase substrate motif;TC-PTP phosphatase substrate motif	autophagy;catabolic process;cellular catabolic process;cellular metabolic process;cellular process;metabolic process;mitochondrion degradation;response to chemical stimulus;response to hypoxia;response to oxygen levels;response to stimulus;response to stress		cell part;cytoplasmic part;integral to membrane;integral to mitochondrial membrane;integral to mitochondrial outer membrane;integral to organelle membrane;intracellular organelle part;intracellular part;intrinsic to membrane;intrinsic to mitochondrial outer membrane;intrinsic to organelle membrane;membrane part;mitochondrial membrane part;mitochondrial part;organelle part		0.740827	5.80282	1	_____MASRNPPPQDYESDDESYEVLDLTEY
>sp|P97465|DOK1_MOUSE Docking protein 1 OS=Mus musculus GN=Dok1 PE=1 SV=2	P97465	Docking protein 1	Dok1	Y	450	2	1								0.76042	0.81509		Csk SH2 domain binding motif;JAK2 kinase substrate motif;Src kinase substrate motif	biological regulation;cell surface receptor linked signaling pathway;cellular process;cellular response to stimulus;enzyme linked receptor protein signaling pathway;intracellular protein kinase cascade;intracellular signal transduction;MAPKKK cascade;Ras protein signal transduction;regulation of biological process;regulation of cellular process;response to stimulus;signal transduction;small GTPas…	binding;molecular transducer activity;protein binding;receptor signaling protein activity;signal transducer activity	cell part;cytoplasm;intracellular membrane-bounded organelle;intracellular organelle;intracellular part;membrane-bounded organelle;nucleus;organelle	Measles	0.712839	4.02396	1	TRGSGSKGFSSDTALYSQVQKSGTSGAWDCG
>sp|P22646|CD3E_MOUSE T-cell surface glycoprotein CD3 epsilon chain OS=Mus musculus GN=Cd3e PE=1 SV=2	P22646	T-cell surface glycoprotein CD3 epsilon chain	Cd3e	Y	170	3	1				1.08	0.98254	0.89269				Fyn;	ALK kinase substrate motif;EGFR kinase substrate motif;Fes SH2 domain binding motif;FRIP PTB domain binding motif;JAK2 kinase substrate motif;Shc PTB domain binding motif;SHC SH2 domain binding motif;Src kinase substrate motif;TC-PTP phosphatase substrate motif	activation of immune response;antigen receptor-mediated signaling pathway;biological regulation;cell activation;cell surface receptor linked signaling pathway;cellular process;cellular response to stimulus;immune response-activating cell surface receptor signaling pathway;immune response-activating signal transduction;immune response-regulating cell surface receptor signaling pathway;immune respo…	binding;molecular transducer activity;protein binding;receptor activity;signal transducer activity;signaling receptor activity;transmembrane signaling receptor activity	alpha-beta T cell receptor complex;cell junction;cell part;cell-cell junction;external side of plasma membrane;immunological synapse;integral to membrane;intrinsic to membrane;macromolecular complex;membrane part;plasma membrane part;protein complex;receptor complex;T cell receptor complex	Chagas disease (American trypanosomiasis);Hematopoietic cell lineage;Measles;Primary immunodeficiency;T cell receptor signaling pathway	1	130.954	1	RGQNKERPPPVPNPDYEPIRKGQRDLYSGLN
>sp|Q9EQR5|LIME1_MOUSE Lck-interacting transmembrane adapter 1 OS=Mus musculus GN=Lime1 PE=1 SV=1	Q9EQR5	Lck-interacting transmembrane adapter 1	Lime1	Y	207	3	1				1.1982	1.0547	0.92981					ALK kinase substrate motif;Csk SH2 domain binding motif;JAK2 kinase substrate motif;SHP1 SH2 domain binding motif;SHP2 CSH2 domain binding motif;Src kinase substrate motif	activation of immune response;antigen receptor-mediated signaling pathway;B cell receptor signaling pathway;biological regulation;cell surface receptor linked signaling pathway;cellular process;cellular response to stimulus;immune response-activating cell surface receptor signaling pathway;immune response-activating signal transduction;immune response-regulating cell surface receptor signaling pa…	binding;enzyme binding;kinase binding;protein binding;protein kinase binding	B cell receptor complex;cell part;immunoglobulin complex;integral to membrane;intrinsic to membrane;macromolecular complex;membrane part;plasma membrane part;protein complex;receptor complex		0.997727	26.4347	1	QQKAKVIPATQMDVLYSRVCKPKRRDPRPVT
>sp|Q4LDD4-2|ARAP1_MOUSE Isoform 2 of Arf-GAP with Rho-GAP domain, ANK repeat and PH domain-containing protein 1 OS=Mus musculus GN=Arap1;>sp|Q4LDD4|ARAP1_MOUSE Arf-GAP with Rho-GAP domain, ANK repeat and PH domain-containing protein 1 OS=Mus musculus GN=A	Q4LDD4-2	Arf-GAP with Rho-GAP domain, ANK repeat and PH domain-containing protein 1	Arap1	Y	234;234	2	1					0.9943	0.9316					ALK kinase substrate motif;EGFR kinase substrate motif;JAK2 kinase substrate motif;Src kinase substrate motif;TC-PTP phosphatase substrate motif	biological regulation;cell surface receptor linked signaling pathway;cellular process;cellular response to stimulus;enzyme linked receptor protein signaling pathway;establishment of localization;establishment of localization in cell;establishment of protein localization;intracellular protein transport;intracellular transport;negative regulation of actin filament bundle assembly;negative regulatio…	ARF GTPase activator activity;binding;cation binding;DNA binding;enzyme activator activity;enzyme regulator activity;GTPase activator activity;GTPase regulator activity;ion binding;lipid binding;metal ion binding;nucleic acid binding;nucleic acid binding transcription factor activity;nucleoside-triphosphatase regulator activity;phosphatidylinositol binding;phosphatidylinositol-3,4,5-trisphosphate…	cell part;cytoplasmic part;cytoplasmic vesicle;Golgi apparatus part;Golgi cisterna membrane;Golgi membrane;intracellular organelle;intracellular organelle part;intracellular part;membrane;organelle;organelle membrane;organelle part;plasma membrane;trans-Golgi network;vesicle	Endocytosis	0.944945	12.3462	1	PPKPPRLLPEFDDSDYDDVPEEGPGAPASVM
>sp|Q8K352|SASH3_MOUSE SAM and SH3 domain-containing protein 3 OS=Mus musculus GN=Sash3 PE=2 SV=2	Q8K352	SAM and SH3 domain-containing protein 3	Sash3	Y	316	2	1				0.96192		0.74087					EGFR kinase substrate motif;Src kinase substrate motif;TC-PTP phosphatase substrate motif	anatomical structure homeostasis;biological regulation;homeostasis of number of cells;homeostasis of number of cells within a tissue;homeostatic process;positive regulation of adaptive immune response;positive regulation of adaptive immune response based on somatic recombination of immune receptors built from immunoglobulin superfamily domains;positive regulation of alpha-beta T cell activation;p…		cell part;cytoplasm;intracellular membrane-bounded organelle;intracellular organelle;intracellular part;membrane-bounded organelle;nucleus;organelle		0.84841	5.53287	1;2	QHRAKLLTAAELLLDYDTGSEEAEEGAESSQ
>sp|P24161|CD3Z_MOUSE T-cell surface glycoprotein CD3 zeta chain OS=Mus musculus GN=Cd247 PE=1 SV=1;>sp|P29020|CD3H_MOUSE T-cell surface glycoprotein CD3 eta chain OS=Mus musculus GN=Cd247 PE=1 SV=1	P24161	T-cell surface glycoprotein CD3 zeta chain;T-cell surface glycoprotein CD3 eta chain	Cd247	Y	83;83	2	1				0.70551	0.43188					Lck;	ALK kinase substrate motif;EGFR kinase substrate motif;JAK2 kinase substrate motif;SHP1 phosphatase substrate motif;Src kinase substrate motif;TC-PTP phosphatase substrate motif	activation of immune response;antigen receptor-mediated signaling pathway;biological regulation;cell surface receptor linked signaling pathway;cellular process;cellular response to stimulus;immune response-activating cell surface receptor signaling pathway;immune response-activating signal transduction;immune response-regulating cell surface receptor signaling pathway;immune response-regulating s…	binding;molecular transducer activity;protein binding;receptor activity;signal transducer activity;signaling receptor activity;transmembrane signaling receptor activity	alpha-beta T cell receptor complex;cell part;cytoplasm;integral to membrane;intracellular part;intrinsic to membrane;macromolecular complex;membrane;membrane part;plasma membrane;plasma membrane part;protein complex;receptor complex;T cell receptor complex	Chagas disease (American trypanosomiasis);Natural killer cell mediated cytotoxicity;T cell receptor signaling pathway	1	100.687	1	PNQLYNELNLGRREEYDVLEKKRARDPEMGG
>sp|P09793|CTLA4_MOUSE Cytotoxic T-lymphocyte protein 4 OS=Mus musculus GN=Ctla4 PE=1 SV=1	P09793	Cytotoxic T-lymphocyte protein 4	Ctla4	Y	201	2	1					0.81693	0.86163				Fyn;JAK2;Lck;TXK	PI3 kinase p85 SH2 domain binding motif	immune response;immune system process;response to stimulus		cell part;external side of plasma membrane;integral to membrane;intrinsic to membrane;membrane part;plasma membrane part	Autoimmune thyroid disease;Cell adhesion molecules (CAMs);Rheumatoid arthritis;T cell receptor signaling pathway	0.999999	58.8289	1	LSKMLKKRSPLTTGVYVKMPPTEPECEKQFQ
>sp|Q9ES52-2|SHIP1_MOUSE Isoform 2 of Phosphatidylinositol 3,4,5-trisphosphate 5-phosphatase 1 OS=Mus musculus GN=Inpp5d;>sp|Q9ES52|SHIP1_MOUSE Phosphatidylinositol 3,4,5-trisphosphate 5-phosphatase 1 OS=Mus musculus GN=Inpp5d PE=1 SV=2;>sp|Q9ES52-5|SHIP1_	Q9ES52-2	Phosphatidylinositol 3,4,5-trisphosphate 5-phosphatase 1	Inpp5d	Y	1020;1021;758;960;697	2	1					0.90916	0.70188					Dok1 PTB domain binding motif;FRIP PTB domain binding motif;JAK2 kinase substrate motif;Shc PTB domain binding motif;Src kinase substrate motif	adaptive immune response;adaptive immune response based on somatic recombination of immune receptors built from immunoglobulin superfamily domains;apoptosis;B cell mediated immunity;biological regulation;cell death;cellular lipid metabolic process;cellular metabolic process;cellular process;cellular response to stimulus;death;dephosphorylation;determination of adult lifespan;glycerolipid metaboli…	binding;catalytic activity;hydrolase activity;hydrolase activity, acting on ester bonds;inositol or phosphatidylinositol phosphatase activity;inositol phosphate phosphatase activity;inositol trisphosphate phosphatase activity;inositol-polyphosphate 5-phosphatase activity;phosphatase activity;phosphatidylinositol trisphosphate phosphatase activity;phosphoric ester hydrolase activity;protein bindin…	cell part;cytoplasm;intracellular part;membrane;plasma membrane	B cell receptor signaling pathway;Fc epsilon RI signaling pathway;Fc gamma R-mediated phagocytosis;Insulin signaling pathway;Phosphatidylinositol signaling system	0.970986	17.2466	1	EDLLLTKPEMFENPLYGSVSSFPKLVPRKEQ
>sp|P28867|KPCD_MOUSE Protein kinase C delta type OS=Mus musculus GN=Prkcd PE=1 SV=3;>sp|P28867-2|KPCD_MOUSE Isoform 2 of Protein kinase C delta type OS=Mus musculus GN=Prkcd	P28867	Protein kinase C delta type;Protein kinase C delta type regulatory subunit;Protein kinase C delta type catalytic subunit	Prkcd	Y	311;311	1	1				1.0801						Abl;Fyn;Lyn;PDGFRB;Src;Yes		adaptive immune response;adaptive immune response based on somatic recombination of immune receptors built from immunoglobulin superfamily domains;aging;apoptosis;B cell activation;B cell mediated immunity;B cell proliferation;biological regulation;cell activation;cell aging;cell cycle;cell death;cell proliferation;cellular component organization;cellular component organization or biogenesis;cell…	adenyl nucleotide binding;adenyl ribonucleotide binding;ATP binding;binding;catalytic activity;cation binding;enzyme activator activity;enzyme regulator activity;insulin receptor substrate binding;ion binding;kinase activity;metal ion binding;non-membrane spanning protein tyrosine kinase activity;nucleotide binding;phosphotransferase activity, alcohol group as acceptor;protein binding;protein kin…	cell junction;cell part;cell-cell junction;cytoplasm;cytoplasmic part;endoplasmic reticulum;intracellular membrane-bounded organelle;intracellular organelle;intracellular organelle part;intracellular part;membrane;membrane-bounded organelle;mitochondrion;nuclear matrix;nuclear part;nucleus;organelle;organelle part;perinuclear region of cytoplasm	Tight junction;Vascular smooth muscle contraction	0.997716	26.4037	1	QRSSRKLDTTESVGIYQGFEKKPEVSGSDIL
>sp|P24161|CD3Z_MOUSE T-cell surface glycoprotein CD3 zeta chain OS=Mus musculus GN=Cd247 PE=1 SV=1	P24161	T-cell surface glycoprotein CD3 zeta chain	Cd247	Y	153	2	1					0.67639	0.87565				Lck;	ALK kinase substrate motif;JAK2 kinase substrate motif;SHP1 phosphatase substrate motif;Src kinase substrate motif	activation of immune response;antigen receptor-mediated signaling pathway;biological regulation;cell surface receptor linked signaling pathway;cellular process;cellular response to stimulus;immune response-activating cell surface receptor signaling pathway;immune response-activating signal transduction;immune response-regulating cell surface receptor signaling pathway;immune response-regulating s…	binding;molecular transducer activity;protein binding;receptor activity;signal transducer activity;signaling receptor activity;transmembrane signaling receptor activity	alpha-beta T cell receptor complex;cell part;cytoplasm;integral to membrane;intracellular part;intrinsic to membrane;macromolecular complex;membrane;membrane part;plasma membrane;plasma membrane part;protein complex;receptor complex;T cell receptor complex	Chagas disease (American trypanosomiasis);Natural killer cell mediated cytotoxicity;T cell receptor signaling pathway	0.99916	30.7561	1	HDGLYQGLSTATKDTYDALHMQTLAPR____
>sp|Q9WV34|MPP2_MOUSE MAGUK p55 subfamily member 2 OS=Mus musculus GN=Mpp2 PE=1 SV=1;>sp|Q9WV34-2|MPP2_MOUSE Isoform 2 of MAGUK p55 subfamily member 2 OS=Mus musculus GN=Mpp2	Q9WV34	MAGUK p55 subfamily member 2	Mpp2	Y	115;132	1	1				0.91265							Crk SH2 domain binding motif;RasGAP C-terminal SH2 domain binding motif;Src kinase substrate motif		binding;protein binding			0.820853	7.15207	2	FQSLLETHDSVASKTYETPPPSPGLDPTFSN
>sp|Q9JIY5|HTRA2_MOUSE Serine protease HTRA2, mitochondrial OS=Mus musculus GN=Htra2 PE=1 SV=2	Q9JIY5	Serine protease HTRA2, mitochondrial	Htra2	Y	216	1	1						0.93939					ALK kinase substrate motif;PI3 kinase p85 SH2 domain binding motif;SHC SH2 domain binding motif;SHP1 phosphatase substrate motif;Src kinase substrate motif	adult behavior;adult locomotory behavior;adult walking behavior;anatomical structure development;behavior;biological regulation;cell development;cellular component organization;cellular component organization at cellular level;cellular component organization or biogenesis;cellular component organization or biogenesis at cellular level;cellular developmental process;cellular lipid metabolic proces…	binding;catalytic activity;endopeptidase activity;hydrolase activity;peptidase activity;peptidase activity, acting on L-amino acid peptides;protein binding;serine hydrolase activity;serine-type endopeptidase activity;serine-type peptidase activity	CD40 receptor complex;cell part;cytoplasmic part;cytosol;internal side of plasma membrane;intracellular membrane-bounded organelle;intracellular organelle;intracellular organelle part;intracellular part;macromolecular complex;membrane;membrane part;membrane-bounded organelle;membrane-enclosed lumen;mitochondrial intermembrane space;mitochondrial membrane;mitochondrial part;mitochondrion;nucleus;o…	Parkinson's disease	0.705157	6.85682	1	ADRRRVRVRLPSGDTYEAMVTAVDPVADIAT
>sp|O35954|PITM1_MOUSE Membrane-associated phosphatidylinositol transfer protein 1 OS=Mus musculus GN=Pitpnm1 PE=1 SV=1	O35954	Membrane-associated phosphatidylinositol transfer protein 1	Pitpnm1	Y	894	1	1					0.95604						Src kinase substrate motif	establishment of localization;establishment of protein localization;protein transport;transport	binding;cation binding;ion binding;lipid binding;metal ion binding;phospholipid binding	cell division site part;cell part;cleavage furrow;cytoplasmic part;endoplasmic reticulum membrane;endoplasmic reticulum part;Golgi apparatus part;Golgi cisterna membrane;Golgi membrane;intracellular organelle part;intracellular part;lipid particle;membrane;membrane part;midbody;organelle membrane;organelle part		0.795837	5.94138		EKERPQLTECEEPSIYSPAFPREKWQRKRTQ
>sp|P04235|CD3D_MOUSE T-cell surface glycoprotein CD3 delta chain OS=Mus musculus GN=Cd3d PE=2 SV=1	P04235	T-cell surface glycoprotein CD3 delta chain	Cd3d	Y	149	2	1				0.92188		0.95712					ALK kinase substrate motif;JAK2 kinase substrate motif;Lyn kinase substrate motif;Src family kinase substrate motif;Src kinase substrate motif;Syk, ZAP-70, Shc, Lyn SH2 domain binding motif	biological regulation;cell activation;cell surface receptor linked signaling pathway;cellular component assembly;cellular component organization;cellular component organization or biogenesis;cellular process;cellular response to stimulus;immune system process;leukocyte activation;lymphocyte activation;macromolecular complex assembly;macromolecular complex subunit organization;positive regulation …	binding;molecular transducer activity;protein binding;protein binding transcription factor activity;receptor activity;signal transducer activity;signaling receptor activity;transcription coactivator activity;transcription cofactor activity;transcription factor binding transcription factor activity;transmembrane signaling receptor activity	alpha-beta T cell receptor complex;cell part;integral to membrane;intrinsic to membrane;macromolecular complex;membrane part;plasma membrane part;protein complex;receptor complex;T cell receptor complex	Chagas disease (American trypanosomiasis);Hematopoietic cell lineage;Measles;Primary immunodeficiency;T cell receptor signaling pathway	1	132.01	1	SGAAEVQALLKNEQLYQPLRDREDTQYSRLG
>sp|P49446-3|PTPRE_MOUSE Isoform 3 of Receptor-type tyrosine-protein phosphatase epsilon OS=Mus musculus GN=Ptpre;>sp|P49446-2|PTPRE_MOUSE Isoform 2 of Receptor-type tyrosine-protein phosphatase epsilon OS=Mus musculus GN=Ptpre;>sp|P49446|PTPRE_MOUSE Recep	P49446-3	Receptor-type tyrosine-protein phosphatase epsilon	Ptpre	Y	611;638;695	2	1				1.04	0.99001						EGFR kinase substrate motif;Grb2 SH2 domain binding motif;Itk SH2 domain binding motif;Src kinase substrate motif;TC-PTP phosphatase substrate motif	biological regulation;cell surface receptor linked signaling pathway;cellular macromolecule metabolic process;cellular metabolic process;cellular process;cellular protein metabolic process;cellular response to stimulus;dephosphorylation;enzyme linked receptor protein signaling pathway;macromolecule metabolic process;macromolecule modification;metabolic process;negative regulation of biological pr…	binding;catalytic activity;hydrolase activity;hydrolase activity, acting on ester bonds;identical protein binding;phosphatase activity;phosphoprotein phosphatase activity;phosphoric ester hydrolase activity;protein binding;protein dimerization activity;protein homodimerization activity;protein tyrosine phosphatase activity	cell part;cytoplasm;cytoskeleton;integral to membrane;intermediate filament cytoskeleton;intracellular membrane-bounded organelle;intracellular non-membrane-bounded organelle;intracellular organelle;intracellular part;intrinsic to membrane;membrane;membrane part;membrane-bounded organelle;non-membrane-bounded organelle;nucleus;organelle;plasma membrane		0.997161	25.4559	1	FCYKVVQDFIDIFSDYANFK___________
>sp|P70315|WASP_MOUSE Wiskott-Aldrich syndrome protein homolog OS=Mus musculus GN=Was PE=1 SV=1	P70315	Wiskott-Aldrich syndrome protein homolog	Was	Y	293	3	1				1.0383	0.96895	1.0849				Abl;Ack;BTK;Fyn;Hck;Lck;Lyn;	ALK kinase substrate motif;JAK2 kinase substrate motif;SHIP2 SH2 domain binding motif;SHP1 SH2 domain binding motif;Src family kinase substrate motif;Src kinase substrate motif	actin cytoskeleton organization;actin filament organization;actin filament polymerization;actin filament-based movement;actin filament-based process;actin polymerization or depolymerization;biological regulation;cell activation;cellular component assembly;cellular component assembly at cellular level;cellular component movement;cellular component organization;cellular component organization at ce…	binding;identical protein binding;protein binding	cell junction;cell part;cell-cell junction;cytoplasmic part;cytoskeleton;cytosol;intracellular non-membrane-bounded organelle;intracellular organelle;intracellular part;membrane;non-membrane-bounded organelle;organelle;organelle membrane;organelle part;vesicle membrane	Adherens junction;Bacterial invasion of epithelial cells;Chemokine signaling pathway;Fc gamma R-mediated phagocytosis;Pathogenic Escherichia coli infection;Regulation of actin cytoskeleton;Shigellosis	1	103.604	1	ISEAQLTDAETSKLIYDFIEDQGGLEAVRQE
>sp|P24161|CD3Z_MOUSE T-cell surface glycoprotein CD3 zeta chain OS=Mus musculus GN=Cd247 PE=1 SV=1	P24161	T-cell surface glycoprotein CD3 zeta chain	Cd247	Y	142	1	1				1.1579						Lck;	ALK kinase substrate motif;JAK2 kinase substrate motif;Lyn kinase substrate motif;Src family kinase substrate motif;Src kinase substrate motif;Syk, ZAP-70, Shc, Lyn SH2 domain binding motif	activation of immune response;antigen receptor-mediated signaling pathway;biological regulation;cell surface receptor linked signaling pathway;cellular process;cellular response to stimulus;immune response-activating cell surface receptor signaling pathway;immune response-activating signal transduction;immune response-regulating cell surface receptor signaling pathway;immune response-regulating s…	binding;molecular transducer activity;protein binding;receptor activity;signal transducer activity;signaling receptor activity;transmembrane signaling receptor activity	alpha-beta T cell receptor complex;cell part;cytoplasm;integral to membrane;intracellular part;intrinsic to membrane;macromolecular complex;membrane;membrane part;plasma membrane;plasma membrane part;protein complex;receptor complex;T cell receptor complex	Chagas disease (American trypanosomiasis);Natural killer cell mediated cytotoxicity;T cell receptor signaling pathway	1	69.0461	1	GTKGERRRGKGHDGLYQGLSTATKDTYDALH
>sp|Q99M51|NCK1_MOUSE Cytoplasmic protein NCK1 OS=Mus musculus GN=Nck1 PE=1 SV=1	Q99M51	Cytoplasmic protein NCK1	Nck1	Y	105	3	1				1.2307	1.3043	1.1223				Abl;	ALK kinase substrate motif;Src kinase substrate motif	actin cytoskeleton organization;actin filament organization;actin filament-based process;biological regulation;cell activation;cell migration;cell motility;cell projection assembly;cell projection organization;cellular component assembly;cellular component assembly at cellular level;cellular component movement;cellular component organization;cellular component organization at cellular level;cellu…	binding;enzyme inhibitor activity;enzyme regulator activity;kinase inhibitor activity;kinase regulator activity;protein binding;protein domain specific binding;protein kinase inhibitor activity;protein kinase regulator activity	cell junction;cell part;cell-cell junction;cytoplasmic part;endoplasmic reticulum;intracellular membrane-bounded organelle;intracellular organelle;intracellular part;membrane;membrane-bounded organelle;nucleus;organelle;organelle membrane;organelle part;vesicle membrane	ErbB signaling pathway;Pathogenic Escherichia coli infection;T cell receptor signaling pathway	1	180.659	1	ASPADDSFVDPGERLYDLNMPAFVKFNYMAE
>sp|Q6PR54|RIF1_MOUSE Telomere-associated protein RIF1 OS=Mus musculus GN=Rif1 PE=1 SV=2;>sp|Q6PR54-3|RIF1_MOUSE Isoform 3 of Telomere-associated protein RIF1 OS=Mus musculus GN=Rif1;>sp|Q6PR54-2|RIF1_MOUSE Isoform 2 of Telomere-associated protein RIF1 OS=	Q6PR54	Telomere-associated protein RIF1	Rif1	Y	979;986;979	1	1						1.1824					SHP1 phosphatase substrate motif;Src kinase substrate motif	biological regulation;cell cycle;cellular process;cellular response to stimulus;cellular response to stress;developmental process;negative regulation of biological process;negative regulation of cell differentiation;negative regulation of cellular process;negative regulation of developmental process;regulation of biological process;regulation of cell differentiation;regulation of cellular process…	binding;protein binding	cell part;chromosomal part;chromosome, telomeric region;cytoplasm;cytoskeletal part;female pronucleus;intracellular membrane-bounded organelle;intracellular non-membrane-bounded organelle;intracellular organelle;intracellular organelle part;intracellular part;male pronucleus;membrane-bounded organelle;non-membrane-bounded organelle;nucleus;organelle;organelle part;pronucleus;spindle		0.593359	4.80389	1	PGLENVEMMDESSEPYSESTENSQLNVKISG
>sp|P24161|CD3Z_MOUSE T-cell surface glycoprotein CD3 zeta chain OS=Mus musculus GN=Cd247 PE=1 SV=1;>sp|P29020|CD3H_MOUSE T-cell surface glycoprotein CD3 eta chain OS=Mus musculus GN=Cd247 PE=1 SV=1	P24161	T-cell surface glycoprotein CD3 zeta chain;T-cell surface glycoprotein CD3 eta chain	Cd247	Y	72;72	3	1				1.241	1.0464	1.2001				Lck;	Dok1 PTB domain binding motif;FRIP PTB domain binding motif;JAK2 kinase substrate motif	activation of immune response;antigen receptor-mediated signaling pathway;biological regulation;cell surface receptor linked signaling pathway;cellular process;cellular response to stimulus;immune response-activating cell surface receptor signaling pathway;immune response-activating signal transduction;immune response-regulating cell surface receptor signaling pathway;immune response-regulating s…	binding;molecular transducer activity;protein binding;receptor activity;signal transducer activity;signaling receptor activity;transmembrane signaling receptor activity	alpha-beta T cell receptor complex;cell part;cytoplasm;integral to membrane;intracellular part;intrinsic to membrane;macromolecular complex;membrane;membrane part;plasma membrane;plasma membrane part;protein complex;receptor complex;T cell receptor complex	Chagas disease (American trypanosomiasis);Natural killer cell mediated cytotoxicity;T cell receptor signaling pathway	1	101.085	1	RSAETAANLQDPNQLYNELNLGRREEYDVLE
>sp|A2AB59|RHG27_MOUSE Rho GTPase-activating protein 27 OS=Mus musculus GN=Arhgap27 PE=1 SV=1	A2AB59	Rho GTPase-activating protein 27	Arhgap27	Y	201	1	1				1.0073							ALK kinase substrate motif;Fes SH2 domain binding motif;JAK2 kinase substrate motif;SHC SH2 domain binding motif;Src kinase substrate motif	biological regulation;cellular component organization;cellular component organization or biogenesis;cellular membrane organization;cellular process;cellular response to stimulus;endocytosis;establishment of localization;membrane invagination;membrane organization;positive regulation of catalytic activity;positive regulation of Cdc42 GTPase activity;positive regulation of GTPase activity;positive …	binding;enzyme activator activity;enzyme regulator activity;GTPase activator activity;GTPase regulator activity;nucleoside-triphosphatase regulator activity;protein binding;protein domain specific binding;Rac GTPase activator activity;Ras GTPase activator activity;Rho GTPase activator activity;SH3 domain binding;small GTPase regulator activity	cell part;cytoplasm;intracellular;intracellular part;membrane		0.998241	30.5498	1	WVCPRPLAPSDSENVYEAIPDLRCPPRAESP
