# Supplementary material for: Phosphoproteomic Analyses of Interleukin 2 Signaling Reveal Integrated JAK Kinase-Dependent and -Independent Networks in CD8+ T Cells
Source: Immunity. 2016 Sep 20;45(3):685–700. doi: 10.1016/j.immuni.2016.07.022 (PMC5040828; doi:10.1016/j.immuni.2016.07.022)
Supplement: Table S9. The Phosphoproteome of IL-2-Maintained CTLs After 4 hr of PP2 Treatment, Related to Figure 5 — All the phosphosites identified in three biological replicates of CTL comparing the phosphoproteome of IL-2-maintained CTL (con) with IL-2-maintained CTL treated with PP2 for 4 hr. Phosphosites ratios increased by 1.5-fold or greater are colored yellow, and those decreased by 1.5-fold or greater are highlighted in purple. The significance columns show the log-transformed p values (one sample t test). Values ≥ 1.3 are equivalent to p value ≤ 0.05. [file mmc10.xlsx]

## Sheet: S9
Table S9. Related to Figure 5: The phosphoproteome of IL-2 maintained CTL after 4 hours of PP2 treatment
Fasta headers	Protein	Protein names	Gene names	Amino acid	Position	Average PP2/con	Count	Ratio Expt 1	Ratio Expt 2	Ratio Expt 3	Significance (-Log10 P value)	Known Kinase	Motifs	GOBP name	GOMF name	GOCC name	KEGG name	Localization prob	Score diff	Number of Phospho (STY)	Sequence window
>sp|F7A4A7-2|OTOGL_MOUSE Isoform 2 of Otogelin-like protein OS=Mus musculus GN=Otogl	F7A4A7-2	Otogelin-like protein	Otogl	S	2276	0.080258	1		0.080258		0			alcohol metabolic process;arabinose metabolic process;carbohydrate metabolic process;cellular carbohydrate metabolic process;cellular metabolic process;cellular process;L-arabinose metabolic process;metabolic process;monosaccharide metabolic process;pentose metabolic process;primary metabolic process;small molecule metabolic process	alpha-N-arabinofuranosidase activity;catalytic activity;hydrolase activity;hydrolase activity, acting on glycosyl bonds;hydrolase activity, hydrolyzing O-glycosyl compounds	extracellular region		0.962588	14.1045	1	WHLVMGNARQLPYITSMLKVT__________
>sp|Q3UZP0|MALD2_MOUSE MARVEL domain-containing protein 2 OS=Mus musculus GN=Marveld2 PE=1 SV=1	Q3UZP0	MARVEL domain-containing protein 2	Marveld2	S	121	0.940493	3	0.93348	1.0089	0.8791	0.595729		Cdc2 kinase substrate motif;CDK kinase substrate motif;CDK1,2,4,6 kinase substrate motif;ERK1,2 kinase substrate motif;G protein-coupled receptor kinase 1 substrate motif;GSK-3, ERK1, ERK2, CDK5 substrate motif;MAPKAPK2 kinase substrate motif;WW domain binding motif	cell junction organization;cell-cell junction organization;cellular component organization;cellular component organization or biogenesis;cellular process;multicellular organismal process;neurological system process;sensory perception;sensory perception of mechanical stimulus;sensory perception of sound;system process		cell junction;cell part;cell-cell junction;integral to membrane;intrinsic to membrane;membrane;membrane part;occluding junction;paranodal junction;plasma membrane;Schmidt-Lanterman incisure;tight junction		1	86.0314	2	DIRYISDGVECSPPASPARANHHPYKDPSRG
>sp|Q05512|MARK2_MOUSE Serine/threonine-protein kinase MARK2 OS=Mus musculus GN=Mark2 PE=1 SV=3;>sp|Q05512-3|MARK2_MOUSE Isoform 3 of Serine/threonine-protein kinase MARK2 OS=Mus musculus GN=Mark2;>sp|Q05512-4|MARK2_MOUSE Isoform 4 of Serine/threonine-prot	Q05512	Serine/threonine-protein kinase MARK2	Mark2	S	365;365;365;363	0.85287	2	0.76674		0.939	0.453443		Casein kinase II substrate motif	biological regulation;cell migration;cell motility;cell surface receptor linked signaling pathway;cellular component movement;cellular macromolecule metabolic process;cellular metabolic process;cellular process;cellular protein metabolic process;cellular response to stimulus;establishment of cell polarity;establishment or maintenance of apical/basal cell polarity;establishment or maintenance of b…	adenyl nucleotide binding;adenyl ribonucleotide binding;ATP binding;binding;catalytic activity;cation binding;ion binding;kinase activity;lipid binding;magnesium ion binding;metal ion binding;nucleotide binding;phosphotransferase activity, alcohol group as acceptor;protein kinase activity;protein serine/threonine kinase activity;purine nucleotide binding;purine ribonucleoside triphosphate binding…	actin filament;basal cortex;cell cortex part;cell part;cytoplasmic part;cytoskeletal part;intracellular membrane-bounded organelle;intracellular organelle;intracellular organelle part;intracellular part;lateral plasma membrane;macromolecular complex;membrane;membrane part;membrane-bounded organelle;nucleus;organelle;organelle part;plasma membrane;plasma membrane part;protein complex		0.910975	10.1	1	RYNEVMATYLLLGYKSSELEGDTITLKPRPS
>sp|Q8R0G9|NU133_MOUSE Nuclear pore complex protein Nup133 OS=Mus musculus GN=Nup133 PE=1 SV=2	Q8R0G9	Nuclear pore complex protein Nup133	Nup133	S	492	1.1407	3	1.1754	1.0772	1.1695	1.37614		MAPKAPK2 kinase substrate motif;MDC1 BRCT domain binding motif;Plk1 PBD domain binding motif	anatomical structure development;cellular component organization;cellular component organization at cellular level;cellular component organization or biogenesis;cellular component organization or biogenesis at cellular level;cellular macromolecular complex subunit organization;cellular process;developmental process;establishment of localization;establishment of localization in cell;establishment …	nucleocytoplasmic transporter activity;transporter activity	cell part;chromosomal part;condensed chromosome outer kinetochore;intracellular organelle part;intracellular part;macromolecular complex;membrane part;nuclear part;nuclear pore;Nup107-160 complex;organelle part;pore complex;protein complex	RNA transport	0.998192	27.4354	1;2	NVSLLAEDLEESLTSSVGGRGSESMVFETTT
>sp|Q69ZK6|JHD2C_MOUSE Probable JmjC domain-containing histone demethylation protein 2C OS=Mus musculus GN=Jmjd1c PE=1 SV=3	Q69ZK6	Probable JmjC domain-containing histone demethylation protein 2C	Jmjd1c	S	1817	0.91482	1	0.91482			0		Casein kinase I substrate motif;ERK1,2 kinase substrate motif;GSK-3, ERK1, ERK2, CDK5 substrate motif;WW domain binding motif	biological regulation;biosynthetic process;cellular biosynthetic process;cellular component organization;cellular component organization at cellular level;cellular component organization or biogenesis;cellular component organization or biogenesis at cellular level;cellular macromolecule biosynthetic process;cellular macromolecule metabolic process;cellular metabolic process;cellular nitrogen comp…	binding;catalytic activity;cation binding;dioxygenase activity;ion binding;metal ion binding;oxidoreductase activity	cell part;intracellular membrane-bounded organelle;intracellular organelle;intracellular part;membrane-bounded organelle;nucleus;organelle		0.980216	17.0203	1	GSASTDSRLTPPESQSPLHWLADLAEQKSRE
>sp|Q99L02|PAGR1_MOUSE PAXIP1-associated glutamate-rich protein 1 OS=Mus musculus GN=PAGR1 PE=2 SV=1	Q99L02	PAXIP1-associated glutamate-rich protein 1	PAGR1	S	236	0.433718	3	0.099765	0.88987	0.31152	0.702427		ERK1,2 kinase substrate motif;GSK-3, ERK1, ERK2, CDK5 substrate motif;WW domain binding motif	cellular component organization;cellular component organization at cellular level;cellular component organization or biogenesis;cellular component organization or biogenesis at cellular level;cellular macromolecule metabolic process;cellular metabolic process;cellular process;cellular protein metabolic process;chromatin modification;chromatin organization;chromosome organization;covalent chromati…	binding;protein binding	cell part;histone methyltransferase complex;intracellular membrane-bounded organelle;intracellular organelle;intracellular organelle part;intracellular part;macromolecular complex;membrane-bounded organelle;methyltransferase complex;nuclear part;nucleoplasm part;nucleus;organelle;organelle part;protein complex		0.998697	28.8463	1	GRDLFSLDSEGPSPTSPPLRSSGNSLFPRQR
>sp|Q08943|SSRP1_MOUSE FACT complex subunit SSRP1 OS=Mus musculus GN=Ssrp1 PE=1 SV=2;>sp|Q08943-2|SSRP1_MOUSE Isoform 2 of FACT complex subunit SSRP1 OS=Mus musculus GN=Ssrp1	Q08943	FACT complex subunit SSRP1	Ssrp1	S	662;667	0.98239	2	0.87418		1.0906	0.0691645		Casein kinase II substrate motif	biological regulation;biosynthetic process;cellular biosynthetic process;cellular macromolecule biosynthetic process;cellular macromolecule metabolic process;cellular metabolic process;cellular nitrogen compound metabolic process;cellular process;cellular response to stimulus;cellular response to stress;DNA metabolic process;DNA repair;DNA replication;macromolecule biosynthetic process;macromolec…	binding;chromatin binding;DNA binding;nucleic acid binding	cell part;chromosome;cytoplasm;intracellular non-membrane-bounded organelle;intracellular organelle;intracellular organelle part;intracellular part;non-membrane-bounded organelle;nuclear part;nucleolus;organelle;organelle part		0.995539	23.4881	1	SSSKSSSRQLSDSFKSKEFVSSDESSSGENK
>sp|Q5SUQ9-3|CTC1_MOUSE Isoform 3 of CST complex subunit CTC1 OS=Mus musculus GN=Ctc1;>sp|Q5SUQ9-2|CTC1_MOUSE Isoform 2 of CST complex subunit CTC1 OS=Mus musculus GN=Ctc1;>sp|Q5SUQ9|CTC1_MOUSE CST complex subunit CTC1 OS=Mus musculus GN=Ctc1 PE=1 SV=2	Q5SUQ9-3	CST complex subunit CTC1	Ctc1	T	2;248;248	0.0380865	2	0.057713		0.01846	0.986815		Casein kinase II substrate motif	aging;anatomical structure development;anatomical structure homeostasis;biological regulation;bone marrow development;cell aging;cell proliferation;cellular component organization;cellular component organization at cellular level;cellular component organization or biogenesis;cellular component organization or biogenesis at cellular level;cellular macromolecule metabolic process;cellular metabolic…	binding;DNA binding;nucleic acid binding;protein binding;single-stranded DNA binding;structure-specific DNA binding	cell part;chromosomal part;chromosome, telomeric region;intracellular membrane-bounded organelle;intracellular organelle;intracellular organelle part;intracellular part;macromolecular complex;membrane-bounded organelle;nuclear chromosome part;nuclear chromosome, telomeric region;nuclear part;nuclear telomere cap complex;nucleus;organelle;organelle part;protein-DNA complex;Stn1-Ten1 complex;telome…		0.987054	20.344	1	______________MTLGELAQAGSQVSIIV
>sp|Q3U3C9-4|GSE1_MOUSE Isoform 4 of Genetic suppressor element 1 OS=Mus musculus GN=Gse1;>sp|Q3U3C9-3|GSE1_MOUSE Isoform 3 of Genetic suppressor element 1 OS=Mus musculus GN=Gse1;>sp|Q3U3C9|GSE1_MOUSE Genetic suppressor element 1 OS=Mus musculus GN=Gse1 P	Q3U3C9-4	Genetic suppressor element 1	Gse1	S	969;1002;1005;1015	2.3511	1			2.3511	0							0.944054	12.2723	1	LRGAAPKDIPVPLSHSINGKSKPWEPFVAEE
>sp|Q3TRR0|MAP9_MOUSE Microtubule-associated protein 9 OS=Mus musculus GN=Map9 PE=2 SV=2	Q3TRR0	Microtubule-associated protein 9	Map9	S	450	0.703995	2	0.70526	0.70273		1.88894		14-3-3 domain binding motif;b-Adrenergic Receptor kinase substrate motif;Calmodulin-dependent protein kinase II substrate motif;Calmodulin-dependent protein kinase IV substrate motif;Chk1 kinase substrate motif;G protein-coupled receptor kinase 1 substrate motif;PKA kinase substrate motif;PKC kinase substrate motif	biological regulation;cell cycle process;cellular component assembly;cellular component assembly at cellular level;cellular component organization;cellular component organization at cellular level;cellular component organization or biogenesis;cellular component organization or biogenesis at cellular level;cellular process;cytokinesis;cytoskeleton organization;microtubule cytoskeleton organization…		aster;cell part;cytoplasmic part;cytoskeletal part;cytoskeleton;Golgi apparatus;intracellular membrane-bounded organelle;intracellular non-membrane-bounded organelle;intracellular organelle;intracellular organelle part;intracellular part;macromolecular complex;membrane-bounded organelle;microtubule;microtubule cytoskeleton;non-membrane-bounded organelle;nucleus;organelle;organelle part;protein co…		1	90.827	1	KNVYLHEMHRIKRIESENLRIQNEQKKAAKR
>sp|Q9D0F4|NKAP_MOUSE NF-kappa-B-activating protein OS=Mus musculus GN=Nkap PE=2 SV=1	Q9D0F4	NF-kappa-B-activating protein	Nkap	S	59	0.98105	2	0.9351	1.027		0.105841		Casein kinase II substrate motif;MAPKAPK2 kinase substrate motif	anatomical structure development;biological regulation;biosynthetic process;cell activation;cell differentiation;cell proliferation;cell surface receptor linked signaling pathway;cellular biosynthetic process;cellular developmental process;cellular macromolecule biosynthetic process;cellular macromolecule metabolic process;cellular metabolic process;cellular nitrogen compound metabolic process;ce…	binding;chromatin binding;chromatin DNA binding;DNA binding;nucleic acid binding;structure-specific DNA binding	cell part;cytoplasm;intracellular membrane-bounded organelle;intracellular organelle;intracellular part;membrane-bounded organelle;nucleus;organelle		0.555678	2.63037	1	SCSRFGDRNGLSHSLSGFSQSSRNQSYRSRS
>sp|O54839|EOMES_MOUSE Eomesodermin homolog OS=Mus musculus GN=Eomes PE=1 SV=3;>sp|O54839-2|EOMES_MOUSE Isoform 2 of Eomesodermin homolog OS=Mus musculus GN=Eomes	O54839	Eomesodermin homolog	Eomes	S	659;640	0.503945	2	0.46583		0.54206	1.1922			alpha-beta T cell activation;alpha-beta T cell activation involved in immune response;alpha-beta T cell differentiation;alpha-beta T cell differentiation involved in immune response;anatomical structure development;anatomical structure formation involved in morphogenesis;anatomical structure morphogenesis;biological regulation;blastocyst development;cardiac cell differentiation;cardioblast differ…	activating transcription factor binding;binding;chromatin binding;DNA binding;nucleic acid binding;nucleic acid binding transcription factor activity;protein binding;protein binding transcription factor activity;regulatory region DNA binding;regulatory region nucleic acid binding;RNA polymerase II activating transcription factor binding;RNA polymerase II regulatory region DNA binding;RNA polymera…	cell part;intracellular;intracellular membrane-bounded organelle;intracellular organelle;intracellular part;membrane-bounded organelle;nucleus;organelle		0.999989	50.3224	1	PSIKSLDSSDSGVYNSACKRKRLSPSTPSNG
>sp|Q8JZS6-2|N42L2_MOUSE Isoform 2 of NEDD4-binding protein 2-like 2 OS=Mus musculus GN=N4bp2l2;>sp|Q8JZS6|N42L2_MOUSE NEDD4-binding protein 2-like 2 OS=Mus musculus GN=N4bp2l2 PE=2 SV=2	Q8JZS6-2	NEDD4-binding protein 2-like 2	N4bp2l2	S	35;35	0.836997	3	0.8248	0.63889	1.0473	0.52428		Casein kinase I substrate motif;Cdc2 kinase substrate motif;CDK kinase substrate motif;CDK1,2,4,6 kinase substrate motif;ERK1,2 kinase substrate motif;GSK-3, ERK1, ERK2, CDK5 substrate motif;WW domain binding motif	anatomical structure development;biological regulation;blastocyst development;chordate embryonic development;developmental process;embryo development;embryo development ending in birth or egg hatching;in utero embryonic development;negative regulation of biological process;negative regulation of biosynthetic process;negative regulation of cellular biosynthetic process;negative regulation of cellu…	binding;protein binding;protein binding transcription factor activity;RNA polymerase II transcription cofactor activity;RNA polymerase II transcription corepressor activity;RNA polymerase II transcription factor binding transcription factor activity;RNA polymerase II transcription factor binding transcription factor activity involved in negative regulation of transcription;transcription cofactor …	cell part;intracellular membrane-bounded organelle;intracellular organelle;intracellular part;membrane-bounded organelle;nucleus;organelle		1	98.3082	1	EPCYKKLKSAADDGVSPLRGGPDIHRIQEKP
>sp|Q922M7|ASHWN_MOUSE Ashwin OS=Mus musculus PE=1 SV=1	Q922M7	Ashwin		S	189	1.07028	3	1.0968	1.3115	0.80254	0.111337		ERK1, ERK2, SAPK, CDK5 and GSK3 kinase substrate motif;ERK1,2 kinase substrate motif;G protein-coupled receptor kinase 1 substrate motif;Growth associated histone HI kinase substrate motif;GSK3 kinase substrate motif;GSK-3, ERK1, ERK2, CDK5 substrate motif;WW domain binding motif	anatomical structure morphogenesis;developmental process;embryonic morphogenesis		cell part;intracellular part;macromolecular complex;protein complex;tRNA-splicing ligase complex		1	78.5122	1;2	NHDLMNRKSPSGPVKSPPLSPVGTTPVKLKR
>sp|P42230|STA5A_MOUSE Signal transducer and activator of transcription 5A OS=Mus musculus GN=Stat5a PE=1 SV=1	P42230	Signal transducer and activator of transcription 5A	Stat5a	Y	694	1.36563	3	1.4208	1.3038	1.3723	2.16739	Btk;JAK2;JAK3;Lck;Lyn;Src;Syk;	Crk SH2 domain binding motif;RasGAP C-terminal SH2 domain binding motif;SHP1 phosphatase substrate motif	2-oxoglutarate metabolic process;allantoin metabolic process;amine metabolic process;anatomical structure development;anatomical structure morphogenesis;biological regulation;biosynthetic process;body fluid secretion;branched chain family amino acid metabolic process;carboxylic acid metabolic process;cell activation;cell differentiation;cell surface receptor linked signaling pathway;cellular amid…	binding;calcium ion binding;cation binding;core promoter binding;core promoter sequence-specific DNA binding;DNA binding;enzyme binding;ion binding;metal ion binding;molecular transducer activity;nucleic acid binding;nucleic acid binding transcription factor activity;phosphatase binding;protein binding;protein phosphatase binding;regulatory region DNA binding;regulatory region nucleic acid bindin…	cell part;cytoplasm;cytoplasmic part;cytosol;intracellular membrane-bounded organelle;intracellular organelle;intracellular organelle part;intracellular part;membrane-bounded organelle;nuclear part;nucleoplasm;nucleus;organelle;organelle part	Acute myeloid leukemia;Chronic myeloid leukemia;ErbB signaling pathway;Jak-STAT signaling pathway;ko05152;Measles;Pathways in cancer	1	80.0144	1	FAKYYTPVLAKAVDGYVKPQIKQVVPEFVNA
>sp|Q9D7B1|DUS2L_MOUSE tRNA-dihydrouridine(20) synthase [NAD(P)+]-like OS=Mus musculus GN=Dus2 PE=1 SV=1	Q9D7B1	tRNA-dihydrouridine(20) synthase [NAD(P)+]-like	Dus2l	T	338	0.866367	3	0.96143	0.78034	0.85733	0.871984		Growth associated histone HI kinase substrate motif;GSK-3, ERK1, ERK2, CDK5 substrate motif;WW domain binding motif	biological regulation;negative regulation of biological process;negative regulation of cell death;negative regulation of cellular process;regulation of biological process;regulation of cell death;regulation of cellular process	binding;catalytic activity;coenzyme binding;cofactor binding;double-stranded RNA binding;enzyme inhibitor activity;enzyme regulator activity;flavin adenine dinucleotide binding;kinase inhibitor activity;kinase regulator activity;nucleic acid binding;oxidoreductase activity;oxidoreductase activity, acting on the CH-CH group of donors;protein kinase inhibitor activity;protein kinase regulator activ…	cell part;cytoplasmic part;endoplasmic reticulum;intracellular membrane-bounded organelle;intracellular organelle;intracellular part;membrane-bounded organelle;mitochondrion;organelle		1	108.806	1	TIRELDARRADLLAKTPEAVEEPAEDTSGII
>sp|Q8BRH4|KMT2C_MOUSE Histone-lysine N-methyltransferase 2C OS=Mus musculus GN=Kmt2c PE=1 SV=2;>sp|Q8BRH4-2|KMT2C_MOUSE Isoform 2 of Histone-lysine N-methyltransferase 2C OS=Mus musculus GN=Kmt2c	Q8BRH4	Histone-lysine N-methyltransferase 2C	Kmt2c	S	4064;2628	1.1792	2	1.3103		1.0481	0.413188		ERK1,2 kinase substrate motif;G protein-coupled receptor kinase 1 substrate motif;GSK-3, ERK1, ERK2, CDK5 substrate motif;MDC1 BRCT domain binding motif;Plk1 PBD domain binding motif;WW domain binding motif	biological regulation;biosynthetic process;cellular biosynthetic process;cellular component organization;cellular component organization at cellular level;cellular component organization or biogenesis;cellular component organization or biogenesis at cellular level;cellular macromolecule biosynthetic process;cellular macromolecule metabolic process;cellular metabolic process;cellular nitrogen comp…	binding;catalytic activity;cation binding;DNA binding;histone methyltransferase activity;histone methyltransferase activity (H3-K4 specific);histone-lysine N-methyltransferase activity;ion binding;lysine N-methyltransferase activity;metal ion binding;methyltransferase activity;N-methyltransferase activity;nucleic acid binding;protein methyltransferase activity;protein-lysine N-methyltransferase a…	cell part;histone methyltransferase complex;intracellular membrane-bounded organelle;intracellular organelle;intracellular organelle part;intracellular part;macromolecular complex;membrane-bounded organelle;methyltransferase complex;nuclear part;nucleoplasm part;nucleus;organelle;organelle part;protein complex		0.994817	22.8322	1	KTEPGTLFFTSPFGSSPNGPRSGLISVAITL
>sp|Q9QY06|MYO9B_MOUSE Unconventional myosin-IXb OS=Mus musculus GN=Myo9b PE=1 SV=2;>sp|Q9QY06-2|MYO9B_MOUSE Isoform 2 of Unconventional myosin-IXb OS=Mus musculus GN=Myo9b;>sp|Q9QY06-3|MYO9B_MOUSE Isoform 3 of Unconventional myosin-IXb OS=Mus musculus GN=	Q9QY06	Unconventional myosin-IXb	Myo9b	S	1300;1329;1300	0.493903	3	0.47264	0.52401	0.48506	2.76576		ATM kinase substrate motif;Casein kinase II substrate motif;DNA dependent Protein kinase substrate motif;MAPKAPK2 kinase substrate motif	anatomical structure morphogenesis;biological regulation;cell chemotaxis;cell migration;cell motility;cell part morphogenesis;cell projection morphogenesis;cell projection organization;cellular component morphogenesis;cellular component movement;cellular component organization;cellular component organization at cellular level;cellular component organization or biogenesis;cellular component organi…	adenyl nucleotide binding;adenyl ribonucleotide binding;ATP binding;binding;catalytic activity;cation binding;enzyme activator activity;enzyme regulator activity;GTPase activator activity;GTPase regulator activity;hydrolase activity;hydrolase activity, acting on acid anhydrides;hydrolase activity, acting on acid anhydrides, in phosphorus-containing anhydrides;ion binding;metal ion binding;microfi…	cell cortex;cell part;cell projection;cell projection part;cytoplasmic part;cytoskeletal part;filopodium tip;intracellular organelle part;intracellular part;lamellipodium;macromolecular complex;myosin complex;organelle part;perinuclear region of cytoplasm;protein complex;ruffle		0.991235	20.5345	1	AVEIWRGKKLASAVLSQSLDLSEKHRATGAA
>sp|Q8BRH4|KMT2C_MOUSE Histone-lysine N-methyltransferase 2C OS=Mus musculus GN=Kmt2c PE=1 SV=2;>sp|Q8BRH4-2|KMT2C_MOUSE Isoform 2 of Histone-lysine N-methyltransferase 2C OS=Mus musculus GN=Kmt2c	Q8BRH4	Histone-lysine N-methyltransferase 2C	Kmt2c	S	4063;2627	1.20515	2	0.93111		1.4792	0.210049		MAPKAPK2 kinase substrate motif	biological regulation;biosynthetic process;cellular biosynthetic process;cellular component organization;cellular component organization at cellular level;cellular component organization or biogenesis;cellular component organization or biogenesis at cellular level;cellular macromolecule biosynthetic process;cellular macromolecule metabolic process;cellular metabolic process;cellular nitrogen comp…	binding;catalytic activity;cation binding;DNA binding;histone methyltransferase activity;histone methyltransferase activity (H3-K4 specific);histone-lysine N-methyltransferase activity;ion binding;lysine N-methyltransferase activity;metal ion binding;methyltransferase activity;N-methyltransferase activity;nucleic acid binding;protein methyltransferase activity;protein-lysine N-methyltransferase a…	cell part;histone methyltransferase complex;intracellular membrane-bounded organelle;intracellular organelle;intracellular organelle part;intracellular part;macromolecular complex;membrane-bounded organelle;methyltransferase complex;nuclear part;nucleoplasm part;nucleus;organelle;organelle part;protein complex		0.882201	9.83206	1	IKTEPGTLFFTSPFGSSPNGPRSGLISVAIT
>sp|P42232|STA5B_MOUSE Signal transducer and activator of transcription 5B OS=Mus musculus GN=Stat5b PE=1 SV=1	P42232	Signal transducer and activator of transcription 5B	Stat5b	Y	699	1.2978	3	1.3887	1.186	1.3187	1.53108	InsR;JAK2	Crk SH2 domain binding motif;RasGAP C-terminal SH2 domain binding motif;SHP1 phosphatase substrate motif	2-oxoglutarate metabolic process;acute inflammatory response;acute-phase response;allantoin metabolic process;amine metabolic process;anatomical structure development;biological regulation;biosynthetic process;body fluid secretion;branched chain family amino acid metabolic process;C21-steroid hormone metabolic process;carboxylic acid metabolic process;cell activation;cell differentiation;cell sur…	binding;calcium ion binding;cation binding;chromatin binding;core promoter binding;core promoter sequence-specific DNA binding;DNA binding;double-stranded DNA binding;enzyme binding;ion binding;metal ion binding;molecular transducer activity;nucleic acid binding;nucleic acid binding transcription factor activity;phosphatase binding;protein binding;protein dimerization activity;protein phosphatase…	cell part;cytoplasm;cytoplasmic part;cytosol;intracellular membrane-bounded organelle;intracellular organelle;intracellular organelle part;intracellular part;membrane-bounded organelle;nuclear part;nucleoplasm;nucleus;organelle;organelle part	Acute myeloid leukemia;Chemokine signaling pathway;Chronic myeloid leukemia;ErbB signaling pathway;Jak-STAT signaling pathway;ko05152;Measles;Pathways in cancer	1	115.004	1	TPVPCEPATAKAADGYVKPQIKQVVPEFANA
>sp|Q8CJF7|ELYS_MOUSE Protein ELYS OS=Mus musculus GN=Ahctf1 PE=1 SV=1	Q8CJF7	Protein ELYS	Ahctf1	S	1931	1.13566	3	1.3553	0.83938	1.2123	0.271999		Casein kinase II substrate motif;MDC1 BRCT domain binding motif;Plk1 PBD domain binding motif	anatomical structure development;biological regulation;biosynthetic process;cell cycle phase;cell cycle process;cellular biosynthetic process;cellular component assembly;cellular component assembly at cellular level;cellular component organization;cellular component organization at cellular level;cellular component organization or biogenesis;cellular component organization or biogenesis at cellul…	binding;DNA binding;nucleic acid binding;nucleic acid binding transcription factor activity;sequence-specific DNA binding transcription factor activity	cell part;chromatin;chromosomal part;condensed chromosome kinetochore;cytoplasm;intracellular membrane-bounded organelle;intracellular non-membrane-bounded organelle;intracellular organelle;intracellular organelle part;intracellular part;kinetochore;macromolecular complex;membrane;membrane part;membrane-bounded organelle;non-membrane-bounded organelle;nuclear matrix;nuclear membrane;nuclear part;…		0.903986	9.77645	1;2	PLKRKRVREREVSVSSVTEEPKLDSSQLPLQ
>sp|Q69ZJ7|RIC1_MOUSE Protein RIC1 homolog OS=Mus musculus GN=Kiaa1432 PE=2 SV=2	Q69ZJ7	Protein RIC1 homolog	Kiaa1432	T	997	1.09278	2	1.2142	0.97135		0.221218		Casein kinase II substrate motif;DNA dependent Protein kinase substrate motif;G protein-coupled receptor kinase 1 substrate motif			cell part;integral to membrane;intrinsic to membrane;membrane part		0.887585	11.614	2	KAIGSGESETPPSTPTSQEPSSSGGFEFFRN
>sp|Q9WUF3|C8AP2_MOUSE CASP8-associated protein 2 OS=Mus musculus GN=Casp8ap2 PE=1 SV=2	Q9WUF3	CASP8-associated protein 2	Casp8ap2	S	1360	0.099508	1	0.099508			0		Casein kinase I substrate motif;Casein kinase II substrate motif;G protein-coupled receptor kinase 1 substrate motif;GSK3 kinase substrate motif	activation of caspase activity;biological regulation;biosynthetic process;cell cycle;cellular biosynthetic process;cellular macromolecule biosynthetic process;cellular macromolecule metabolic process;cellular metabolic process;cellular nitrogen compound metabolic process;cellular process;induction of apoptosis;induction of apoptosis by extracellular signals;induction of apoptosis via death domain…	apoptotic protease activator activity;binding;caspase activator activity;caspase regulator activity;DNA binding;enzyme activator activity;enzyme binding;enzyme regulator activity;identical protein binding;nucleic acid binding;peptidase activator activity;peptidase regulator activity;protease binding;protein binding;protein binding transcription factor activity;small conjugating protein binding;SU…	cell part;cytoplasm;cytoplasmic part;intracellular membrane-bounded organelle;intracellular organelle;intracellular organelle part;intracellular part;membrane-bounded organelle;mitochondrion;nuclear body;nuclear part;nucleoplasm part;nucleus;organelle;organelle part;PML body		0.998485	29.0053	1	EGASLCPKVISDDNWSLLSSEKGPSLSSGLS
>sp|A6H6A9|RBG1L_MOUSE Rab GTPase-activating protein 1-like OS=Mus musculus GN=Rabgap1l PE=1 SV=1;>sp|A6H6A9-2|RBG1L_MOUSE Isoform 2 of Rab GTPase-activating protein 1-like OS=Mus musculus GN=Rabgap1l	A6H6A9	Rab GTPase-activating protein 1-like	Rabgap1l	S	448;420	0.53014	2	0.53995		0.52033	1.72328		PKA kinase substrate motif;PKC kinase substrate motif	anatomical structure development;biological regulation;cell development;cellular developmental process;cellular process;developmental process;megakaryocyte development;regulation of biological process;regulation of localization;regulation of protein localization	enzyme activator activity;enzyme regulator activity;GTPase activator activity;GTPase regulator activity;nucleoside-triphosphatase regulator activity;Rab GTPase activator activity;Ras GTPase activator activity;small GTPase regulator activity	cell part;cytoplasmic part;early endosome;endosome;Golgi apparatus;intracellular membrane-bounded organelle;intracellular organelle;intracellular part;membrane-bounded organelle;nucleus;organelle		0.767404	5.18422	1	ETFFMRLKQSEGKGHSSAGDAIYEVVSLQRE
>sp|Q3TCJ1|F175B_MOUSE BRISC complex subunit Abro1 OS=Mus musculus GN=Fam175b PE=2 SV=1	Q3TCJ1	BRISC complex subunit Abro1	Fam175b	S	346	2.0511	1			2.0511	0			cellular process;cellular response to cold;cellular response to freezing;cellular response to stimulus;cellular response to stress;response to abiotic stimulus;response to cold;response to freezing;response to stimulus;response to stress;response to temperature stimulus	binding;polyubiquitin binding;protein binding;small conjugating protein binding;ubiquitin binding	BRISC complex;cell part;cytoplasm;intracellular membrane-bounded organelle;intracellular organelle;intracellular organelle part;intracellular part;macromolecular complex;membrane-bounded organelle;nuclear part;nucleus;organelle;organelle part;protein complex		0.677509	5.08805	1	MPRPQAVGSSSYASTSGGLKFTGSGADLLPS
>sp|A2AN08-5|UBR4_MOUSE Isoform 5 of E3 ubiquitin-protein ligase UBR4 OS=Mus musculus GN=Ubr4;>sp|A2AN08-3|UBR4_MOUSE Isoform 3 of E3 ubiquitin-protein ligase UBR4 OS=Mus musculus GN=Ubr4;>sp|A2AN08|UBR4_MOUSE E3 ubiquitin-protein ligase UBR4 OS=Mus muscul	A2AN08-5	E3 ubiquitin-protein ligase UBR4	Ubr4	S	2768;2751;2740	1.52909	2		0.58499	2.4732	0.0730521		G protein-coupled receptor kinase 1 substrate motif;PKA kinase substrate motif;PKC kinase substrate motif	cellular macromolecule metabolic process;cellular metabolic process;cellular process;cellular protein metabolic process;macromolecule metabolic process;macromolecule modification;metabolic process;primary metabolic process;protein metabolic process;protein modification by small protein conjugation;protein modification by small protein conjugation or removal;protein modification process;protein ub…	acid-amino acid ligase activity;binding;catalytic activity;cation binding;ion binding;ligase activity;ligase activity, forming carbon-nitrogen bonds;metal ion binding;protein binding;small conjugating protein ligase activity;transition metal ion binding;ubiquitin-protein ligase activity;zinc ion binding	cell part;cytoplasm;cytoskeleton;integral to membrane;intracellular membrane-bounded organelle;intracellular non-membrane-bounded organelle;intracellular organelle;intracellular part;intrinsic to membrane;membrane part;membrane-bounded organelle;non-membrane-bounded organelle;nucleus;organelle		0.999701	35.2418	1	DKDDDDDDDADEKMQSSGIPDGGHIRQESQE
>sp|P42228|STAT4_MOUSE Signal transducer and activator of transcription 4 OS=Mus musculus GN=Stat4 PE=1 SV=1	P42228	Signal transducer and activator of transcription 4	Stat4	Y	694	1.38853	3	1.2721	1.4931	1.4004	1.70151	JAK_group;	ALK kinase substrate motif	biological regulation;biosynthetic process;cell proliferation;cell surface receptor linked signaling pathway;cellular biosynthetic process;cellular macromolecule biosynthetic process;cellular macromolecule metabolic process;cellular metabolic process;cellular nitrogen compound metabolic process;cellular process;cellular protein metabolic process;cellular response to chemical stimulus;cellular res…	binding;calcium ion binding;cation binding;DNA binding;ion binding;metal ion binding;molecular transducer activity;nucleic acid binding;nucleic acid binding transcription factor activity;protein binding;sequence-specific DNA binding;sequence-specific DNA binding transcription factor activity;signal transducer activity	cell part;cytoplasm;intracellular membrane-bounded organelle;intracellular organelle;intracellular part;membrane-bounded organelle;nucleus;organelle	Jak-STAT signaling pathway	0.999891	39.6172	1	QPCEVSRPTERGDKGYVPSVFIPISTIRSDS
>sp|Q571G4|LIN54_MOUSE Protein lin-54 homolog OS=Mus musculus GN=Lin54 PE=2 SV=2	Q571G4	Protein lin-54 homolog	Lin54	T	280	0.828365	2	0.86691	0.78982		0.7951		Cdc2 kinase substrate motif;CDK1,2,4,6 kinase substrate motif;CDK5 kinase substrate motif;ERK1,2 kinase substrate motif;G protein-coupled receptor kinase 1 substrate motif;GSK3, Erk1, Erk2 and CDK5 kinase motif;GSK-3, ERK1, ERK2, CDK5 substrate motif;MAPKAPK2 kinase substrate motif;WW domain binding motif	biological regulation;biosynthetic process;cell cycle;cellular biosynthetic process;cellular macromolecule biosynthetic process;cellular macromolecule metabolic process;cellular metabolic process;cellular nitrogen compound metabolic process;cellular process;macromolecule biosynthetic process;macromolecule metabolic process;metabolic process;nitrogen compound metabolic process;nucleic acid metabol…	binding;DNA binding;nucleic acid binding	cell part;intracellular membrane-bounded organelle;intracellular organelle;intracellular part;membrane-bounded organelle;nucleus;organelle		0.986145	19.3587	1	PPVVTGRVLSQSTPGTPSKTITISESGVIGS
>sp|Q6Y7W8|PERQ2_MOUSE PERQ amino acid-rich with GYF domain-containing protein 2 OS=Mus musculus GN=Gigyf2 PE=1 SV=2;>sp|Q6Y7W8-2|PERQ2_MOUSE Isoform 2 of PERQ amino acid-rich with GYF domain-containing protein 2 OS=Mus musculus GN=Gigyf2	Q6Y7W8	PERQ amino acid-rich with GYF domain-containing protein 2	Gigyf2	S	1276;409	0.997935	2	0.94937	1.0465		0.00696923		Casein kinase II substrate motif;MAPKAPK2 kinase substrate motif	adult behavior;adult locomotory behavior;anatomical structure homeostasis;behavior;biological regulation;cell cycle checkpoint;cell differentiation;cell differentiation in spinal cord;cell surface receptor linked signaling pathway;cellular developmental process;cellular macromolecule metabolic process;cellular metabolic process;cellular process;cellular protein metabolic process;cellular response…	binding;protein binding			0.841824	7.27047	1	MVRADPSLLGFSVNASSERLNMGEIETLDDY
>sp|Q8C2Q3|RBM14_MOUSE RNA-binding protein 14 OS=Mus musculus GN=Rbm14 PE=1 SV=1	Q8C2Q3	RNA-binding protein 14	Rbm14	S	620	1.21623	3	0.77513	0.69057	2.183	0.0470704		ATM kinase substrate motif;b-Adrenergic Receptor kinase substrate motif;Casein kinase II substrate motif;DNA dependent Protein kinase substrate motif	biological regulation;biosynthetic process;cellular biosynthetic process;cellular component organization;cellular component organization at cellular level;cellular component organization or biogenesis;cellular component organization or biogenesis at cellular level;cellular macromolecule biosynthetic process;cellular macromolecule metabolic process;cellular metabolic process;cellular nitrogen comp…	binding;ligand-dependent nuclear receptor transcription coactivator activity;nucleic acid binding;nucleotide binding;protein binding transcription factor activity;RNA binding;transcription coactivator activity;transcription cofactor activity;transcription factor binding transcription factor activity	cell part;intracellular non-membrane-bounded organelle;intracellular organelle;intracellular organelle part;intracellular part;macromolecular complex;non-membrane-bounded organelle;nuclear part;nucleolus;nucleoplasm part;organelle;organelle part;protein complex;transcription factor complex		0.999999	59.6444	1	DRRLAELSDYRRLSESQLSFRRSPTKSSLDY
>sp|Q8BMK0|CEP85_MOUSE Centrosomal protein of 85 kDa OS=Mus musculus GN=Cep85 PE=2 SV=2	Q8BMK0	Centrosomal protein of 85 kDa	Cep85	T	15	0.845897	3	0.97089	0.57331	0.99349	0.417882		G protein-coupled receptor kinase 1 substrate motif			cell part;centrosome;cytoplasm;cytoplasmic part;cytoskeletal part;intracellular non-membrane-bounded organelle;intracellular organelle;intracellular organelle part;intracellular part;microtubule organizing center;non-membrane-bounded organelle;nuclear part;nucleolus;organelle;organelle part;spindle pole		0.757242	4.95575	1	_MAMQEKYPNDRSHATSPGSNVIQKGSSLGT
>sp|O09126|SEM4D_MOUSE Semaphorin-4D OS=Mus musculus GN=Sema4d PE=1 SV=2	O09126	Semaphorin-4D	Sema4d	S	779	0.78091	1	0.78091			0		Casein kinase II substrate motif;PKA kinase substrate motif	biological adhesion;biological regulation;cell adhesion;cell surface receptor linked signaling pathway;cell-cell adhesion;cellular process;cellular response to stimulus;homotypic cell-cell adhesion;leukocyte aggregation;leukocyte cell-cell adhesion;multicellular organismal process;negative regulation of alkaline phosphatase activity;negative regulation of biological process;negative regulation of…	binding;molecular transducer activity;protein binding;receptor activity;receptor binding;semaphorin receptor binding;signal transducer activity;signaling receptor activity;transmembrane signaling receptor activity	cell part;extracellular region part;extracellular space;integral to membrane;integral to plasma membrane;intrinsic to membrane;intrinsic to plasma membrane;membrane;membrane part;plasma membrane part	Axon guidance	0.98709	18.8342	1	LKFRSALLLGKKTPKSDFSDLEQSVKETLVE
>sp|Q5BLK4|TUT7_MOUSE Terminal uridylyltransferase 7 OS=Mus musculus GN=Zcchc6 PE=2 SV=3	Q5BLK4	Terminal uridylyltransferase 7	Zcchc6	T	190	0.5003	2		0.51914	0.48146	1.43564		Calmodulin-dependent protein kinase II substrate motif;Casein kinase II substrate motif;G protein-coupled receptor kinase 1 substrate motif;PKC kinase substrate motif	cellular macromolecule metabolic process;cellular metabolic process;cellular nitrogen compound metabolic process;cellular process;macromolecule metabolic process;metabolic process;nitrogen compound metabolic process;nucleic acid metabolic process;nucleobase-containing compound metabolic process;primary metabolic process;RNA 3'-end processing;RNA metabolic process;RNA processing	binding;catalytic activity;cation binding;ion binding;metal ion binding;nucleic acid binding;nucleotidyltransferase activity;RNA uridylyltransferase activity;transferase activity;transferase activity, transferring phosphorus-containing groups;transition metal ion binding;uridylyltransferase activity;zinc ion binding			0.855174	7.71207	1	NKKQRSRPRKPRRTRTEDSEQDGDLDGPVID
>sp|A2AKX3|SETX_MOUSE Probable helicase senataxin OS=Mus musculus GN=Setx PE=2 SV=1;>sp|A2AKX3-2|SETX_MOUSE Isoform 2 of Probable helicase senataxin OS=Mus musculus GN=Setx	A2AKX3	Probable helicase senataxin	Setx	S	2595;2214	0.646747	3	0.62706	0.94049	0.37269	0.695082		14-3-3 domain binding motif;Calmodulin-dependent protein kinase II substrate motif;Casein kinase II substrate motif;G protein-coupled receptor kinase 1 substrate motif;Pim1 kinase substrate sequence;PKA kinase substrate motif;PKA, PKG kinase substrate motif;PKC epsilon kinase substrate motif;PKC kinase substrate motif;PKG kinase substrate motif;Pyruvate dehydrogenase kinase substrate motif	biosynthetic process;cellular biosynthetic process;cellular macromolecule metabolic process;cellular metabolic process;cellular nitrogen compound metabolic process;cellular process;cellular response to stimulus;cellular response to stress;circadian rhythm;DNA metabolic process;DNA repair;double-strand break repair;macromolecule metabolic process;metabolic process;nitrogen compound metabolic proce…	adenyl nucleotide binding;adenyl ribonucleotide binding;ATP binding;binding;catalytic activity;helicase activity;hydrolase activity;hydrolase activity, acting on acid anhydrides;hydrolase activity, acting on acid anhydrides, in phosphorus-containing anhydrides;nucleoside-triphosphatase activity;nucleotide binding;protein binding;purine nucleotide binding;purine ribonucleoside triphosphate binding…	cell part;cytoplasm;intracellular membrane-bounded organelle;intracellular non-membrane-bounded organelle;intracellular organelle;intracellular organelle part;intracellular part;membrane-bounded organelle;non-membrane-bounded organelle;nuclear part;nucleolus;nucleoplasm;nucleus;organelle;organelle part		0.999994	52.4147	1	PAHPAAAASTSKRKYSDPDAGLSHKREPRAF
>sp|A2AB59|RHG27_MOUSE Rho GTPase-activating protein 27 OS=Mus musculus GN=Arhgap27 PE=1 SV=1;>sp|A2AB59-2|RHG27_MOUSE Isoform 2 of Rho GTPase-activating protein 27 OS=Mus musculus GN=Arhgap27	A2AB59	Rho GTPase-activating protein 27	Arhgap27	S	614;415	0.785855	2	0.85239	0.71932		0.682929		Casein kinase I substrate motif;Casein kinase II substrate motif	biological regulation;cellular component organization;cellular component organization or biogenesis;cellular membrane organization;cellular process;cellular response to stimulus;endocytosis;establishment of localization;membrane invagination;membrane organization;positive regulation of catalytic activity;positive regulation of Cdc42 GTPase activity;positive regulation of GTPase activity;positive …	binding;enzyme activator activity;enzyme regulator activity;GTPase activator activity;GTPase regulator activity;nucleoside-triphosphatase regulator activity;protein binding;protein domain specific binding;Rac GTPase activator activity;Ras GTPase activator activity;Rho GTPase activator activity;SH3 domain binding;small GTPase regulator activity	cell part;cytoplasm;intracellular;intracellular part;membrane		0.742005	4.93761	1	LLQGEEGEPSSADFGSSERLGSWREEDVRQN
>sp|P26041|MOES_MOUSE Moesin OS=Mus musculus GN=Msn PE=1 SV=3	P26041	Moesin	Msn	S	407	1.00801	3	0.6879	0.87532	1.4608	0.0592664			biological adhesion;biological regulation;cell adhesion;cell migration;cell motility;cell-cell adhesion;cellular component movement;cellular process;immune system process;leukocyte cell-cell adhesion;leukocyte migration;locomotion;membrane docking;membrane to membrane docking;regulation of biological process;regulation of cell migration;regulation of cell motility;regulation of cellular component…	binding;double-stranded RNA binding;nucleic acid binding;RNA binding	adherens junction;anchoring junction;apical part of cell;apical plasma membrane;basolateral plasma membrane;cell junction;cell part;cell projection;cell projection membrane;cell projection part;cell-substrate adherens junction;cell-substrate junction;cytoplasm;cytoskeleton;extracellular membrane-bounded organelle;extracellular organelle;extracellular region part;extracellular vesicular exosome;ex…	Leukocyte transendothelial migration;Measles;Regulation of actin cytoskeleton	1	81.6388	1	ERQEAEEAKEALLQASRDQKKTQEQLASEMA
>sp|Q8BZ03|KPCD2_MOUSE Serine/threonine-protein kinase D2 OS=Mus musculus GN=Prkd2 PE=1 SV=1	Q8BZ03	Serine/threonine-protein kinase D2	Prkd2	S	206	0.910427	3	0.85405	1.0843	0.79293	0.426716		PKA kinase substrate motif;PKC kinase substrate motif	activation of immune response;anatomical structure formation involved in morphogenesis;angiogenesis;antigen receptor-mediated signaling pathway;biological adhesion;biological regulation;cell adhesion;cell death;cell surface receptor linked signaling pathway;cellular macromolecule metabolic process;cellular metabolic process;cellular process;cellular protein metabolic process;cellular response to …	adenyl nucleotide binding;adenyl ribonucleotide binding;ATP binding;binding;catalytic activity;cation binding;ion binding;kinase activity;metal ion binding;nucleotide binding;phosphotransferase activity, alcohol group as acceptor;protein kinase activity;protein kinase C activity;protein serine/threonine kinase activity;purine nucleotide binding;purine ribonucleoside triphosphate binding;purine ri…	cell part;cytoplasmic part;Golgi apparatus;intracellular membrane-bounded organelle;intracellular organelle;intracellular part;membrane;membrane-bounded organelle;nucleus;organelle;plasma membrane		0.979378	17.0512	2	ARKRRLSSTSLASGHSVRLGSSESLPCTAEE
>sp|Q7TPH6-2|MYCB2_MOUSE Isoform 2 of E3 ubiquitin-protein ligase MYCBP2 OS=Mus musculus GN=Mycbp2;>sp|Q7TPH6|MYCB2_MOUSE E3 ubiquitin-protein ligase MYCBP2 OS=Mus musculus GN=Mycbp2 PE=1 SV=2	Q7TPH6-2	Probable E3 ubiquitin-protein ligase MYCBP2	Mycbp2	S	3965;3965	1.03267	3	1.0468	0.855	1.1962	0.0925178		Casein kinase II substrate motif;ERK1,2 kinase substrate motif;GSK-3, ERK1, ERK2, CDK5 substrate motif;MDC1 BRCT domain binding motif;Plk1 PBD domain binding motif;WW domain binding motif	anatomical structure morphogenesis;axon guidance;axonogenesis;biological regulation;biosynthetic process;branchiomotor neuron axon guidance;cell morphogenesis;cell morphogenesis involved in differentiation;cell morphogenesis involved in neuron differentiation;cell part morphogenesis;cell projection morphogenesis;cell projection organization;cellular biosynthetic process;cellular component morphog…	acid-amino acid ligase activity;binding;catalytic activity;cation binding;identical protein binding;ion binding;ligase activity;ligase activity, forming carbon-nitrogen bonds;metal ion binding;protein binding;protein dimerization activity;protein homodimerization activity;small conjugating protein ligase activity;transition metal ion binding;ubiquitin-protein ligase activity;zinc ion binding	axon;cell part;cell projection;cytoskeleton;intracellular membrane-bounded organelle;intracellular non-membrane-bounded organelle;intracellular organelle;intracellular part;membrane-bounded organelle;microtubule cytoskeleton;neuron projection;non-membrane-bounded organelle;nucleus;organelle		0.989456	19.7237	1	DAEPTPEQEEKALLSSPEGEEKATSDADLKE
>sp|Q8BKX1-3|BAIP2_MOUSE Isoform 3 of Brain-specific angiogenesis inhibitor 1-associated protein 2 OS=Mus musculus GN=Baiap2;>sp|Q8BKX1-2|BAIP2_MOUSE Isoform 2 of Brain-specific angiogenesis inhibitor 1-associated protein 2 OS=Mus musculus GN=Baiap2;>sp|Q8	Q8BKX1-3	Brain-specific angiogenesis inhibitor 1-associated protein 2	Baiap2	S	337;337;337;297	1.3281	3	1.1318	0.76419	2.0883	0.239768		b-Adrenergic Receptor kinase substrate motif;Casein kinase II substrate motif;G protein-coupled receptor kinase 1 substrate motif;PKA kinase substrate motif	actin crosslink formation;actin cytoskeleton organization;actin filament bundle assembly;actin filament organization;actin filament-based process;anatomical structure development;biological regulation;cell projection assembly;cell projection organization;cellular component assembly;cellular component assembly at cellular level;cellular component organization;cellular component organization at cel…	binding;proline-rich region binding;protein binding	actin cytoskeleton;cell junction;cell part;cell projection;cytoplasmic part;cytoskeleton;cytosol;filopodium;intracellular membrane-bounded organelle;intracellular non-membrane-bounded organelle;intracellular organelle;intracellular part;membrane;membrane-bounded organelle;neuron projection;non-membrane-bounded organelle;nucleus;organelle;plasma membrane;ruffle	Adherens junction;Regulation of actin cytoskeleton	0.999834	40.1405	1	PKSLSPPQSQSKLSDSYSNTLPVRKSVTPKN
>sp|Q69ZR9-2|F208A_MOUSE Isoform 2 of Protein FAM208A OS=Mus musculus GN=Fam208a;>sp|Q69ZR9|F208A_MOUSE Protein FAM208A OS=Mus musculus GN=Fam208a PE=2 SV=2	Q69ZR9-2	Protein FAM208A	Fam208a	S	795;795	1.8127	1			1.8127	0		Casein kinase II substrate motif;MDC1 BRCT domain binding motif;Plk1 PBD domain binding motif					0.982908	17.6007	1	GFLTETVNKALGLSSSGAYEELKQKCDYELN
>sp|P03966|MYCN_MOUSE N-myc proto-oncogene protein OS=Mus musculus GN=Mycn PE=2 SV=2	P03966	N-myc proto-oncogene protein	Mycn	S	157	0.30658	1		0.30658		0		ERK1,2 kinase substrate motif;GSK-3, ERK1, ERK2, CDK5 substrate motif;MDC1 BRCT domain binding motif;Plk1 PBD domain binding motif;WW domain binding motif	anatomical structure development;anatomical structure morphogenesis;biological adhesion;biological regulation;branching morphogenesis of a tube;cartilage condensation;cell adhesion;cell-cell adhesion;cellular process;developmental process;embryonic digit morphogenesis;embryonic morphogenesis;embryonic organ morphogenesis;embryonic skeletal system morphogenesis;lung development;morphogenesis of a …	binding;DNA binding;nucleic acid binding;nucleic acid binding transcription factor activity;protein binding;sequence-specific DNA binding transcription factor activity	cell part;intracellular membrane-bounded organelle;intracellular organelle;intracellular part;membrane-bounded organelle;nucleus;organelle		0.778051	5.44754	1	PGVSSACSAPGVGASSPGGRALGGSSSASHT
>sp|P46694|IEX1_MOUSE Radiation-inducible immediate-early gene IEX-1 OS=Mus musculus GN=Ier3 PE=2 SV=1	P46694	Radiation-inducible immediate-early gene IEX-1	Ier3	S	18	0.33707	1		0.33707		0		14-3-3 domain binding motif;Calmodulin-dependent protein kinase II substrate motif;DNA dependent Protein kinase substrate motif;ERK1,2 kinase substrate motif;G protein-coupled receptor kinase 1 substrate motif;GSK3 kinase substrate motif;GSK-3, ERK1, ERK2, CDK5 substrate motif;PKA kinase substrate motif;PKC kinase substrate motif;WW domain binding motif	biological regulation;cell cycle checkpoint;cell cycle process;cellular process;cellular response to stimulus;cellular response to stress;DNA damage checkpoint;DNA damage response, signal transduction resulting in induction of apoptosis;DNA integrity checkpoint;G2/M transition checkpoint;G2/M transition DNA damage checkpoint;G2/M transition of mitotic cell cycle;induction of apoptosis;induction o…		cell part;integral to membrane;intracellular membrane-bounded organelle;intracellular organelle;intracellular part;intrinsic to membrane;membrane part;membrane-bounded organelle;nucleus;organelle		0.999998	59.4618	1	HSRNHLHTMTGLRAPSPAPSTGPELRRGSGP
>sp|Q3U3C9-4|GSE1_MOUSE Isoform 4 of Genetic suppressor element 1 OS=Mus musculus GN=Gse1;>sp|Q3U3C9-3|GSE1_MOUSE Isoform 3 of Genetic suppressor element 1 OS=Mus musculus GN=Gse1;>sp|Q3U3C9|GSE1_MOUSE Genetic suppressor element 1 OS=Mus musculus GN=Gse1 P	Q3U3C9-4	Genetic suppressor element 1	Gse1	S	967;1000;1003;1013	1.83658	2		0.96705	2.7061	0.284461		Casein kinase II substrate motif					0.930733	11.283	1	HYLRGAAPKDIPVPLSHSINGKSKPWEPFVA
>sp|O54988-2|SLK_MOUSE Isoform 2 of STE20-like serine/threonine-protein kinase OS=Mus musculus GN=Slk;>sp|O54988|SLK_MOUSE STE20-like serine/threonine-protein kinase OS=Mus musculus GN=Slk PE=1 SV=2	O54988-2	STE20-like serine/threonine-protein kinase	Slk	S	666;666	1.01685	3	0.88384	1.1624	1.0043	0.0271854		Casein kinase II substrate motif;G protein-coupled receptor kinase 1 substrate motif	apoptosis;cell death;cellular macromolecule metabolic process;cellular metabolic process;cellular process;cellular protein metabolic process;death;macromolecule metabolic process;macromolecule modification;metabolic process;phosphate-containing compound metabolic process;phosphorus metabolic process;phosphorylation;primary metabolic process;programmed cell death;protein autophosphorylation;protei…	adenyl nucleotide binding;adenyl ribonucleotide binding;ATP binding;binding;catalytic activity;identical protein binding;kinase activity;nucleotide binding;phosphotransferase activity, alcohol group as acceptor;protein binding;protein dimerization activity;protein homodimerization activity;protein kinase activity;protein serine/threonine kinase activity;purine nucleotide binding;purine ribonucleo…	cell part;cytoplasm;intracellular part;membrane;plasma membrane	Oocyte meiosis	1	112.873	1	LERLVVTGAEARALGSEGEAAATEVDLERKE
>sp|Q9ERU9|RBP2_MOUSE E3 SUMO-protein ligase RanBP2 OS=Mus musculus GN=Ranbp2 PE=1 SV=2	Q9ERU9	E3 SUMO-protein ligase RanBP2;Putative peptidyl-prolyl cis-trans isomerase	Ranbp2	S	1440	0.79856	2		0.77615	0.82097	1.14908		PKA kinase substrate motif;PKC kinase substrate motif	biological regulation;cellular macromolecule metabolic process;cellular metabolic process;cellular process;cellular protein metabolic process;establishment of localization;establishment of localization in cell;establishment of protein localization;establishment of RNA localization;intracellular transport;macromolecule metabolic process;macromolecule modification;metabolic process;mRNA transport;n…	binding;catalytic activity;cation binding;cis-trans isomerase activity;ion binding;isomerase activity;ligase activity;metal ion binding;nucleic acid binding;peptidyl-prolyl cis-trans isomerase activity;protein binding;RNA binding;transition metal ion binding;zinc ion binding	cell part;cytoplasmic part;inclusion body;intracellular membrane-bounded organelle;intracellular organelle;intracellular organelle part;intracellular part;membrane;membrane-bounded organelle;mitochondrion;nuclear inclusion body;nuclear membrane;nuclear part;organelle;organelle membrane;organelle part	RNA transport	0.825559	6.77927	1	PTVSRCIACQNTKSASSFVQTSFKFGQGDLP
>sp|Q62070-2|PIM2_MOUSE Isoform 2 of Serine/threonine-protein kinase pim-2 OS=Mus musculus GN=Pim2;>sp|Q62070|PIM2_MOUSE Serine/threonine-protein kinase pim-2 OS=Mus musculus GN=Pim2 PE=1 SV=1	Q62070-2	Serine/threonine-protein kinase pim-2	Pim2	S	5;30	0.71803	1	0.71803			0		Casein kinase II substrate motif;DNA dependent Protein kinase substrate motif;ERK1,2 kinase substrate motif;G protein-coupled receptor kinase 1 substrate motif;GSK-3, ERK1, ERK2, CDK5 substrate motif;WW domain binding motif	apoptotic mitochondrial changes;biological regulation;cell cycle process;cellular component organization;cellular component organization at cellular level;cellular component organization or biogenesis;cellular component organization or biogenesis at cellular level;cellular macromolecule metabolic process;cellular metabolic process;cellular process;cellular protein metabolic process;G1/S transitio…	adenyl nucleotide binding;adenyl ribonucleotide binding;ATP binding;binding;catalytic activity;kinase activity;nucleotide binding;phosphotransferase activity, alcohol group as acceptor;protein binding;protein kinase activity;protein serine/threonine kinase activity;purine nucleotide binding;purine ribonucleoside triphosphate binding;purine ribonucleotide binding;ribonucleotide binding;transferase…		Acute myeloid leukemia	0.999802	37.0429	1	___________MAPPSPGSPAALPRASTPCG
>sp|Q9DBT5|AMPD2_MOUSE AMP deaminase 2 OS=Mus musculus GN=Ampd2 PE=1 SV=1	Q9DBT5	AMP deaminase 2	Ampd2	S	53	1.05945	2		0.6369	1.482	0.0182429		Casein kinase II substrate motif;G protein-coupled receptor kinase 1 substrate motif;GSK3 kinase substrate motif	biological regulation;biosynthetic process;cellular biosynthetic process;cellular metabolic compound salvage;cellular metabolic process;cellular nitrogen compound biosynthetic process;cellular nitrogen compound metabolic process;cellular process;cyclic nucleotide metabolic process;cyclic purine nucleotide metabolic process;energy homeostasis;heterocycle biosynthetic process;heterocycle metabolic …	AMP deaminase activity;binding;catalytic activity;cation binding;deaminase activity;hydrolase activity;hydrolase activity, acting on carbon-nitrogen (but not peptide) bonds;hydrolase activity, acting on carbon-nitrogen (but not peptide) bonds, in cyclic amidines;ion binding;metal ion binding		Purine metabolism	1	63.7397	1	MDGKCKEIAEELFSRSLAESELRSAPYEFPE
>sp|Q9D1M4|MCA3_MOUSE Eukaryotic translation elongation factor 1 epsilon-1 OS=Mus musculus GN=Eef1e1 PE=2 SV=1	Q9D1M4	Eukaryotic translation elongation factor 1 epsilon-1	Eef1e1	S	56	0.5647	1	0.5647			0		AMP-activated protein kinase substrate motif;Calmodulin-dependent protein kinase II substrate motif;Casein kinase II substrate motif;Chk1 kinase substrate motif;HMGCoA Reductase kinase substrate motif;PKA kinase substrate motif;PKC kinase substrate motif	biological regulation;biosynthetic process;cellular biosynthetic process;cellular macromolecule biosynthetic process;cellular macromolecule metabolic process;cellular metabolic process;cellular nitrogen compound metabolic process;cellular process;cellular protein metabolic process;cellular response to stimulus;cellular response to stress;developmental process;DNA metabolic process;DNA repair;embr…	binding;protein binding	aminoacyl-tRNA synthetase multienzyme complex;cell part;cytoplasm;intracellular membrane-bounded organelle;intracellular organelle;intracellular part;macromolecular complex;membrane-bounded organelle;nucleus;organelle;protein complex		0.999985	48.392	1	LMGLSTIATHLVKQASKEHLLGSTAEEKAMV
>sp|Q9QXD8|LIMD1_MOUSE LIM domain-containing protein 1 OS=Mus musculus GN=Limd1 PE=1 SV=2	Q9QXD8	LIM domain-containing protein 1	Limd1	S	308	0.49663	3	0.77783	0.27177	0.44029	0.911535		b-Adrenergic Receptor kinase substrate motif;PAK2 kinase substrate motif;PKA kinase substrate motif;PKC kinase substrate motif	anatomical structure development;biological regulation;biosynthetic process;cell development;cell migration;cell motility;cellular biosynthetic process;cellular component assembly;cellular component assembly at cellular level;cellular component movement;cellular component organization;cellular component organization at cellular level;cellular component organization or biogenesis;cellular componen…	binding;cation binding;ion binding;metal ion binding;protein binding;protein binding transcription factor activity;transcription cofactor activity;transcription corepressor activity;transcription factor binding transcription factor activity;transition metal ion binding;zinc ion binding	adherens junction;anchoring junction;cell junction;cell part;cell-substrate adherens junction;cell-substrate junction;cytoplasm;cytoplasmic mRNA processing body;cytoplasmic part;focal adhesion;intracellular membrane-bounded organelle;intracellular non-membrane-bounded organelle;intracellular organelle;intracellular part;macromolecular complex;membrane-bounded organelle;non-membrane-bounded organe…		1	75.0247	1	MVPSSASQGACPKRDSGLGYEASGRVFKPLV
>sp|O35658|C1QBP_MOUSE Complement component 1 Q subcomponent-binding protein, mitochondrial OS=Mus musculus GN=C1qbp PE=1 SV=1	O35658	Complement component 1 Q subcomponent-binding protein, mitochondrial	C1qbp	S	197	1.00905	2	0.9633		1.0548	0.0252389		b-Adrenergic Receptor kinase substrate motif;Casein kinase I substrate motif;G protein-coupled receptor kinase 1 substrate motif;GSK3 kinase substrate motif	activation of immune response;apoptosis;biological regulation;biosynthetic process;cell death;cellular biosynthetic process;cellular component assembly;cellular component assembly at cellular level;cellular component organization;cellular component organization at cellular level;cellular component organization or biogenesis;cellular component organization or biogenesis at cellular level;cellular …	adrenergic receptor binding;binding;carbohydrate binding;complement binding;complement component C1q binding;glycosaminoglycan binding;G-protein-coupled receptor binding;hyaluronic acid binding;kininogen binding;mRNA binding;nucleic acid binding;opsonin binding;pattern binding;polysaccharide binding;protein binding;protein binding transcription factor activity;receptor binding;RNA binding;transcr…	cell part;cytoplasm;cytoplasmic part;extracellular region;intracellular membrane-bounded organelle;intracellular non-membrane-bounded organelle;intracellular organelle;intracellular organelle lumen;intracellular organelle part;intracellular part;membrane;membrane-bounded organelle;membrane-enclosed lumen;mitochondrial matrix;mitochondrial part;mitochondrion;non-membrane-bounded organelle;nuclear …		0.984544	18.0468	1	CHYPEDEIGHEDEAESDIFSIKEVSFQATGD
>sp|Q8BTI8-2|SRRM2_MOUSE Isoform 2 of Serine/arginine repetitive matrix protein 2 OS=Mus musculus GN=Srrm2;>sp|Q8BTI8|SRRM2_MOUSE Serine/arginine repetitive matrix protein 2 OS=Mus musculus GN=Srrm2 PE=1 SV=3;>sp|Q8BTI8-3|SRRM2_MOUSE Isoform 3 of Serine/ar	Q8BTI8-2	Serine/arginine repetitive matrix protein 2	Srrm2	S	1243;1339;1339	0.70037	3	0.80336	0.33453	0.96322	0.52332		14-3-3 domain binding motif;Calmodulin-dependent protein kinase II substrate motif;Casein kinase II substrate motif;G protein-coupled receptor kinase 1 substrate motif;GSK3 kinase substrate motif;MAPKAPK2 kinase substrate motif;MDC1 BRCT domain binding motif;PAK2 kinase substrate motif;PKA kinase substrate motif;PKC epsilon kinase substrate motif;PKC kinase substrate motif;Plk1 PBD domain binding…	cellular macromolecule metabolic process;cellular metabolic process;cellular nitrogen compound metabolic process;cellular process;macromolecule metabolic process;metabolic process;mRNA metabolic process;mRNA processing;nitrogen compound metabolic process;nucleic acid metabolic process;nucleobase-containing compound metabolic process;primary metabolic process;RNA metabolic process;RNA processing;R…		Cajal body;catalytic step 2 spliceosome;cell part;intracellular organelle part;intracellular part;macromolecular complex;nuclear body;nuclear part;nuclear speck;nucleoplasm part;organelle part;ribonucleoprotein complex;spliceosomal complex		0.997001	27.0338	1;2	PSVDMKEQSRSSRRSSSELSPEVVEKVGLFS
>sp|Q6PGG2|GMIP_MOUSE GEM-interacting protein OS=Mus musculus GN=Gmip PE=1 SV=1;>sp|Q6PGG2-2|GMIP_MOUSE Isoform 2 of GEM-interacting protein OS=Mus musculus GN=Gmip	Q6PGG2	GEM-interacting protein	Gmip	S	458;458	0.023307	2	0.016349		0.030265	1.45892		b-Adrenergic Receptor kinase substrate motif;Casein kinase II substrate motif;Pyruvate dehydrogenase kinase substrate motif	biological regulation;cellular process;cellular response to stimulus;intracellular signal transduction;negative regulation of catalytic activity;negative regulation of GTPase activity;negative regulation of hydrolase activity;negative regulation of molecular function;negative regulation of Ras GTPase activity;negative regulation of Rho GTPase activity;regulation of biological process;regulation o…	binding;cation binding;enzyme activator activity;enzyme regulator activity;GTPase activator activity;GTPase regulator activity;ion binding;metal ion binding;nucleoside-triphosphatase regulator activity;Ras GTPase activator activity;Rho GTPase activator activity;small GTPase regulator activity	cell part;intracellular		0.861408	7.93719	1	AGARRLVKASSTGTESSDDFEERDPDLGDGI
>sp|Q9Z1E4|GYS1_MOUSE Glycogen [starch] synthase, muscle OS=Mus musculus GN=Gys1 PE=1 SV=2	Q9Z1E4	Glycogen [starch] synthase, muscle	Gys1	S	647	0.70436	2	0.78134		0.62738	0.730729		Casein kinase II substrate motif;DNA dependent Protein kinase substrate motif	anatomical structure development;biosynthetic process;carbohydrate biosynthetic process;carbohydrate metabolic process;cellular biosynthetic process;cellular carbohydrate biosynthetic process;cellular carbohydrate metabolic process;cellular glucan metabolic process;cellular macromolecule biosynthetic process;cellular macromolecule metabolic process;cellular metabolic process;cellular polysacchari…	binding;carbohydrate binding;catalytic activity;glucose binding;glucosyltransferase activity;glycogen (starch) synthase activity;monosaccharide binding;protein binding;sugar binding;transferase activity;transferase activity, transferring glycosyl groups;transferase activity, transferring hexosyl groups;UDP-glucosyltransferase activity;UDP-glycosyltransferase activity	cell part;cytoplasm;inclusion body;intracellular part	Insulin signaling pathway;Starch and sucrose metabolism	0.688537	3.33318	1;2	QGYRYPRPASVPPSPSLSRHSSPHQSEDEEE
>sp|Q60949|TBCD1_MOUSE TBC1 domain family member 1 OS=Mus musculus GN=Tbc1d1 PE=1 SV=3;>sp|Q60949-2|TBCD1_MOUSE Isoform 2 of TBC1 domain family member 1 OS=Mus musculus GN=Tbc1d1	Q60949	TBC1 domain family member 1	Tbc1d1	S	579;579	0.850403	3	1.0321	0.85139	0.66772	0.538999		ERK1,2 kinase substrate motif;G protein-coupled receptor kinase 1 substrate motif;GSK-3, ERK1, ERK2, CDK5 substrate motif;MAPKAPK2 kinase substrate motif;WW domain binding motif	biological regulation;regulation of biological process;regulation of localization;regulation of protein localization	enzyme activator activity;enzyme regulator activity;GTPase activator activity;GTPase regulator activity;nucleoside-triphosphatase regulator activity;Rab GTPase activator activity;Ras GTPase activator activity;small GTPase regulator activity	cell part;cytoplasmic part;cytosol;intracellular membrane-bounded organelle;intracellular organelle;intracellular part;membrane-bounded organelle;nucleus;organelle		0.999913	40.5872	1;2	SSDSEGHIAEESALLSPQQAFRRRANTLSHF
>sp|Q5BLK4|TUT7_MOUSE Terminal uridylyltransferase 7 OS=Mus musculus GN=Zcchc6 PE=2 SV=3	Q5BLK4	Terminal uridylyltransferase 7	Zcchc6	S	193	1.00059	2		0.91878	1.0824	0.0112084		b-Adrenergic Receptor kinase substrate motif;Casein kinase II substrate motif;G protein-coupled receptor kinase 1 substrate motif;Pyruvate dehydrogenase kinase substrate motif	cellular macromolecule metabolic process;cellular metabolic process;cellular nitrogen compound metabolic process;cellular process;macromolecule metabolic process;metabolic process;nitrogen compound metabolic process;nucleic acid metabolic process;nucleobase-containing compound metabolic process;primary metabolic process;RNA 3'-end processing;RNA metabolic process;RNA processing	binding;catalytic activity;cation binding;ion binding;metal ion binding;nucleic acid binding;nucleotidyltransferase activity;RNA uridylyltransferase activity;transferase activity;transferase activity, transferring phosphorus-containing groups;transition metal ion binding;uridylyltransferase activity;zinc ion binding			0.879298	11.6345	1	QRSRPRKPRRTRTEDSEQDGDLDGPVIDESV
>sp|Q99MK8|ARBK1_MOUSE Beta-adrenergic receptor kinase 1 OS=Mus musculus GN=Adrbk1 PE=1 SV=2	Q99MK8	Beta-adrenergic receptor kinase 1	Adrbk1	S	685	0.750185	2		0.71489	0.78548	0.934631		AMP-activated protein kinase substrate motif;PKA kinase substrate motif;PKC kinase substrate motif	adaptation of signaling pathway;anatomical structure development;biological regulation;cell surface receptor linked signaling pathway;cellular macromolecule metabolic process;cellular metabolic process;cellular process;cellular protein metabolic process;cellular response to stimulus;desensitization of G-protein coupled receptor protein signaling pathway;developmental process;G-protein coupled rec…	adenyl nucleotide binding;adenyl ribonucleotide binding;ATP binding;beta-adrenergic receptor kinase activity;binding;catalytic activity;G-protein coupled receptor kinase activity;kinase activity;nucleotide binding;phosphotransferase activity, alcohol group as acceptor;protein binding;protein kinase activity;protein serine/threonine kinase activity;purine nucleotide binding;purine ribonucleoside t…	cell part;membrane		1	94.3394	1	SPVVELSKVPLIQRGSANGL___________
>sp|Q9CZX9|EMC4_MOUSE ER membrane protein complex subunit 4 OS=Mus musculus GN=Emc4 PE=2 SV=1	Q9CZX9	ER membrane protein complex subunit 4	Emc4	S	36	0.84758	2	0.94913		0.74603	0.411536		Casein kinase I substrate motif;MAPKAPK2 kinase substrate motif;PKA kinase substrate motif;PKC kinase substrate motif	apoptosis;cell death;cellular process;death;programmed cell death		cell part;ER membrane protein complex;integral to membrane;intrinsic to membrane;macromolecular complex;membrane part;protein complex		1	67.0385	1	LSGPGGGSRGRSDRGSGQGDSLYPVGYLDKQ
>sp|Q78IK4|APOOL_MOUSE Apolipoprotein O-like OS=Mus musculus GN=Apool PE=2 SV=1	Q78IK4	Apolipoprotein O-like	Apool	S	210	0.59864	1		0.59864		0		Casein kinase II substrate motif;Pyruvate dehydrogenase kinase substrate motif			cell part;cytoplasmic part;integral to membrane;intracellular membrane-bounded organelle;intracellular organelle;intracellular organelle part;intracellular part;intrinsic to membrane;membrane;membrane part;membrane-bounded organelle;mitochondrial inner membrane;mitochondrial membrane;mitochondrial part;mitochondrion;organelle;organelle inner membrane;organelle membrane;organelle part		0.999916	40.7415	1	PKEESKEGRSDEIHASLPDLKHSVSLPKELA
>sp|O88569-2|ROA2_MOUSE Isoform 2 of Heterogeneous nuclear ribonucleoproteins A2/B1 OS=Mus musculus GN=Hnrnpa2b1;>sp|O88569|ROA2_MOUSE Heterogeneous nuclear ribonucleoproteins A2/B1 OS=Mus musculus GN=Hnrnpa2b1 PE=1 SV=2;>sp|O88569-3|ROA2_MOUSE Isoform 3 o	O88569-2	Heterogeneous nuclear ribonucleoproteins A2/B1	Hnrnpa2b1	S	200;212;200	1.19568	3	0.80513	0.79311	1.9888	0.088449		b-Adrenergic Receptor kinase substrate motif	biological regulation;cellular macromolecule metabolic process;cellular metabolic process;cellular nitrogen compound metabolic process;cellular process;establishment of localization;establishment of RNA localization;macromolecule metabolic process;metabolic process;mRNA metabolic process;mRNA processing;negative regulation of biological process;negative regulation of biosynthetic process;negative…	binding;DNA binding;nucleic acid binding;nucleotide binding;RNA binding;sequence-specific DNA binding;single-stranded DNA binding;single-stranded telomeric DNA binding;structure-specific DNA binding;telomeric DNA binding	catalytic step 2 spliceosome;cell part;cytoplasm;intracellular membrane-bounded organelle;intracellular non-membrane-bounded organelle;intracellular organelle;intracellular organelle part;intracellular part;macromolecular complex;membrane-bounded organelle;non-membrane-bounded organelle;nuclear part;nucleolus;nucleoplasm;nucleus;organelle;organelle part;ribonucleoprotein complex;spliceosomal comp…		1	90.1632	1	QSSRSGRGGNFGFGDSRGGGGNFGPGPGSNF
>sp|P97770|THUM3_MOUSE THUMP domain-containing protein 3 OS=Mus musculus GN=Thumpd3 PE=2 SV=1;>sp|P97770-3|THUM3_MOUSE Isoform 3 of THUMP domain-containing protein 3 OS=Mus musculus GN=Thumpd3;>sp|P97770-2|THUM3_MOUSE Isoform 2 of THUMP domain-containing p	P97770	THUMP domain-containing protein 3	Thumpd3	S	179;179;178	0.50517	1		0.50517		0		Casein kinase II substrate motif;PKA kinase substrate motif;PKC kinase substrate motif		binding;catalytic activity;methyltransferase activity;nucleic acid binding;RNA binding;transferase activity;transferase activity, transferring one-carbon groups			0.533612	5.36833	1	QGDKADEKDGKKKHASSTSDSHILDYYENPA
>sp|Q921F2|TADBP_MOUSE TAR DNA-binding protein 43 OS=Mus musculus GN=Tardbp PE=1 SV=1	Q921F2	TAR DNA-binding protein 43	Tardbp	S	292	1.30764	3	0.78093	0.8641	2.2779	0.14309	CK1A;		3'-UTR-mediated mRNA stabilization;biological regulation;cellular macromolecule metabolic process;cellular metabolic process;cellular nitrogen compound metabolic process;cellular process;interaction with symbiont;interspecies interaction between organisms;macromolecule metabolic process;metabolic process;modification by host of symbiont morphology or physiology;modification of morphology or physi…	binding;DNA binding;double-stranded DNA binding;mRNA 3'-UTR binding;mRNA binding;nucleic acid binding;nucleotide binding;protein binding;RNA binding;structure-specific DNA binding	cell part;intracellular membrane-bounded organelle;intracellular organelle;intracellular part;membrane-bounded organelle;nucleus;organelle		1	94.4562	1	GGNPGGFGNQGGFGNSRGGGAGLGNNQGGNM
>sp|O54967-2|ACK1_MOUSE Isoform 2 of Activated CDC42 kinase 1 OS=Mus musculus GN=Tnk2;>sp|O54967-3|ACK1_MOUSE Isoform 3 of Activated CDC42 kinase 1 OS=Mus musculus GN=Tnk2;>sp|O54967|ACK1_MOUSE Activated CDC42 kinase 1 OS=Mus musculus GN=Tnk2 PE=1 SV=2	O54967-2	Activated CDC42 kinase 1	Tnk2	Y	827;827;842	0.652213	3	0.72685	0.38793	0.84186	0.743383		ALK kinase substrate motif;Crk SH2 domain binding motif;RasGAP C-terminal SH2 domain binding motif;Src kinase substrate motif	cellular component organization;cellular component organization or biogenesis;cellular membrane organization;cellular metabolic process;cellular process;endocytosis;establishment of localization;membrane invagination;membrane organization;metabolic process;phosphate-containing compound metabolic process;phosphorus metabolic process;phosphorylation;transport;vesicle-mediated transport	adenyl nucleotide binding;adenyl ribonucleotide binding;ATP binding;binding;catalytic activity;cation binding;ion binding;kinase activity;metal ion binding;non-membrane spanning protein tyrosine kinase activity;nucleotide binding;phosphotransferase activity, alcohol group as acceptor;protein binding;protein domain specific binding;protein kinase activity;protein serine/threonine kinase activity;p…	adherens junction;anchoring junction;axon;cell body;cell junction;cell part;cell projection;cell projection part;clathrin-coated vesicle;coated pit;coated vesicle;cytoplasm;cytoplasmic membrane-bounded vesicle;cytoplasmic part;cytoplasmic vesicle;cytoplasmic vesicle membrane;cytoplasmic vesicle part;dendrite;endosome;growth cone;intracellular membrane-bounded organelle;intracellular organelle;int…		0.976055	16.1025	1	GKTMPTTQSFASDPKYATPQVIQAPGPRAGP
>sp|A2A884|ZEP3_MOUSE Transcription factor HIVEP3 OS=Mus musculus GN=Hivep3 PE=1 SV=1	A2A884	Transcription factor HIVEP3	Hivep3	S	555	0.992657	3	0.99949	0.85998	1.1185	0.0529316		Casein kinase II substrate motif;Pyruvate dehydrogenase kinase substrate motif	biological regulation;biosynthetic process;cell differentiation;cellular biosynthetic process;cellular developmental process;cellular macromolecule biosynthetic process;cellular macromolecule metabolic process;cellular metabolic process;cellular nitrogen compound metabolic process;cellular process;developmental process;macromolecule biosynthetic process;macromolecule metabolic process;metabolic p…	binding;cation binding;DNA binding;ion binding;metal ion binding;nucleic acid binding	cell part;cytoplasm;intracellular membrane-bounded organelle;intracellular organelle;intracellular part;membrane-bounded organelle;nucleus;organelle		0.788718	8.7309	1	ACTISTHHHTFRGSYSFDDHVADPEVPSRNT
>sp|O88738-3|BIRC6_MOUSE Isoform 3 of Baculoviral IAP repeat-containing protein 6 OS=Mus musculus GN=Birc6;>sp|O88738-2|BIRC6_MOUSE Isoform 2 of Baculoviral IAP repeat-containing protein 6 OS=Mus musculus GN=Birc6;>sp|O88738|BIRC6_MOUSE Baculoviral IAP rep	O88738-3	Baculoviral IAP repeat-containing protein 6	Birc6	S	4835;4841;4850	0.652043	3	0.67737	0.54653	0.73223	1.43738		Casein kinase I substrate motif;ERK1,2 kinase substrate motif;GSK-3, ERK1, ERK2, CDK5 substrate motif;WW domain binding motif	anatomical structure development;apoptosis;biological regulation;cell cycle phase;cell cycle process;cell death;cellular component organization;cellular component organization at cellular level;cellular component organization or biogenesis;cellular component organization or biogenesis at cellular level;cellular macromolecule metabolic process;cellular metabolic process;cellular process;cellular p…	acid-amino acid ligase activity;binding;catalytic activity;cysteine-type endopeptidase inhibitor activity;endopeptidase inhibitor activity;endopeptidase regulator activity;enzyme inhibitor activity;enzyme regulator activity;ligase activity;ligase activity, forming carbon-nitrogen bonds;peptidase inhibitor activity;peptidase regulator activity;protein binding;small conjugating protein ligase activ…	cell part;cytoplasmic part;cytoskeletal part;endosome;Golgi apparatus part;intracellular membrane-bounded organelle;intracellular organelle;intracellular organelle part;intracellular part;membrane;membrane-bounded organelle;microtubule organizing center;midbody;organelle;organelle part;spindle pole;trans-Golgi network	Ubiquitin mediated proteolysis	1	101.412	1	KLPCPEGLDPDIEDASPVCRATAGAEDTLTH
>sp|A2A791-2|ZMYM4_MOUSE Isoform 2 of Zinc finger MYM-type protein 4 OS=Mus musculus GN=Zmym4;>sp|A2A791|ZMYM4_MOUSE Zinc finger MYM-type protein 4 OS=Mus musculus GN=Zmym4 PE=2 SV=1	A2A791-2	Zinc finger MYM-type protein 4	Zmym4	S	242;242	1.20657	3	0.76358	0.86364	1.9925	0.0973148		Casein kinase II substrate motif	biological regulation;cellular component organization;cellular component organization at cellular level;cellular component organization or biogenesis;cellular component organization or biogenesis at cellular level;cellular process;cytoskeleton organization;organelle organization;regulation of anatomical structure morphogenesis;regulation of biological process;regulation of cell morphogenesis;regu…	binding;cation binding;ion binding;metal ion binding;transition metal ion binding;zinc ion binding			1	74.9116	1	YPFASKESIGSELGNSFASNIRIKEEPLDDE
>sp|Q6NZN1|PPRC1_MOUSE Peroxisome proliferator-activated receptor gamma coactivator-related protein 1 OS=Mus musculus GN=Pprc1 PE=1 SV=1;>sp|Q6NZN1-5|PPRC1_MOUSE Isoform 5 of Peroxisome proliferator-activated receptor gamma coactivator-related protein 1 OS	Q6NZN1	Peroxisome proliferator-activated receptor gamma coactivator-related protein 1	Pprc1	S	1059;1060;1060;1056;134	0.437033	3	0.48443	0.36516	0.46151	2.03653		ERK1,2 kinase substrate motif;GSK-3, ERK1, ERK2, CDK5 substrate motif;WW domain binding motif	biological regulation;biosynthetic process;cellular biosynthetic process;cellular macromolecule biosynthetic process;cellular macromolecule metabolic process;cellular metabolic process;cellular nitrogen compound metabolic process;cellular process;macromolecule biosynthetic process;macromolecule metabolic process;metabolic process;nitrogen compound metabolic process;nucleic acid metabolic process;…	binding;nucleic acid binding;nucleotide binding;RNA binding	cell part;intracellular membrane-bounded organelle;intracellular organelle;intracellular part;membrane-bounded organelle;nucleus;organelle		1	77.0273	1	PVSPQPKHKVSTLVQSPQIKAPPTLSTEGVV
>sp|Q76LS9-2|FA63A_MOUSE Isoform 2 of Protein FAM63A OS=Mus musculus GN=Fam63a;>sp|Q76LS9|FA63A_MOUSE Protein FAM63A OS=Mus musculus GN=Fam63a PE=1 SV=1	Q76LS9-2	Protein FAM63A	Fam63a	S	103;103	0.79332	3	0.6583	0.81395	0.90771	0.903697		ERK1,2 kinase substrate motif;Growth associated histone HI kinase substrate motif;GSK-3, ERK1, ERK2, CDK5 substrate motif;PKA kinase substrate motif;PKC kinase substrate motif;WW domain binding motif					0.999999	63.7246	1	VETAEVCSRPQELPQSPRIQQPELDFYCVKW
>sp|Q8VE18|SMG8_MOUSE Protein SMG8 OS=Mus musculus GN=Smg8 PE=2 SV=1	Q8VE18	Protein SMG8	Smg8	S	894	0.85198	2	0.72217		0.98179	0.336395		MDC1 BRCT domain binding motif;Plk1 PBD domain binding motif	biological regulation;catabolic process;cellular catabolic process;cellular macromolecule catabolic process;cellular macromolecule metabolic process;cellular metabolic process;cellular nitrogen compound metabolic process;cellular process;macromolecule catabolic process;macromolecule metabolic process;metabolic process;mRNA catabolic process;mRNA metabolic process;nitrogen compound metabolic proce…				0.928037	11.6318	1	ALKALNSDMPLYILSSSQGRGLKPHYAQLMR
>sp|Q8K4K2|TRIB3_MOUSE Tribbles homolog 3 OS=Mus musculus GN=Trib3 PE=1 SV=2	Q8K4K2	Tribbles homolog 3	Trib3	S	51	0.993345	2	1.0074		0.97929	0.101632		DNA dependent Protein kinase substrate motif;ERK1,2 kinase substrate motif;G protein-coupled receptor kinase 1 substrate motif;GSK-3, ERK1, ERK2, CDK5 substrate motif;WW domain binding motif	apoptosis;apoptosis in response to endoplasmic reticulum stress;biological regulation;biosynthetic process;cell death;cellular biosynthetic process;cellular macromolecule biosynthetic process;cellular macromolecule metabolic process;cellular metabolic process;cellular nitrogen compound metabolic process;cellular process;cellular protein metabolic process;cellular response to chemical stimulus;cel…	adenyl nucleotide binding;adenyl ribonucleotide binding;ATP binding;binding;catalytic activity;enzyme binding;enzyme inhibitor activity;enzyme regulator activity;kinase binding;kinase inhibitor activity;kinase regulator activity;ligase regulator activity;nucleotide binding;protein binding;protein binding transcription factor activity;protein kinase binding;protein kinase inhibitor activity;protei…	cell part;intracellular membrane-bounded organelle;intracellular organelle;intracellular part;membrane-bounded organelle;nucleus;organelle		0.999632	37.434	1	RDEPEPGPLPSLLPPSPPPASDLSPAVAPAT
>sp|P09450|JUNB_MOUSE Transcription factor jun-B OS=Mus musculus GN=Junb PE=1 SV=1	P09450	Transcription factor jun-B	Junb	S	256	1.0601	1		1.0601		0	ERK1;ERK2	ERK1,2 kinase substrate motif;GSK-3, ERK1, ERK2, CDK5 substrate motif;WW domain binding motif	anatomical structure development;biological regulation;biosynthetic process;blood vessel development;cell differentiation;cell proliferation;cellular biosynthetic process;cellular developmental process;cellular macromolecule biosynthetic process;cellular macromolecule metabolic process;cellular metabolic process;cellular nitrogen compound metabolic process;cellular process;cellular response to ca…	binding;DNA binding;double-stranded DNA binding;nucleic acid binding;nucleic acid binding transcription factor activity;protein binding;regulatory region DNA binding;regulatory region nucleic acid binding;RNA polymerase II regulatory region DNA binding;RNA polymerase II regulatory region sequence-specific DNA binding;sequence-specific DNA binding;sequence-specific DNA binding transcription factor…	cell part;intracellular membrane-bounded organelle;intracellular organelle;intracellular part;membrane-bounded organelle;nucleus;organelle	Osteoclast differentiation	1	129.068	2	QTVPEARSRDATPPVSPINMEDQERIKVERK
>sp|Q64337|SQSTM_MOUSE Sequestosome-1 OS=Mus musculus GN=Sqstm1 PE=1 SV=1;>sp|Q64337-2|SQSTM_MOUSE Isoform 2 of Sequestosome-1 OS=Mus musculus GN=Sqstm1	Q64337-2	Sequestosome-1	Sqstm1	S	180;180	1.5311	2	1.9384		1.1238	0.406523		Casein kinase I substrate motif;Casein kinase II substrate motif;MAPKAPK2 kinase substrate motif	apoptosis;autophagy;biological regulation;catabolic process;cell communication;cell death;cell differentiation;cellular catabolic process;cellular component assembly;cellular component organization;cellular component organization or biogenesis;cellular developmental process;cellular metabolic process;cellular process;cellular response to external stimulus;cellular response to extracellular stimul…	binding;cation binding;enzyme binding;identical protein binding;ion binding;K63-linked polyubiquitin binding;kinase binding;metal ion binding;polyubiquitin binding;protein binding;protein binding transcription factor activity;protein domain specific binding;protein kinase binding;protein kinase C binding;SH2 domain binding;small conjugating protein binding;transcription cofactor activity;transcri…	aggresome;autophagic vacuole;cell part;cytoplasmic mRNA processing body;cytoplasmic part;cytoplasmic vesicle;endoplasmic reticulum;endosome;inclusion body;intracellular membrane-bounded organelle;intracellular non-membrane-bounded organelle;intracellular organelle;intracellular part;late endosome;lysosome;lytic vacuole;macromolecular complex;membrane-bounded organelle;non-membrane-bounded organel…	Osteoclast differentiation	0.825136	7.27364	1	KLIFPNPFGHLSDSFSHSRWLRKLKHGHFGW
>sp|Q8VDP3-2|MICA1_MOUSE Isoform 2 of Protein-methionine sulfoxide oxidase MICAL1 OS=Mus musculus GN=Mical1;>sp|Q8VDP3-3|MICA1_MOUSE Isoform 3 of Protein-methionine sulfoxide oxidase MICAL1 OS=Mus musculus GN=Mical1;>sp|Q8VDP3|MICA1_MOUSE Protein-methionin	Q8VDP3-2	Protein-methionine sulfoxide oxidase MICAL1	Mical1	S	708;781;781	0.810293	3	0.76174	0.87603	0.79311	1.39788		Casein kinase II substrate motif;DNA dependent Protein kinase substrate motif;ERK1,2 kinase substrate motif;G protein-coupled receptor kinase 1 substrate motif;GSK-3, ERK1, ERK2, CDK5 substrate motif;MAPKAPK2 kinase substrate motif;WW domain binding motif	actin cytoskeleton organization;actin filament depolymerization;actin filament organization;actin filament-based process;actin polymerization or depolymerization;biological regulation;cellular component disassembly;cellular component disassembly at cellular level;cellular component organization;cellular component organization at cellular level;cellular component organization or biogenesis;cellula…	actin binding;binding;catalytic activity;cation binding;coenzyme binding;cofactor binding;cytoskeletal protein binding;enzyme binding;FAD binding;flavin adenine dinucleotide binding;GTPase binding;ion binding;metal ion binding;monooxygenase activity;oxidoreductase activity;oxidoreductase activity, acting on paired donors, with incorporation or reduction of molecular oxygen;oxidoreductase activity…	cell part;cytoplasm;cytoskeleton;intracellular non-membrane-bounded organelle;intracellular organelle;intracellular part;non-membrane-bounded organelle;organelle		0.989687	19.8212	1;2	PDPSSPPVTRVSPVPSPSQPARRLIRLSSLE
>sp|P83741-4|WNK1_MOUSE Isoform 4 of Serine/threonine-protein kinase WNK1 OS=Mus musculus GN=Wnk1;>sp|P83741|WNK1_MOUSE Serine/threonine-protein kinase WNK1 OS=Mus musculus GN=Wnk1 PE=1 SV=2;>sp|P83741-2|WNK1_MOUSE Isoform 2 of Serine/threonine-protein kin	P83741-4	Serine/threonine-protein kinase WNK1	Wnk1	S	2011;2260;2509;2518;2078	1.13123	3	0.65053	0.73125	2.0119	0.0137297		PKA kinase substrate motif;PKC kinase substrate motif	biological regulation;cellular macromolecule metabolic process;cellular metabolic process;cellular process;cellular protein metabolic process;cellular response to stimulus;establishment of localization;intracellular signal transduction;ion transport;macromolecule metabolic process;macromolecule modification;metabolic process;negative regulation of biological process;negative regulation of catalyt…	adenyl nucleotide binding;adenyl ribonucleotide binding;ATP binding;binding;catalytic activity;enzyme binding;enzyme inhibitor activity;enzyme regulator activity;kinase activity;kinase inhibitor activity;kinase regulator activity;nucleotide binding;phosphatase binding;phosphotransferase activity, alcohol group as acceptor;protein binding;protein kinase activity;protein kinase inhibitor activity;p…	cell part;cytoplasm;intracellular part		1	90.9131	1	LHKLVDNWARDAMNLSGRRGSKGHMNYEGPG
>sp|Q9ERU9|RBP2_MOUSE E3 SUMO-protein ligase RanBP2 OS=Mus musculus GN=Ranbp2 PE=1 SV=2	Q9ERU9	E3 SUMO-protein ligase RanBP2;Putative peptidyl-prolyl cis-trans isomerase	Ranbp2	S	1446	1.19394	3	0.94487	0.75825	1.8787	0.122861		PKA kinase substrate motif;PKC kinase substrate motif	biological regulation;cellular macromolecule metabolic process;cellular metabolic process;cellular process;cellular protein metabolic process;establishment of localization;establishment of localization in cell;establishment of protein localization;establishment of RNA localization;intracellular transport;macromolecule metabolic process;macromolecule modification;metabolic process;mRNA transport;n…	binding;catalytic activity;cation binding;cis-trans isomerase activity;ion binding;isomerase activity;ligase activity;metal ion binding;nucleic acid binding;peptidyl-prolyl cis-trans isomerase activity;protein binding;RNA binding;transition metal ion binding;zinc ion binding	cell part;cytoplasmic part;inclusion body;intracellular membrane-bounded organelle;intracellular organelle;intracellular organelle part;intracellular part;membrane;membrane-bounded organelle;mitochondrion;nuclear inclusion body;nuclear membrane;nuclear part;organelle;organelle membrane;organelle part	RNA transport	0.995287	23.2469	1	IACQNTKSASSFVQTSFKFGQGDLPKSVDSD
>sp|Q8CJ19|MICA3_MOUSE Protein-methionine sulfoxide oxidase MICAL3 OS=Mus musculus GN=Mical3 PE=2 SV=2;>sp|Q8CJ19-4|MICA3_MOUSE Isoform 4 of Protein-methionine sulfoxide oxidase MICAL3 OS=Mus musculus GN=Mical3	Q8CJ19	Protein-methionine sulfoxide oxidase MICAL3	Mical3	S	1154;237	1.297	1		1.297		0		Casein kinase II substrate motif;ERK1,2 kinase substrate motif;G protein-coupled receptor kinase 1 substrate motif;GSK-3, ERK1, ERK2, CDK5 substrate motif;MAPKAPK2 kinase substrate motif;MDC1 BRCT domain binding motif;Plk1 PBD domain binding motif;WW domain binding motif	actin cytoskeleton organization;actin filament depolymerization;actin filament organization;actin filament-based process;actin polymerization or depolymerization;cellular component disassembly;cellular component disassembly at cellular level;cellular component organization;cellular component organization at cellular level;cellular component organization or biogenesis;cellular component organizati…	actin binding;binding;catalytic activity;cation binding;coenzyme binding;cofactor binding;cytoskeletal protein binding;FAD binding;flavin adenine dinucleotide binding;ion binding;metal ion binding;monooxygenase activity;oxidoreductase activity;oxidoreductase activity, acting on paired donors, with incorporation or reduction of molecular oxygen;oxidoreductase activity, acting on paired donors, wit…	cell part;cytoplasm;cytoskeleton;intracellular membrane-bounded organelle;intracellular non-membrane-bounded organelle;intracellular organelle;intracellular part;membrane-bounded organelle;non-membrane-bounded organelle;nucleus;organelle		0.690955	6.39348	1	SDAPKQEERGTSQVSSPSQPPEKQVGVFSPA
>sp|Q3TRM4-4|PLPL6_MOUSE Isoform 4 of Neuropathy target esterase OS=Mus musculus GN=Pnpla6;>sp|Q3TRM4-2|PLPL6_MOUSE Isoform 2 of Neuropathy target esterase OS=Mus musculus GN=Pnpla6;>sp|Q3TRM4-3|PLPL6_MOUSE Isoform 3 of Neuropathy target esterase OS=Mus mu	Q3TRM4-4	Neuropathy target esterase	Pnpla6	S	356;324;324;356	1.3851	1		1.3851		0		14-3-3 domain binding motif;Calmodulin-dependent protein kinase II substrate motif;Casein kinase II substrate motif;G protein-coupled receptor kinase 1 substrate motif;PKA kinase substrate motif;PKC kinase substrate motif	alcohol metabolic process;amine metabolic process;anatomical structure formation involved in morphogenesis;anatomical structure morphogenesis;angiogenesis;catabolic process;cellular amine metabolic process;cellular biogenic amine metabolic process;cellular lipid metabolic process;cellular metabolic process;cellular nitrogen compound metabolic process;cellular process;developmental process;ethanol…	carboxylic ester hydrolase activity;catalytic activity;hydrolase activity;hydrolase activity, acting on ester bonds;lipase activity;lysophospholipase activity;phospholipase activity	cell part;cytoplasmic part;endoplasmic reticulum membrane;endoplasmic reticulum part;integral to membrane;intracellular organelle part;intracellular part;intrinsic to membrane;membrane;membrane part;organelle membrane;organelle part	Glycerophospholipid metabolism	0.992981	21.7284	1	LPTRTSPVRGSKRVVSTSGTEDTSKETSGRP
>sp|P59054|CSRN1_MOUSE Cysteine/serine-rich nuclear protein 1 OS=Mus musculus GN=Csrnp1 PE=2 SV=1	P59054	Cysteine/serine-rich nuclear protein 1	Csrnp1	S	523	1.56057	3	1.7129	1.529	1.4398	1.89596		Casein kinase II substrate motif;ERK1,2 kinase substrate motif;GSK-3, ERK1, ERK2, CDK5 substrate motif;WW domain binding motif	anatomical structure development;anatomical structure morphogenesis;apoptosis;biological regulation;cell death;cell surface receptor linked signaling pathway;cellular process;cellular response to stimulus;death;developmental process;enzyme linked receptor protein signaling pathway;face morphogenesis;organ morphogenesis;palate development;platelet-derived growth factor receptor signaling pathway;p…	binding;DNA binding;nucleic acid binding;nucleic acid binding transcription factor activity;sequence-specific DNA binding;sequence-specific DNA binding transcription factor activity	cell part;intracellular membrane-bounded organelle;intracellular organelle;intracellular part;membrane-bounded organelle;nucleus;organelle		0.864216	8.19751	2	DYSLGPHYTSRRVSGSPDSLETFHPLPSFSP
>sp|P06537-3|GCR_MOUSE Isoform 1-B of Glucocorticoid receptor OS=Mus musculus GN=Nr3c1;>sp|P06537-4|GCR_MOUSE Isoform 2-B of Glucocorticoid receptor OS=Mus musculus GN=Nr3c1;>sp|P06537|GCR_MOUSE Glucocorticoid receptor OS=Mus musculus GN=Nr3c1 PE=1 SV=1;>s	P06537-3	Glucocorticoid receptor	Nr3c1	T	132;132;159;159	0.762363	3	0.83204	0.74031	0.71474	1.56312		Casein kinase II substrate motif;GSK-3, ERK1, ERK2, CDK5 substrate motif;WW domain binding motif	adrenal gland development;anatomical structure development;anatomical structure morphogenesis;behavior;biological regulation;biosynthetic process;C21-steroid hormone metabolic process;cellular biosynthetic process;cellular component organization;cellular component organization at cellular level;cellular component organization or biogenesis;cellular component organization or biogenesis at cellular…	binding;cation binding;DNA binding;glucocorticoid receptor activity;ion binding;ligand-dependent nuclear receptor activity;lipid binding;metal ion binding;molecular transducer activity;nucleic acid binding;nucleic acid binding transcription factor activity;protein binding;protein dimerization activity;receptor activity;sequence-specific DNA binding;sequence-specific DNA binding transcription fact…	cell part;cytoplasm;cytoplasmic part;cytosol;intracellular;intracellular membrane-bounded organelle;intracellular organelle;intracellular part;membrane;membrane-bounded organelle;mitochondrion;nucleus;organelle		0.999219	31.1697	1	RPENPKSSTPAAGCATPTEKEFPQTHSDPSS
>sp|Q05D44|IF2P_MOUSE Eukaryotic translation initiation factor 5B OS=Mus musculus GN=Eif5b PE=1 SV=2	Q05D44	Eukaryotic translation initiation factor 5B	Eif5b	S	66	1.19487	3	1.2721	1.0948	1.2177	1.20588		Casein kinase I substrate motif;Casein kinase II substrate motif		binding;catalytic activity;GTP binding;GTPase activity;guanyl nucleotide binding;guanyl ribonucleotide binding;hydrolase activity;hydrolase activity, acting on acid anhydrides;hydrolase activity, acting on acid anhydrides, in phosphorus-containing anhydrides;nucleic acid binding;nucleoside-triphosphatase activity;nucleotide binding;purine nucleotide binding;purine ribonucleoside triphosphate bind…	cell part;cytoplasm;intracellular part	RNA transport	1	144.151	1	QDFDENDILRELEELSLEAQGIRADRDAAAV
>sp|D3YZP9|CCDC6_MOUSE Coiled-coil domain-containing protein 6 OS=Mus musculus GN=Ccdc6 PE=1 SV=1	D3YZP9	Coiled-coil domain-containing protein 6	Ccdc6	S	233	0.87867	3	0.8878	0.79887	0.94934	0.915829	Chk1;	G protein-coupled receptor kinase 1 substrate motif;GSK3 kinase substrate motif			cell part;cytoplasm;cytoskeleton;intracellular non-membrane-bounded organelle;intracellular organelle;intracellular part;non-membrane-bounded organelle;organelle	Pathways in cancer;Thyroid cancer	1	86.2219	2	EAEKRILQEKLDQPVSAPPSPRDISMEIDSP
>sp|E9Q1P8|I2BP2_MOUSE Interferon regulatory factor 2-binding protein 2 OS=Mus musculus GN=Irf2bp2 PE=1 SV=1	E9Q1P8	Interferon regulatory factor 2-binding protein 2	Irf2bp2	S	195	1.6315	2	1.9985		1.2645	0.530008		G protein-coupled receptor kinase 1 substrate motif;PKA kinase substrate motif;PKC kinase substrate motif	biological regulation;biosynthetic process;cellular biosynthetic process;cellular macromolecule biosynthetic process;cellular macromolecule metabolic process;cellular metabolic process;cellular nitrogen compound metabolic process;cellular process;macromolecule biosynthetic process;macromolecule metabolic process;metabolic process;nitrogen compound metabolic process;nucleic acid metabolic process;…	binding;cation binding;ion binding;metal ion binding	cell part;cytoplasm;intracellular membrane-bounded organelle;intracellular organelle;intracellular part;membrane-bounded organelle;nucleus;organelle		0.999977	46.4539	1	PTLVPLVNGSAALGLSGRAAATLAAVSGTPG
>sp|Q8K296-2|MTMR3_MOUSE Isoform 2 of Myotubularin-related protein 3 OS=Mus musculus GN=Mtmr3;>sp|Q8K296|MTMR3_MOUSE Myotubularin-related protein 3 OS=Mus musculus GN=Mtmr3 PE=1 SV=2	Q8K296-2	Myotubularin-related protein 3	Mtmr3	S	1062;1062	1.30893	3	0.97664	0.88606	2.0641	0.269193		MDC1 BRCT domain binding motif;PKA kinase substrate motif;PKC kinase substrate motif;Plk1 PBD domain binding motif	cellular lipid metabolic process;cellular metabolic process;cellular process;dephosphorylation;glycerolipid metabolic process;glycerophospholipid metabolic process;lipid metabolic process;lipid modification;metabolic process;organophosphate metabolic process;phosphate-containing compound metabolic process;phosphatidylinositol dephosphorylation;phosphatidylinositol metabolic process;phospholipid d…	binding;catalytic activity;cation binding;hydrolase activity;hydrolase activity, acting on ester bonds;inositol or phosphatidylinositol phosphatase activity;ion binding;lipid phosphatase activity;metal ion binding;phosphatase activity;phosphatidylinositol monophosphate phosphatase activity;phosphatidylinositol-3-phosphatase activity;phosphoprotein phosphatase activity;phosphoric ester hydrolase a…			0.997132	25.4122	1	VQELKSRLESQYLTSSLRFNGDFGDEVTS__
>sp|Q91V41|RAB14_MOUSE Ras-related protein Rab-14 OS=Mus musculus GN=Rab14 PE=1 SV=3	Q91V41	Ras-related protein Rab-14	Rab14	S	204	0.504153	3	0.49907	0.41663	0.59676	1.66708		14-3-3 domain binding motif;Calmodulin-dependent protein kinase II substrate motif;G protein-coupled receptor kinase 1 substrate motif;PKA kinase substrate motif;PKC kinase substrate motif	biological regulation;catabolic process;cell surface receptor linked signaling pathway;cellular catabolic process;cellular metabolic process;cellular nitrogen compound catabolic process;cellular nitrogen compound metabolic process;cellular process;cellular response to chemical stimulus;cellular response to fibroblast growth factor stimulus;cellular response to growth factor stimulus;cellular resp…	binding;catalytic activity;GDP binding;GTP binding;GTPase activity;guanyl nucleotide binding;guanyl ribonucleotide binding;hydrolase activity;hydrolase activity, acting on acid anhydrides;hydrolase activity, acting on acid anhydrides, in phosphorus-containing anhydrides;nucleoside-triphosphatase activity;nucleotide binding;protein binding;purine nucleotide binding;purine ribonucleoside triphospha…	cell part;cytoplasmic membrane-bounded vesicle;cytoplasmic part;cytoplasmic vesicle;cytoplasmic vesicle membrane;cytoplasmic vesicle part;early endosome membrane;endocytic vesicle;endocytic vesicle membrane;endosomal part;endosome;endosome membrane;Golgi apparatus part;Golgi membrane;intracellular membrane-bounded organelle;intracellular organelle;intracellular organelle part;intracellular part;l…		0.999693	35.1288	1	GVQHKPSAPQGGRLTSEPQPQREGCGC____
>sp|P09450|JUNB_MOUSE Transcription factor jun-B OS=Mus musculus GN=Junb PE=1 SV=1	P09450	Transcription factor jun-B	Junb	T	252	0.97393	1		0.97393		0	GSK3B;	Akt kinase substrate motif;Calmodulin-dependent protein kinase II substrate motif;G protein-coupled receptor kinase 1 substrate motif;GSK-3, ERK1, ERK2, CDK5 substrate motif;MAPKAPK2 kinase substrate motif;PKC kinase substrate motif;WW domain binding motif	anatomical structure development;biological regulation;biosynthetic process;blood vessel development;cell differentiation;cell proliferation;cellular biosynthetic process;cellular developmental process;cellular macromolecule biosynthetic process;cellular macromolecule metabolic process;cellular metabolic process;cellular nitrogen compound metabolic process;cellular process;cellular response to ca…	binding;DNA binding;double-stranded DNA binding;nucleic acid binding;nucleic acid binding transcription factor activity;protein binding;regulatory region DNA binding;regulatory region nucleic acid binding;RNA polymerase II regulatory region DNA binding;RNA polymerase II regulatory region sequence-specific DNA binding;sequence-specific DNA binding;sequence-specific DNA binding transcription factor…	cell part;intracellular membrane-bounded organelle;intracellular organelle;intracellular part;membrane-bounded organelle;nucleus;organelle	Osteoclast differentiation	1	129.068	1;2	KEEPQTVPEARSRDATPPVSPINMEDQERIK
>sp|Q9Z2U2-2|ZN292_MOUSE Isoform 2 of Zinc finger protein 292 OS=Mus musculus GN=Zfp292;>sp|Q9Z2U2|ZN292_MOUSE Zinc finger protein 292 OS=Mus musculus GN=Zfp292 PE=1 SV=2	Q9Z2U2-2	Zinc finger protein 292	Zfp292	T	2268;2273	0.74602	2	0.96929		0.52275	0.327562		Akt kinase substrate motif;Calmodulin-dependent protein kinase II substrate motif;Casein kinase II substrate motif;PKA kinase substrate motif;PKC kinase substrate motif		binding;cation binding;DNA binding;ion binding;metal ion binding;nucleic acid binding;nucleic acid binding transcription factor activity;RNA polymerase II core promoter proximal region sequence-specific DNA binding transcription factor activity;RNA polymerase II core promoter proximal region sequence-specific DNA binding transcription factor activity involved in positive regulation of transcripti…	cell part;intracellular membrane-bounded organelle;intracellular organelle;intracellular part;membrane-bounded organelle;nucleus;organelle		1	79.1777	1	HNDKHKAHLIRPRKLTGQENISSKANQEKSK
>sp|Q80Z25|OFD1_MOUSE Oral-facial-digital syndrome 1 protein homolog OS=Mus musculus GN=Ofd1 PE=1 SV=1	Q80Z25	Oral-facial-digital syndrome 1 protein homolog	Ofd1	T	663	0.94964	1		0.94964		0		G protein-coupled receptor kinase 1 substrate motif;MDC1 BRCT domain binding motif;Plk1 PBD domain binding motif	anatomical structure morphogenesis;axoneme assembly;biological regulation;body morphogenesis;cell part morphogenesis;cell projection assembly;cell projection morphogenesis;cell projection organization;cellular component assembly;cellular component assembly at cellular level;cellular component morphogenesis;cellular component movement;cellular component organization;cellular component organization…	alpha-tubulin binding;binding;cytoskeletal protein binding;gamma-tubulin binding;protein binding;tubulin binding	cell part;cell projection;centriolar satellite;centriole;cilium;cytoplasmic part;cytoskeletal part;intracellular membrane-bounded organelle;intracellular non-membrane-bounded organelle;intracellular organelle;intracellular organelle part;intracellular part;membrane-bounded organelle;microtubule organizing center part;non-membrane-bounded organelle;nucleus;organelle;organelle part		0.78381	6.60843	1	KAFRTYYQRATQNPSTSPQPAKSPPSVNSVA
>sp|O70251|EF1B_MOUSE Elongation factor 1-beta OS=Mus musculus GN=Eef1b PE=1 SV=5	O70251	Elongation factor 1-beta	Eef1b	S	90	0.8523	2		0.90961	0.79499	0.588866				binding;nucleic acid binding;protein binding;RNA binding;translation elongation factor activity;translation factor activity, nucleic acid binding	cell part;cytoplasmic part;eukaryotic translation elongation factor 1 complex;intracellular part;macromolecular complex;protein complex		0.997293	25.8691	1	SLGKYGPSSVEDTTGSGAADAKDDDDIDLFG
>sp|Q8C3W1|CA198_MOUSE Uncharacterized protein C1orf198 homolog OS=Mus musculus PE=2 SV=1	Q8C3W1	Uncharacterized protein C1orf198 homolog		S	176	1.02986	3	1.4115	0.73001	0.94807	0.0121583		14-3-3 domain binding motif;Calmodulin-dependent protein kinase II substrate motif;MAPKAPK2 kinase substrate motif;MDC1 BRCT domain binding motif;Phosphorylase kinase substrate motif;PKA kinase substrate motif;PKC kinase substrate motif;Plk1 PBD domain binding motif			cell part;cytoplasm;intracellular part		0.984815	20.0118	1	QGTQGSKPAQSSRSSSLDALGPARKEEEAPF
>sp|Q7TSG2|CTDP1_MOUSE RNA polymerase II subunit A C-terminal domain phosphatase OS=Mus musculus GN=Ctdp1 PE=1 SV=1;>sp|Q7TSG2-2|CTDP1_MOUSE Isoform 2 of RNA polymerase II subunit A C-terminal domain phosphatase OS=Mus musculus GN=Ctdp1	Q7TSG2	RNA polymerase II subunit A C-terminal domain phosphatase	Ctdp1	S	830;42	0.91529	3	1.0326	0.80619	0.90708	0.499398		14-3-3 domain binding motif;Akt kinase substrate motif;Calmodulin-dependent protein kinase II substrate motif;Casein kinase II substrate motif;DNA dependent Protein kinase substrate motif;G protein-coupled receptor kinase 1 substrate motif;MAPKAPK1 kinase substrate motif;p70 Ribosomal S6 kinase substrate motif;PKA kinase substrate motif;PKC kinase substrate motif	cell cycle process;cellular macromolecule metabolic process;cellular metabolic process;cellular process;cellular protein metabolic process;dephosphorylation;exit from mitosis;macromolecule metabolic process;macromolecule modification;metabolic process;phosphate-containing compound metabolic process;phosphorus metabolic process;primary metabolic process;protein dephosphorylation;protein metabolic …	binding;catalytic activity;CTD phosphatase activity;hydrolase activity;hydrolase activity, acting on ester bonds;phosphatase activity;phosphoprotein phosphatase activity;phosphoric ester hydrolase activity;protein binding;protein serine/threonine phosphatase activity	actin cytoskeleton;cell part;centrosome;cytoplasm;cytoplasmic part;cytoskeletal part;cytoskeleton;intracellular membrane-bounded organelle;intracellular non-membrane-bounded organelle;intracellular organelle;intracellular organelle part;intracellular part;membrane-bounded organelle;microtubule organizing center;midbody;non-membrane-bounded organelle;nucleus;organelle;organelle part;spindle;spindl…		0.998167	27.3599	1	QDGEQPGPARRKRQPSMSEAMPLYTLCKEDL
>sp|Q9D0E1-2|HNRPM_MOUSE Isoform 2 of Heterogeneous nuclear ribonucleoprotein M OS=Mus musculus GN=Hnrnpm;>sp|Q9D0E1|HNRPM_MOUSE Heterogeneous nuclear ribonucleoprotein M OS=Mus musculus GN=Hnrnpm PE=1 SV=3	Q9D0E1-2	Heterogeneous nuclear ribonucleoprotein M	Hnrnpm	S	593;632	1.42261	3	1.2221	0.79553	2.2502	0.323761		G protein-coupled receptor kinase 1 substrate motif;GSK3 kinase substrate motif	alternative nuclear mRNA splicing, via spliceosome;cellular macromolecule metabolic process;cellular metabolic process;cellular nitrogen compound metabolic process;cellular process;macromolecule metabolic process;metabolic process;mRNA metabolic process;mRNA processing;nitrogen compound metabolic process;nuclear mRNA splicing, via spliceosome;nucleic acid metabolic process;nucleobase-containing c…	binding;nucleic acid binding;nucleotide binding;RNA binding	catalytic step 2 spliceosome;cell part;intracellular organelle part;intracellular part;macromolecular complex;nuclear body;nuclear matrix;nuclear part;nucleoplasm part;organelle part;paraspeckles;ribonucleoprotein complex;spliceosomal complex	Spliceosome	1	67.4388	1	SFDRAIEMERGNFGGSFAGSFGGAGGHAPGV
>sp|Q8K296-2|MTMR3_MOUSE Isoform 2 of Myotubularin-related protein 3 OS=Mus musculus GN=Mtmr3;>sp|Q8K296|MTMR3_MOUSE Myotubularin-related protein 3 OS=Mus musculus GN=Mtmr3 PE=1 SV=2	Q8K296-2	Myotubularin-related protein 3	Mtmr3	S	1061;1061	1.52224	2		0.88897	2.1555	0.225039			cellular lipid metabolic process;cellular metabolic process;cellular process;dephosphorylation;glycerolipid metabolic process;glycerophospholipid metabolic process;lipid metabolic process;lipid modification;metabolic process;organophosphate metabolic process;phosphate-containing compound metabolic process;phosphatidylinositol dephosphorylation;phosphatidylinositol metabolic process;phospholipid d…	binding;catalytic activity;cation binding;hydrolase activity;hydrolase activity, acting on ester bonds;inositol or phosphatidylinositol phosphatase activity;ion binding;lipid phosphatase activity;metal ion binding;phosphatase activity;phosphatidylinositol monophosphate phosphatase activity;phosphatidylinositol-3-phosphatase activity;phosphoprotein phosphatase activity;phosphoric ester hydrolase a…			0.958474	13.6386	1	QVQELKSRLESQYLTSSLRFNGDFGDEVTS_
>sp|Q61409|PDE3B_MOUSE cGMP-inhibited 3',5'-cyclic phosphodiesterase B OS=Mus musculus GN=Pde3b PE=1 SV=2	Q61409	cGMP-inhibited 3',5'-cyclic phosphodiesterase B	Pde3b	S	533	1.4296	2		1.0149	1.8443	0.310148		AMP-activated protein kinase substrate motif;Casein kinase II substrate motif	anatomical structure development;anatomical structure formation involved in morphogenesis;angiogenesis;biological regulation;carbohydrate homeostasis;cellular process;cellular response to chemical stimulus;cellular response to endogenous stimulus;cellular response to hormone stimulus;cellular response to insulin stimulus;cellular response to organic substance;cellular response to peptide hormone …	3',5'-cyclic-nucleotide phosphodiesterase activity;binding;catalytic activity;cation binding;cyclic-nucleotide phosphodiesterase activity;enzyme binding;hydrolase activity;hydrolase activity, acting on ester bonds;ion binding;kinase binding;metal ion binding;phosphoric diester hydrolase activity;phosphoric ester hydrolase activity;protein binding;protein kinase B binding;protein kinase binding	cell part;cytoplasmic part;cytosol;endoplasmic reticulum;Golgi apparatus;integral to membrane;intracellular membrane-bounded organelle;intracellular organelle;intracellular part;intrinsic to membrane;membrane;membrane part;membrane-bounded organelle;organelle	Insulin signaling pathway;Progesterone-mediated oocyte maturation;Purine metabolism	0.999985	48.2445	1	DTTDFLTKPNIILHRSLGSVSSAADFHQYLR
>sp|Q62070-2|PIM2_MOUSE Isoform 2 of Serine/threonine-protein kinase pim-2 OS=Mus musculus GN=Pim2;>sp|Q62070|PIM2_MOUSE Serine/threonine-protein kinase pim-2 OS=Mus musculus GN=Pim2 PE=1 SV=1	Q62070-2	Serine/threonine-protein kinase pim-2	Pim2	T	17;42	0.73616	2	0.86019		0.61213	0.506594		Calmodulin-dependent protein kinase I substrate motif;Calmodulin-dependent protein kinase II substrate motif;Calmodulin-dependent protein kinase IV substrate motif;Chk1 kinase substrate motif;GSK-3, ERK1, ERK2, CDK5 substrate motif;MDC1 BRCT domain binding motif;PKC kinase substrate motif;Plk1 PBD domain binding motif;WW domain binding motif	apoptotic mitochondrial changes;biological regulation;cell cycle process;cellular component organization;cellular component organization at cellular level;cellular component organization or biogenesis;cellular component organization or biogenesis at cellular level;cellular macromolecule metabolic process;cellular metabolic process;cellular process;cellular protein metabolic process;G1/S transitio…	adenyl nucleotide binding;adenyl ribonucleotide binding;ATP binding;binding;catalytic activity;kinase activity;nucleotide binding;phosphotransferase activity, alcohol group as acceptor;protein binding;protein kinase activity;protein serine/threonine kinase activity;purine nucleotide binding;purine ribonucleoside triphosphate binding;purine ribonucleotide binding;ribonucleotide binding;transferase…		Acute myeloid leukemia	0.8948	9.32164	1	APPSPGSPAALPRASTPCGLSGFSGLNIRST
>sp|Q8BLK9-2|KS6C1_MOUSE Isoform 2 of Ribosomal protein S6 kinase delta-1 OS=Mus musculus GN=Rps6kc1;>sp|Q8BLK9-3|KS6C1_MOUSE Isoform 3 of Ribosomal protein S6 kinase delta-1 OS=Mus musculus GN=Rps6kc1;>sp|Q8BLK9|KS6C1_MOUSE Ribosomal protein S6 kinase del	Q8BLK9-2	Ribosomal protein S6 kinase delta-1	Rps6kc1	S	517;568;599	1.5443	1			1.5443	0		14-3-3 domain binding motif;b-Adrenergic Receptor kinase substrate motif;Calmodulin-dependent protein kinase II substrate motif;Calmodulin-dependent protein kinase IV substrate motif;Casein kinase II substrate motif;G protein-coupled receptor kinase 1 substrate motif;PKA kinase substrate motif;PKC kinase substrate motif		adenyl nucleotide binding;adenyl ribonucleotide binding;ATP binding;binding;catalytic activity;kinase activity;lipid binding;nucleotide binding;phosphatidylinositol binding;phospholipid binding;phosphotransferase activity, alcohol group as acceptor;protein kinase activity;protein serine/threonine kinase activity;purine nucleotide binding;purine ribonucleoside triphosphate binding;purine ribonucle…	cell part;cytoplasm;intracellular part;membrane		0.999965	43.4152	1	LSRSKNSPMEFFRIDSKDSTSELLGLDFGEK
>sp|Q8BX90|FND3A_MOUSE Fibronectin type-III domain-containing protein 3A OS=Mus musculus GN=Fndc3a PE=1 SV=3	Q8BX90	Fibronectin type-III domain-containing protein 3A	Fndc3a	S	1014	0.62265	2	0.60204		0.64326	1.36792		Casein kinase II substrate motif;G protein-coupled receptor kinase 1 substrate motif;GSK3 kinase substrate motif;PKA kinase substrate motif;PKC kinase substrate motif	anatomical structure development;biological adhesion;cell adhesion;cell development;cell-cell adhesion;cellular developmental process;cellular process;cellular process involved in reproduction;developmental process;developmental process involved in reproduction;fertilization;germ cell development;reproductive process;Sertoli cell development;spermatid development		acrosomal vesicle;cell part;cytoplasmic membrane-bounded vesicle;cytoplasmic part;cytoplasmic vesicle;cytosol;Golgi apparatus part;Golgi membrane;integral to membrane;intracellular membrane-bounded organelle;intracellular organelle;intracellular organelle part;intracellular part;intrinsic to membrane;membrane;membrane part;membrane-bounded organelle;membrane-bounded vesicle;organelle;organelle me…		0.989989	22.3647	1	SLYRGPCHTYKVQRLSESTSYKFCIQACNEA
>sp|Q8K4L3|SVIL_MOUSE Supervillin OS=Mus musculus GN=Svil PE=1 SV=1	Q8K4L3	Supervillin	Svil	S	634	0.6559	1	0.6559			0		G protein-coupled receptor kinase 1 substrate motif	anatomical structure development;cellular component organization;cellular component organization at cellular level;cellular component organization or biogenesis;cellular component organization or biogenesis at cellular level;cellular process;cytoskeleton organization;developmental process;muscle tissue development;organelle organization;skeletal muscle tissue development;striated muscle tissue de…		cell junction;cell part;cell projection;contractile fiber part;costamere;cytoplasmic part;cytoskeletal part;intracellular membrane-bounded organelle;intracellular non-membrane-bounded organelle;intracellular organelle;intracellular organelle part;intracellular part;invadopodium;macromolecular complex;membrane;membrane-bounded organelle;non-membrane-bounded organelle;nucleus;organelle;organelle pa…		0.850412	7.98752	1	ITSAERKESDRYPSGSEIPVVEDEEKVDERA
>sp|Q8BLR5|PSD4_MOUSE PH and SEC7 domain-containing protein 4 OS=Mus musculus GN=Psd4 PE=2 SV=1	Q8BLR5	PH and SEC7 domain-containing protein 4	Psd4	S	156	0.9463	2	0.8088		1.0838	0.140905		Casein kinase I substrate motif;Casein kinase II substrate motif;Cdc2 kinase substrate motif;CDK kinase substrate motif;CDK1,2,4,6 kinase substrate motif;ERK1,2 kinase substrate motif;G protein-coupled receptor kinase 1 substrate motif;GSK-3, ERK1, ERK2, CDK5 substrate motif;WW domain binding motif	biological regulation;cell differentiation;cellular developmental process;cellular process;developmental process;neuron differentiation;positive regulation of catalytic activity;positive regulation of GTPase activity;positive regulation of hydrolase activity;positive regulation of molecular function;regulation of ARF protein signal transduction;regulation of biological process;regulation of catab…	ARF guanyl-nucleotide exchange factor activity;binding;enzyme regulator activity;GTPase regulator activity;guanyl-nucleotide exchange factor activity;lipid binding;nucleoside-triphosphatase regulator activity;small GTPase regulator activity	cell junction;cell part;membrane;plasma membrane	Endocytosis	0.999021	30.0887	1	CIPPPSKDLLGDEGLSPSRPEEDEDSGDDSS
>sp|P06240|LCK_MOUSE Proto-oncogene tyrosine-protein kinase LCK OS=Mus musculus GN=Lck PE=1 SV=4	P06240	Proto-oncogene tyrosine-protein kinase LCK	Lck	S	59	0.92273	2	0.93688		0.90858	0.884875		ERK1,2 kinase substrate motif;GSK-3, ERK1, ERK2, CDK5 substrate motif;WW domain binding motif	activation of caspase activity;activation of immune response;antigen receptor-mediated signaling pathway;B cell receptor signaling pathway;biological regulation;calcium ion homeostasis;calcium ion transport;calcium ion transport into cytosol;cation homeostasis;cation transport;cell activation;cell differentiation;cell surface receptor linked signaling pathway;cellular calcium ion homeostasis;cell…	adenyl nucleotide binding;adenyl ribonucleotide binding;ATP binding;binding;catalytic activity;hydrolase activity;hydrolase activity, acting on ester bonds;kinase activity;non-membrane spanning protein tyrosine kinase activity;nucleotide binding;phosphatase activity;phosphoprotein phosphatase activity;phosphoric ester hydrolase activity;phosphotransferase activity, alcohol group as acceptor;prote…	cell junction;cell part;cell-cell junction;cytoplasmic part;cytoskeletal part;cytosol;intracellular organelle part;intracellular part;membrane;membrane part;membrane raft;microtubule organizing center part;organelle part;pericentriolar material;plasma membrane	Natural killer cell mediated cytotoxicity;Osteoclast differentiation;Primary immunodeficiency;T cell receptor signaling pathway	0.975066	20.286	1;2	VRDPLVTYEGSLPPASPLQDNLVIALHSYEP
>sp|Q8BM55|TM214_MOUSE Transmembrane protein 214 OS=Mus musculus GN=Tmem214 PE=2 SV=1	Q8BM55	Transmembrane protein 214	Tmem214	S	50	0.78273	1		0.78273		0		PKA kinase substrate motif	apoptosis;cell death;cellular process;death;programmed cell death		cell part;cytoplasmic microtubule;cytoplasmic part;cytoskeletal part;endoplasmic reticulum membrane;endoplasmic reticulum part;integral to membrane;intracellular organelle part;intracellular part;intrinsic to membrane;macromolecular complex;membrane;membrane part;microtubule;organelle membrane;organelle part;protein complex		0.883249	8.82869	1	RRALGEANGVLKYDLSSPIQTTSTLYERGFE
>sp|Q3UMF0-3|COBL1_MOUSE Isoform 3 of Cordon-bleu protein-like 1 OS=Mus musculus GN=Cobll1;>sp|Q3UMF0-4|COBL1_MOUSE Isoform 4 of Cordon-bleu protein-like 1 OS=Mus musculus GN=Cobll1;>sp|Q3UMF0-2|COBL1_MOUSE Isoform 2 of Cordon-bleu protein-like 1 OS=Mus mu	Q3UMF0-3	Cordon-bleu protein-like 1	Cobll1	S	957;958;996;1028	0.939453	3	0.97212	0.96173	0.88451	0.783615		ERK1,2 kinase substrate motif;GSK-3, ERK1, ERK2, CDK5 substrate motif;WW domain binding motif					0.932409	11.3972	1	ISKADDDIIQKPAETSPPPVAPKPMTLRAET
>sp|Q8VDF3|DAPK2_MOUSE Death-associated protein kinase 2 OS=Mus musculus GN=Dapk2 PE=1 SV=1	Q8VDF3	Death-associated protein kinase 2	Dapk2	S	299	1.29907	3	1.382	0.8946	1.6206	0.48326		14-3-3 domain binding motif;AMP-activated protein kinase substrate motif;Aurora-A kinase substrate motif;b-Adrenergic Receptor kinase substrate motif;Calmodulin-dependent protein kinase I substrate motif;Calmodulin-dependent protein kinase II alpha substrate motif;Calmodulin-dependent protein kinase II substrate motif;Calmodulin-dependent protein kinase IV substrate motif;Chk1 kinase substrate mo…	anoikis;apoptosis;biological regulation;cell death;cellular macromolecule metabolic process;cellular metabolic process;cellular process;cellular protein metabolic process;cellular response to stimulus;death;intracellular signal transduction;macromolecule metabolic process;macromolecule modification;metabolic process;phosphate-containing compound metabolic process;phosphorus metabolic process;phos…	adenyl nucleotide binding;adenyl ribonucleotide binding;ATP binding;binding;calmodulin binding;calmodulin-dependent protein kinase activity;catalytic activity;kinase activity;nucleotide binding;phosphotransferase activity, alcohol group as acceptor;protein binding;protein kinase activity;protein serine/threonine kinase activity;purine nucleotide binding;purine ribonucleoside triphosphate binding;…	autophagic vacuole lumen;cell part;cytoplasm;cytoplasmic part;cytoplasmic vesicle;intracellular organelle;intracellular organelle lumen;intracellular organelle part;intracellular part;membrane-enclosed lumen;organelle;organelle lumen;organelle part;vacuolar lumen;vacuolar part;vesicle	Bladder cancer;Pathways in cancer	1	110.597	1	WITPVDTQQAMVRRESVVNLENFKKQYVRRR
>sp|Q61937|NPM_MOUSE Nucleophosmin OS=Mus musculus GN=Npm1 PE=1 SV=1	Q61937	Nucleophosmin	Npm1	S	241	0.997673	3	1.0144	0.93852	1.0401	0.0453776		Casein kinase II substrate motif;MDC1 BRCT domain binding motif;PKA kinase substrate motif;Plk1 PBD domain binding motif;Pyruvate dehydrogenase kinase substrate motif	aging;biological regulation;cell aging;cell cycle process;cell growth;cell volume homeostasis;cellular component assembly;cellular component biogenesis;cellular component biogenesis at cellular level;cellular component organization;cellular component organization at cellular level;cellular component organization or biogenesis;cellular component organization or biogenesis at cellular level;cellula…	binding;DNA binding;enzyme inhibitor activity;enzyme regulator activity;kinase inhibitor activity;kinase regulator activity;NF-kappaB binding;nucleic acid binding;protein binding;protein kinase inhibitor activity;protein kinase regulator activity;ribonucleoprotein binding;ribosomal large subunit binding;ribosomal small subunit binding;RNA binding;rRNA binding;transcription factor binding;unfolded…	cell part;centrosome;cytoplasm;cytoplasmic part;cytoskeletal part;cytosol;granular component;intracellular membrane-bounded organelle;intracellular non-membrane-bounded organelle;intracellular organelle;intracellular organelle part;intracellular part;large ribosomal subunit;macromolecular complex;membrane-bounded organelle;microtubule organizing center;non-membrane-bounded organelle;nuclear body;…		0.999829	37.6723	1	FKKQEKTPKTPKGPSSVEDIKAKMQASIEKG
>sp|Q8QZY1|EIF3L_MOUSE Eukaryotic translation initiation factor 3 subunit L OS=Mus musculus GN=Eif3l PE=1 SV=1	Q8QZY1	Eukaryotic translation initiation factor 3 subunit L	Eif3l	S	77	0.85093	1		0.85093		0		Casein kinase II substrate motif;G protein-coupled receptor kinase 1 substrate motif;GSK3 kinase substrate motif	biological regulation;cellular component assembly;cellular component assembly at cellular level;cellular component organization;cellular component organization at cellular level;cellular component organization or biogenesis;cellular component organization or biogenesis at cellular level;cellular macromolecular complex assembly;cellular macromolecular complex subunit organization;cellular process;…	binding;nucleic acid binding;protein binding;RNA binding;translation factor activity, nucleic acid binding;translation initiation factor activity	cell part;cytoplasmic part;eukaryotic 43S preinitiation complex;eukaryotic 48S preinitiation complex;eukaryotic translation initiation factor 3 complex;fibrillar center;intracellular non-membrane-bounded organelle;intracellular organelle;intracellular organelle part;intracellular part;macromolecular complex;non-membrane-bounded organelle;nuclear part;nucleolar part;nucleolus;nucleoplasm;organelle…		1	120.302	1	TVSDLIDQKVYELQASRVSSDVIDQKVYEIQ
>sp|Q8VI59|PCX3_MOUSE Pecanex-like protein 3 OS=Mus musculus GN=Pcnxl3 PE=1 SV=2	Q8VI59	Pecanex-like protein 3	Pcnxl3	S	246	0.86581	3	0.96614	0.76829	0.863	0.803062		ATM kinase substrate motif;Casein kinase II substrate motif;DNA dependent Protein kinase substrate motif;G protein-coupled receptor kinase 1 substrate motif;GSK3 kinase substrate motif;PKA kinase substrate motif			cell part;integral to membrane;intrinsic to membrane;membrane part		0.990281	20.1012	1	GVADTPMSPLLKGSLSQELSKSFLTLTRPDR
>sp|Q8K310|MATR3_MOUSE Matrin-3 OS=Mus musculus GN=Matr3 PE=1 SV=1	Q8K310	Matrin-3	Matr3	S	157	1.01884	2	0.82818		1.2095	0.00315847				binding;cation binding;ion binding;metal ion binding;nucleic acid binding;nucleotide binding;RNA binding;transition metal ion binding;zinc ion binding	cell part;intracellular organelle part;intracellular part;nuclear matrix;nuclear part;organelle part		0.97722	18.4575	1	LLQLKRRRTEEGPTLSYGRDGRSATREPPYR
>sp|P48678|LMNA_MOUSE Prelamin-A/C OS=Mus musculus GN=Lmna PE=1 SV=2;>sp|P48678-2|LMNA_MOUSE Isoform C of Prelamin-A/C OS=Mus musculus GN=Lmna	P48678	Prelamin-A/C;Lamin-A/C	Lmna	S	12;12	0.589473	3	0.58604	0.53229	0.65009	1.91742		G protein-coupled receptor kinase 1 substrate motif	anatomical structure development;biological regulation;cardiac cell development;cardiac muscle cell development;cell development;cellular component organization;cellular component organization at cellular level;cellular component organization or biogenesis;cellular component organization or biogenesis at cellular level;cellular developmental process;cellular localization;cellular macromolecule lo…	binding;protein binding;structural molecule activity	cell part;cytoplasmic part;cytoskeletal part;envelope;intermediate filament;intracellular membrane-bounded organelle;intracellular organelle;intracellular organelle part;intracellular part;lamin filament;macromolecular complex;membrane-bounded organelle;nuclear envelope;nuclear part;nucleoplasm;nucleus;organelle;organelle envelope;organelle part;perinuclear region of cytoplasm;protein complex	Arrhythmogenic right ventricular cardiomyopathy (ARVC);Dilated cardiomyopathy;Hypertrophic cardiomyopathy (HCM)	1	68.9816	1	____METPSQRRATRSGAQASSTPLSPTRIT
>sp|P83510|TNIK_MOUSE Traf2 and NCK-interacting protein kinase OS=Mus musculus GN=Tnik PE=1 SV=2;>sp|P83510-2|TNIK_MOUSE Isoform 2 of Traf2 and NCK-interacting protein kinase OS=Mus musculus GN=Tnik	P83510	Traf2 and NCK-interacting protein kinase	Tnik	S	611;611	0.689703	3	0.70496	0.52133	0.84282	0.975861		14-3-3 domain binding motif;Calmodulin-dependent protein kinase II substrate motif;Calmodulin-dependent protein kinase IV substrate motif;Casein kinase II substrate motif;Chk1 kinase substrate motif;G protein-coupled receptor kinase 1 substrate motif;GSK3 kinase substrate motif;PKA kinase substrate motif;PKC kinase substrate motif	actin cytoskeleton organization;actin cytoskeleton reorganization;actin filament-based process;activation of JNKK activity;activation of MAPKK activity;activation of protein kinase activity;biological regulation;cell surface receptor linked signaling pathway;cellular component organization;cellular component organization at cellular level;cellular component organization or biogenesis;cellular com…	adenyl nucleotide binding;adenyl ribonucleotide binding;ATP binding;binding;catalytic activity;enzyme regulator activity;GTPase regulator activity;kinase activity;nucleoside-triphosphatase regulator activity;nucleotide binding;phosphotransferase activity, alcohol group as acceptor;protein binding;protein kinase activity;protein serine/threonine kinase activity;purine nucleotide binding;purine rib…	cell part;cytoplasm;cytoplasmic part;cytoskeleton;endosome;intracellular membrane-bounded organelle;intracellular non-membrane-bounded organelle;intracellular organelle;intracellular part;membrane-bounded organelle;non-membrane-bounded organelle;nucleus;organelle;perinuclear region of cytoplasm;recycling endosome		0.999707	35.332	1	ALNVTSHRVEMPRQNSDPTSENPPLPTRIEK
>sp|Q8K0C4|CP51A_MOUSE Lanosterol 14-alpha demethylase OS=Mus musculus GN=Cyp51a1 PE=2 SV=1	Q8K0C4	Lanosterol 14-alpha demethylase	Cyp51a1	S	274	2.0243	1			2.0243	0		14-3-3 domain binding motif;Calmodulin-dependent protein kinase II substrate motif;Casein kinase II substrate motif;G protein-coupled receptor kinase 1 substrate motif;PAK2 kinase substrate motif;Pim1 kinase substrate sequence;PKA kinase substrate motif;PKC epsilon kinase substrate motif;PKC kinase substrate motif	alcohol metabolic process;biosynthetic process;cellular metabolic process;cellular process;cholesterol biosynthetic process;cholesterol biosynthetic process via 24,25-dihydrolanosterol;cholesterol metabolic process;demethylation;lipid biosynthetic process;lipid metabolic process;metabolic process;one-carbon metabolic process;primary metabolic process;small molecule metabolic process;steroid biosy…	binding;catalytic activity;cation binding;demethylase activity;heme binding;ion binding;iron ion binding;metal ion binding;monooxygenase activity;oxidoreductase activity;oxidoreductase activity, acting on paired donors, with incorporation or reduction of molecular oxygen;oxidoreductase activity, acting on paired donors, with incorporation or reduction of molecular oxygen, NADH or NADPH as one don…	cell part;cytoplasmic part;endoplasmic reticulum membrane;endoplasmic reticulum part;integral to membrane;intracellular organelle part;intracellular part;intrinsic to membrane;membrane;membrane part;organelle membrane;organelle part	Steroid biosynthesis	1	75.9385	1	EIKNIFYKAIQKRRLSKEPAEDILQTLLDST
>sp|Q8VE88-2|F1142_MOUSE Isoform 2 of Protein FAM114A2 OS=Mus musculus GN=Fam114a2;>sp|Q8VE88|F1142_MOUSE Protein FAM114A2 OS=Mus musculus GN=Fam114a2 PE=2 SV=2	Q8VE88-2	Protein FAM114A2	Fam114a2	S	112;119	0.81923	3	0.93155	0.74249	0.78365	1.02048		Casein kinase II substrate motif;DNA dependent Protein kinase substrate motif;ERK1,2 kinase substrate motif;GSK-3, ERK1, ERK2, CDK5 substrate motif;WW domain binding motif					0.991767	21.1287	1	ISNVIEKAETSLGIPSPTEISAEVKQAAGEK
>sp|Q99MR1|PERQ1_MOUSE PERQ amino acid-rich with GYF domain-containing protein 1 OS=Mus musculus GN=Gigyf1 PE=1 SV=2	Q99MR1	PERQ amino acid-rich with GYF domain-containing protein 1	Gigyf1	S	137	1.41369	3	1.7178	0.98897	1.5343	0.703514		Casein kinase II substrate motif	biological regulation;cell surface receptor linked signaling pathway;cellular process;cellular response to stimulus;enzyme linked receptor protein signaling pathway;insulin-like growth factor receptor signaling pathway;regulation of biological process;regulation of cellular process;response to stimulus;signal transduction;transmembrane receptor protein tyrosine kinase signaling pathway	binding;protein binding			1	103.761	1	RSRGRGRGDSCFYQRSIEEGDGAFGRNPREI
>sp|Q9Z1E4|GYS1_MOUSE Glycogen [starch] synthase, muscle OS=Mus musculus GN=Gys1 PE=1 SV=2	Q9Z1E4	Glycogen [starch] synthase, muscle	Gys1	S	641	0.792433	3	0.78082	0.9684	0.62808	0.730682	GSK3;	14-3-3 domain binding motif;Calmodulin-dependent protein kinase II alpha substrate motif;Calmodulin-dependent protein kinase II substrate motif;Calmodulin-dependent protein kinase IV substrate motif;G protein-coupled receptor kinase 1 substrate motif;GSK3 kinase substrate motif;Phosphorylase kinase substrate motif;PKA kinase substrate motif;PKC kinase substrate motif	anatomical structure development;biosynthetic process;carbohydrate biosynthetic process;carbohydrate metabolic process;cellular biosynthetic process;cellular carbohydrate biosynthetic process;cellular carbohydrate metabolic process;cellular glucan metabolic process;cellular macromolecule biosynthetic process;cellular macromolecule metabolic process;cellular metabolic process;cellular polysacchari…	binding;carbohydrate binding;catalytic activity;glucose binding;glucosyltransferase activity;glycogen (starch) synthase activity;monosaccharide binding;protein binding;sugar binding;transferase activity;transferase activity, transferring glycosyl groups;transferase activity, transferring hexosyl groups;UDP-glucosyltransferase activity;UDP-glycosyltransferase activity	cell part;cytoplasm;inclusion body;intracellular part	Insulin signaling pathway;Starch and sucrose metabolism	0.998179	27.6467	1;2;3	HEVDATQGYRYPRPASVPPSPSLSRHSSPHQ
>sp|Q689Z5|SBNO1_MOUSE Protein strawberry notch homolog 1 OS=Mus musculus GN=Sbno1 PE=1 SV=2;>sp|Q689Z5-2|SBNO1_MOUSE Isoform 2 of Protein strawberry notch homolog 1 OS=Mus musculus GN=Sbno1	Q689Z5	Protein strawberry notch homolog 1	Sbno1	S	808;809	1.99517	3	1.3995	1.4812	3.1048	0.864412		G protein-coupled receptor kinase 1 substrate motif;GSK3 kinase substrate motif;MAPKAPK2 kinase substrate motif;PKA kinase substrate motif;PKC kinase substrate motif	biological regulation;regulation of biological process;regulation of biosynthetic process;regulation of cellular biosynthetic process;regulation of cellular macromolecule biosynthetic process;regulation of cellular metabolic process;regulation of cellular process;regulation of gene expression;regulation of macromolecule biosynthetic process;regulation of macromolecule metabolic process;regulation…				0.999933	41.7469	1	DPDSIQSALLASGLGSKRPSFSSAPVISPAS
>sp|P23950|TISB_MOUSE Zinc finger protein 36, C3H1 type-like 1 OS=Mus musculus GN=Zfp36l1 PE=2 SV=1	P23950	Zinc finger protein 36, C3H1 type-like 1	Zfp36l1	S	92	0.85525	2	0.84402	0.86648		1.14912	AKT_group;Akt1;MAPKAPK2;	14-3-3 domain binding motif;Akt kinase substrate motif;Calmodulin-dependent protein kinase II substrate motif;G protein-coupled receptor kinase 1 substrate motif;MAPKAPK1 kinase substrate motif;PKA kinase substrate motif;PKC kinase substrate motif	biological regulation;catabolic process;cell activation;cell differentiation;cellular catabolic process;cellular developmental process;cellular macromolecule catabolic process;cellular macromolecule metabolic process;cellular metabolic process;cellular nitrogen compound metabolic process;cellular process;developmental process;immune system process;leukocyte activation;leukocyte differentiation;ly…	binding;cation binding;DNA binding;ion binding;metal ion binding;mRNA binding;nucleic acid binding;RNA binding	cell part;cytoplasm;cytoplasmic part;cytosol;intracellular membrane-bounded organelle;intracellular organelle;intracellular part;membrane-bounded organelle;nucleus;organelle		0.999863	38.6351	1	PSLSSRDSRFRDRSFSEGGERLLPTQKQPGS
>sp|P23611|IRF8_MOUSE Interferon regulatory factor 8 OS=Mus musculus GN=Irf8 PE=1 SV=1	P23611	Interferon regulatory factor 8	Irf8	S	162	0.49849	2	0.53002		0.46696	1.26048		Casein kinase II substrate motif;ERK1,2 kinase substrate motif;G protein-coupled receptor kinase 1 substrate motif;Growth associated histone HI kinase substrate motif;GSK-3, ERK1, ERK2, CDK5 substrate motif;PKA kinase substrate motif;PKC kinase substrate motif;WW domain binding motif	biological regulation;biosynthetic process;cell differentiation;cellular biosynthetic process;cellular component organization;cellular component organization or biogenesis;cellular developmental process;cellular macromolecule biosynthetic process;cellular macromolecule metabolic process;cellular membrane organization;cellular metabolic process;cellular nitrogen compound metabolic process;cellular…	binding;DNA binding;nucleic acid binding;nucleic acid binding transcription factor activity;protein binding;regulatory region DNA binding;regulatory region nucleic acid binding;sequence-specific DNA binding transcription factor activity	cell part;intracellular membrane-bounded organelle;intracellular organelle;intracellular part;membrane-bounded organelle;nucleus;organelle		0.999948	42.835	1	IKEPSVDEYMGMTKRSPSPPEACRSQILPDW
>sp|P97868-2|RBBP6_MOUSE Isoform 2 of E3 ubiquitin-protein ligase RBBP6 OS=Mus musculus GN=Rbbp6;>sp|P97868|RBBP6_MOUSE E3 ubiquitin-protein ligase RBBP6 OS=Mus musculus GN=Rbbp6 PE=1 SV=5	P97868-2	E3 ubiquitin-protein ligase RBBP6	Rbbp6	S	782;816	1.16606	2	0.38153		1.9506	0.0532555			anatomical structure development;cellular macromolecule metabolic process;cellular metabolic process;cellular process;cellular protein metabolic process;chordate embryonic development;developmental process;embryo development;embryo development ending in birth or egg hatching;embryonic organ development;growth;in utero embryonic development;macromolecule metabolic process;macromolecule modificatio…	acid-amino acid ligase activity;binding;catalytic activity;cation binding;ion binding;ligase activity;ligase activity, forming carbon-nitrogen bonds;metal ion binding;nucleic acid binding;small conjugating protein ligase activity;transition metal ion binding;ubiquitin-protein ligase activity;zinc ion binding	cell part;chromosome;cytoplasm;cytoplasmic part;cytoskeletal part;intracellular non-membrane-bounded organelle;intracellular organelle;intracellular organelle part;intracellular part;microtubule organizing center;non-membrane-bounded organelle;nuclear part;nucleolus;organelle;organelle part		1	78.5076	1	REVPPPYDIKAYYGRSVDFRDPFEKERYREW
>sp|P48678|LMNA_MOUSE Prelamin-A/C OS=Mus musculus GN=Lmna PE=1 SV=2	P48678	Prelamin-A/C;Lamin-A/C	Lmna	S	575	0.843627	3	0.80189	0.73077	0.99822	0.709777	PKCA;	G protein-coupled receptor kinase 1 substrate motif	anatomical structure development;biological regulation;cardiac cell development;cardiac muscle cell development;cell development;cellular component organization;cellular component organization at cellular level;cellular component organization or biogenesis;cellular component organization or biogenesis at cellular level;cellular developmental process;cellular localization;cellular macromolecule lo…	binding;protein binding;structural molecule activity	cell part;cytoplasmic part;cytoskeletal part;envelope;intermediate filament;intracellular membrane-bounded organelle;intracellular organelle;intracellular organelle part;intracellular part;lamin filament;macromolecular complex;membrane-bounded organelle;nuclear envelope;nuclear part;nucleoplasm;nucleus;organelle;organelle envelope;organelle part;perinuclear region of cytoplasm;protein complex	Arrhythmogenic right ventricular cardiomyopathy (ARVC);Dilated cardiomyopathy;Hypertrophic cardiomyopathy (HCM)	0.811122	6.88722	1	GEELLHHHRGSHCSGSGDPAEYNLRSRTVLC
>sp|Q8BUJ9-2|LRP12_MOUSE Isoform 2 of Low-density lipoprotein receptor-related protein 12 OS=Mus musculus GN=Lrp12;>sp|Q8BUJ9|LRP12_MOUSE Low-density lipoprotein receptor-related protein 12 OS=Mus musculus GN=Lrp12 PE=2 SV=2	Q8BUJ9-2	Low-density lipoprotein receptor-related protein 12	Lrp12	T	636;655	0.86951	3	0.87005	0.92804	0.81044	1.14458		b-Adrenergic Receptor kinase substrate motif;Casein kinase II substrate motif	cellular component organization;cellular component organization or biogenesis;cellular membrane organization;cellular process;endocytosis;establishment of localization;membrane invagination;membrane organization;transport;vesicle-mediated transport		cell part;coated pit;integral to membrane;integral to plasma membrane;intrinsic to membrane;intrinsic to plasma membrane;membrane part;plasma membrane part		0.994789	23.1841	1	RSRPHRSLFSVESDDTDTENERRDTAGASGG
>sp|P23611|IRF8_MOUSE Interferon regulatory factor 8 OS=Mus musculus GN=Irf8 PE=1 SV=1	P23611	Interferon regulatory factor 8	Irf8	S	164	0.718533	3	0.71413	0.79107	0.6504	1.56894		14-3-3 domain binding motif;Calmodulin-dependent protein kinase II substrate motif;Casein kinase II substrate motif;DNA dependent Protein kinase substrate motif;ERK1,2 kinase substrate motif;G protein-coupled receptor kinase 1 substrate motif;GSK-3, ERK1, ERK2, CDK5 substrate motif;PKA kinase substrate motif;PKC kinase substrate motif;WW domain binding motif	biological regulation;biosynthetic process;cell differentiation;cellular biosynthetic process;cellular component organization;cellular component organization or biogenesis;cellular developmental process;cellular macromolecule biosynthetic process;cellular macromolecule metabolic process;cellular membrane organization;cellular metabolic process;cellular nitrogen compound metabolic process;cellular…	binding;DNA binding;nucleic acid binding;nucleic acid binding transcription factor activity;protein binding;regulatory region DNA binding;regulatory region nucleic acid binding;sequence-specific DNA binding transcription factor activity	cell part;intracellular membrane-bounded organelle;intracellular organelle;intracellular part;membrane-bounded organelle;nucleus;organelle		0.999997	54.9321	1	EPSVDEYMGMTKRSPSPPEACRSQILPDWWV
>sp|Q9D0E1-2|HNRPM_MOUSE Isoform 2 of Heterogeneous nuclear ribonucleoprotein M OS=Mus musculus GN=Hnrnpm;>sp|Q9D0E1|HNRPM_MOUSE Heterogeneous nuclear ribonucleoprotein M OS=Mus musculus GN=Hnrnpm PE=1 SV=3	Q9D0E1-2	Heterogeneous nuclear ribonucleoprotein M	Hnrnpm	S	597;636	1.5169	3	1.1626	1.0062	2.3819	0.48541		G protein-coupled receptor kinase 1 substrate motif;MAPKAPK2 kinase substrate motif	alternative nuclear mRNA splicing, via spliceosome;cellular macromolecule metabolic process;cellular metabolic process;cellular nitrogen compound metabolic process;cellular process;macromolecule metabolic process;metabolic process;mRNA metabolic process;mRNA processing;nitrogen compound metabolic process;nuclear mRNA splicing, via spliceosome;nucleic acid metabolic process;nucleobase-containing c…	binding;nucleic acid binding;nucleotide binding;RNA binding	catalytic step 2 spliceosome;cell part;intracellular organelle part;intracellular part;macromolecular complex;nuclear body;nuclear matrix;nuclear part;nucleoplasm part;organelle part;paraspeckles;ribonucleoprotein complex;spliceosomal complex	Spliceosome	0.988015	19.1614	1	AIEMERGNFGGSFAGSFGGAGGHAPGVARKA
>sp|Q80XI3|IF4G3_MOUSE Eukaryotic translation initiation factor 4 gamma 3 OS=Mus musculus GN=Eif4g3 PE=1 SV=2;>sp|Q80XI3-3|IF4G3_MOUSE Isoform 3 of Eukaryotic translation initiation factor 4 gamma 3 OS=Mus musculus GN=Eif4g3;>sp|Q80XI3-2|IF4G3_MOUSE Isofor	Q80XI3-2	Eukaryotic translation initiation factor 4 gamma 3	Eif4g3	S	1150;1161;1131;1149	1.2241	2	1.3078		1.1404	0.672858		Casein kinase II substrate motif;PKA kinase substrate motif;PKC kinase substrate motif;Pyruvate dehydrogenase kinase substrate motif	biological regulation;gamete generation;male gamete generation;multicellular organismal process;multicellular organismal reproductive process;positive regulation of biological process;positive regulation of biosynthetic process;positive regulation of cell cycle process;positive regulation of cellular biosynthetic process;positive regulation of cellular metabolic process;positive regulation of cel…	binding;nucleic acid binding;protein binding;RNA binding;translation factor activity, nucleic acid binding;translation initiation factor activity		RNA transport;Viral myocarditis	0.5	0	1	PIPAGTARPNTFLRGSSKDLLDNQSQEEQRR
>sp|P70398|USP9X_MOUSE Probable ubiquitin carboxyl-terminal hydrolase FAF-X OS=Mus musculus GN=Usp9x PE=1 SV=2	P70398	Probable ubiquitin carboxyl-terminal hydrolase FAF-X	Usp9x	S	590	1.49354	3	0.91548	0.87383	2.6913	0.253014		ATM kinase substrate motif;Casein kinase II substrate motif;DNA dependent Protein kinase substrate motif;G protein-coupled receptor kinase 1 substrate motif;PKA kinase substrate motif;PKC kinase substrate motif	anatomical structure arrangement;anatomical structure development;axon extension;biological regulation;BMP signaling pathway;catabolic process;cell cycle phase;cell cycle process;cell growth;cell migration;cell motility;cell surface receptor linked signaling pathway;cellular catabolic process;cellular component movement;cellular component organization;cellular component organization at cellular l…	binding;catalytic activity;co-SMAD binding;cysteine-type peptidase activity;hydrolase activity;peptidase activity;peptidase activity, acting on L-amino acid peptides;protein binding;SMAD binding	apical part of cell;cell part;cytoplasm;intracellular part		0.999893	39.7103	1	EICSLFGEAPQNLSQSQRSPHVFYRHDLINQ
>sp|Q62070-2|PIM2_MOUSE Isoform 2 of Serine/threonine-protein kinase pim-2 OS=Mus musculus GN=Pim2;>sp|Q62070|PIM2_MOUSE Serine/threonine-protein kinase pim-2 OS=Mus musculus GN=Pim2 PE=1 SV=1	Q62070-2	Serine/threonine-protein kinase pim-2	Pim2	S	8;33	0.691777	3	0.67576	0.76219	0.63738	1.742		ERK1,2 kinase substrate motif;GSK-3, ERK1, ERK2, CDK5 substrate motif;WW domain binding motif	apoptotic mitochondrial changes;biological regulation;cell cycle process;cellular component organization;cellular component organization at cellular level;cellular component organization or biogenesis;cellular component organization or biogenesis at cellular level;cellular macromolecule metabolic process;cellular metabolic process;cellular process;cellular protein metabolic process;G1/S transitio…	adenyl nucleotide binding;adenyl ribonucleotide binding;ATP binding;binding;catalytic activity;kinase activity;nucleotide binding;phosphotransferase activity, alcohol group as acceptor;protein binding;protein kinase activity;protein serine/threonine kinase activity;purine nucleotide binding;purine ribonucleoside triphosphate binding;purine ribonucleotide binding;ribonucleotide binding;transferase…		Acute myeloid leukemia	1	76.4375	1	________MAPPSPGSPAALPRASTPCGLSG
>sp|Q6S5J6-4|KRIT1_MOUSE Isoform 4 of Krev interaction trapped protein 1 OS=Mus musculus GN=Krit1;>sp|Q6S5J6-2|KRIT1_MOUSE Isoform 2 of Krev interaction trapped protein 1 OS=Mus musculus GN=Krit1;>sp|Q6S5J6-3|KRIT1_MOUSE Isoform 3 of Krev interaction trapp	Q6S5J6-4	Krev interaction trapped protein 1	Krit1	S	276;276;276;276	1.92407	3	2.2995	1.4864	1.9863	1.42546		14-3-3 domain binding motif;Calmodulin-dependent protein kinase II substrate motif;PKA kinase substrate motif;PKC kinase substrate motif	anatomical structure formation involved in morphogenesis;angiogenesis;biological regulation;cell redox homeostasis;cellular homeostasis;cellular process;developmental process;homeostatic process;negative regulation of angiogenesis;negative regulation of apoptosis;negative regulation of biological process;negative regulation of cell death;negative regulation of cell migration;negative regulation o…	binding;cytoskeletal protein binding;enzyme regulator activity;GTPase regulator activity;lipid binding;microtubule binding;nucleoside-triphosphatase regulator activity;phosphatidylinositol binding;phosphatidylinositol-4,5-bisphosphate binding;phospholipid binding;protein binding;protein complex binding;small GTPase regulator activity;tubulin binding	cell junction;cell part;cell-cell junction;cytoplasm;cytoskeletal part;intracellular organelle part;intracellular part;macromolecular complex;membrane;microtubule;organelle part;plasma membrane;protein complex		0.998595	29.5577	1	SKIQIPKQEKWQRSMSSVVEDKERQWVDDFP
>sp|O08750|NFIL3_MOUSE Nuclear factor interleukin-3-regulated protein OS=Mus musculus GN=Nfil3 PE=1 SV=1	O08750	Nuclear factor interleukin-3-regulated protein	Nfil3	S	210	0.699343	3	0.70234	0.70766	0.68803	3.27231		Casein kinase II substrate motif;ERK1,2 kinase substrate motif;Growth associated histone HI kinase substrate motif;GSK-3, ERK1, ERK2, CDK5 substrate motif;WW domain binding motif	biological regulation;cellular process;cellular response to chemical stimulus;cellular response to cytokine stimulus;cellular response to interleukin-4;cellular response to organic substance;cellular response to stimulus;circadian rhythm;positive regulation of biological process;positive regulation of gene expression;positive regulation of macromolecule metabolic process;positive regulation of me…	binding;core promoter binding;core promoter sequence-specific DNA binding;DNA binding;nucleic acid binding;nucleic acid binding transcription factor activity;protein binding;regulatory region DNA binding;regulatory region nucleic acid binding;RNA polymerase II core promoter proximal region sequence-specific DNA binding transcription factor activity;RNA polymerase II core promoter proximal region …	cell part;intracellular membrane-bounded organelle;intracellular organelle;intracellular part;membrane-bounded organelle;nucleus;organelle		1	99.3627	1	SVEHTQESPAQGGCRSPENKFPVIKQEPVEL
>sp|Q8R4R6|NUP53_MOUSE Nucleoporin NUP53 OS=Mus musculus GN=Nup35 PE=1 SV=2	Q8R4R6	Nucleoporin NUP53	Nup35	T	24	0.825953	3	0.86569	1.0059	0.60627	0.524277		DNA dependent Protein kinase substrate motif;G protein-coupled receptor kinase 1 substrate motif	cellular process;establishment of localization;establishment of protein localization;establishment of RNA localization;mRNA transport;nucleic acid transport;nucleobase-containing compound transport;protein transport;RNA transport;transmembrane transport;transport		cell part;intracellular organelle part;intracellular part;macromolecular complex;membrane;membrane part;nuclear membrane;nuclear part;nuclear pore;organelle membrane;organelle part;pore complex;protein complex	RNA transport	0.680855	5.46874	1	QAPTLGSEPMMLGSPTSPKTGANAQFLPGFL
>sp|P59054|CSRN1_MOUSE Cysteine/serine-rich nuclear protein 1 OS=Mus musculus GN=Csrnp1 PE=2 SV=1	P59054	Cysteine/serine-rich nuclear protein 1	Csrnp1	S	535	1.56057	3	1.7129	1.529	1.4398	1.89596		Casein kinase II substrate motif;DNA dependent Protein kinase substrate motif;G protein-coupled receptor kinase 1 substrate motif	anatomical structure development;anatomical structure morphogenesis;apoptosis;biological regulation;cell death;cell surface receptor linked signaling pathway;cellular process;cellular response to stimulus;death;developmental process;enzyme linked receptor protein signaling pathway;face morphogenesis;organ morphogenesis;palate development;platelet-derived growth factor receptor signaling pathway;p…	binding;DNA binding;nucleic acid binding;nucleic acid binding transcription factor activity;sequence-specific DNA binding;sequence-specific DNA binding transcription factor activity	cell part;intracellular membrane-bounded organelle;intracellular organelle;intracellular part;membrane-bounded organelle;nucleus;organelle		0.63113	1.63822	2	VSGSPDSLETFHPLPSFSPPRDASTCFLESL
>sp|Q6NZN1|PPRC1_MOUSE Peroxisome proliferator-activated receptor gamma coactivator-related protein 1 OS=Mus musculus GN=Pprc1 PE=1 SV=1;>sp|Q6NZN1-5|PPRC1_MOUSE Isoform 5 of Peroxisome proliferator-activated receptor gamma coactivator-related protein 1 OS	Q6NZN1	Peroxisome proliferator-activated receptor gamma coactivator-related protein 1	Pprc1	S	800;801;801;797	0.394295	2		0.36389	0.4247	1.2854		Casein kinase II substrate motif;ERK1,2 kinase substrate motif;GSK-3, ERK1, ERK2, CDK5 substrate motif;MAPKAPK2 kinase substrate motif;WW domain binding motif	biological regulation;biosynthetic process;cellular biosynthetic process;cellular macromolecule biosynthetic process;cellular macromolecule metabolic process;cellular metabolic process;cellular nitrogen compound metabolic process;cellular process;macromolecule biosynthetic process;macromolecule metabolic process;metabolic process;nitrogen compound metabolic process;nucleic acid metabolic process;…	binding;nucleic acid binding;nucleotide binding;RNA binding	cell part;intracellular membrane-bounded organelle;intracellular organelle;intracellular part;membrane-bounded organelle;nucleus;organelle		0.989106	20.09	1	PIAVPETVSVGSNPVSPTPEPSASKLMVSTH
>sp|Q3TBD2|HMHA1_MOUSE Minor histocompatibility protein HA-1 OS=Mus musculus GN=Hmha1 PE=1 SV=2;>sp|Q3TBD2-2|HMHA1_MOUSE Isoform 2 of Minor histocompatibility protein HA-1 OS=Mus musculus GN=Hmha1;>sp|Q3TBD2-3|HMHA1_MOUSE Isoform 3 of Minor histocompatibil	Q3TBD2	Minor histocompatibility protein HA-1	Hmha1	S	875;759;566;414	0.484933	3	0.53933	0.42364	0.49183	2.00724		Casein kinase II substrate motif;G protein-coupled receptor kinase 1 substrate motif	biological regulation;cellular process;cellular response to stimulus;intracellular signal transduction;regulation of biological process;regulation of cellular process;response to stimulus;signal transduction	binding;cation binding;enzyme activator activity;enzyme regulator activity;GTPase activator activity;GTPase regulator activity;ion binding;metal ion binding;nucleoside-triphosphatase regulator activity	cell part;intracellular		0.999997	55.1556	1	AEAEAKAASRGRQGGSESEAATLAMVGRLRE
>sp|Q9QY06|MYO9B_MOUSE Unconventional myosin-IXb OS=Mus musculus GN=Myo9b PE=1 SV=2;>sp|Q9QY06-2|MYO9B_MOUSE Isoform 2 of Unconventional myosin-IXb OS=Mus musculus GN=Myo9b;>sp|Q9QY06-3|MYO9B_MOUSE Isoform 3 of Unconventional myosin-IXb OS=Mus musculus GN=	Q9QY06	Unconventional myosin-IXb	Myo9b	S	1302;1331;1302	1.57283	3	1.7682	0.91158	2.0387	0.598534		G protein-coupled receptor kinase 1 substrate motif;GSK3 kinase substrate motif	anatomical structure morphogenesis;biological regulation;cell chemotaxis;cell migration;cell motility;cell part morphogenesis;cell projection morphogenesis;cell projection organization;cellular component morphogenesis;cellular component movement;cellular component organization;cellular component organization at cellular level;cellular component organization or biogenesis;cellular component organi…	adenyl nucleotide binding;adenyl ribonucleotide binding;ATP binding;binding;catalytic activity;cation binding;enzyme activator activity;enzyme regulator activity;GTPase activator activity;GTPase regulator activity;hydrolase activity;hydrolase activity, acting on acid anhydrides;hydrolase activity, acting on acid anhydrides, in phosphorus-containing anhydrides;ion binding;metal ion binding;microfi…	cell cortex;cell part;cell projection;cell projection part;cytoplasmic part;cytoskeletal part;filopodium tip;intracellular organelle part;intracellular part;lamellipodium;macromolecular complex;myosin complex;organelle part;perinuclear region of cytoplasm;protein complex;ruffle		1	64.892	1	EIWRGKKLASAVLSQSLDLSEKHRATGAALT
>sp|P46694|IEX1_MOUSE Radiation-inducible immediate-early gene IEX-1 OS=Mus musculus GN=Ier3 PE=2 SV=1	P46694	Radiation-inducible immediate-early gene IEX-1	Ier3	S	31	0.750153	3	0.78823	0.77548	0.68675	1.65465		14-3-3 domain binding motif;AMP-activated protein kinase substrate motif;Calmodulin-dependent protein kinase II substrate motif;Casein kinase II substrate motif;HMGCoA Reductase kinase substrate motif;PAK2 kinase substrate motif;PKA kinase substrate motif;PKC epsilon kinase substrate motif;PKC kinase substrate motif	biological regulation;cell cycle checkpoint;cell cycle process;cellular process;cellular response to stimulus;cellular response to stress;DNA damage checkpoint;DNA damage response, signal transduction resulting in induction of apoptosis;DNA integrity checkpoint;G2/M transition checkpoint;G2/M transition DNA damage checkpoint;G2/M transition of mitotic cell cycle;induction of apoptosis;induction o…		cell part;integral to membrane;intracellular membrane-bounded organelle;intracellular organelle;intracellular part;intrinsic to membrane;membrane part;membrane-bounded organelle;nucleus;organelle		0.999811	37.2438	1	APSPAPSTGPELRRGSGPEIFTFDPLPERAV
>sp|P09405|NUCL_MOUSE Nucleolin OS=Mus musculus GN=Ncl PE=1 SV=2	P09405	Nucleolin	Ncl	S	497	0.85414	1	0.85414			0		Casein kinase II substrate motif	anatomical structure formation involved in morphogenesis;angiogenesis;developmental process	binding;DNA binding;nucleic acid binding;nucleotide binding;protein binding;RNA binding;sequence-specific DNA binding;telomeric DNA binding	cell cortex;cell part;cytoplasmic part;intracellular membrane-bounded organelle;intracellular non-membrane-bounded organelle;intracellular organelle;intracellular organelle part;intracellular part;macromolecular complex;membrane-bounded organelle;non-membrane-bounded organelle;nuclear part;nucleolus;nucleoplasm;nucleus;organelle;organelle part;ribonucleoprotein complex	Pathogenic Escherichia coli infection	0.828334	7.17587	1	WSGESKTLVLSNLSYSATKETLEEVFEKATF
>sp|P41230-2|KDM5C_MOUSE Isoform 2 of Lysine-specific demethylase 5C OS=Mus musculus GN=Kdm5c;>sp|P41230|KDM5C_MOUSE Lysine-specific demethylase 5C OS=Mus musculus GN=Kdm5c PE=2 SV=4;>sp|P41230-3|KDM5C_MOUSE Isoform 3 of Lysine-specific demethylase 5C OS=M	P41230-2	Lysine-specific demethylase 5C	Kdm5c	T	1352;1352;1311	0.806625	2	0.867		0.74625	0.67164		Casein kinase I substrate motif;Casein kinase II substrate motif	biological regulation;biosynthetic process;cellular biosynthetic process;cellular macromolecule biosynthetic process;cellular macromolecule metabolic process;cellular metabolic process;cellular nitrogen compound metabolic process;cellular process;macromolecule biosynthetic process;macromolecule metabolic process;metabolic process;nitrogen compound metabolic process;nucleic acid metabolic process;…	binding;catalytic activity;cation binding;demethylase activity;DNA binding;histone demethylase activity;histone demethylase activity (H3-K4 specific);ion binding;metal ion binding;nucleic acid binding;oxidoreductase activity;oxidoreductase activity, acting on paired donors, with incorporation or reduction of molecular oxygen;oxidoreductase activity, acting on paired donors, with incorporation or …	cell part;intracellular membrane-bounded organelle;intracellular organelle;intracellular part;membrane-bounded organelle;nucleus;organelle		0.870064	8.77293	1	NMPKVQGLLENGDSVTSPEKVATEEGSDLEL
>sp|O08750|NFIL3_MOUSE Nuclear factor interleukin-3-regulated protein OS=Mus musculus GN=Nfil3 PE=1 SV=1	O08750	Nuclear factor interleukin-3-regulated protein	Nfil3	S	301	0.65617	3	0.67673	0.64874	0.64304	2.73023		Casein kinase II substrate motif;ERK1,2 kinase substrate motif;GSK-3, ERK1, ERK2, CDK5 substrate motif;WW domain binding motif	biological regulation;cellular process;cellular response to chemical stimulus;cellular response to cytokine stimulus;cellular response to interleukin-4;cellular response to organic substance;cellular response to stimulus;circadian rhythm;positive regulation of biological process;positive regulation of gene expression;positive regulation of macromolecule metabolic process;positive regulation of me…	binding;core promoter binding;core promoter sequence-specific DNA binding;DNA binding;nucleic acid binding;nucleic acid binding transcription factor activity;protein binding;regulatory region DNA binding;regulatory region nucleic acid binding;RNA polymerase II core promoter proximal region sequence-specific DNA binding transcription factor activity;RNA polymerase II core promoter proximal region …	cell part;intracellular membrane-bounded organelle;intracellular organelle;intracellular part;membrane-bounded organelle;nucleus;organelle		1	79.2014	1	SDGEDEQQVPKGPIHSPVELQRVHATVVKVP
>sp|P03966|MYCN_MOUSE N-myc proto-oncogene protein OS=Mus musculus GN=Mycn PE=2 SV=2	P03966	N-myc proto-oncogene protein	Mycn	S	62	0.470263	3	0.45212	0.43261	0.52606	2.15972		Casein kinase II substrate motif;Cdc2 kinase substrate motif;CDK kinase substrate motif;CDK1,2,4,6 kinase substrate motif;CDK4 kinase substrate motif;ERK1,2 kinase substrate motif;G protein-coupled receptor kinase 1 substrate motif;GSK-3, ERK1, ERK2, CDK5 substrate motif;WW domain binding motif	anatomical structure development;anatomical structure morphogenesis;biological adhesion;biological regulation;branching morphogenesis of a tube;cartilage condensation;cell adhesion;cell-cell adhesion;cellular process;developmental process;embryonic digit morphogenesis;embryonic morphogenesis;embryonic organ morphogenesis;embryonic skeletal system morphogenesis;lung development;morphogenesis of a …	binding;DNA binding;nucleic acid binding;nucleic acid binding transcription factor activity;protein binding;sequence-specific DNA binding transcription factor activity	cell part;intracellular membrane-bounded organelle;intracellular organelle;intracellular part;membrane-bounded organelle;nucleus;organelle		0.999332	31.7513	1;2	EDIWKKFELLPTPPLSPSRAFPEHSPEPSNW
>sp|P01108|MYC_MOUSE Myc proto-oncogene protein OS=Mus musculus GN=Myc PE=1 SV=1	P01108	Myc proto-oncogene protein	Myc	S	62	0.470263	3	0.45212	0.43261	0.52606	2.15972	CDK5;ERK1;ERK2;JNK1;JNK2;JNK3;MAPK1;mTOR	Casein kinase II substrate motif;Cdc2 kinase substrate motif;CDK kinase substrate motif;CDK1,2,4,6 kinase substrate motif;CDK4 kinase substrate motif;ERK1,2 kinase substrate motif;GSK-3, ERK1, ERK2, CDK5 substrate motif;WW domain binding motif	activation of caspase activity;anatomical structure morphogenesis;apoptosis;B cell apoptosis;biological regulation;biosynthetic process;branching involved in ureteric bud morphogenesis;branching morphogenesis of a tube;canonical Wnt receptor signaling pathway;canonical Wnt receptor signaling pathway involved in negative regulation of apoptosis;canonical Wnt receptor signaling pathway involved in …	binding;core promoter proximal region DNA binding;core promoter proximal region sequence-specific DNA binding;DNA binding;E-box binding;nucleic acid binding;nucleic acid binding transcription factor activity;protein binding;protein complex binding;regulatory region DNA binding;regulatory region nucleic acid binding;sequence-specific DNA binding;sequence-specific DNA binding transcription factor a…	axon;cell part;cell projection;cytoskeletal part;intracellular membrane-bounded organelle;intracellular non-membrane-bounded organelle;intracellular organelle;intracellular organelle part;intracellular part;membrane-bounded organelle;neuron projection;non-membrane-bounded organelle;nuclear body;nuclear part;nucleolus;nucleoplasm;nucleoplasm part;nucleus;organelle;organelle part;spindle	Acute myeloid leukemia;Bladder cancer;Cell cycle;Chronic myeloid leukemia;Colorectal cancer;Endometrial cancer;ErbB signaling pathway;Jak-STAT signaling pathway;MAPK signaling pathway;Pathways in cancer;Small cell lung cancer;TGF-beta signaling pathway;Thyroid cancer;Wnt signaling pathway	0.999332	31.7513	1;2	EDIWKKFELLPTPPLSPSRRSGLCSPSYVAV
>sp|Q9ES70|NEK6_MOUSE Serine/threonine-protein kinase Nek6 OS=Mus musculus GN=Nek6 PE=1 SV=1	Q9ES70	Serine/threonine-protein kinase Nek6	Nek6	S	206	1.458	1			1.458	0	NEK9;	G protein-coupled receptor kinase 1 substrate motif	apoptosis;biological regulation;cell cycle checkpoint;cell cycle phase;cell cycle process;cell death;cellular component organization;cellular component organization at cellular level;cellular component organization or biogenesis;cellular component organization or biogenesis at cellular level;cellular macromolecule metabolic process;cellular metabolic process;cellular process;cellular protein meta…	adenyl nucleotide binding;adenyl ribonucleotide binding;ATP binding;binding;catalytic activity;cation binding;enzyme binding;ion binding;kinase activity;kinase binding;magnesium ion binding;metal ion binding;molecular transducer activity;nucleotide binding;phosphotransferase activity, alcohol group as acceptor;protein binding;protein kinase activity;protein kinase binding;protein serine/threonine…	cell part;cytoplasm;cytoplasmic part;cytoskeletal part;intracellular organelle part;intracellular part;microtubule organizing center;nuclear body;nuclear part;nuclear speck;nucleoplasm part;organelle part;spindle pole		0.884804	10.1028	1	LGLGRFFSSETTAAHSLVGTPYYMSPERIHE
>sp|Q8VED2|BL1S4_MOUSE Biogenesis of lysosome-related organelles complex 1 subunit 4 OS=Mus musculus GN=Bloc1s4 PE=1 SV=1	Q8VED2	Biogenesis of lysosome-related organelles complex 1 subunit 4	Bloc1s4	S	11	0.713387	3	0.69891	0.63058	0.81067	1.37416		Casein kinase II substrate motif;G protein-coupled receptor kinase 1 substrate motif;GSK3 kinase substrate motif	anterograde axon cargo transport;anterograde synaptic vesicle transport;axon cargo transport;biological adhesion;cell adhesion;cell projection organization;cell-cell adhesion;cellular component movement;cellular component organization;cellular component organization at cellular level;cellular component organization or biogenesis;cellular component organization or biogenesis at cellular level;cell…	binding;protein binding	BLOC complex;BLOC-1 complex;cell part;cytoplasm;cytoplasmic part;cytosolic part;intracellular part;macromolecular complex;protein complex		0.998618	28.5889	1	_____MEEGPAVGTLSREVSTEEAEPLGAAW
>sp|Q80TP3|UBR5_MOUSE E3 ubiquitin-protein ligase UBR5 OS=Mus musculus GN=Ubr5 PE=1 SV=2	Q80TP3	E3 ubiquitin-protein ligase UBR5	Ubr5	S	321	1.02111	2	0.94982		1.0924	0.0747953		Casein kinase I substrate motif	biological regulation;cellular macromolecule metabolic process;cellular metabolic process;cellular nitrogen compound metabolic process;cellular process;cellular protein metabolic process;cellular response to stimulus;cellular response to stress;DNA metabolic process;DNA repair;intracellular receptor mediated signaling pathway;macromolecule metabolic process;macromolecule modification;metabolic pr…	acid-amino acid ligase activity;binding;catalytic activity;cation binding;ion binding;ligase activity;ligase activity, forming carbon-nitrogen bonds;metal ion binding;nucleic acid binding;RNA binding;small conjugating protein ligase activity;transition metal ion binding;ubiquitin-protein ligase activity;zinc ion binding	cell part;cytoplasm;intracellular membrane-bounded organelle;intracellular organelle;intracellular part;membrane-bounded organelle;nucleus;organelle	Ubiquitin mediated proteolysis	1	88.7681	1	ESVLRLRERRWLDGASFDNERGSTSKEGESN
>sp|Q9Z0H7|BCL10_MOUSE B-cell lymphoma/leukemia 10 OS=Mus musculus GN=Bcl10 PE=1 SV=1	Q9Z0H7	B-cell lymphoma/leukemia 10	Bcl10	S	134	0.846855	2		0.66801	1.0257	0.26209		G protein-coupled receptor kinase 1 substrate motif;GSK3 kinase substrate motif	activation of caspase activity;activation of immune response;adaptive immune response;adaptive immune response based on somatic recombination of immune receptors built from immunoglobulin superfamily domains;anatomical structure formation involved in morphogenesis;antigen receptor-mediated signaling pathway;apoptosis;B cell apoptosis;B cell mediated immunity;biological regulation;cell activation;…	apoptotic protease activator activity;binding;caspase activator activity;caspase regulator activity;enzyme activator activity;enzyme binding;enzyme regulator activity;identical protein binding;kinase activator activity;kinase binding;kinase regulator activity;NF-kappaB binding;peptidase activator activity;peptidase regulator activity;protein binding;protein binding transcription factor activity;p…	CBM complex;cell part;cytoplasm;cytoplasmic microtubule;cytoplasmic part;cytoskeletal part;cytosol;immunological synapse;intracellular membrane-bounded organelle;intracellular organelle;intracellular organelle part;intracellular part;lipopolysaccharide receptor complex;lysosome;lytic vacuole;macromolecular complex;membrane part;membrane raft;membrane-bounded organelle;microtubule;nucleus;organell…	B cell receptor signaling pathway;ko05152;T cell receptor signaling pathway	0.999899	41.708	1	CSSCEPFAAGATNNLSRCNSDESNLSEKQRA
>sp|Q3UHD9-2|AGAP2_MOUSE Isoform 2 of Arf-GAP with GTPase, ANK repeat and PH domain-containing protein 2 OS=Mus musculus GN=Agap2;>sp|Q3UHD9|AGAP2_MOUSE Arf-GAP with GTPase, ANK repeat and PH domain-containing protein 2 OS=Mus musculus GN=Agap2 PE=2 SV=1	Q3UHD9-2	Arf-GAP with GTPase, ANK repeat and PH domain-containing protein 2	Agap2	T	899;919	0.634543	3	0.62161	0.58088	0.70114	1.85294		G protein-coupled receptor kinase 1 substrate motif;LKB1 kinase substrate motif;PKA kinase substrate motif;PKC kinase substrate motif	anatomical structure development;biological regulation;cellular process;cellular response to stimulus;developmental process;intracellular signal transduction;mammary gland alveolus development;negative regulation of apoptosis;negative regulation of biological process;negative regulation of cell death;negative regulation of cellular process;negative regulation of programmed cell death;positive reg…	ARF GTPase activator activity;binding;cation binding;enzyme activator activity;enzyme regulator activity;GTP binding;GTPase activator activity;GTPase regulator activity;guanyl nucleotide binding;guanyl ribonucleotide binding;ion binding;kinase activator activity;kinase regulator activity;metal ion binding;nucleoside-triphosphatase regulator activity;nucleotide binding;protein binding;protein kina…	cell part;cytoplasmic part;intracellular membrane-bounded organelle;intracellular non-membrane-bounded organelle;intracellular organelle;intracellular organelle part;intracellular part;membrane-bounded organelle;mitochondrion;non-membrane-bounded organelle;nuclear part;nucleolus;organelle;organelle part	Endocytosis	0.887424	8.96698	1	LASLQCCESSKVKLRTDSQSEAVAIQAIRNA
>sp|O88746|TOM1_MOUSE Target of Myb protein 1 OS=Mus musculus GN=Tom1 PE=1 SV=1;>sp|O88746-2|TOM1_MOUSE Isoform 2 of Target of Myb protein 1 OS=Mus musculus GN=Tom1	O88746	Target of Myb protein 1	Tom1	S	472;148	0.60086	2	0.59921		0.60251	0		Casein kinase II substrate motif;DNA dependent Protein kinase substrate motif;ERK1,2 kinase substrate motif;G protein-coupled receptor kinase 1 substrate motif;GSK-3, ERK1, ERK2, CDK5 substrate motif;PKA kinase substrate motif;PKC kinase substrate motif;WW domain binding motif	establishment of localization;establishment of localization in cell;establishment of protein localization;intracellular protein transport;intracellular transport;protein transport;transport	binding;protein binding	cell part;cytoplasmic part;cytosol;early endosome;endosome;intracellular membrane-bounded organelle;intracellular organelle;intracellular part;membrane;membrane-bounded organelle;organelle		0.937815	11.8809	1	LPNLASPSAEGPPRPSPGTAPRRKTQEKDDD
>sp|P58871|TB182_MOUSE 182 kDa tankyrase-1-binding protein OS=Mus musculus GN=Tnks1bp1 PE=1 SV=2	P58871	182 kDa tankyrase-1-binding protein	Tnks1bp1	S	974	1.19345	2	1.2536		1.1333	0.742319		Casein kinase II substrate motif			CCR4-NOT complex;cell part;chromosome;cytoplasm;cytoskeleton;intracellular membrane-bounded organelle;intracellular non-membrane-bounded organelle;intracellular organelle;intracellular organelle part;intracellular part;macromolecular complex;membrane-bounded organelle;non-membrane-bounded organelle;nuclear part;nucleoplasm part;nucleus;organelle;organelle part;protein complex;transcription factor…		0.812198	6.71977	1	GSRVLGSQERGFGIRSLSSGFSPEEAQQQDE
>sp|P19437|CD20_MOUSE B-lymphocyte antigen CD20 OS=Mus musculus GN=Ms4a1 PE=1 SV=1	P19437	B-lymphocyte antigen CD20	Ms4a1	S	29	0.683655	2	0.57833		0.78898	0.619785		14-3-3 domain binding motif;Calmodulin-dependent protein kinase II alpha substrate motif;Calmodulin-dependent protein kinase II substrate motif;Calmodulin-dependent protein kinase IV substrate motif;Chk1 kinase substrate motif;G protein-coupled receptor kinase 1 substrate motif;MDC1 BRCT domain binding motif;Phosphorylase kinase substrate motif;PKA kinase substrate motif;PKC kinase substrate moti…	B cell activation;cell activation;cellular process;immune system process;leukocyte activation;lymphocyte activation		cell part;external side of plasma membrane;integral to membrane;intracellular non-membrane-bounded organelle;intracellular organelle;intracellular organelle part;intracellular part;intrinsic to membrane;membrane part;non-membrane-bounded organelle;nuclear part;nucleolus;organelle;organelle part;plasma membrane part	Hematopoietic cell lineage	0.681787	6.31962	1	LAMQPAPKVNLKRTSSLVGPTQSFFMRESKA
>sp|Q3TBD2|HMHA1_MOUSE Minor histocompatibility protein HA-1 OS=Mus musculus GN=Hmha1 PE=1 SV=2;>sp|Q3TBD2-2|HMHA1_MOUSE Isoform 2 of Minor histocompatibility protein HA-1 OS=Mus musculus GN=Hmha1;>sp|Q3TBD2-3|HMHA1_MOUSE Isoform 3 of Minor histocompatibil	Q3TBD2	Minor histocompatibility protein HA-1	Hmha1	T	632;516;323;171	1.5093	1			1.5093	0		b-Adrenergic Receptor kinase substrate motif	biological regulation;cellular process;cellular response to stimulus;intracellular signal transduction;regulation of biological process;regulation of cellular process;response to stimulus;signal transduction	binding;cation binding;enzyme activator activity;enzyme regulator activity;GTPase activator activity;GTPase regulator activity;ion binding;metal ion binding;nucleoside-triphosphatase regulator activity	cell part;intracellular		0.611372	3.19045	1	KSWPISISDTEVGLDTSSGDLKKFDRTSSSG
>sp|Q6ZQ58|LARP1_MOUSE La-related protein 1 OS=Mus musculus GN=Larp1 PE=1 SV=3	Q6ZQ58	La-related protein 1	Larp1	S	743	0.686147	3	0.70649	0.68077	0.67118	2.67146	mTOR;	Casein kinase II substrate motif;G protein-coupled receptor kinase 1 substrate motif	biological regulation;cell proliferation;cellular process;cellular response to stimulus;intracellular signal transduction;positive regulation of biological process;positive regulation of biosynthetic process;positive regulation of cellular biosynthetic process;positive regulation of cellular metabolic process;positive regulation of cellular process;positive regulation of cellular protein metaboli…	binding;eukaryotic initiation factor 4E binding;mRNA 3'-UTR binding;mRNA 5'-UTR binding;mRNA binding;nucleic acid binding;protein binding;RNA binding;RNA cap binding;translation activator activity;translation initiation factor binding;translation regulator activity;translation regulator activity, nucleic acid binding	cell part;cytoplasm;intracellular part		0.999988	51.2676	1;2	ANKLFGAPEPSTIARSLPTTVPESPNYRNAR
>sp|P06803|PIM1_MOUSE Serine/threonine-protein kinase pim-1 OS=Mus musculus GN=Pim1 PE=1 SV=2	P06803	Serine/threonine-protein kinase pim-1	Pim1	S	32	0.546527	3	0.62659	0.56758	0.44541	1.58646		14-3-3 domain binding motif;Akt kinase substrate motif;Calmodulin-dependent protein kinase II substrate motif;Casein kinase II substrate motif;G protein-coupled receptor kinase 1 substrate motif;GSK3 kinase substrate motif;MAPKAPK1 kinase substrate motif;PKA kinase substrate motif;PKC kinase substrate motif;Pyruvate dehydrogenase kinase substrate motif	apoptosis;biological regulation;cell cycle;cell death;cell proliferation;cellular macromolecule metabolic process;cellular metabolic process;cellular process;cellular protein metabolic process;death;macromolecule metabolic process;macromolecule modification;metabolic process;negative regulation of apoptosis;negative regulation of biological process;negative regulation of cell death;negative regul…	adenyl nucleotide binding;adenyl ribonucleotide binding;ATP binding;binding;catalytic activity;cation binding;ion binding;kinase activity;manganese ion binding;metal ion binding;nucleotide binding;phosphotransferase activity, alcohol group as acceptor;protein binding;protein kinase activity;protein serine/threonine kinase activity;purine nucleotide binding;purine ribonucleoside triphosphate bindi…	cell part;cytoplasm;intracellular membrane-bounded organelle;intracellular organelle;intracellular part;membrane;membrane-bounded organelle;nucleus;organelle;plasma membrane		0.996789	25.7639	1	PAGEPARGQPRQRPQSSSDSPSALRASRSQS
>sp|P23116|EIF3A_MOUSE Eukaryotic translation initiation factor 3 subunit A OS=Mus musculus GN=Eif3a PE=1 SV=5	P23116	Eukaryotic translation initiation factor 3 subunit A	Eif3a	S	584	0.520737	3	0.52644	0.51018	0.52559	3.40709		14-3-3 domain binding motif;b-Adrenergic Receptor kinase substrate motif;Calmodulin-dependent protein kinase II substrate motif;MAPKAPK1 kinase substrate motif;p70 Ribosomal S6 kinase substrate motif;Phosphorylase kinase substrate motif;PKA kinase substrate motif;PKC kinase substrate motif	biological regulation;cellular component assembly;cellular component assembly at cellular level;cellular component organization;cellular component organization at cellular level;cellular component organization or biogenesis;cellular component organization or biogenesis at cellular level;cellular macromolecular complex assembly;cellular macromolecular complex subunit organization;cellular process;…	binding;nucleic acid binding;protein binding;RNA binding;translation factor activity, nucleic acid binding;translation initiation factor activity	cell part;cytoplasmic part;cytoskeletal part;eukaryotic 43S preinitiation complex;eukaryotic 48S preinitiation complex;eukaryotic translation initiation factor 3 complex;eukaryotic translation initiation factor 3 complex, eIF3m;intracellular non-membrane-bounded organelle;intracellular organelle;intracellular organelle part;intracellular part;macromolecular complex;microtubule organizing center;n…	RNA transport	1	98.0402	1	LARRQTIEERKERLESLNIQREKEELEQREA
>sp|Q9DB70|FUND1_MOUSE FUN14 domain-containing protein 1 OS=Mus musculus GN=Fundc1 PE=2 SV=1	Q9DB70	FUN14 domain-containing protein 1	Fundc1	S	13	0.999243	3	0.94833	1.0161	1.0333	0.00783006		b-Adrenergic Receptor kinase substrate motif;BARD1 BRCT domain binding motif;Casein kinase I substrate motif;Casein kinase II substrate motif;G protein-coupled receptor kinase 1 substrate motif;GSK3 kinase substrate motif	autophagy;catabolic process;cellular catabolic process;cellular metabolic process;cellular process;metabolic process;mitochondrion degradation;response to chemical stimulus;response to hypoxia;response to oxygen levels;response to stimulus;response to stress		cell part;cytoplasmic part;integral to membrane;integral to mitochondrial membrane;integral to mitochondrial outer membrane;integral to organelle membrane;intracellular organelle part;intracellular part;intrinsic to membrane;intrinsic to mitochondrial outer membrane;intrinsic to organelle membrane;membrane part;mitochondrial membrane part;mitochondrial part;organelle part		0.787783	5.71324	1	___MASRNPPPQDYESDDESYEVLDLTEYAR
>sp|Q9D883|U2AF1_MOUSE Splicing factor U2AF 35 kDa subunit OS=Mus musculus GN=U2af1 PE=1 SV=4	Q9D883	Splicing factor U2AF 35 kDa subunit	U2af1	S	58	0.698973	3	0.68029	0.78776	0.62887	1.49149		Casein kinase II substrate motif;G protein-coupled receptor kinase 1 substrate motif	cellular macromolecule metabolic process;cellular metabolic process;cellular nitrogen compound metabolic process;cellular process;macromolecule metabolic process;metabolic process;mRNA metabolic process;mRNA processing;nitrogen compound metabolic process;nucleic acid metabolic process;nucleobase-containing compound metabolic process;primary metabolic process;RNA metabolic process;RNA processing;R…	binding;cation binding;ion binding;metal ion binding;nucleic acid binding;nucleotide binding;protein binding;protein domain specific binding;RNA binding;RS domain binding	catalytic step 2 spliceosome;cell part;intracellular organelle part;intracellular part;macromolecular complex;nuclear body;nuclear part;nuclear speck;nucleoplasm part;organelle part;ribonucleoprotein complex;spliceosomal complex	Shigellosis;Spliceosome	0.947488	15.5735	1	SQTIALLNIYRNPQNSSQSADGLRCAVSDVE
>sp|P03966|MYCN_MOUSE N-myc proto-oncogene protein OS=Mus musculus GN=Mycn PE=2 SV=2	P03966	N-myc proto-oncogene protein	Mycn	T	58	0.53544	3	0.481	0.46812	0.6572	1.54288		DNA dependent Protein kinase substrate motif;G protein-coupled receptor kinase 1 substrate motif;GSK-3, ERK1, ERK2, CDK5 substrate motif;WW domain binding motif	anatomical structure development;anatomical structure morphogenesis;biological adhesion;biological regulation;branching morphogenesis of a tube;cartilage condensation;cell adhesion;cell-cell adhesion;cellular process;developmental process;embryonic digit morphogenesis;embryonic morphogenesis;embryonic organ morphogenesis;embryonic skeletal system morphogenesis;lung development;morphogenesis of a …	binding;DNA binding;nucleic acid binding;nucleic acid binding transcription factor activity;protein binding;sequence-specific DNA binding transcription factor activity	cell part;intracellular membrane-bounded organelle;intracellular organelle;intracellular part;membrane-bounded organelle;nucleus;organelle		1	84.5457	1;2	TPPGEDIWKKFELLPTPPLSPSRAFPEHSPE
>sp|P01108|MYC_MOUSE Myc proto-oncogene protein OS=Mus musculus GN=Myc PE=1 SV=1	P01108	Myc proto-oncogene protein	Myc	T	58	0.53544	3	0.481	0.46812	0.6572	1.54288	ERK2;GSK3;GSK3A;GSK3B;JNK3;	DNA dependent Protein kinase substrate motif;G protein-coupled receptor kinase 1 substrate motif;GSK-3, ERK1, ERK2, CDK5 substrate motif;WW domain binding motif	activation of caspase activity;anatomical structure morphogenesis;apoptosis;B cell apoptosis;biological regulation;biosynthetic process;branching involved in ureteric bud morphogenesis;branching morphogenesis of a tube;canonical Wnt receptor signaling pathway;canonical Wnt receptor signaling pathway involved in negative regulation of apoptosis;canonical Wnt receptor signaling pathway involved in …	binding;core promoter proximal region DNA binding;core promoter proximal region sequence-specific DNA binding;DNA binding;E-box binding;nucleic acid binding;nucleic acid binding transcription factor activity;protein binding;protein complex binding;regulatory region DNA binding;regulatory region nucleic acid binding;sequence-specific DNA binding;sequence-specific DNA binding transcription factor a…	axon;cell part;cell projection;cytoskeletal part;intracellular membrane-bounded organelle;intracellular non-membrane-bounded organelle;intracellular organelle;intracellular organelle part;intracellular part;membrane-bounded organelle;neuron projection;non-membrane-bounded organelle;nuclear body;nuclear part;nucleolus;nucleoplasm;nucleoplasm part;nucleus;organelle;organelle part;spindle	Acute myeloid leukemia;Bladder cancer;Cell cycle;Chronic myeloid leukemia;Colorectal cancer;Endometrial cancer;ErbB signaling pathway;Jak-STAT signaling pathway;MAPK signaling pathway;Pathways in cancer;Small cell lung cancer;TGF-beta signaling pathway;Thyroid cancer;Wnt signaling pathway	1	84.5457	1;2	PAPSEDIWKKFELLPTPPLSPSRRSGLCSPS
>sp|Q8C0T5|SI1L1_MOUSE Signal-induced proliferation-associated 1-like protein 1 OS=Mus musculus GN=Sipa1l1 PE=1 SV=2;>sp|Q8C0T5-2|SI1L1_MOUSE Isoform 2 of Signal-induced proliferation-associated 1-like protein 1 OS=Mus musculus GN=Sipa1l1	Q8C0T5	Signal-induced proliferation-associated 1-like protein 1	Sipa1l1	S	1170;1170	3.07383	3	3.8732	1.9876	3.3607	1.48036		14-3-3 domain binding motif;Calmodulin-dependent protein kinase II substrate motif;Casein kinase II substrate motif;PKA kinase substrate motif;PKC kinase substrate motif	actin cytoskeleton organization;actin cytoskeleton reorganization;actin filament-based process;activation of Rap GTPase activity;activation of Ras GTPase activity;biological regulation;cell surface receptor linked signaling pathway;cellular component organization;cellular component organization at cellular level;cellular component organization or biogenesis;cellular component organization or biog…	binding;enzyme activator activity;enzyme regulator activity;ephrin receptor binding;GTPase activator activity;GTPase regulator activity;nucleoside-triphosphatase regulator activity;protein binding;receptor binding	cell junction;cell part;cell projection;cell projection part;cytoplasm;cytoskeletal part;dendritic spine;intracellular organelle part;intracellular part;membrane;neuron projection;neuron spine;organelle part;postsynaptic density;postsynaptic membrane;synapse part;synaptic membrane		1	81.1639	1	SSSETGSGGGTYRQKSMPEGFGVSRRSPASI
>sp|Q64131|RUNX3_MOUSE Runt-related transcription factor 3 OS=Mus musculus GN=Runx3 PE=2 SV=3;>sp|Q64131-2|RUNX3_MOUSE Isoform 2 of Runt-related transcription factor 3 OS=Mus musculus GN=Runx3	Q64131	Runt-related transcription factor 3	Runx3	S	249;263	1.36495	3	1.0465	0.93904	2.1093	0.360613		Casein kinase II substrate motif	anatomical structure morphogenesis;axon guidance;biological regulation;biosynthetic process;cell differentiation;cell maturation;cell projection organization;cellular biosynthetic process;cellular component organization;cellular component organization at cellular level;cellular component organization or biogenesis;cellular component organization or biogenesis at cellular level;cellular developmen…	adenyl nucleotide binding;adenyl ribonucleotide binding;ATP binding;binding;DNA binding;nucleic acid binding;nucleic acid binding transcription factor activity;nucleotide binding;protein binding;purine nucleotide binding;purine ribonucleoside triphosphate binding;purine ribonucleotide binding;regulatory region DNA binding;regulatory region nucleic acid binding;ribonucleotide binding;RNA polymeras…	cell part;chromatin;chromosomal part;cytoplasm;intracellular membrane-bounded organelle;intracellular organelle;intracellular organelle part;intracellular part;membrane-bounded organelle;nuclear chromatin;nuclear chromosome part;nuclear part;nucleus;organelle;organelle part		1	66.625	1	SSDLNPFSDPRQFDRSFPTLQSLTESRFPDP
>sp|Q99P72|RTN4_MOUSE Reticulon-4 OS=Mus musculus GN=Rtn4 PE=1 SV=2	Q99P72	Reticulon-4	Rtn4	S	105	0.63772	2	0.58764		0.6878	0.959364		14-3-3 domain binding motif;Calmodulin-dependent protein kinase II substrate motif;Casein kinase II substrate motif;CLK1 kinase substrate motif;DNA dependent Protein kinase substrate motif;G protein-coupled receptor kinase 1 substrate motif;GSK3 kinase substrate motif;PKA kinase substrate motif;PKC kinase substrate motif	anatomical structure development;anatomical structure formation involved in morphogenesis;anatomical structure morphogenesis;angiogenesis;axonal fasciculation;biological regulation;cardiac epithelial to mesenchymal transition;cell migration;cell morphogenesis;cell morphogenesis involved in differentiation;cell motility;cell recognition;cellular component morphogenesis;cellular component movement;…	binding;protein binding	cell body;cell part;cell projection;cytoplasmic part;endoplasmic reticulum;endoplasmic reticulum part;envelope;integral to endoplasmic reticulum membrane;integral to membrane;integral to organelle membrane;intracellular membrane-bounded organelle;intracellular organelle;intracellular organelle part;intracellular part;intrinsic to endoplasmic reticulum membrane;intrinsic to membrane;intrinsic to o…		0.999567	33.6361	1	GPLPAAPPTAPERQPSWERSPAASAPSLPPA
>sp|Q7TSC1|PRC2A_MOUSE Protein PRRC2A OS=Mus musculus GN=Prrc2a PE=1 SV=1	Q7TSC1	Protein PRRC2A	Prrc2a	T	609	0.83716	3	0.87524	0.74931	0.88693	1.07103	ERK2;	ERK1,2 kinase substrate motif;G protein-coupled receptor kinase 1 substrate motif;GSK3, Erk1, Erk2 and CDK5 kinase motif;GSK-3, ERK1, ERK2, CDK5 substrate motif;WW domain binding motif			cell part;cytoplasm;intracellular membrane-bounded organelle;intracellular organelle;intracellular part;membrane-bounded organelle;nucleus;organelle		0.931145	11.3109	1	SKEGPEPPEEVPPPTTPPAPKMEPKGDGVGS
>sp|Q8BUM3|PTN7_MOUSE Tyrosine-protein phosphatase non-receptor type 7 OS=Mus musculus GN=Ptpn7 PE=1 SV=1	Q8BUM3	Tyrosine-protein phosphatase non-receptor type 7	Ptpn7	S	147	0.62027	1		0.62027		0		b-Adrenergic Receptor kinase substrate motif;MAPKAPK2 kinase substrate motif	cellular macromolecule metabolic process;cellular metabolic process;cellular process;cellular protein metabolic process;dephosphorylation;macromolecule metabolic process;macromolecule modification;metabolic process;peptidyl-tyrosine dephosphorylation;phosphate-containing compound metabolic process;phosphorus metabolic process;primary metabolic process;protein dephosphorylation;protein metabolic p…	catalytic activity;hydrolase activity;hydrolase activity, acting on ester bonds;phosphatase activity;phosphoprotein phosphatase activity;phosphoric ester hydrolase activity;protein tyrosine phosphatase activity	cell part;cytoplasmic part;cytoskeleton;cytosol;internal side of plasma membrane;intracellular non-membrane-bounded organelle;intracellular organelle;intracellular part;membrane part;non-membrane-bounded organelle;organelle;plasma membrane part	MAPK signaling pathway	0.746428	5.03061	1	PQSRVCLGRAQSQEDSDYINANYIRGYDGKE
>sp|Q64337|SQSTM_MOUSE Sequestosome-1 OS=Mus musculus GN=Sqstm1 PE=1 SV=1;>sp|Q64337-2|SQSTM_MOUSE Isoform 2 of Sequestosome-1 OS=Mus musculus GN=Sqstm1	Q64337-2	Sequestosome-1	Sqstm1	S	178;178	1.20791	2	1.5412	0.87463		0.155758		b-Adrenergic Receptor kinase substrate motif;Casein kinase II substrate motif;G protein-coupled receptor kinase 1 substrate motif;GSK3 kinase substrate motif	apoptosis;autophagy;biological regulation;catabolic process;cell communication;cell death;cell differentiation;cellular catabolic process;cellular component assembly;cellular component organization;cellular component organization or biogenesis;cellular developmental process;cellular metabolic process;cellular process;cellular response to external stimulus;cellular response to extracellular stimul…	binding;cation binding;enzyme binding;identical protein binding;ion binding;K63-linked polyubiquitin binding;kinase binding;metal ion binding;polyubiquitin binding;protein binding;protein binding transcription factor activity;protein domain specific binding;protein kinase binding;protein kinase C binding;SH2 domain binding;small conjugating protein binding;transcription cofactor activity;transcri…	aggresome;autophagic vacuole;cell part;cytoplasmic mRNA processing body;cytoplasmic part;cytoplasmic vesicle;endoplasmic reticulum;endosome;inclusion body;intracellular membrane-bounded organelle;intracellular non-membrane-bounded organelle;intracellular organelle;intracellular part;late endosome;lysosome;lytic vacuole;macromolecular complex;membrane-bounded organelle;non-membrane-bounded organel…	Osteoclast differentiation	0.920782	11.2499	1	HSKLIFPNPFGHLSDSFSHSRWLRKLKHGHF
>sp|Q01237|HMDH_MOUSE 3-hydroxy-3-methylglutaryl-coenzyme A reductase OS=Mus musculus GN=Hmgcr PE=2 SV=3	Q01237	3-hydroxy-3-methylglutaryl-coenzyme A reductase	Hmgcr	S	871	0.573853	3	0.56464	0.48732	0.6696	1.60517		AMP-activated protein kinase substrate motif;HMGCoA Reductase kinase substrate motif	aging;alcohol metabolic process;associative learning;behavior;biological regulation;biosynthetic process;cell differentiation;cellular biosynthetic process;cellular component assembly;cellular component organization;cellular component organization or biogenesis;cellular developmental process;cellular ketone metabolic process;cellular lipid metabolic process;cellular metabolic process;cellular nit…	binding;catalytic activity;coenzyme binding;cofactor binding;hydroxymethylglutaryl-CoA reductase (NADPH) activity;hydroxymethylglutaryl-CoA reductase activity;NADP binding;NADPH binding;nucleotide binding;oxidoreductase activity;oxidoreductase activity, acting on CH-OH group of donors;oxidoreductase activity, acting on the CH-OH group of donors, NAD or NADP as acceptor	cell part;cytoplasmic part;endoplasmic reticulum membrane;endoplasmic reticulum part;integral to membrane;intracellular membrane-bounded organelle;intracellular organelle;intracellular organelle part;intracellular part;intrinsic to membrane;membrane;membrane part;membrane-bounded organelle;microbody;microbody membrane;microbody part;organelle;organelle membrane;organelle part;peroxisomal membrane…	Bile secretion;Terpenoid backbone biosynthesis	1	92.1267	1	LAAGHLVRSHMVHNRSKINLQDLQGTCTKKA
>sp|B2RY04|DOCK5_MOUSE Dedicator of cytokinesis protein 5 OS=Mus musculus GN=Dock5 PE=1 SV=2	B2RY04	Dedicator of cytokinesis protein 5	Dock5	S	1788	0.647317	3	0.71173	0.61609	0.61413	1.92658		ERK1,2 kinase substrate motif;GSK-3, ERK1, ERK2, CDK5 substrate motif;MAPKAPK2 kinase substrate motif;WW domain binding motif	biological regulation;cellular process;cellular response to stimulus;intracellular signal transduction;positive regulation of catalytic activity;positive regulation of GTPase activity;positive regulation of hydrolase activity;positive regulation of molecular function;regulation of biological process;regulation of catabolic process;regulation of catalytic activity;regulation of cellular catabolic …	enzyme regulator activity;GTPase regulator activity;guanyl-nucleotide exchange factor activity;nucleoside-triphosphatase regulator activity	cell part;cytoplasm;intracellular part		0.999981	48.7454	1;2	LTPFHSPSPLQSTALSPPPLTPKATRTLSSP
>sp|Q6GQX2|NCK5L_MOUSE Nck-associated protein 5-like OS=Mus musculus GN=Nckap5l PE=2 SV=1	Q6GQX2	Nck-associated protein 5-like	Nckap5l	S	573	0.724633	3	0.6687	0.80765	0.69755	1.52015		DNA dependent Protein kinase substrate motif;ERK1,2 kinase substrate motif;GSK-3, ERK1, ERK2, CDK5 substrate motif;WW domain binding motif					0.969604	16.3179	1;2	LSRSTFRGSPPEPPPSPLQVPTYPQLTLEVP
>sp|P97503|NKX32_MOUSE Homeobox protein Nkx-3.2 OS=Mus musculus GN=Nkx3-2 PE=1 SV=2	P97503	Homeobox protein Nkx-3.2	Nkx3-2	S	73	0.810877	3	0.72487	0.84996	0.8578	1.18716		Cdc2 kinase substrate motif;CDK kinase substrate motif;CDK1,2,4,6 kinase substrate motif;ERK1,2 kinase substrate motif;G protein-coupled receptor kinase 1 substrate motif;GSK-3, ERK1, ERK2, CDK5 substrate motif;MAPKAPK2 kinase substrate motif;WW domain binding motif	anatomical structure development;anatomical structure formation involved in morphogenesis;anatomical structure morphogenesis;biological regulation;cell development;cellular developmental process;cellular process;columnar/cuboidal epithelial cell development;determination of bilateral symmetry;determination of left/right symmetry;developmental process;digestive system development;embryonic morphog…	binding;core promoter proximal region DNA binding;core promoter proximal region sequence-specific DNA binding;DNA binding;nucleic acid binding;nucleic acid binding transcription factor activity;regulatory region DNA binding;regulatory region nucleic acid binding;RNA polymerase II core promoter proximal region sequence-specific DNA binding;RNA polymerase II core promoter proximal region sequence-s…	cell part;intracellular membrane-bounded organelle;intracellular organelle;intracellular part;membrane-bounded organelle;nucleus;organelle		1	65.5569	1	TEAGALGGAEDSLLASPARTRTAVGQSAESP
>sp|B2RY04|DOCK5_MOUSE Dedicator of cytokinesis protein 5 OS=Mus musculus GN=Dock5 PE=1 SV=2	B2RY04	Dedicator of cytokinesis protein 5	Dock5	T	1793	0.68218	3	0.74012	0.6868	0.61962	1.75613		ERK1,2 kinase substrate motif;G protein-coupled receptor kinase 1 substrate motif;Growth associated histone HI kinase substrate motif;GSK3, Erk1, Erk2 and CDK5 kinase motif;GSK-3, ERK1, ERK2, CDK5 substrate motif;PKA kinase substrate motif;PKC kinase substrate motif;RAF1 kinase substrate motif;WW domain binding motif	biological regulation;cellular process;cellular response to stimulus;intracellular signal transduction;positive regulation of catalytic activity;positive regulation of GTPase activity;positive regulation of hydrolase activity;positive regulation of molecular function;regulation of biological process;regulation of catabolic process;regulation of catalytic activity;regulation of cellular catabolic …	enzyme regulator activity;GTPase regulator activity;guanyl-nucleotide exchange factor activity;nucleoside-triphosphatase regulator activity	cell part;cytoplasm;intracellular part		1	92.0591	2	SPSPLQSTALSPPPLTPKATRTLSSPSLQTD
>sp|Q8C0T5|SI1L1_MOUSE Signal-induced proliferation-associated 1-like protein 1 OS=Mus musculus GN=Sipa1l1 PE=1 SV=2;>sp|Q8C0T5-2|SI1L1_MOUSE Isoform 2 of Signal-induced proliferation-associated 1-like protein 1 OS=Mus musculus GN=Sipa1l1	Q8C0T5	Signal-induced proliferation-associated 1-like protein 1	Sipa1l1	S	1629;1629	1.8926	1		1.8926		0		Casein kinase II substrate motif;MDC1 BRCT domain binding motif;Plk1 kinase substrate motif;Plk1 PBD domain binding motif;Pyruvate dehydrogenase kinase substrate motif	actin cytoskeleton organization;actin cytoskeleton reorganization;actin filament-based process;activation of Rap GTPase activity;activation of Ras GTPase activity;biological regulation;cell surface receptor linked signaling pathway;cellular component organization;cellular component organization at cellular level;cellular component organization or biogenesis;cellular component organization or biog…	binding;enzyme activator activity;enzyme regulator activity;ephrin receptor binding;GTPase activator activity;GTPase regulator activity;nucleoside-triphosphatase regulator activity;protein binding;receptor binding	cell junction;cell part;cell projection;cell projection part;cytoplasm;cytoskeletal part;dendritic spine;intracellular organelle part;intracellular part;membrane;neuron projection;neuron spine;organelle part;postsynaptic density;postsynaptic membrane;synapse part;synaptic membrane		0.903553	11.1072	1;2	LGMKSLHGEFSASDSSLTDIQETRRQPIPDP
>sp|P05627|JUN_MOUSE Transcription factor AP-1 OS=Mus musculus GN=Jun PE=1 SV=3	P05627	Transcription factor AP-1	Jun	S	246	0.689067	3	0.50434	0.95173	0.61113	0.791957	BCK2;CK2A1;ERK2;GSK3;GSK3B;mTOR	Casein kinase II substrate motif;ERK1,2 kinase substrate motif;GSK-3, ERK1, ERK2, CDK5 substrate motif;Pyruvate dehydrogenase kinase substrate motif;WW domain binding motif	aging;anatomical structure development;anatomical structure formation involved in morphogenesis;anatomical structure morphogenesis;angiogenesis;apoptotic mitochondrial changes;axon regeneration;axonogenesis;behavior;biological regulation;cell activation;cell communication;cell differentiation;cell part morphogenesis;cell projection morphogenesis;cell projection organization;cell surface receptor …	binding;cAMP response element binding;DNA binding;double-stranded DNA binding;enhancer binding;enhancer sequence-specific DNA binding;enzyme activator activity;enzyme regulator activity;GTPase activator activity;GTPase regulator activity;nucleic acid binding;nucleic acid binding transcription factor activity;nucleoside-triphosphatase regulator activity;protein binding;protein binding transcriptio…	cell part;chromatin;chromosomal part;cytoplasmic part;cytosol;euchromatin;intracellular membrane-bounded organelle;intracellular organelle;intracellular organelle part;intracellular part;macromolecular complex;membrane-bounded organelle;nuclear chromatin;nuclear chromosome part;nuclear euchromatin;nuclear part;nucleoplasm part;nucleus;organelle;organelle part;protein complex;transcription factor …	B cell receptor signaling pathway;Chagas disease (American trypanosomiasis);Colorectal cancer;Epithelial cell signaling in Helicobacter pylori infection;ErbB signaling pathway;Focal adhesion;GnRH signaling pathway;Leishmaniasis;MAPK signaling pathway;Neurotrophin signaling pathway;Osteoclast differentiation;Pathways in cancer;Renal cell carcinoma;Rheumatoid arthritis;T cell receptor signaling pat…	0.979098	16.7876	1;2	EPQTVPEMPGETPPLSPIDMESQERIKAERK
>sp|P52479|UBP10_MOUSE Ubiquitin carboxyl-terminal hydrolase 10 OS=Mus musculus GN=Usp10 PE=1 SV=3;>sp|P52479-2|UBP10_MOUSE Isoform 2 of Ubiquitin carboxyl-terminal hydrolase 10 OS=Mus musculus GN=Usp10	P52479	Ubiquitin carboxyl-terminal hydrolase 10	Usp10	S	223;224	0.801203	3	0.89849	0.66441	0.84071	0.877365		b-Adrenergic Receptor kinase substrate motif;ERK1,2 kinase substrate motif;GSK-3, ERK1, ERK2, CDK5 substrate motif;WW domain binding motif	autophagy;biological regulation;catabolic process;cellular catabolic process;cellular macromolecule catabolic process;cellular macromolecule metabolic process;cellular metabolic process;cellular nitrogen compound metabolic process;cellular process;cellular protein metabolic process;cellular response to stimulus;cellular response to stress;DNA damage response, signal transduction by p53 class medi…	binding;catalytic activity;cysteine-type endopeptidase activity;cysteine-type peptidase activity;endopeptidase activity;hydrolase activity;hydrolase activity, acting on ester bonds;ion channel binding;p53 binding;peptidase activity;peptidase activity, acting on L-amino acid peptides;protein binding;small conjugating protein-specific protease activity;thiolester hydrolase activity;ubiquitin thiole…	cell part;cytoplasm;cytoplasmic part;cytoskeleton;early endosome;endosome;intermediate filament cytoskeleton;intracellular membrane-bounded organelle;intracellular non-membrane-bounded organelle;intracellular organelle;intracellular part;membrane-bounded organelle;non-membrane-bounded organelle;nucleus;organelle		1	81.5259	1;2	SPQNPVDFISGPVPDSPFPRTLGGDARTAGL
>sp|P06803|PIM1_MOUSE Serine/threonine-protein kinase pim-1 OS=Mus musculus GN=Pim1 PE=1 SV=2	P06803	Serine/threonine-protein kinase pim-1	Pim1	S	61	0.58382	2	0.57798	0.58966		1.99364		14-3-3 domain binding motif;Calmodulin-dependent protein kinase II substrate motif;Casein kinase II substrate motif;ERK1,2 kinase substrate motif;GSK-3, ERK1, ERK2, CDK5 substrate motif;PAK2 kinase substrate motif;PKA kinase substrate motif;PKC epsilon kinase substrate motif;PKC kinase substrate motif;WW domain binding motif	apoptosis;biological regulation;cell cycle;cell death;cell proliferation;cellular macromolecule metabolic process;cellular metabolic process;cellular process;cellular protein metabolic process;death;macromolecule metabolic process;macromolecule modification;metabolic process;negative regulation of apoptosis;negative regulation of biological process;negative regulation of cell death;negative regul…	adenyl nucleotide binding;adenyl ribonucleotide binding;ATP binding;binding;catalytic activity;cation binding;ion binding;kinase activity;manganese ion binding;metal ion binding;nucleotide binding;phosphotransferase activity, alcohol group as acceptor;protein binding;protein kinase activity;protein serine/threonine kinase activity;purine nucleotide binding;purine ribonucleoside triphosphate bindi…	cell part;cytoplasm;intracellular membrane-bounded organelle;intracellular organelle;intracellular part;membrane;membrane-bounded organelle;nucleus;organelle;plasma membrane		0.999916	41.2834	1;2	QSRNATRSLSPGRRLSPSSLRRRCCSSRHRR
>sp|Q5DTT3|F208B_MOUSE Protein FAM208B OS=Mus musculus GN=Fam208b PE=2 SV=2	Q5DTT3	Protein FAM208B	Fam208b	S	1540	1.03347	2		0.80593	1.261	0.0129415		Cdc2 kinase substrate motif;CDK kinase substrate motif;CDK1,2,4,6 kinase substrate motif;ERK1,2 kinase substrate motif;Growth associated histone HI kinase substrate motif;GSK-3, ERK1, ERK2, CDK5 substrate motif;PKA kinase substrate motif;PKC kinase substrate motif;WW domain binding motif					0.999857	38.462	1	VDVKHLALESSVPSCSPRKVVENKSLTDTLV
>sp|Q8BLK9-2|KS6C1_MOUSE Isoform 2 of Ribosomal protein S6 kinase delta-1 OS=Mus musculus GN=Rps6kc1;>sp|Q8BLK9-3|KS6C1_MOUSE Isoform 3 of Ribosomal protein S6 kinase delta-1 OS=Mus musculus GN=Rps6kc1;>sp|Q8BLK9|KS6C1_MOUSE Ribosomal protein S6 kinase del	Q8BLK9-2	Ribosomal protein S6 kinase delta-1	Rps6kc1	S	494;545;576	0.6743	1	0.6743			0		Casein kinase I substrate motif;G protein-coupled receptor kinase 1 substrate motif		adenyl nucleotide binding;adenyl ribonucleotide binding;ATP binding;binding;catalytic activity;kinase activity;lipid binding;nucleotide binding;phosphatidylinositol binding;phospholipid binding;phosphotransferase activity, alcohol group as acceptor;protein kinase activity;protein serine/threonine kinase activity;purine nucleotide binding;purine ribonucleoside triphosphate binding;purine ribonucle…	cell part;cytoplasm;intracellular part;membrane		0.827552	6.87582	1	THLRVFSGGEDLEAVSSPPTSESLSRSKNSP
>sp|O08750|NFIL3_MOUSE Nuclear factor interleukin-3-regulated protein OS=Mus musculus GN=Nfil3 PE=1 SV=1	O08750	Nuclear factor interleukin-3-regulated protein	Nfil3	S	275	0.78136	3	0.75226	0.69816	0.89366	1.14941		Casein kinase II substrate motif;G protein-coupled receptor kinase 1 substrate motif;MAPKAPK2 kinase substrate motif;PKA kinase substrate motif;PKC kinase substrate motif;Pyruvate dehydrogenase kinase substrate motif	biological regulation;cellular process;cellular response to chemical stimulus;cellular response to cytokine stimulus;cellular response to interleukin-4;cellular response to organic substance;cellular response to stimulus;circadian rhythm;positive regulation of biological process;positive regulation of gene expression;positive regulation of macromolecule metabolic process;positive regulation of me…	binding;core promoter binding;core promoter sequence-specific DNA binding;DNA binding;nucleic acid binding;nucleic acid binding transcription factor activity;protein binding;regulatory region DNA binding;regulatory region nucleic acid binding;RNA polymerase II core promoter proximal region sequence-specific DNA binding transcription factor activity;RNA polymerase II core promoter proximal region …	cell part;intracellular membrane-bounded organelle;intracellular organelle;intracellular part;membrane-bounded organelle;nucleus;organelle		0.932761	11.4215	1	PLLQVHGSTSNSPRTSEADEGVVGKSSDGED
>sp|Q99PP7-2|TRI33_MOUSE Isoform Beta of E3 ubiquitin-protein ligase TRIM33 OS=Mus musculus GN=Trim33;>sp|Q99PP7|TRI33_MOUSE E3 ubiquitin-protein ligase TRIM33 OS=Mus musculus GN=Trim33 PE=1 SV=2	Q99PP7-2	E3 ubiquitin-protein ligase TRIM33	Trim33	S	1117;1134	0.591573	3	0.63173	0.55531	0.58768	2.37517		14-3-3 domain binding motif;Akt kinase substrate motif;Calmodulin-dependent protein kinase II substrate motif;Casein kinase II substrate motif;CLK1 kinase substrate motif;G protein-coupled receptor kinase 1 substrate motif;MAPKAPK1 kinase substrate motif;PKA kinase substrate motif;PKC kinase substrate motif	biological regulation;biosynthetic process;cellular biosynthetic process;cellular macromolecule biosynthetic process;cellular macromolecule metabolic process;cellular metabolic process;cellular nitrogen compound metabolic process;cellular process;cellular protein metabolic process;macromolecule biosynthetic process;macromolecule metabolic process;macromolecule modification;metabolic process;negat…	binding;catalytic activity;cation binding;co-SMAD binding;DNA binding;ion binding;ligase activity;metal ion binding;nucleic acid binding;protein binding;R-SMAD binding;SMAD binding;transition metal ion binding;zinc ion binding	cell part;intracellular membrane-bounded organelle;intracellular organelle;intracellular part;membrane-bounded organelle;nucleus;organelle		1	70.4116	1	DSDEDFIQPRRKRLKSDERPVHIK_______
>sp|Q9EQJ0|TPC1_MOUSE Two pore calcium channel protein 1 OS=Mus musculus GN=Tpcn1 PE=2 SV=1	Q9EQJ0	Two pore calcium channel protein 1	Tpcn1	S	797	2.305	2	1.6081		3.0019	0.620515		G protein-coupled receptor kinase 1 substrate motif;PKA kinase substrate motif;PKC kinase substrate motif	calcium ion transport;cation transport;cellular process;divalent inorganic cation transport;divalent metal ion transport;establishment of localization;ion transmembrane transport;ion transport;metal ion transport;transmembrane transport;transport	calcium channel activity;calcium-release channel activity;cation channel activity;cation transmembrane transporter activity;channel activity;gated channel activity;intracellular ligand-gated calcium channel activity;intracellular ligand-gated ion channel activity;ion channel activity;ion transmembrane transporter activity;ligand-gated channel activity;ligand-gated ion channel activity;NAADP-sensi…	cell part;cytoplasmic part;endosomal part;endosome membrane;integral to membrane;intracellular organelle part;intracellular part;intrinsic to membrane;lysosomal membrane;membrane;membrane part;organelle membrane;organelle part;plasma membrane;vacuolar membrane;vacuolar part		0.999999	60.5243	1	YEEHAREQEQQKLRGSVPGPAAQQPPGSRQR
>sp|Q9JJF3|NO66_MOUSE Bifunctional lysine-specific demethylase and histidyl-hydroxylase NO66 OS=Mus musculus GN=No66 PE=1 SV=2	Q9JJF3	Bifunctional lysine-specific demethylase and histidyl-hydroxylase NO66	No66	S	68	1.19533	3	1.0305	1.3991	1.1564	0.710103		AMP-activated protein kinase substrate motif;b-Adrenergic Receptor kinase substrate motif;Casein kinase II substrate motif	biological regulation;biosynthetic process;cellular biosynthetic process;cellular component biogenesis;cellular component biogenesis at cellular level;cellular component organization;cellular component organization at cellular level;cellular component organization or biogenesis;cellular component organization or biogenesis at cellular level;cellular macromolecule biosynthetic process;cellular mac…	binding;catalytic activity;cation binding;demethylase activity;histone demethylase activity;histone demethylase activity (H3-K36 specific);histone demethylase activity (H3-K4 specific);ion binding;iron ion binding;metal ion binding;oxidoreductase activity;oxidoreductase activity, acting on paired donors, with incorporation or reduction of molecular oxygen;oxidoreductase activity, acting on paired…	cell part;intracellular membrane-bounded organelle;intracellular non-membrane-bounded organelle;intracellular organelle;intracellular organelle part;intracellular part;membrane-bounded organelle;non-membrane-bounded organelle;nuclear part;nucleolus;nucleoplasm;nucleus;organelle;organelle part		0.995952	25.7115	1	SRVAALRARALRSEDSDSKVAVASVRGKRKR
>sp|P40201|CHD1_MOUSE Chromodomain-helicase-DNA-binding protein 1 OS=Mus musculus GN=Chd1 PE=1 SV=3	P40201	Chromodomain-helicase-DNA-binding protein 1	Chd1	S	469	0.7178	2	0.65536		0.78024	0.804338		Calmodulin-dependent protein kinase II substrate motif;Chk1 kinase substrate motif;DNA dependent Protein kinase substrate motif;PKA kinase substrate motif;PKC kinase substrate motif	biological regulation;biosynthetic process;cellular biosynthetic process;cellular component organization;cellular component organization at cellular level;cellular component organization or biogenesis;cellular component organization or biogenesis at cellular level;cellular macromolecule biosynthetic process;cellular macromolecule metabolic process;cellular metabolic process;cellular nitrogen comp…	adenyl nucleotide binding;adenyl ribonucleotide binding;ATP binding;binding;catalytic activity;chromatin binding;DNA binding;helicase activity;hydrolase activity;hydrolase activity, acting on acid anhydrides;hydrolase activity, acting on acid anhydrides, in phosphorus-containing anhydrides;nucleic acid binding;nucleoside-triphosphatase activity;nucleotide binding;purine nucleotide binding;purine …	cell part;cytoplasm;intracellular membrane-bounded organelle;intracellular organelle;intracellular part;membrane-bounded organelle;nucleus;organelle		0.999998	57.2618	1	VLKQRPRFVALKKQPSYIGGHEGLELRDYQL
>sp|P59438-2|HPS5_MOUSE Isoform 2 of Hermansky-Pudlak syndrome 5 protein homolog OS=Mus musculus GN=Hps5;>sp|P59438|HPS5_MOUSE Hermansky-Pudlak syndrome 5 protein homolog OS=Mus musculus GN=Hps5 PE=1 SV=2	P59438-2	Hermansky-Pudlak syndrome 5 protein homolog	Hps5	S	528;693	1.35077	3	1.174	1.1473	1.731	0.771948		14-3-3 domain binding motif;Aurora-A kinase substrate motif;Calmodulin-dependent protein kinase II substrate motif;Casein kinase II substrate motif;PAK2 kinase substrate motif;Phosphorylase kinase substrate motif;PKA kinase substrate motif;PKC epsilon kinase substrate motif;PKC kinase substrate motif	biological regulation;blood coagulation;cellular component organization;cellular component organization at cellular level;cellular component organization or biogenesis;cellular component organization or biogenesis at cellular level;cellular process;coagulation;hemostasis;multicellular organismal process;organelle organization;pigmentation;regulation of biological quality;regulation of body fluid …	binding;protein binding	BLOC complex;BLOC-2 complex;cell part;cytoplasmic part;cytosolic part;intracellular part;macromolecular complex;protein complex		0.983517	17.8609	1	EKRVLDEESGEGRRVSLVTEEAGGQITCDPV
>sp|Q9QYB5-2|ADDG_MOUSE Isoform 1 of Gamma-adducin OS=Mus musculus GN=Add3;>sp|Q9QYB5|ADDG_MOUSE Gamma-adducin OS=Mus musculus GN=Add3 PE=1 SV=2	Q9QYB5-2	Gamma-adducin	Add3	S	402;402	0.55952	3	0.56386	0.72144	0.39326	1.13		14-3-3 domain binding motif;Calmodulin-dependent protein kinase II substrate motif;Casein kinase II substrate motif;MAPKAPK1 kinase substrate motif;PKA kinase substrate motif;PKC kinase substrate motif		structural molecule activity	cell cortex;cell junction;cell part;cell-cell junction;chromosome;condensed chromosome;condensed nuclear chromosome;cytoplasm;cytoplasmic part;cytoskeleton;intracellular non-membrane-bounded organelle;intracellular organelle;intracellular organelle part;intracellular part;membrane;non-membrane-bounded organelle;nuclear chromosome;nuclear part;organelle;organelle part;plasma membrane		0.998592	28.9526	1;2	YAYRHPLVREKPRHKSDVEIPATVTAFSFED
>sp|Q8K4L3|SVIL_MOUSE Supervillin OS=Mus musculus GN=Svil PE=1 SV=1	Q8K4L3	Supervillin	Svil	S	220	1.4287	3	1.5799	1.1954	1.5108	1.2657		14-3-3 domain binding motif;Calmodulin-dependent protein kinase II substrate motif;Casein kinase II substrate motif;PKA kinase substrate motif;PKC kinase substrate motif	anatomical structure development;cellular component organization;cellular component organization at cellular level;cellular component organization or biogenesis;cellular component organization or biogenesis at cellular level;cellular process;cytoskeleton organization;developmental process;muscle tissue development;organelle organization;skeletal muscle tissue development;striated muscle tissue de…		cell junction;cell part;cell projection;contractile fiber part;costamere;cytoplasmic part;cytoskeletal part;intracellular membrane-bounded organelle;intracellular non-membrane-bounded organelle;intracellular organelle;intracellular organelle part;intracellular part;invadopodium;macromolecular complex;membrane;membrane-bounded organelle;non-membrane-bounded organelle;nucleus;organelle;organelle pa…		0.999285	31.4551	1;2	LGEDGSSAFFSERSISFPEVPRSPKQIPSSP
>sp|P26323|FLI1_MOUSE Friend leukemia integration 1 transcription factor OS=Mus musculus GN=Fli1 PE=1 SV=1	P26323	Friend leukemia integration 1 transcription factor	Fli1	T	249	0.83034	1		0.83034		0			anatomical structure development;anatomical structure morphogenesis;biological regulation;biosynthetic process;blood circulation;cell development;cellular biosynthetic process;cellular developmental process;cellular macromolecule biosynthetic process;cellular macromolecule metabolic process;cellular metabolic process;cellular nitrogen compound metabolic process;cellular process;circulatory system…	binding;chromatin binding;core promoter proximal region DNA binding;core promoter proximal region sequence-specific DNA binding;DNA binding;enhancer binding;enhancer sequence-specific DNA binding;nucleic acid binding;nucleic acid binding transcription factor activity;regulatory region DNA binding;regulatory region nucleic acid binding;RNA polymerase II core promoter proximal region sequence-speci…	cell part;intracellular membrane-bounded organelle;intracellular organelle;intracellular part;membrane-bounded organelle;nucleus;organelle		0.906425	9.8618	1	MNSGLNKSPLLGGSQTMGKNTEQRPQPDPYQ
>sp|P98083-2|SHC1_MOUSE Isoform p52Shc of SHC-transforming protein 1 OS=Mus musculus GN=Shc1;>sp|P98083|SHC1_MOUSE SHC-transforming protein 1 OS=Mus musculus GN=Shc1 PE=1 SV=3;>sp|P98083-3|SHC1_MOUSE Isoform p47Shc of SHC-transforming protein 1 OS=Mus musc	P98083-2	SHC-transforming protein 1	Shc1	Y	313;423;268	0.74712	3	0.86978	0.65283	0.71875	1.13936		3BP2 SH2 domain binding motif;ALK kinase substrate motif;Grb2 SH2 domain binding motif;Itk SH2 domain binding motif;JAK2 kinase substrate motif;Shb SH2 domain binding motif;SHP2 N-terminal SH2 domain binding motif	actin cytoskeleton organization;actin cytoskeleton reorganization;actin filament-based process;activation of MAPK activity;anatomical structure development;anatomical structure formation involved in morphogenesis;angiogenesis;biological adhesion;biological regulation;cell adhesion;cell-cell adhesion;cellular component organization;cellular component organization at cellular level;cellular compone…	binding;ephrin receptor binding;protein binding;receptor binding;receptor tyrosine kinase binding	cell part;cytoplasmic part;cytosol;intracellular organelle lumen;intracellular organelle part;intracellular part;membrane;membrane-enclosed lumen;mitochondrial matrix;mitochondrial part;organelle lumen;organelle part;plasma membrane	Bacterial invasion of epithelial cells;Chemokine signaling pathway;Chronic myeloid leukemia;ErbB signaling pathway;Focal adhesion;Glioma;Insulin signaling pathway;Natural killer cell mediated cytotoxicity;Neurotrophin signaling pathway	0.998984	29.9273	1	PPPPCPGRELFDDPSYVNIQNLDKARQAGGG
>sp|P83510|TNIK_MOUSE Traf2 and NCK-interacting protein kinase OS=Mus musculus GN=Tnik PE=1 SV=2;>sp|P83510-2|TNIK_MOUSE Isoform 2 of Traf2 and NCK-interacting protein kinase OS=Mus musculus GN=Tnik	P83510	Traf2 and NCK-interacting protein kinase	Tnik	S	737;737	1.2472	1		1.2472		0		Casein kinase II substrate motif;G protein-coupled receptor kinase 1 substrate motif	actin cytoskeleton organization;actin cytoskeleton reorganization;actin filament-based process;activation of JNKK activity;activation of MAPKK activity;activation of protein kinase activity;biological regulation;cell surface receptor linked signaling pathway;cellular component organization;cellular component organization at cellular level;cellular component organization or biogenesis;cellular com…	adenyl nucleotide binding;adenyl ribonucleotide binding;ATP binding;binding;catalytic activity;enzyme regulator activity;GTPase regulator activity;kinase activity;nucleoside-triphosphatase regulator activity;nucleotide binding;phosphotransferase activity, alcohol group as acceptor;protein binding;protein kinase activity;protein serine/threonine kinase activity;purine nucleotide binding;purine rib…	cell part;cytoplasm;cytoplasmic part;cytoskeleton;endosome;intracellular membrane-bounded organelle;intracellular non-membrane-bounded organelle;intracellular organelle;intracellular part;membrane-bounded organelle;non-membrane-bounded organelle;nucleus;organelle;perinuclear region of cytoplasm;recycling endosome		0.724484	4.19882	1	QAGSSERSRVRANSKSEGSPVLPHEPSKVKP
>sp|P22893|TTP_MOUSE Tristetraprolin OS=Mus musculus GN=Zfp36 PE=1 SV=1	P22893	Tristetraprolin	Zfp36	S	178	0.76741	3	0.74931	0.73291	0.82001	1.7727	MAPKAPK2;	AMP-activated protein kinase substrate motif;Casein kinase II substrate motif	3'-UTR-mediated mRNA stabilization;biological regulation;catabolic process;cellular catabolic process;cellular macromolecule catabolic process;cellular macromolecule metabolic process;cellular metabolic process;cellular nitrogen compound metabolic process;cellular process;cellular response to stimulus;intracellular signal transduction;macromolecule catabolic process;macromolecule metabolic proces…	14-3-3 protein binding;AU-rich element binding;binding;cation binding;DNA binding;ion binding;metal ion binding;mRNA 3'-UTR AU-rich region binding;mRNA 3'-UTR binding;mRNA binding;nucleic acid binding;protein binding;RNA binding	cell part;cytoplasm;cytoplasmic part;cytosol;intracellular membrane-bounded organelle;intracellular non-membrane-bounded organelle;intracellular organelle;intracellular part;macromolecular complex;membrane-bounded organelle;non-membrane-bounded organelle;nucleus;organelle;ribonucleoprotein complex;RNA granule;stress granule		0.997705	28.2013	1	DLALPGQPHVLRQSISFSGLPSGRRSSPPPP
>sp|Q9Z204|HNRPC_MOUSE Heterogeneous nuclear ribonucleoproteins C1/C2 OS=Mus musculus GN=Hnrnpc PE=1 SV=1;>sp|Q9Z204-5|HNRPC_MOUSE Isoform 5 of Heterogeneous nuclear ribonucleoproteins C1/C2 OS=Mus musculus GN=Hnrnpc;>sp|Q9Z204-2|HNRPC_MOUSE Isoform C1 of	Q9Z204-2	Heterogeneous nuclear ribonucleoproteins C1/C2	Hnrnpc	S	166;166;153;153;153	0.56078	2	0.55996		0.5616	0		MAPKAPK2 kinase substrate motif;PKA kinase substrate motif;PKC kinase substrate motif	cellular macromolecule metabolic process;cellular metabolic process;cellular nitrogen compound metabolic process;cellular process;macromolecule metabolic process;metabolic process;mRNA metabolic process;mRNA processing;nitrogen compound metabolic process;nucleic acid metabolic process;nucleobase-containing compound metabolic process;primary metabolic process;RNA metabolic process;RNA processing;R…	binding;mRNA binding;nucleic acid binding;nucleotide binding;RNA binding	cell part;intracellular membrane-bounded organelle;intracellular organelle;intracellular organelle part;intracellular part;macromolecular complex;membrane-bounded organelle;nuclear part;nucleus;organelle;organelle part;pronucleus;ribonucleoprotein complex;spliceosomal complex	Spliceosome	0.811825	9.35174	1	RAVVPSKRQRVSGNTSRRGKSGFNSKSGQRG
>sp|Q6PGC1|DHX29_MOUSE ATP-dependent RNA helicase Dhx29 OS=Mus musculus GN=Dhx29 PE=2 SV=1	Q6PGC1	ATP-dependent RNA helicase Dhx29	Dhx29	S	69	1.7363	3	1.5144	1.4903	2.2042	1.27662		Casein kinase II substrate motif;G protein-coupled receptor kinase 1 substrate motif;GSK3 kinase substrate motif;Pyruvate dehydrogenase kinase substrate motif		adenyl nucleotide binding;adenyl ribonucleotide binding;ATP binding;ATPase activity;ATPase activity, coupled;ATP-dependent helicase activity;binding;catalytic activity;helicase activity;hydrolase activity;hydrolase activity, acting on acid anhydrides;hydrolase activity, acting on acid anhydrides, in phosphorus-containing anhydrides;nucleic acid binding;nucleoside-triphosphatase activity;nucleotid…	cell part;cytoplasmic part;eukaryotic 43S preinitiation complex;intracellular membrane-bounded organelle;intracellular organelle;intracellular part;macromolecular complex;membrane-bounded organelle;mitochondrion;organelle;ribonucleoprotein complex;translation preinitiation complex		0.999997	55.529	1	REPRVKQGPKIYSFNSANDSGGSANLDKSIL
>sp|Q5XG73-2|ACBD5_MOUSE Isoform 2 of Acyl-CoA-binding domain-containing protein 5 OS=Mus musculus GN=Acbd5;>sp|Q5XG73|ACBD5_MOUSE Acyl-CoA-binding domain-containing protein 5 OS=Mus musculus GN=Acbd5 PE=1 SV=1;>sp|Q5XG73-3|ACBD5_MOUSE Isoform 3 of Acyl-Co	Q5XG73-2	Acyl-CoA-binding domain-containing protein 5	Acbd5	S	359;395;360	0.662893	3	0.71367	0.64268	0.63233	2.09731		G protein-coupled receptor kinase 1 substrate motif	establishment of localization;transport	binding;carboxylic acid binding;coenzyme binding;cofactor binding;fatty acid binding;fatty-acyl-CoA binding;lipid binding;monocarboxylic acid binding	cell part;cytoplasmic part;integral to membrane;intracellular membrane-bounded organelle;intracellular organelle;intracellular organelle part;intracellular part;intrinsic to membrane;membrane;membrane part;membrane-bounded organelle;microbody;microbody membrane;microbody part;organelle;organelle membrane;organelle part;peroxisomal membrane;peroxisomal part		1	79.2831	1	FSSVRRGRGNRIPHLSEGPKGRQVGSGGDGE
>sp|Q69ZK6|JHD2C_MOUSE Probable JmjC domain-containing histone demethylation protein 2C OS=Mus musculus GN=Jmjd1c PE=1 SV=3	Q69ZK6	Probable JmjC domain-containing histone demethylation protein 2C	Jmjd1c	S	996	1.40134	3	0.95717	2.4163	0.83055	0.236049		Casein kinase I substrate motif;Casein kinase II substrate motif;ERK1,2 kinase substrate motif;Growth associated histone HI kinase substrate motif;GSK-3, ERK1, ERK2, CDK5 substrate motif;MAPKAPK2 kinase substrate motif;WW domain binding motif	biological regulation;biosynthetic process;cellular biosynthetic process;cellular component organization;cellular component organization at cellular level;cellular component organization or biogenesis;cellular component organization or biogenesis at cellular level;cellular macromolecule biosynthetic process;cellular macromolecule metabolic process;cellular metabolic process;cellular nitrogen comp…	binding;catalytic activity;cation binding;dioxygenase activity;ion binding;metal ion binding;oxidoreductase activity	cell part;intracellular membrane-bounded organelle;intracellular organelle;intracellular part;membrane-bounded organelle;nucleus;organelle		0.99439	22.4857	1	QSASHSVTTFRSDCRSPTHLTVSSTNALRSM
>sp|Q64700|RBL2_MOUSE Retinoblastoma-like protein 2 OS=Mus musculus GN=Rbl2 PE=1 SV=3	Q64700	Retinoblastoma-like protein 2	Rbl2	T	414	1.13447	3	1.1369	1.1196	1.1469	2.43562		Casein kinase II substrate motif;G protein-coupled receptor kinase 1 substrate motif;GSK-3, ERK1, ERK2, CDK5 substrate motif;MAPKAPK2 kinase substrate motif;WW domain binding motif	biological regulation;biosynthetic process;cell cycle;cellular biosynthetic process;cellular component organization;cellular component organization at cellular level;cellular component organization or biogenesis;cellular component organization or biogenesis at cellular level;cellular macromolecule biosynthetic process;cellular macromolecule metabolic process;cellular metabolic process;cellular ni…	binding;DNA binding;nucleic acid binding;protein binding	cell part;cytoplasm;intracellular membrane-bounded organelle;intracellular non-membrane-bounded organelle;intracellular organelle;intracellular organelle part;intracellular part;macromolecular complex;membrane-bounded organelle;non-membrane-bounded organelle;nuclear part;nucleolus;nucleoplasm part;nucleus;organelle;organelle part;protein complex;transcription factor complex	Cell cycle;TGF-beta signaling pathway	0.999638	36.1308	2	PLTGVRYVQENSPCVTPVSTAAHSLSRLHTM
>sp|Q9D8S4|ORN_MOUSE Oligoribonuclease, mitochondrial OS=Mus musculus GN=Rexo2 PE=1 SV=2	Q9D8S4	Oligoribonuclease, mitochondrial	Rexo2	S	237	0.94757	1			0.94757	0		PKA kinase substrate motif;PKC kinase substrate motif	cellular metabolic process;cellular nitrogen compound metabolic process;cellular process;metabolic process;nitrogen compound metabolic process;nucleic acid metabolic process;nucleic acid phosphodiester bond hydrolysis;nucleobase-containing compound metabolic process;primary metabolic process	3'-5' exonuclease activity;binding;catalytic activity;exonuclease activity;hydrolase activity;hydrolase activity, acting on ester bonds;nuclease activity;nucleic acid binding	cell part;cytoplasmic part;intracellular membrane-bounded organelle;intracellular non-membrane-bounded organelle;intracellular organelle;intracellular organelle lumen;intracellular organelle part;intracellular part;membrane;membrane-bounded organelle;membrane-enclosed lumen;mitochondrial intermembrane space;mitochondrial matrix;mitochondrial part;mitochondrion;non-membrane-bounded organelle;nucle…	Ribosome biogenesis in eukaryotes	1	65.2817	1	KKRKIIENGETEKPVS_______________
>sp|Q8BRH4|KMT2C_MOUSE Histone-lysine N-methyltransferase 2C OS=Mus musculus GN=Kmt2c PE=1 SV=2;>sp|Q8BRH4-2|KMT2C_MOUSE Isoform 2 of Histone-lysine N-methyltransferase 2C OS=Mus musculus GN=Kmt2c	Q8BRH4	Histone-lysine N-methyltransferase 2C	Kmt2c	S	695;695	0.80327	2	0.7894		0.81714	1.26347		Casein kinase II substrate motif;ERK1,2 kinase substrate motif;GSK-3, ERK1, ERK2, CDK5 substrate motif;WW domain binding motif	biological regulation;biosynthetic process;cellular biosynthetic process;cellular component organization;cellular component organization at cellular level;cellular component organization or biogenesis;cellular component organization or biogenesis at cellular level;cellular macromolecule biosynthetic process;cellular macromolecule metabolic process;cellular metabolic process;cellular nitrogen comp…	binding;catalytic activity;cation binding;DNA binding;histone methyltransferase activity;histone methyltransferase activity (H3-K4 specific);histone-lysine N-methyltransferase activity;ion binding;lysine N-methyltransferase activity;metal ion binding;methyltransferase activity;N-methyltransferase activity;nucleic acid binding;protein methyltransferase activity;protein-lysine N-methyltransferase a…	cell part;histone methyltransferase complex;intracellular membrane-bounded organelle;intracellular organelle;intracellular organelle part;intracellular part;macromolecular complex;membrane-bounded organelle;methyltransferase complex;nuclear part;nucleoplasm part;nucleus;organelle;organelle part;protein complex		0.99851	28.3005	1	PPKSAPETAAPEALLSPHSERSLSCKEPLLT
>sp|Q3TN34|MILK2_MOUSE MICAL-like protein 2 OS=Mus musculus GN=Micall2 PE=1 SV=1	Q3TN34		Micall2	S	832	0.601305	2		0.68869	0.51392	0.746287		Cdc2 kinase substrate motif;CDK kinase substrate motif;CDK1,2,4,6 kinase substrate motif;ERK1,2 kinase substrate motif;Growth associated histone HI kinase substrate motif;GSK-3, ERK1, ERK2, CDK5 substrate motif;WW domain binding motif	actin cytoskeleton organization;actin cytoskeleton reorganization;actin filament organization;actin filament polymerization;actin filament-based process;actin polymerization or depolymerization;anatomical structure morphogenesis;biological adhesion;cell adhesion;cell junction assembly;cell junction organization;cell morphogenesis;cell morphogenesis involved in differentiation;cell projection orga…	actin binding;actin filament binding;actinin binding;binding;cation binding;cytoskeletal protein binding;enzyme binding;filamin binding;GTPase binding;ion binding;metal ion binding;protein binding;Rab GTPase binding;Ras GTPase binding;small GTPase binding;transition metal ion binding;zinc ion binding	cell junction;cell part;cell projection;cell-cell junction;cytoplasmic part;cytoskeleton;cytosol;endosome;intracellular membrane-bounded organelle;intracellular non-membrane-bounded organelle;intracellular organelle;intracellular part;membrane;membrane-bounded organelle;neuron projection;non-membrane-bounded organelle;occluding junction;organelle;plasma membrane;recycling endosome;tight junction		0.947072	12.5269	1	AVLDSGLAPPGEAVTSPVRLHPDYIPQEELQ
>sp|Q8C0N2|GPAT3_MOUSE Glycerol-3-phosphate acyltransferase 3 OS=Mus musculus GN=Agpat9 PE=1 SV=1	Q8C0N2	Glycerol-3-phosphate acyltransferase 3	Agpat9	S	68	1.4031	3	1.1374	1.189	1.8829	0.720026		AMP-activated protein kinase substrate motif;PKA kinase substrate motif	acylglycerol biosynthetic process;acylglycerol metabolic process;biological regulation;biosynthetic process;CDP-diacylglycerol biosynthetic process;CDP-diacylglycerol metabolic process;cellular biosynthetic process;cellular lipid metabolic process;cellular metabolic process;cellular process;diacylglycerol biosynthetic process;diacylglycerol metabolic process;glycerol ether biosynthetic process;gl…	1-acylglycerol-3-phosphate O-acyltransferase activity;acylglycerol O-acyltransferase activity;catalytic activity;glycerol-3-phosphate O-acyltransferase activity;O-acyltransferase activity;transferase activity;transferase activity, transferring acyl groups;transferase activity, transferring acyl groups other than amino-acyl groups	cell part;cytoplasmic part;endoplasmic reticulum;endoplasmic reticulum membrane;endoplasmic reticulum part;integral to membrane;intracellular membrane-bounded organelle;intracellular organelle;intracellular organelle part;intracellular part;intrinsic to membrane;membrane;membrane part;membrane-bounded organelle;organelle;organelle membrane;organelle part	Glycerolipid metabolism;Glycerophospholipid metabolism	0.999993	51.4692	1	IQKGAPKESALKNSASVGIIQRDESPMEKGL
>sp|Q80WJ7|LYRIC_MOUSE Protein LYRIC OS=Mus musculus GN=Mtdh PE=1 SV=1	Q80WJ7	Protein LYRIC	Mtdh	S	297	0.848987	3	0.91502	0.68734	0.9446	0.645206		Casein kinase II substrate motif;G protein-coupled receptor kinase 1 substrate motif;MAPKAPK2 kinase substrate motif	biological regulation;cell junction assembly;cell junction organization;cell surface receptor linked signaling pathway;cell-cell junction assembly;cell-cell junction organization;cellular component assembly;cellular component assembly at cellular level;cellular component organization;cellular component organization at cellular level;cellular component organization or biogenesis;cellular component…	binding;double-stranded RNA binding;NF-kappaB binding;nucleic acid binding;protein binding;protein binding transcription factor activity;RNA binding;transcription coactivator activity;transcription cofactor activity;transcription factor binding;transcription factor binding transcription factor activity	apical plasma membrane;cell junction;cell part;cell-cell junction;cytoplasmic part;endoplasmic reticulum;endoplasmic reticulum membrane;endoplasmic reticulum part;integral to membrane;intercellular canaliculus;intracellular membrane-bounded organelle;intracellular non-membrane-bounded organelle;intracellular organelle;intracellular organelle part;intracellular part;intrinsic to membrane;membrane;…		0.999852	38.445	1	GGGWSEKSVKLSSQLSEEKWNSVPPASAGKR
>sp|P01108|MYC_MOUSE Myc proto-oncogene protein OS=Mus musculus GN=Myc PE=1 SV=1	P01108	Myc proto-oncogene protein	Myc	S	164	0.508173	3	0.50489	0.49831	0.52132	3.43257		Cdc2 kinase substrate motif;CDK kinase substrate motif;CDK1,2,4,6 kinase substrate motif;ERK1,2 kinase substrate motif;GSK-3, ERK1, ERK2, CDK5 substrate motif;MAPKAPK2 kinase substrate motif;WW domain binding motif	activation of caspase activity;anatomical structure morphogenesis;apoptosis;B cell apoptosis;biological regulation;biosynthetic process;branching involved in ureteric bud morphogenesis;branching morphogenesis of a tube;canonical Wnt receptor signaling pathway;canonical Wnt receptor signaling pathway involved in negative regulation of apoptosis;canonical Wnt receptor signaling pathway involved in …	binding;core promoter proximal region DNA binding;core promoter proximal region sequence-specific DNA binding;DNA binding;E-box binding;nucleic acid binding;nucleic acid binding transcription factor activity;protein binding;protein complex binding;regulatory region DNA binding;regulatory region nucleic acid binding;sequence-specific DNA binding;sequence-specific DNA binding transcription factor a…	axon;cell part;cell projection;cytoskeletal part;intracellular membrane-bounded organelle;intracellular non-membrane-bounded organelle;intracellular organelle;intracellular organelle part;intracellular part;membrane-bounded organelle;neuron projection;non-membrane-bounded organelle;nuclear body;nuclear part;nucleolus;nucleoplasm;nucleoplasm part;nucleus;organelle;organelle part;spindle	Acute myeloid leukemia;Bladder cancer;Cell cycle;Chronic myeloid leukemia;Colorectal cancer;Endometrial cancer;ErbB signaling pathway;Jak-STAT signaling pathway;MAPK signaling pathway;Pathways in cancer;Small cell lung cancer;TGF-beta signaling pathway;Thyroid cancer;Wnt signaling pathway	0.995544	26.5651	1;2	KLASYQAARKDSTSLSPARGHSVCSTSSLYL
>sp|Q3TBD2|HMHA1_MOUSE Minor histocompatibility protein HA-1 OS=Mus musculus GN=Hmha1 PE=1 SV=2;>sp|Q3TBD2-2|HMHA1_MOUSE Isoform 2 of Minor histocompatibility protein HA-1 OS=Mus musculus GN=Hmha1;>sp|Q3TBD2-3|HMHA1_MOUSE Isoform 3 of Minor histocompatibil	Q3TBD2	Minor histocompatibility protein HA-1	Hmha1	S	877;761;568;416	0.480263	3	0.52893	0.47456	0.4373	2.26601		b-Adrenergic Receptor kinase substrate motif;G protein-coupled receptor kinase 1 substrate motif	biological regulation;cellular process;cellular response to stimulus;intracellular signal transduction;regulation of biological process;regulation of cellular process;response to stimulus;signal transduction	binding;cation binding;enzyme activator activity;enzyme regulator activity;GTPase activator activity;GTPase regulator activity;ion binding;metal ion binding;nucleoside-triphosphatase regulator activity	cell part;intracellular		0.96801	15.0524	1	AEAKAASRGRQGGSESEAATLAMVGRLRELM
>sp|Q61210|ARHG1_MOUSE Rho guanine nucleotide exchange factor 1 OS=Mus musculus GN=Arhgef1 PE=1 SV=2;>sp|Q61210-4|ARHG1_MOUSE Isoform 4 of Rho guanine nucleotide exchange factor 1 OS=Mus musculus GN=Arhgef1;>sp|Q61210-5|ARHG1_MOUSE Isoform 5 of Rho guanine	Q61210-5	Rho guanine nucleotide exchange factor 1	Arhgef1	S	785;785;844;784	0.635163	3	0.72006	0.71979	0.46564	1.09479		Casein kinase II substrate motif	biological regulation;negative regulation of biological process;negative regulation of cell communication;negative regulation of cellular process;negative regulation of G-protein coupled receptor protein signaling pathway;negative regulation of response to stimulus;negative regulation of signal transduction;negative regulation of signaling;regulation of biological process;regulation of cell commu…	binding;enzyme activator activity;enzyme regulator activity;GTPase activator activity;GTPase regulator activity;guanyl-nucleotide exchange factor activity;nucleoside-triphosphatase regulator activity;protein binding;Ras guanyl-nucleotide exchange factor activity;Rho guanyl-nucleotide exchange factor activity;small GTPase regulator activity	cell part;cytoplasm;intracellular part;membrane	ko05152;Regulation of actin cytoskeleton;Vascular smooth muscle contraction	0.969753	15.2312	1	LKPRPSPSSIREPLLSSSENGTGGAEMAPAD
>sp|Q61221-2|HIF1A_MOUSE Isoform 2 of Hypoxia-inducible factor 1-alpha OS=Mus musculus GN=Hif1a;>sp|Q61221|HIF1A_MOUSE Hypoxia-inducible factor 1-alpha OS=Mus musculus GN=Hif1a PE=1 SV=3	Q61221-2	Hypoxia-inducible factor 1-alpha	Hif1a	S	638;652	1.62263	3	1.3455	1.5938	1.9286	1.35266		Casein kinase II substrate motif;ERK1,2 kinase substrate motif;G protein-coupled receptor kinase 1 substrate motif;GSK-3, ERK1, ERK2, CDK5 substrate motif;WW domain binding motif	ameboidal cell migration;anatomical structure development;anatomical structure formation involved in morphogenesis;anatomical structure homeostasis;anatomical structure morphogenesis;angiogenesis;associative learning;axon cargo transport;axon transport of mitochondrion;B cell homeostasis;B-1 B cell homeostasis;behavior;biological regulation;biosynthetic process;blood vessel development;blood vess…	binding;DNA binding;enzyme binding;histone acetyltransferase binding;histone deacetylase binding;molecular transducer activity;nucleic acid binding;nucleic acid binding transcription factor activity;protein binding;protein binding transcription factor activity;protein dimerization activity;protein heterodimerization activity;regulatory region DNA binding;regulatory region nucleic acid binding;RNA…	cell part;cell projection;cilium;cytoplasmic part;cytosol;intracellular membrane-bounded organelle;intracellular non-membrane-bounded organelle;intracellular organelle;intracellular organelle part;intracellular part;macromolecular complex;membrane-bounded organelle;motile cilium;non-membrane-bounded organelle;nuclear part;nucleolus;nucleoplasm part;nucleus;organelle;organelle part;protein complex…	mTOR signaling pathway;Pathways in cancer;Renal cell carcinoma	0.984672	20.6997	1	TETKDNKEDIKILIASPSSTQVPQETTTAKA
>sp|P22893|TTP_MOUSE Tristetraprolin OS=Mus musculus GN=Zfp36 PE=1 SV=1	P22893	Tristetraprolin	Zfp36	S	52	0.852517	3	0.87783	0.83365	0.84607	1.94953	MAPKAPK2;	14-3-3 domain binding motif;Calmodulin-dependent protein kinase II substrate motif;Casein kinase II substrate motif;Phosphorylase kinase substrate motif;PKA kinase substrate motif;PKC kinase substrate motif	3'-UTR-mediated mRNA stabilization;biological regulation;catabolic process;cellular catabolic process;cellular macromolecule catabolic process;cellular macromolecule metabolic process;cellular metabolic process;cellular nitrogen compound metabolic process;cellular process;cellular response to stimulus;intracellular signal transduction;macromolecule catabolic process;macromolecule metabolic proces…	14-3-3 protein binding;AU-rich element binding;binding;cation binding;DNA binding;ion binding;metal ion binding;mRNA 3'-UTR AU-rich region binding;mRNA 3'-UTR binding;mRNA binding;nucleic acid binding;protein binding;RNA binding	cell part;cytoplasm;cytoplasmic part;cytosol;intracellular membrane-bounded organelle;intracellular non-membrane-bounded organelle;intracellular organelle;intracellular part;macromolecular complex;membrane-bounded organelle;non-membrane-bounded organelle;nucleus;organelle;ribonucleoprotein complex;RNA granule;stress granule		0.998825	30.394	1	SIPSGVTSRLTGRSTSLVEGRSCGWVPPPPG
>sp|Q60974-2|NCOR1_MOUSE Isoform 2 of Nuclear receptor corepressor 1 OS=Mus musculus GN=Ncor1;>sp|Q60974|NCOR1_MOUSE Nuclear receptor corepressor 1 OS=Mus musculus GN=Ncor1 PE=1 SV=1	Q60974-2	Nuclear receptor corepressor 1	Ncor1	S	1459;1459	0.824565	2	0.78321		0.86592	0.757529		14-3-3 domain binding motif;Akt kinase substrate motif;Calmodulin-dependent protein kinase II substrate motif;Casein kinase II substrate motif;G protein-coupled receptor kinase 1 substrate motif;GSK3 kinase substrate motif;MAPKAPK1 kinase substrate motif;p70 Ribosomal S6 kinase substrate motif;Phosphorylase kinase substrate motif;PKA kinase substrate motif;PKC kinase substrate motif	alpha-beta T cell activation;alpha-beta T cell differentiation;anatomical structure development;biological regulation;biosynthetic process;CD4-positive, alpha-beta T cell activation;CD4-positive, alpha-beta T cell differentiation;CD4-positive, CD25-positive, alpha-beta regulatory T cell differentiation;cell activation;cell differentiation;cellular biosynthetic process;cellular component organizat…	binding;chromatin binding;DNA binding;enzyme regulator activity;histone deacetylase regulator activity;hormone receptor binding;nuclear hormone receptor binding;nucleic acid binding;nucleic acid binding transcription factor activity;protein binding;protein binding transcription factor activity;protein domain specific binding;receptor binding;regulatory region DNA binding;regulatory region nucleic…	cell part;cytoplasm;cytoplasmic part;cytosol;intracellular membrane-bounded organelle;intracellular organelle;intracellular organelle part;intracellular part;macromolecular complex;membrane-bounded organelle;nuclear part;nucleoplasm;nucleoplasm part;nucleus;organelle;organelle part;protein complex;transcription factor complex;transcriptional repressor complex		0.999525	33.2354	1	YEDVKAGEPVRARHTSVVSSGPSVLRSTLHE
>sp|Q52KI8|SRRM1_MOUSE Serine/arginine repetitive matrix protein 1 OS=Mus musculus GN=Srrm1 PE=1 SV=2;>sp|Q52KI8-2|SRRM1_MOUSE Isoform 2 of Serine/arginine repetitive matrix protein 1 OS=Mus musculus GN=Srrm1	Q52KI8	Serine/arginine repetitive matrix protein 1	Srrm1	S	797;774	1.32653	3	1.8568	1.1013	1.0215	0.489692		Casein kinase II substrate motif;ERK1,2 kinase substrate motif;G protein-coupled receptor kinase 1 substrate motif;GSK-3, ERK1, ERK2, CDK5 substrate motif;MAPKAPK2 kinase substrate motif;WW domain binding motif	cellular macromolecule metabolic process;cellular metabolic process;cellular nitrogen compound metabolic process;cellular process;macromolecule metabolic process;metabolic process;mRNA metabolic process;mRNA processing;nitrogen compound metabolic process;nuclear mRNA splicing, via spliceosome;nucleic acid metabolic process;nucleobase-containing compound metabolic process;primary metabolic process…	binding;DNA binding;nucleic acid binding	catalytic step 2 spliceosome;cell part;intracellular organelle part;intracellular part;macromolecular complex;nuclear body;nuclear matrix;nuclear part;nuclear speck;nucleoplasm part;organelle part;ribonucleoprotein complex;spliceosomal complex	mRNA surveillance pathway;RNA transport	1	72.2218	1;2	PQSVRRVSSSRSVSGSPEPAAKKPPAPPSPV
>sp|Q8BQ30|PPR18_MOUSE Phostensin OS=Mus musculus GN=Ppp1r18 PE=1 SV=1;>sp|Q8BQ30-2|PPR18_MOUSE Isoform 2 of Phostensin OS=Mus musculus GN=Ppp1r18	Q8BQ30	Phostensin	Ppp1r18	S	224;224	0.665527	3	0.64623	0.69592	0.65443	2.43414		Casein kinase II substrate motif;ERK1,2 kinase substrate motif;G protein-coupled receptor kinase 1 substrate motif;GSK-3, ERK1, ERK2, CDK5 substrate motif;WW domain binding motif			cell part;cytoplasm;cytoskeleton;intracellular non-membrane-bounded organelle;intracellular organelle;intracellular part;non-membrane-bounded organelle;organelle		0.999972	45.5413	1;2	GDDSPKRKEVLESILSPGEPGDQKASPTDVH
>sp|Q06507|ATF4_MOUSE Cyclic AMP-dependent transcription factor ATF-4 OS=Mus musculus GN=Atf4 PE=1 SV=2	Q06507	Cyclic AMP-dependent transcription factor ATF-4	Atf4	S	247	1.1455	2		1.1663	1.1247	0.991521		DNA dependent Protein kinase substrate motif;ERK1,2 kinase substrate motif;G protein-coupled receptor kinase 1 substrate motif;GSK3 kinase substrate motif;GSK-3, ERK1, ERK2, CDK5 substrate motif;WW domain binding motif	alcohol biosynthetic process;alcohol metabolic process;apoptosis;apoptosis in response to endoplasmic reticulum stress;biological regulation;biosynthetic process;carbohydrate biosynthetic process;carbohydrate metabolic process;cell death;cell surface receptor linked signaling pathway;cellular biosynthetic process;cellular carbohydrate biosynthetic process;cellular carbohydrate metabolic process;c…	binding;core promoter binding;core promoter proximal region DNA binding;core promoter proximal region sequence-specific DNA binding;core promoter sequence-specific DNA binding;DNA binding;nucleic acid binding;nucleic acid binding transcription factor activity;protein binding;regulatory region DNA binding;regulatory region nucleic acid binding;RNA polymerase II core promoter proximal region sequen…	cell part;cell projection membrane;cell projection part;cytoplasm;cytoplasmic part;cytoskeletal part;dendrite membrane;intracellular membrane-bounded organelle;intracellular organelle;intracellular organelle part;intracellular part;leading edge membrane;macromolecular complex;membrane part;membrane-bounded organelle;microtubule organizing center;neuron projection membrane;nuclear part;nucleoplasm…	GnRH signaling pathway;Long-term potentiation;MAPK signaling pathway;Neurotrophin signaling pathway;Prostate cancer;Protein processing in endoplasmic reticulum	0.997382	25.8087	1	QHSPSTSRAPPDNLPSPGGSRGSPRPKPYDP
>sp|Q99M31|HSP7E_MOUSE Heat shock 70 kDa protein 14 OS=Mus musculus GN=Hspa14 PE=2 SV=2;>sp|Q99M31-2|HSP7E_MOUSE Isoform 2 of Heat shock 70 kDa protein 14 OS=Mus musculus GN=Hspa14	Q99M31	Heat shock 70 kDa protein 14	Hspa14	S	61;61	0.68933	3	0.66909	0.68897	0.70993	2.69336		14-3-3 domain binding motif;Akt kinase substrate motif;AMP-activated protein kinase substrate motif;Calmodulin-dependent protein kinase II substrate motif;Casein kinase II substrate motif;HMGCoA Reductase kinase substrate motif;MAPKAPK1 kinase substrate motif;PKA kinase substrate motif;PKC kinase substrate motif		adenyl nucleotide binding;adenyl ribonucleotide binding;ATP binding;binding;nucleotide binding;purine nucleotide binding;purine ribonucleoside triphosphate binding;purine ribonucleotide binding;ribonucleotide binding	cell part;cytoplasmic part;cytosol;intracellular non-membrane-bounded organelle;intracellular organelle;intracellular part;macromolecular complex;non-membrane-bounded organelle;organelle;ribonucleoprotein complex;ribosome		0.998444	28.7907	1	QVVGLAAKQSRIRHVSSTVVKVKQILGRSSA
>sp|Q8VI36|PAXI_MOUSE Paxillin OS=Mus musculus GN=Pxn PE=1 SV=1;>sp|Q8VI36-2|PAXI_MOUSE Isoform Alpha of Paxillin OS=Mus musculus GN=Pxn	Q8VI36	Paxillin	Pxn	S	130;130	0.814797	3	0.83205	0.80653	0.80581	2.79405	ERK1;	Casein kinase II substrate motif;DNA dependent Protein kinase substrate motif;ERK1,2 kinase substrate motif;GSK-3, ERK1, ERK2, CDK5 substrate motif;MAPKAPK2 kinase substrate motif;WW domain binding motif	activation of MAPK activity;anatomical structure morphogenesis;biological adhesion;biological regulation;branching morphogenesis of a tube;cell adhesion;cell junction assembly;cell junction organization;cell morphogenesis;cell morphogenesis involved in differentiation;cell projection assembly;cell projection organization;cell surface receptor linked signaling pathway;cell-substrate adhesion;cell-…	BH domain binding;BH4 domain binding;binding;cation binding;ion binding;metal ion binding;protein binding;protein complex scaffold;protein domain specific binding;receptor signaling complex scaffold activity;structural molecule activity;transition metal ion binding;zinc ion binding	adherens junction;anchoring junction;cell cortex;cell junction;cell leading edge;cell part;cell projection;cell-substrate adherens junction;cell-substrate junction;cytoplasmic part;cytoskeleton;focal adhesion;intracellular non-membrane-bounded organelle;intracellular organelle;intracellular part;lamellipodium;non-membrane-bounded organelle;organelle	Bacterial invasion of epithelial cells;Chemokine signaling pathway;Focal adhesion;Leukocyte transendothelial migration;Regulation of actin cytoskeleton;VEGF signaling pathway	0.998285	28.2768	1;2	EHVYSFPNKQKSAEPSPTVMSSSLGSNLSEL
>sp|P62960|YBOX1_MOUSE Nuclease-sensitive element-binding protein 1 OS=Mus musculus GN=Ybx1 PE=1 SV=3;>sp|Q9JKB3-2|YBOX3_MOUSE Isoform 2 of Y-box-binding protein 3 OS=Mus musculus GN=Ybx3;>sp|Q9JKB3|YBOX3_MOUSE Y-box-binding protein 3 OS=Mus musculus GN=Yb	Q9JKB3-2	Nuclease-sensitive element-binding protein 1;Y-box-binding protein 3;Y-box-binding protein 2	Ybx1;Ybx3;Ybx2	S	100;126;126;61;139	0.57181	3	0.67981	0.45184	0.58378	1.38863	Akt1;p90RSK;RSK2;	Casein kinase II substrate motif;PKA kinase substrate motif;Pyruvate dehydrogenase kinase substrate motif	anatomical structure development;biological regulation;biosynthetic process;cell development;cellular biosynthetic process;cellular developmental process;cellular hyperosmotic response;cellular macromolecule biosynthetic process;cellular macromolecule metabolic process;cellular metabolic process;cellular nitrogen compound metabolic process;cellular process;cellular process involved in reproductio…	binding;chromatin binding;DNA binding;lipid binding;mRNA 3'-UTR binding;mRNA binding;nucleic acid binding;protein binding;regulatory region DNA binding;regulatory region nucleic acid binding;ribonucleoprotein binding;RNA binding;RNA polymerase II regulatory region DNA binding;RNA polymerase II regulatory region sequence-specific DNA binding;sequence-specific DNA binding;single-stranded DNA bindin…	cell junction;cell part;cell-cell junction;CRD-mediated mRNA stability complex;cytoplasm;cytoplasmic part;extracellular membrane-bounded organelle;extracellular organelle;extracellular region part;extracellular vesicular exosome;gap junction;histone pre-mRNA 3'end processing complex;intracellular membrane-bounded organelle;intracellular non-membrane-bounded organelle;intracellular organelle;intra…	Tight junction	1	78.2431	1	HQTAIKKNNPRKYLRSVGDGETVEFDVVEGE
>sp|Q8BGD9|IF4B_MOUSE Eukaryotic translation initiation factor 4B OS=Mus musculus GN=Eif4b PE=1 SV=1	Q8BGD9	Eukaryotic translation initiation factor 4B	Eif4b	T	14	0.577605	2		0.51166	0.64355	0.894909		G protein-coupled receptor kinase 1 substrate motif;PKA kinase substrate motif;PKC kinase substrate motif		binding;nucleic acid binding;nucleotide binding;RNA binding;translation factor activity, nucleic acid binding;translation initiation factor activity		mTOR signaling pathway;RNA transport	0.767684	5.60472	1	__MAASAKKKNKKGKTISLTDFLAEDGGTGG
>sp|Q8BXV2|BRI3B_MOUSE BRI3-binding protein OS=Mus musculus GN=Bri3bp PE=2 SV=1	Q8BXV2	BRI3-binding protein	Bri3bp	S	250	1.14557	3	1.0737	1.3149	1.0481	0.676786					cell part;cytoplasmic part;integral to membrane;intracellular organelle part;intracellular part;intrinsic to membrane;membrane;membrane part;mitochondrial membrane;mitochondrial outer membrane;mitochondrial part;organelle membrane;organelle outer membrane;organelle part;outer membrane		1	118.517	1	LLNIRLNRVLENLDRSKDK____________
>sp|Q9EST5|AN32B_MOUSE Acidic leucine-rich nuclear phosphoprotein 32 family member B OS=Mus musculus GN=Anp32b PE=1 SV=1;>sp|Q9EST5-2|AN32B_MOUSE Isoform 2 of Acidic leucine-rich nuclear phosphoprotein 32 family member B OS=Mus musculus GN=Anp32b	Q9EST5	Acidic leucine-rich nuclear phosphoprotein 32 family member B	Anp32b	S	96;96	1.13641	2	0.98931		1.2835	0.279093			anatomical structure development;cell cycle process;cellular process;developmental process;G1/S transition of mitotic cell cycle;inner ear development;palate development;system development;vasculature development;ventricular system development		cell part;intracellular membrane-bounded organelle;intracellular organelle;intracellular part;membrane-bounded organelle;nucleus;organelle		0.98321	18.038	1	DRLAEELPSLTHLNLSGNNLKDISTLEPLKR
>sp|Q68FF6|GIT1_MOUSE ARF GTPase-activating protein GIT1 OS=Mus musculus GN=Git1 PE=1 SV=1	Q68FF6	ARF GTPase-activating protein GIT1	Git1	S	379	0.99832	2		0.77094	1.2257	0.0331753		Casein kinase II substrate motif;PKA kinase substrate motif;PKC kinase substrate motif	biological regulation;regulation of ARF GTPase activity;regulation of biological process;regulation of catabolic process;regulation of catalytic activity;regulation of cellular catabolic process;regulation of cellular metabolic process;regulation of cellular process;regulation of GTP catabolic process;regulation of GTPase activity;regulation of hydrolase activity;regulation of metabolic process;r…	ARF GTPase activator activity;binding;cation binding;enzyme activator activity;enzyme regulator activity;GTPase activator activity;GTPase regulator activity;ion binding;metal ion binding;nucleoside-triphosphatase regulator activity;protein binding;small GTPase regulator activity;transition metal ion binding;zinc ion binding	adherens junction;anchoring junction;cell junction;cell part;cell-substrate adherens junction;cell-substrate junction;cytoplasm;focal adhesion;intracellular part	Endocytosis;Epithelial cell signaling in Helicobacter pylori infection;Regulation of actin cytoskeleton	1	70.452	1	QQGKSLSSPTDNLELSARSQSELDDQHDYDS
>sp|Q8R3C0|MCMBP_MOUSE Mini-chromosome maintenance complex-binding protein OS=Mus musculus GN=Mcmbp PE=2 SV=1	Q8R3C0	Mini-chromosome maintenance complex-binding protein	Mcmbp	S	167	0.54297	2	0.58821		0.49773	1.06656		Casein kinase II substrate motif;PKA kinase substrate motif;PKC kinase substrate motif;Pyruvate dehydrogenase kinase substrate motif	biosynthetic process;cell cycle phase;cell cycle process;cellular biosynthetic process;cellular component organization;cellular component organization at cellular level;cellular component organization or biogenesis;cellular component organization or biogenesis at cellular level;cellular macromolecule biosynthetic process;cellular macromolecule metabolic process;cellular metabolic process;cellular…	binding;chromatin binding	cell part;chromosomal part;cytoplasm;intracellular membrane-bounded organelle;intracellular organelle;intracellular organelle part;intracellular part;macromolecular complex;MCM complex;membrane;membrane-bounded organelle;nuclear chromosome part;nuclear part;nucleoplasm part;nucleus;organelle;organelle part;plasma membrane;protein complex		1	65.801	1	RVSPSTSYTPSRHKRSYEDDEDMDLQPSKQK
>sp|Q9R1C0|TAF7_MOUSE Transcription initiation factor TFIID subunit 7 OS=Mus musculus GN=Taf7 PE=1 SV=1	Q9R1C0	Transcription initiation factor TFIID subunit 7	Taf7	S	171	1.04796	2	1.256	0.83992		0.0402627		14-3-3 domain binding motif;Calmodulin-dependent protein kinase II substrate motif;Calmodulin-dependent protein kinase IV substrate motif;Chk1 kinase substrate motif;PKA kinase substrate motif;PKC kinase substrate motif	biological regulation;biosynthetic process;cellular biosynthetic process;cellular macromolecule biosynthetic process;cellular macromolecule metabolic process;cellular metabolic process;cellular nitrogen compound metabolic process;cellular process;cellular response to stimulus;estrogen receptor signaling pathway;intracellular receptor mediated signaling pathway;macromolecule biosynthetic process;m…	binding;DNA binding;enzyme binding;histone acetyltransferase binding;nucleic acid binding;nucleic acid binding transcription factor activity;protein binding;protein binding transcription factor activity;regulatory region DNA binding;regulatory region nucleic acid binding;sequence-specific DNA binding transcription factor activity;transcription coactivator activity;transcription cofactor activity;…	carboxy-terminal domain protein kinase complex;cell part;cytoplasm;cytoplasmic part;Golgi apparatus;histone acetyltransferase complex;histone methyltransferase complex;intracellular membrane-bounded organelle;intracellular organelle;intracellular organelle part;intracellular part;macromolecular complex;membrane-bounded organelle;methyltransferase complex;MLL1 complex;nuclear part;nucleoplasm part…	Basal transcription factors	0.997057	25.3001	1	YIESPDVEKEVKRLLSTDAEAVSTRWEIIAE
>sp|Q9D7V2|LYSM2_MOUSE LysM and putative peptidoglycan-binding domain-containing protein 2 OS=Mus musculus GN=Lysmd2 PE=2 SV=2	Q9D7V2	LysM and putative peptidoglycan-binding domain-containing protein 2	Lysmd2	S	33	0.76152	1		0.76152		0		14-3-3 domain binding motif;Akt kinase substrate motif;Calmodulin-dependent protein kinase II substrate motif;Casein kinase II substrate motif;G protein-coupled receptor kinase 1 substrate motif;MAPKAPK1 kinase substrate motif;MAPKAPK2 kinase substrate motif;PKA kinase substrate motif;PKC kinase substrate motif					0.833083	9.99217	1	HRPSAPSPPPRSRSTSEPEEAELSLSLARTK
>sp|P01108|MYC_MOUSE Myc proto-oncogene protein OS=Mus musculus GN=Myc PE=1 SV=1	P01108	Myc proto-oncogene protein	Myc	S	64	0.53638	3	0.76291	0.3539	0.49233	1.02652		Casein kinase II substrate motif;DNA dependent Protein kinase substrate motif;PKA kinase substrate motif;PKC kinase substrate motif	activation of caspase activity;anatomical structure morphogenesis;apoptosis;B cell apoptosis;biological regulation;biosynthetic process;branching involved in ureteric bud morphogenesis;branching morphogenesis of a tube;canonical Wnt receptor signaling pathway;canonical Wnt receptor signaling pathway involved in negative regulation of apoptosis;canonical Wnt receptor signaling pathway involved in …	binding;core promoter proximal region DNA binding;core promoter proximal region sequence-specific DNA binding;DNA binding;E-box binding;nucleic acid binding;nucleic acid binding transcription factor activity;protein binding;protein complex binding;regulatory region DNA binding;regulatory region nucleic acid binding;sequence-specific DNA binding;sequence-specific DNA binding transcription factor a…	axon;cell part;cell projection;cytoskeletal part;intracellular membrane-bounded organelle;intracellular non-membrane-bounded organelle;intracellular organelle;intracellular organelle part;intracellular part;membrane-bounded organelle;neuron projection;non-membrane-bounded organelle;nuclear body;nuclear part;nucleolus;nucleoplasm;nucleoplasm part;nucleus;organelle;organelle part;spindle	Acute myeloid leukemia;Bladder cancer;Cell cycle;Chronic myeloid leukemia;Colorectal cancer;Endometrial cancer;ErbB signaling pathway;Jak-STAT signaling pathway;MAPK signaling pathway;Pathways in cancer;Small cell lung cancer;TGF-beta signaling pathway;Thyroid cancer;Wnt signaling pathway	0.884459	11.7069	1;2	IWKKFELLPTPPLSPSRRSGLCSPSYVAVAT
>sp|P49710|HCLS1_MOUSE Hematopoietic lineage cell-specific protein OS=Mus musculus GN=Hcls1 PE=1 SV=2	P49710	Hematopoietic lineage cell-specific protein	Hcls1	S	233	1.30217	3	0.9211	0.98812	1.9973	0.297483		MDC1 BRCT domain binding motif;Plk1 PBD domain binding motif	actin cytoskeleton organization;actin filament organization;actin filament polymerization;actin filament-based process;actin polymerization or depolymerization;biological regulation;cell differentiation;cellular component assembly;cellular component assembly at cellular level;cellular component organization;cellular component organization at cellular level;cellular component organization or bioge…	binding;protein binding;protein complex binding;protein domain specific binding;SH3 domain binding	cell part;cytoplasm;cytoplasmic part;intracellular membrane-bounded organelle;intracellular organelle;intracellular organelle part;intracellular part;macromolecular complex;membrane;membrane-bounded organelle;mitochondrion;nuclear part;nucleoplasm part;nucleus;organelle;organelle part;plasma membrane;protein complex;transcription factor complex	Bacterial invasion of epithelial cells;Pathogenic Escherichia coli infection;Shigellosis;Tight junction	0.991623	20.7327	1	PTTAYKKTTPIEAASSGARGLKAKFESLAEE
>sp|P19246|NFH_MOUSE Neurofilament heavy polypeptide OS=Mus musculus GN=Nefh PE=1 SV=3	P19246	Neurofilament heavy polypeptide	Nefh	S	763	0.53983	3	0.51908	0.56572	0.53469	2.68837		Casein kinase I substrate motif;Casein kinase II substrate motif;ERK1,2 kinase substrate motif;Growth associated histone HI kinase substrate motif;GSK-3, ERK1, ERK2, CDK5 substrate motif;WW domain binding motif	anatomical structure morphogenesis;axonogenesis;cell part morphogenesis;cell projection morphogenesis;cell projection organization;cellular component assembly;cellular component assembly at cellular level;cellular component morphogenesis;cellular component organization;cellular component organization at cellular level;cellular component organization or biogenesis;cellular component organization o…	nutrient reservoir activity;structural molecule activity	axon;axon part;cell part;cell projection;cell projection part;cytoplasmic part;cytoskeletal part;intermediate filament;intracellular membrane-bounded organelle;intracellular organelle;intracellular organelle part;intracellular part;macromolecular complex;membrane-bounded organelle;mitochondrion;neurofilament;neuron projection;organelle;organelle part;protein complex	Amyotrophic lateral sclerosis (ALS)	1	78.317	1;2	EAKSPAEAKSPAEAKSPIEVKSPEKAKTPVK
>sp|Q9QWH1|PHC2_MOUSE Polyhomeotic-like protein 2 OS=Mus musculus GN=Phc2 PE=1 SV=1;>sp|Q9QWH1-2|PHC2_MOUSE Isoform 2 of Polyhomeotic-like protein 2 OS=Mus musculus GN=Phc2	Q9QWH1	Polyhomeotic-like protein 2	Phc2	S	725;198	1.9759	2	1.896		2.0558	1.42393		ATM kinase substrate motif;Casein kinase II substrate motif;DNA dependent Protein kinase substrate motif;G protein-coupled receptor kinase 1 substrate motif;GSK3 kinase substrate motif;Pyruvate dehydrogenase kinase substrate motif	developmental process;gamete generation;male gamete generation;multicellular organismal development;multicellular organismal process;multicellular organismal reproductive process;reproductive process;spermatogenesis	binding;cation binding;DNA binding;ion binding;metal ion binding;nucleic acid binding;protein binding;transition metal ion binding;zinc ion binding	cell part;chromatin;chromosomal part;heterochromatin;intracellular membrane-bounded organelle;intracellular organelle;intracellular organelle part;intracellular part;macromolecular complex;membrane-bounded organelle;nuclear part;nucleus;organelle;organelle part;PcG protein complex;PRC1 complex;protein complex		0.551154	4.07284	1	GTVPLSVTAALQLAHSQEDSSRCSDNSSYEE
>sp|P68404-2|KPCB_MOUSE Isoform Beta-II of Protein kinase C beta type OS=Mus musculus GN=Prkcb	P68404-2	Protein kinase C beta type	Prkcb	T	641	0.932927	3	0.93389	0.93533	0.92956	2.57536		Casein kinase II substrate motif;GSK-3, ERK1, ERK2, CDK5 substrate motif;RAF1 kinase substrate motif;WW domain binding motif	activation of immune response;antigen receptor-mediated signaling pathway;apoptosis;B cell activation;B cell receptor signaling pathway;biological regulation;biosynthetic process;calcium ion homeostasis;calcium ion transport;cation homeostasis;cation transport;cell activation;cell death;cell surface receptor linked signaling pathway;cellular biosynthetic process;cellular calcium ion homeostasis;c…	adenyl nucleotide binding;adenyl ribonucleotide binding;androgen receptor binding;ATP binding;binding;calcium channel regulator activity;catalytic activity;cation binding;channel regulator activity;chromatin binding;histone binding;histone kinase activity;histone kinase activity (H3-T6 specific);histone threonine kinase activity;hormone receptor binding;ion binding;kinase activity;ligand-dependen…	cell part;cytoplasm;intracellular membrane-bounded organelle;intracellular organelle;intracellular part;membrane;membrane-bounded organelle;nucleus;organelle;plasma membrane	African trypanosomiasis;Aldosterone-regulated sodium reabsorption;Amoebiasis;Calcium signaling pathway;Endocrine and other factor-regulated calcium reabsorption;ErbB signaling pathway;Fc gamma R-mediated phagocytosis;Focal adhesion;Gap junction;Gastric acid secretion;Glioma;Leukocyte transendothelial migration;Long-term depression;Long-term potentiation;MAPK signaling pathway;MAPK signaling pathw…	1	93.7534	1	AENFDRFFTRHPPVLTPPDQEVIRNIDQSEF
>sp|Q6GQX2|NCK5L_MOUSE Nck-associated protein 5-like OS=Mus musculus GN=Nckap5l PE=2 SV=1	Q6GQX2	Nck-associated protein 5-like	Nckap5l	S	1284	0.66044	2	0.63457		0.68631	1.15963		14-3-3 domain binding motif;Calmodulin-dependent protein kinase II substrate motif;Casein kinase II substrate motif;DNA dependent Protein kinase substrate motif;MAPKAPK2 kinase substrate motif;PKA kinase substrate motif;PKC kinase substrate motif;Pyruvate dehydrogenase kinase substrate motif					0.99349	23.8994	1	TSTPQGPAFGGSRTPSTSDMGEEGRVASGGA
>sp|P37238-2|PPARG_MOUSE Isoform 1 of Peroxisome proliferator-activated receptor gamma OS=Mus musculus GN=Pparg;>sp|P37238|PPARG_MOUSE Peroxisome proliferator-activated receptor gamma OS=Mus musculus GN=Pparg PE=1 SV=3	P37238-2	Peroxisome proliferator-activated receptor gamma	Pparg	S	82;112	0.421337	3	0.34196	0.50202	0.42003	1.80454	CDK9;ERK2;JNK1;MAPK1;MAPK8;	Casein kinase I substrate motif;Casein kinase II substrate motif;ERK1,2 kinase substrate motif;GSK-3, ERK1, ERK2, CDK5 substrate motif;WW domain binding motif	anatomical structure development;biological regulation;brown fat cell differentiation;carboxylic acid transport;cell differentiation;cell fate commitment;cellular developmental process;cellular process;cellular response to chemical stimulus;cellular response to inorganic substance;cellular response to lithium ion;cellular response to metal ion;cellular response to organic cyclic compound;cellular…	arachidonic acid binding;binding;carboxylic acid binding;cation binding;chromatin binding;DNA binding;fatty acid binding;icosanoid binding;icosatetraenoic acid binding;ion binding;ligand-dependent nuclear receptor activity;ligand-dependent nuclear receptor transcription coactivator activity;lipid binding;metal ion binding;molecular transducer activity;monocarboxylic acid binding;nucleic acid bind…	cell part;cytoplasm;cytoplasmic part;cytosol;intracellular membrane-bounded organelle;intracellular organelle;intracellular organelle part;intracellular part;membrane-bounded organelle;nuclear part;nucleoplasm;nucleus;organelle;organelle part	Huntington's disease;Osteoclast differentiation;Pathways in cancer;PPAR signaling pathway;Thyroid cancer	1	68.0864	1	LKLQEYQSAIKVEPASPPYYSEKTQLYNRPH
>sp|Q8C208-3|IKZF4_MOUSE Isoform 3 of Zinc finger protein Eos OS=Mus musculus GN=Ikzf4;>sp|Q8C208-2|IKZF4_MOUSE Isoform 2 of Zinc finger protein Eos OS=Mus musculus GN=Ikzf4;>sp|Q8C208|IKZF4_MOUSE Zinc finger protein Eos OS=Mus musculus GN=Ikzf4 PE=1 SV=2;	Q8C208-3	Zinc finger protein Eos	Ikzf4	S	264;266;319;319	0.8212	2	0.83806	0.80434		1.10929		Casein kinase II substrate motif	biological regulation;biosynthetic process;cellular biosynthetic process;cellular macromolecule biosynthetic process;cellular macromolecule metabolic process;cellular metabolic process;cellular nitrogen compound metabolic process;cellular process;macromolecule biosynthetic process;macromolecule metabolic process;metabolic process;negative regulation of biological process;negative regulation of bi…	bHLH transcription factor binding;binding;cation binding;DNA binding;identical protein binding;ion binding;metal ion binding;nucleic acid binding;protein binding;protein dimerization activity;protein heterodimerization activity;protein homodimerization activity;sequence-specific DNA binding;transcription factor binding	cell part;intracellular membrane-bounded organelle;intracellular organelle;intracellular part;membrane-bounded organelle;nucleus;organelle		0.999899	39.9368	1	HPSTERPTFIDRLANSLTKRKRSTPQKFVGE
>sp|Q78ZA7|NP1L4_MOUSE Nucleosome assembly protein 1-like 4 OS=Mus musculus GN=Nap1l4 PE=1 SV=1	Q78ZA7	Nucleosome assembly protein 1-like 4	Nap1l4	S	5	0.93347	1			0.93347	0		Casein kinase II substrate motif;Plk1 kinase substrate motif;Pyruvate dehydrogenase kinase substrate motif	cellular component assembly;cellular component assembly at cellular level;cellular component organization;cellular component organization at cellular level;cellular component organization or biogenesis;cellular component organization or biogenesis at cellular level;cellular macromolecular complex assembly;cellular macromolecular complex subunit organization;cellular process;chromatin organization…		cell part;intracellular membrane-bounded organelle;intracellular organelle;intracellular part;membrane-bounded organelle;nucleus;organelle		0.994957	22.9512	1	___________MAENSLSDGGPADSVEAAKN
>sp|P16872|IL7RA_MOUSE Interleukin-7 receptor subunit alpha OS=Mus musculus GN=Il7r PE=1 SV=2	P16872	Interleukin-7 receptor subunit alpha	Il7r	T	376	1.76905	2		1.5562	1.9819	0.877366		G protein-coupled receptor kinase 1 substrate motif;MDC1 BRCT domain binding motif;Plk1 PBD domain binding motif	anatomical structure development;anatomical structure morphogenesis;B cell activation;B cell proliferation;biological regulation;cell activation;cell differentiation;cell growth;cell morphogenesis;cell proliferation;cellular component morphogenesis;cellular component organization;cellular component organization or biogenesis;cellular developmental process;cellular process;developmental process;gr…	binding;cytokine binding;cytokine receptor activity;molecular transducer activity;protein binding;receptor activity;signal transducer activity;signaling receptor activity;transmembrane signaling receptor activity	cell part;external side of plasma membrane;integral to membrane;intrinsic to membrane;membrane;membrane part;plasma membrane;plasma membrane part	Cytokine-cytokine receptor interaction;Hematopoietic cell lineage;Jak-STAT signaling pathway;Primary immunodeficiency	0.76613	5.1533	1	VRRESPLRCLARNLSTCNAPPLLSSRSPDYR
>sp|P15379-2|CD44_MOUSE Isoform 13 of CD44 antigen OS=Mus musculus GN=Cd44;>sp|P15379-3|CD44_MOUSE Isoform 12 of CD44 antigen OS=Mus musculus GN=Cd44;>sp|P15379-6|CD44_MOUSE Isoform 7 of CD44 antigen OS=Mus musculus GN=Cd44;>sp|P15379-11|CD44_MOUSE Isoform	P15379-2	CD44 antigen	Cd44	S	318;416;451;530;531;571;572;609;652;691;733	0.975707	3	0.75744	0.87798	1.2917	0.105381		14-3-3 domain binding motif;Calmodulin-dependent protein kinase II substrate motif;DNA dependent Protein kinase substrate motif;G protein-coupled receptor kinase 1 substrate motif;PKA kinase substrate motif;PKC epsilon kinase substrate motif;PKC kinase substrate motif	anatomical structure morphogenesis;biological adhesion;biological regulation;branching involved in prostate gland morphogenesis;branching involved in ureteric bud morphogenesis;branching morphogenesis of a tube;cell adhesion;cell surface receptor linked signaling pathway;cellular process;cellular response to stimulus;developmental process;developmental process involved in reproduction;morphogenes…	binding;carbohydrate binding;glycosaminoglycan binding;hyaluronic acid binding;pattern binding;polysaccharide binding;protein binding	basolateral plasma membrane;cell part;cell surface;external side of plasma membrane;integral to membrane;intrinsic to membrane;membrane;membrane part;plasma membrane;plasma membrane part	ECM-receptor interaction;Hematopoietic cell lineage;Shigellosis	1	77.0905	1	LVINGGNGTVEDRKPSELNGEASKSQEMVHL
>sp|A2A5R2|BIG2_MOUSE Brefeldin A-inhibited guanine nucleotide-exchange protein 2 OS=Mus musculus GN=Arfgef2 PE=1 SV=1	A2A5R2	Brefeldin A-inhibited guanine nucleotide-exchange protein 2	Arfgef2	S	1022	0.76777	3	0.80187	0.77444	0.727	2.00927		14-3-3 domain binding motif;AMP-activated protein kinase 2 substrate motif;Calmodulin-dependent protein kinase II substrate motif;Casein kinase II substrate motif;MAPKAPK1 kinase substrate motif;PKA kinase substrate motif;PKC kinase substrate motif	biological regulation;cellular component organization;cellular component organization at cellular level;cellular component organization or biogenesis;cellular component organization or biogenesis at cellular level;cellular macromolecule metabolic process;cellular membrane organization;cellular metabolic process;cellular process;cellular response to stimulus;endomembrane system organization;endoso…	ARF guanyl-nucleotide exchange factor activity;binding;enzyme regulator activity;GABA receptor binding;GTPase regulator activity;guanyl-nucleotide exchange factor activity;nucleoside-triphosphatase regulator activity;protein binding;protein kinase A binding;protein kinase A regulatory subunit binding;receptor binding;small GTPase regulator activity	asymmetric synapse;axonemal microtubule;axoneme part;cell junction;cell part;cell projection;cell projection part;cytoplasmic membrane-bounded vesicle;cytoplasmic part;cytoplasmic vesicle;cytoskeletal part;cytosol;dendritic spine;endosome;Golgi apparatus part;Golgi membrane;intracellular membrane-bounded organelle;intracellular organelle;intracellular organelle part;intracellular part;macromolecu…		0.999416	32.3366	1	ELAQLIGTGVKTRYLSGSGREREGSLKGHSL
>sp|Q8R5F8|ES8L1_MOUSE Epidermal growth factor receptor kinase substrate 8-like protein 1 OS=Mus musculus GN=Eps8l1 PE=1 SV=1	Q8R5F8	Epidermal growth factor receptor kinase substrate 8-like protein 1	Eps8l1	T	187	0.836185	2	0.80491		0.86746	0.83923		b-Adrenergic Receptor kinase substrate motif;GSK-3, ERK1, ERK2, CDK5 substrate motif;WW domain binding motif	biological regulation;cellular process;cellular response to stimulus;intracellular signal transduction;Rac protein signal transduction;Ras protein signal transduction;regulation of biological process;regulation of cellular process;response to stimulus;signal transduction;small GTPase mediated signal transduction	actin binding;actin filament binding;binding;cytoskeletal protein binding;protein binding	cell part;cell projection;cytoplasm;intracellular part;ruffle		1	73.6589	1	ATQEELRRGASPAAETPPLQRRPSVRLVINT
>sp|Q8CES0|NAA30_MOUSE N-alpha-acetyltransferase 30 OS=Mus musculus GN=Naa30 PE=1 SV=2	Q8CES0	N-alpha-acetyltransferase 30	Naa30	S	191	1.0071	1	1.0071			0		Casein kinase II substrate motif;G protein-coupled receptor kinase 1 substrate motif;MDC1 BRCT domain binding motif;Plk1 PBD domain binding motif	metabolic process	acetyltransferase activity;catalytic activity;N-acetyltransferase activity;N-acyltransferase activity;peptide alpha-N-acetyltransferase activity;peptide N-acetyltransferase activity;transferase activity;transferase activity, transferring acyl groups;transferase activity, transferring acyl groups other than amino-acyl groups	cell part;cytoplasm;cytoplasmic part;intracellular part;macromolecular complex;NatC complex;N-terminal protein acetyltransferase complex;protein acetyltransferase complex;protein complex		0.603484	2.14563	1	QQEEEEMDEQVRLLSSSLTTGCSLRSSQGRE
>sp|Q60865|CAPR1_MOUSE Caprin-1 OS=Mus musculus GN=Caprin1 PE=1 SV=2	Q60865	Caprin-1	Caprin1	S	304	0.674263	3	0.55189	0.75811	0.71279	1.26497		Casein kinase II substrate motif	biological regulation;negative regulation of biological process;negative regulation of biosynthetic process;negative regulation of cellular biosynthetic process;negative regulation of cellular macromolecule biosynthetic process;negative regulation of cellular metabolic process;negative regulation of cellular process;negative regulation of cellular protein metabolic process;negative regulation of …	binding;nucleic acid binding;RNA binding	cell part;cell projection;cytoplasmic mRNA processing body;cytoplasmic part;cytosol;dendrite;intracellular non-membrane-bounded organelle;intracellular organelle;intracellular part;macromolecular complex;neuron projection;non-membrane-bounded organelle;organelle;ribonucleoprotein complex;RNA granule;stress granule		0.795914	6.16753	1	STEYVNRQFMAETQFSSGEKEQVDEWTVETV
>sp|Q6IR34|GPSM1_MOUSE G-protein-signaling modulator 1 OS=Mus musculus GN=Gpsm1 PE=1 SV=3;>sp|Q6IR34-2|GPSM1_MOUSE Isoform 2 of G-protein-signaling modulator 1 OS=Mus musculus GN=Gpsm1	Q6IR34	G-protein-signaling modulator 1	Gpsm1	S	3;3	0.858613	3	0.89087	0.89836	0.78661	1.17181		ERK1,2 kinase substrate motif;G protein-coupled receptor kinase 1 substrate motif;GSK-3, ERK1, ERK2, CDK5 substrate motif;WW domain binding motif	anatomical structure development;biological regulation;cell differentiation;cellular developmental process;cellular process;developmental process;nervous system development;regulation of biological process;regulation of cellular process;regulation of G-protein coupled receptor protein signaling pathway;regulation of response to stimulus;regulation of signal transduction;regulation of signaling;sy…	binding;enzyme regulator activity;GDP-dissociation inhibitor activity;GTPase regulator activity;nucleoside-triphosphatase regulator activity;protein binding;small GTPase regulator activity	cell part;cytoplasmic part;cytosol;endoplasmic reticulum membrane;endoplasmic reticulum part;Golgi apparatus part;Golgi membrane;intracellular membrane-bounded organelle;intracellular organelle;intracellular organelle part;intracellular part;membrane;membrane part;membrane-bounded organelle;nucleus;organelle;organelle membrane;organelle part;plasma membrane		1	79.5311	1	_____________MASPAPPVAEELPGPASR
>sp|Q6PIU9|YJ005_MOUSE Uncharacterized protein FLJ45252 homolog OS=Mus musculus PE=1 SV=2	Q6PIU9	Uncharacterized protein FLJ45252 homolog		Y	291	0.60619	2	0.50017		0.71221	0.682271		Src kinase substrate motif					0.853989	7.67081	1	GKPFHPQALSKYSRHYSPEDELSAEAQPIAA
>sp|Q8BZ03|KPCD2_MOUSE Serine/threonine-protein kinase D2 OS=Mus musculus GN=Prkd2 PE=1 SV=1	Q8BZ03	Serine/threonine-protein kinase D2	Prkd2	T	199	0.778585	2	0.74996		0.80721	1.01085		G protein-coupled receptor kinase 1 substrate motif;MDC1 BRCT domain binding motif;Plk1 PBD domain binding motif	activation of immune response;anatomical structure formation involved in morphogenesis;angiogenesis;antigen receptor-mediated signaling pathway;biological adhesion;biological regulation;cell adhesion;cell death;cell surface receptor linked signaling pathway;cellular macromolecule metabolic process;cellular metabolic process;cellular process;cellular protein metabolic process;cellular response to …	adenyl nucleotide binding;adenyl ribonucleotide binding;ATP binding;binding;catalytic activity;cation binding;ion binding;kinase activity;metal ion binding;nucleotide binding;phosphotransferase activity, alcohol group as acceptor;protein kinase activity;protein kinase C activity;protein serine/threonine kinase activity;purine nucleotide binding;purine ribonucleoside triphosphate binding;purine ri…	cell part;cytoplasmic part;Golgi apparatus;intracellular membrane-bounded organelle;intracellular organelle;intracellular part;membrane;membrane-bounded organelle;nucleus;organelle;plasma membrane		0.838534	9.17864	1;2;3	IPNNCSGARKRRLSSTSLASGHSVRLGSSES
>sp|Q6Y7W8|PERQ2_MOUSE PERQ amino acid-rich with GYF domain-containing protein 2 OS=Mus musculus GN=Gigyf2 PE=1 SV=2	Q6Y7W8	PERQ amino acid-rich with GYF domain-containing protein 2	Gigyf2	S	140	0.624537	3	0.75976	0.4632	0.65065	1.09919		Casein kinase II substrate motif	adult behavior;adult locomotory behavior;anatomical structure homeostasis;behavior;biological regulation;cell cycle checkpoint;cell differentiation;cell differentiation in spinal cord;cell surface receptor linked signaling pathway;cellular developmental process;cellular macromolecule metabolic process;cellular metabolic process;cellular process;cellular protein metabolic process;cellular response…	binding;protein binding			1	86.7382	1	RGRGRGRGECGFYQRSFDEVEGVFGRGGGRE
>sp|Q7TN29|SMAP2_MOUSE Stromal membrane-associated protein 2 OS=Mus musculus GN=Smap2 PE=1 SV=1;>sp|Q7TN29-2|SMAP2_MOUSE Isoform 2 of Stromal membrane-associated protein 2 OS=Mus musculus GN=Smap2	Q7TN29	Stromal membrane-associated protein 2	Smap2	S	216;216	0.67216	1		0.67216		0		Casein kinase II substrate motif;G protein-coupled receptor kinase 1 substrate motif	biological regulation;regulation of ARF GTPase activity;regulation of biological process;regulation of catabolic process;regulation of catalytic activity;regulation of cellular catabolic process;regulation of cellular metabolic process;regulation of cellular process;regulation of GTP catabolic process;regulation of GTPase activity;regulation of hydrolase activity;regulation of metabolic process;r…	ARF GTPase activator activity;binding;cation binding;enzyme activator activity;enzyme regulator activity;GTPase activator activity;GTPase regulator activity;ion binding;metal ion binding;nucleoside-triphosphatase regulator activity;small GTPase regulator activity;transition metal ion binding;zinc ion binding	cell part;cytoplasm;intracellular membrane-bounded organelle;intracellular organelle;intracellular part;membrane-bounded organelle;nucleus;organelle	Endocytosis	0.990347	20.2962	1	SKTSNALEKDLDLLASVPSPSSVSRKAVGSM
>sp|Q3U8K7-5|SV421_MOUSE Isoform 5 of Histone-lysine N-methyltransferase SUV420H1 OS=Mus musculus GN=Suv420h1;>sp|Q3U8K7-3|SV421_MOUSE Isoform 3 of Histone-lysine N-methyltransferase SUV420H1 OS=Mus musculus GN=Suv420h1;>sp|Q3U8K7|SV421_MOUSE Histone-lysin	Q3U8K7-5	Histone-lysine N-methyltransferase SUV420H1	Suv420h1	S	687;687;710	1.42985	2	1.0754		1.7843	0.381399		G protein-coupled receptor kinase 1 substrate motif	biological regulation;biosynthetic process;cellular biosynthetic process;cellular component organization;cellular component organization at cellular level;cellular component organization or biogenesis;cellular component organization or biogenesis at cellular level;cellular macromolecule biosynthetic process;cellular macromolecule metabolic process;cellular metabolic process;cellular nitrogen comp…	catalytic activity;histone methyltransferase activity;histone methyltransferase activity (H4-K20 specific);histone-lysine N-methyltransferase activity;lysine N-methyltransferase activity;methyltransferase activity;N-methyltransferase activity;protein methyltransferase activity;protein-lysine N-methyltransferase activity;S-adenosylmethionine-dependent methyltransferase activity;transferase activit…	cell part;chromosomal part;chromosome, centromeric region;condensed chromosome, centromeric region;condensed nuclear chromosome, centromeric region;intracellular organelle part;intracellular part;nuclear chromosome part;nuclear part;organelle part	Lysine degradation	0.746871	4.69903	1	KRRVTRYDAQLILENSSGIPKLTLRRRHDSS
>sp|P70452|STX4_MOUSE Syntaxin-4 OS=Mus musculus GN=Stx4 PE=1 SV=1	P70452	Syntaxin-4	Stx4	S	36	0.40683	3	0.37726	0.44279	0.40044	2.64556		14-3-3 domain binding motif;Calmodulin-dependent protein kinase II substrate motif;Casein kinase II substrate motif;ERK1,2 kinase substrate motif;GSK-3, ERK1, ERK2, CDK5 substrate motif;PKA kinase substrate motif;PKC kinase substrate motif;Pyruvate dehydrogenase kinase substrate motif;WW domain binding motif	cellular component assembly;cellular component assembly at cellular level;cellular component organization;cellular component organization at cellular level;cellular component organization or biogenesis;cellular component organization or biogenesis at cellular level;cellular macromolecular complex assembly;cellular macromolecular complex subunit organization;cellular process;cellular protein compl…	binding;protein binding;SNARE binding	basolateral plasma membrane;cell part;cell surface;cytoplasm;cytoplasmic membrane-bounded vesicle;cytoplasmic part;cytoplasmic vesicle;Golgi apparatus part;integral to membrane;intracellular membrane-bounded organelle;intracellular organelle;intracellular organelle part;intracellular part;intrinsic to membrane;lateral loop;macromolecular complex;membrane;membrane part;membrane-bounded organelle;m…	SNARE interactions in vesicular transport;Vasopressin-regulated water reabsorption	1	103.137	1	VRVALVVHSGAARLGSPDDEFFQKVQTIRQT
>sp|Q9CQT2|RBM7_MOUSE RNA-binding protein 7 OS=Mus musculus GN=Rbm7 PE=2 SV=1	Q9CQT2	RNA-binding protein 7	Rbm7	S	203	0.80917	3	0.92478	0.71977	0.78296	1.03258		14-3-3 domain binding motif;Akt kinase substrate motif;Calmodulin-dependent protein kinase II substrate motif;Casein kinase II substrate motif;MAPKAPK1 kinase substrate motif;PKA kinase substrate motif;PKC kinase substrate motif	cell cycle phase;cell cycle process;cellular process;meiosis	binding;nucleic acid binding;nucleotide binding;RNA binding			0.999999	60.919	1	QWRQDALSSQRKRQNSHPYLADRHYSREQRY
>sp|P97825|HN1_MOUSE Hematological and neurological expressed 1 protein OS=Mus musculus GN=Hn1 PE=1 SV=3	P97825	Hematological and neurological expressed 1 protein	Hn1	S	87	0.825407	3	0.89175	0.73159	0.85288	1.0935		14-3-3 domain binding motif;Calmodulin-dependent protein kinase II substrate motif;Casein kinase II substrate motif;G protein-coupled receptor kinase 1 substrate motif;GSK3 kinase substrate motif;PKA kinase substrate motif;PKC kinase substrate motif			cell part;intracellular membrane-bounded organelle;intracellular organelle;intracellular part;membrane-bounded organelle;nucleus;organelle		0.907731	10.1296	1	GGREDSESPGTQRSNSSEASSGDFLDLKGEG
>sp|Q9CXV9|DCNL5_MOUSE DCN1-like protein 5 OS=Mus musculus GN=Dcun1d5 PE=2 SV=1	Q9CXV9	DCN1-like protein 5	Dcun1d5	S	41	1.85625	2		1.6304	2.0821	0.901479		14-3-3 domain binding motif;Calmodulin-dependent protein kinase II substrate motif;Casein kinase II substrate motif;PKA kinase substrate motif;PKC kinase substrate motif					1	92.9121	1	KIPSYCRSQPPARLISGEEDFSRKKCLAWFY
>sp|Q8BYW1-2|RHG25_MOUSE Isoform 2 of Rho GTPase-activating protein 25 OS=Mus musculus GN=Arhgap25;>sp|Q8BYW1-3|RHG25_MOUSE Isoform 3 of Rho GTPase-activating protein 25 OS=Mus musculus GN=Arhgap25;>sp|Q8BYW1|RHG25_MOUSE Rho GTPase-activating protein 25 OS	Q8BYW1-2	Rho GTPase-activating protein 25	Arhgap25	S	274;337;363	0.511253	3	0.48877	0.53374	0.51125	2.94757		ERK1,2 kinase substrate motif;GSK-3, ERK1, ERK2, CDK5 substrate motif;WW domain binding motif	biological regulation;cellular process;cellular response to stimulus;regulation of biological process;regulation of cellular process;response to stimulus;signal transduction	enzyme activator activity;enzyme regulator activity;GTPase activator activity;GTPase regulator activity;nucleoside-triphosphatase regulator activity	cell part;intracellular		1	92.1008	1	RDHEVLFPKSKDAPISPPAQKNDAKKAPVPR
>sp|Q61655|DD19A_MOUSE ATP-dependent RNA helicase DDX19A OS=Mus musculus GN=Ddx19a PE=2 SV=2;>sp|Q9QY15|DDX25_MOUSE ATP-dependent RNA helicase DDX25 OS=Mus musculus GN=Ddx25 PE=1 SV=2	Q61655	ATP-dependent RNA helicase DDX19A;ATP-dependent RNA helicase DDX25	Ddx19a;Ddx25	S	85;92	0.701787	3	0.74213	0.65726	0.70597	2.05276		Casein kinase I substrate motif;Casein kinase II substrate motif;ERK1,2 kinase substrate motif;G protein-coupled receptor kinase 1 substrate motif;GSK3 kinase substrate motif;GSK-3, ERK1, ERK2, CDK5 substrate motif;MDC1 BRCT domain binding motif;Plk1 PBD domain binding motif;WW domain binding motif	anatomical structure development;ATP catabolic process;ATP metabolic process;biological regulation;catabolic process;cell development;cellular catabolic process;cellular developmental process;cellular metabolic process;cellular nitrogen compound catabolic process;cellular nitrogen compound metabolic process;cellular process;cellular process involved in reproduction;developmental process;developme…	adenyl nucleotide binding;adenyl ribonucleotide binding;ATP binding;ATPase activity;ATPase activity, coupled;ATP-dependent helicase activity;ATP-dependent RNA helicase activity;binding;catalytic activity;helicase activity;hydrolase activity;hydrolase activity, acting on acid anhydrides;hydrolase activity, acting on acid anhydrides, in phosphorus-containing anhydrides;nucleic acid binding;nucleosi…	cell part;chromatoid body;cytoplasm;cytoplasmic part;intracellular membrane-bounded organelle;intracellular non-membrane-bounded organelle;intracellular organelle;intracellular organelle part;intracellular part;macromolecular complex;membrane;membrane part;membrane-bounded organelle;non-membrane-bounded organelle;nuclear membrane;nuclear part;nuclear pore;nucleus;organelle;organelle membrane;orga…		0.99991	40.4588	1	VDNTNQVEVLQRDPSSPLYSVKSFEELRLKP
>sp|Q8CH02|SUGP1_MOUSE SURP and G-patch domain-containing protein 1 OS=Mus musculus GN=Sugp1 PE=1 SV=1	Q8CH02	SURP and G-patch domain-containing protein 1	Sugp1	S	409	0.898225	2		0.88612	0.91033	1.17488		Casein kinase II substrate motif;DNA dependent Protein kinase substrate motif;ERK1,2 kinase substrate motif;GSK-3, ERK1, ERK2, CDK5 substrate motif;WW domain binding motif	cellular macromolecule metabolic process;cellular metabolic process;cellular nitrogen compound metabolic process;cellular process;macromolecule metabolic process;metabolic process;mRNA metabolic process;mRNA processing;nitrogen compound metabolic process;nucleic acid metabolic process;nucleobase-containing compound metabolic process;primary metabolic process;RNA metabolic process;RNA processing;R…	binding;nucleic acid binding;RNA binding	cell part;intracellular organelle part;intracellular part;macromolecular complex;nuclear part;organelle part;ribonucleoprotein complex;spliceosomal complex		0.999919	40.9445	1	LPPAELAQRDIDASPSPLSVQDLKGLGYEKG
>sp|Q6Y7W8|PERQ2_MOUSE PERQ amino acid-rich with GYF domain-containing protein 2 OS=Mus musculus GN=Gigyf2 PE=1 SV=2	Q6Y7W8	PERQ amino acid-rich with GYF domain-containing protein 2	Gigyf2	S	23	5.8893	1		5.8893		0		Casein kinase II substrate motif;G protein-coupled receptor kinase 1 substrate motif;MAPKAPK2 kinase substrate motif	adult behavior;adult locomotory behavior;anatomical structure homeostasis;behavior;biological regulation;cell cycle checkpoint;cell differentiation;cell differentiation in spinal cord;cell surface receptor linked signaling pathway;cellular developmental process;cellular macromolecule metabolic process;cellular metabolic process;cellular process;cellular protein metabolic process;cellular response…	binding;protein binding			0.950312	16.4486	1;2	LNFGPEWLRALSSGGSITSPPLSPALPKYKL
>sp|Q9DBX1|RGCC_MOUSE Regulator of cell cycle RGCC OS=Mus musculus GN=Rgcc PE=1 SV=1	Q9DBX1	Regulator of cell cycle RGCC	Rgcc	T	99	0.74826	2	0.82877	0.66775		0.652151		Casein kinase II substrate motif;DNA dependent Protein kinase substrate motif;G protein-coupled receptor kinase 1 substrate motif	activation of immune response;biological regulation;cell activation;cell cycle arrest;cell cycle process;cellular process;cellular response to chemical stimulus;cellular response to hypoxia;cellular response to oxygen levels;cellular response to stimulus;cellular response to stress;complement activation;cytokine production;fibroblast activation;G1/S transition of mitotic cell cycle;humoral immune…	binding;enzyme activator activity;enzyme regulator activity;kinase activator activity;kinase regulator activity;protein binding;protein kinase activator activity;protein kinase regulator activity	cell part;centrosome;cytoplasm;cytoplasmic part;cytoskeletal part;intracellular membrane-bounded organelle;intracellular non-membrane-bounded organelle;intracellular organelle;intracellular organelle part;intracellular part;membrane-bounded organelle;microtubule organizing center;non-membrane-bounded organelle;nuclear part;nucleolus;nucleus;organelle;organelle part		0.916346	12.5995	1	YRDSFTFSDEKLNSPTNSSPALLPSAVTPRK
>sp|Q6BCL1|PRAM_MOUSE PML-RARA-regulated adapter molecule 1 OS=Mus musculus GN=Pram1 PE=1 SV=2	Q6BCL1	PML-RARA-regulated adapter molecule 1	Pram1	S	250	0.653085	2	0.61729	0.68888		1.09809		b-Adrenergic Receptor kinase substrate motif;Casein kinase I substrate motif;Casein kinase II substrate motif	biological regulation;cell surface receptor linked signaling pathway;cellular process;cellular response to stimulus;integrin-mediated signaling pathway;regulation of biological process;regulation of cell activation;regulation of cellular localization;regulation of cellular process;regulation of exocytosis;regulation of immune effector process;regulation of immune response;regulation of immune sys…	binding;lipid binding			0.811489	6.33947	1	VSQTSPSKCGSRELDSHSPQPDISTFPKNNE
>sp|Q8R010|AIMP2_MOUSE Aminoacyl tRNA synthase complex-interacting multifunctional protein 2 OS=Mus musculus GN=Aimp2 PE=1 SV=2	Q8R010	Aminoacyl tRNA synthase complex-interacting multifunctional protein 2	Aimp2	T	82	0.69196	1		0.69196		0		GSK-3, ERK1, ERK2, CDK5 substrate motif;PKA kinase substrate motif;WW domain binding motif	apoptosis;biological regulation;biosynthetic process;cell death;cell differentiation;cellular biosynthetic process;cellular developmental process;cellular macromolecule biosynthetic process;cellular macromolecule metabolic process;cellular metabolic process;cellular process;cellular protein metabolic process;death;developmental process;epithelial cell differentiation;lung cell differentiation;lun…	binding;protein binding	cell part;cytoplasmic part;cytosol;intracellular membrane-bounded organelle;intracellular organelle;intracellular part;membrane-bounded organelle;nucleus;organelle		0.961393	13.9658	1	YELKAAVDGLSKMIHTPDADLDVTNILQADE
>sp|Q8C079-2|STRP1_MOUSE Isoform 2 of Striatin-interacting protein 1 OS=Mus musculus GN=Strip1;>sp|Q8C079-3|STRP1_MOUSE Isoform 3 of Striatin-interacting protein 1 OS=Mus musculus GN=Strip1;>sp|Q8C079|STRP1_MOUSE Striatin-interacting protein 1 OS=Mus muscu	Q8C079-2	Striatin-interacting protein 1	Strip1	S	59;59;59	0.86395	3	0.9595	0.93283	0.69952	0.586661		14-3-3 domain binding motif;b-Adrenergic Receptor kinase substrate motif;Calmodulin-dependent protein kinase II substrate motif;Casein kinase II substrate motif;G protein-coupled receptor kinase 1 substrate motif;GSK3 kinase substrate motif;MAPKAPK2 kinase substrate motif;PKA kinase substrate motif;PKC epsilon kinase substrate motif;PKC kinase substrate motif	actin cytoskeleton organization;actin filament-based process;biological regulation;cellular component organization;cellular component organization at cellular level;cellular component organization or biogenesis;cellular component organization or biogenesis at cellular level;cellular process;cortical actin cytoskeleton organization;cortical cytoskeleton organization;cytoskeleton organization;organ…		cell part;cytoplasm;intracellular membrane-bounded organelle;intracellular organelle;intracellular part;membrane-bounded organelle;nucleus;organelle		0.999993	51.7658	1	PGGKAREFNRNQRKDSEGYSESPDLEFEYAD
>sp|P08414|KCC4_MOUSE Calcium/calmodulin-dependent protein kinase type IV OS=Mus musculus GN=Camk4 PE=1 SV=2	P08414	Calcium/calmodulin-dependent protein kinase type IV	Camk4	S	337	0.712143	3	0.78973	0.68292	0.66378	1.60314		14-3-3 domain binding motif;Calmodulin-dependent protein kinase II substrate motif;Casein kinase II substrate motif;G protein-coupled receptor kinase 1 substrate motif;GSK3 kinase substrate motif;MAPKAPK2 kinase substrate motif;PKA kinase substrate motif;PKC kinase substrate motif	behavior;biological regulation;cell activation;cell communication;cell differentiation;cell-cell signaling;cellular developmental process;cellular macromolecule metabolic process;cellular metabolic process;cellular process;cellular protein metabolic process;cellular response to stimulus;cognition;defense response;developmental process;establishment of localization;establishment of localization in…	adenyl nucleotide binding;adenyl ribonucleotide binding;ATP binding;binding;calmodulin-dependent protein kinase activity;catalytic activity;kinase activity;nucleotide binding;phosphotransferase activity, alcohol group as acceptor;protein binding;protein kinase activity;protein serine/threonine kinase activity;purine nucleotide binding;purine ribonucleoside triphosphate binding;purine ribonucleoti…	cell part;cytoplasm;intracellular membrane-bounded organelle;intracellular organelle;intracellular part;membrane-bounded organelle;nucleus;organelle		0.999981	47.389	1	LKAAVKAVVASSRLGSASSSHTSIQENHKAS
>sp|Q60591-2|NFAC2_MOUSE Isoform B of Nuclear factor of activated T-cells, cytoplasmic 2 OS=Mus musculus GN=Nfatc2;>sp|Q60591|NFAC2_MOUSE Nuclear factor of activated T-cells, cytoplasmic 2 OS=Mus musculus GN=Nfatc2 PE=1 SV=3	Q60591-2	Nuclear factor of activated T-cells, cytoplasmic 2	Nfatc2	S	738;738	0.88813	2	0.74826		1.028	0.247811		Casein kinase II substrate motif;G protein-coupled receptor kinase 1 substrate motif;Pyruvate dehydrogenase kinase substrate motif	activation of immune response;antigen receptor-mediated signaling pathway;B cell receptor signaling pathway;biological regulation;cell migration;cell motility;cell surface receptor linked signaling pathway;cellular component movement;cellular process;cellular response to stimulus;cellular response to stress;cytokine production;immune response-activating cell surface receptor signaling pathway;imm…	binding;core promoter proximal region DNA binding;core promoter proximal region sequence-specific DNA binding;DNA binding;nucleic acid binding;nucleic acid binding transcription factor activity;protein binding;regulatory region DNA binding;regulatory region nucleic acid binding;RNA polymerase II core promoter proximal region sequence-specific DNA binding;RNA polymerase II core promoter proximal r…	actin cytoskeleton;cell part;cytoplasm;cytoplasmic part;cytoskeleton;cytosol;intracellular membrane-bounded organelle;intracellular non-membrane-bounded organelle;intracellular organelle;intracellular organelle part;intracellular part;macromolecular complex;membrane;membrane-bounded organelle;non-membrane-bounded organelle;nuclear part;nucleoplasm;nucleoplasm part;nucleus;organelle;organelle part…	Axon guidance;B cell receptor signaling pathway;Natural killer cell mediated cytotoxicity;T cell receptor signaling pathway;VEGF signaling pathway;Wnt signaling pathway	0.97759	16.5075	1	LVATMAPCQQFRSGLSSPDARYQQQSPAAAL
>sp|Q60953|PML_MOUSE Protein PML OS=Mus musculus GN=Pml PE=1 SV=3;>sp|Q60953-2|PML_MOUSE Isoform 2 of Protein PML OS=Mus musculus GN=Pml	Q60953	Protein PML	Pml	S	609;563	1.14789	3	0.8236	0.82868	1.7914	0.0847886		b-Adrenergic Receptor kinase substrate motif;Casein kinase II substrate motif;G protein-coupled receptor kinase 1 substrate motif;Plk1 kinase substrate motif	activation of caspase activity;aging;anatomical structure morphogenesis;apoptosis;apoptosis in response to endoplasmic reticulum stress;biological regulation;biosynthetic process;branching involved in mammary gland duct morphogenesis;branching morphogenesis of a tube;calcium ion homeostasis;catabolic process;cation homeostasis;cell aging;cell cycle arrest;cell cycle process;cell death;cell differ…	binding;cation binding;cobalt ion binding;DNA binding;ion binding;metal ion binding;nucleic acid binding;protein binding;protein binding transcription factor activity;SMAD binding;transcription coactivator activity;transcription cofactor activity;transcription factor binding transcription factor activity;transition metal ion binding;zinc ion binding	cell part;cytoplasmic part;cytosol;early endosome membrane;endoplasmic reticulum part;endosomal part;endosome membrane;extrinsic to endoplasmic reticulum membrane;extrinsic to membrane;extrinsic to organelle membrane;intracellular membrane-bounded organelle;intracellular non-membrane-bounded organelle;intracellular organelle;intracellular organelle part;intracellular part;membrane;membrane part;m…	Acute myeloid leukemia;Endocytosis;Pathways in cancer;Ubiquitin mediated proteolysis	1	77.0274	1	SLQLEGPNSLKALDESLAEPHLEDRTLVFFD
>sp|Q80WG7|TRI36_MOUSE E3 ubiquitin-protein ligase Trim36 OS=Mus musculus GN=Trim36 PE=1 SV=2	Q80WG7	E3 ubiquitin-protein ligase Trim36	Trim36	S	623	0.9625	1		0.9625		0		Casein kinase I substrate motif;G protein-coupled receptor kinase 1 substrate motif	acrosome reaction;biological regulation;calcium ion-dependent exocytosis;cellular process;cellular process involved in reproduction;establishment of localization;establishment of localization in cell;exocytosis;regulation of biological process;regulation of cell cycle;regulation of cellular process;reproductive process;secretion;secretion by cell;transport;vesicle-mediated transport	acid-amino acid ligase activity;binding;catalytic activity;cation binding;ion binding;ligase activity;ligase activity, forming carbon-nitrogen bonds;metal ion binding;small conjugating protein ligase activity;transition metal ion binding;ubiquitin-protein ligase activity;zinc ion binding	acrosomal vesicle;cell part;cytoplasmic membrane-bounded vesicle;cytoplasmic part;cytoplasmic vesicle;cytoskeleton;intracellular membrane-bounded organelle;intracellular non-membrane-bounded organelle;intracellular organelle;intracellular part;membrane-bounded organelle;membrane-bounded vesicle;non-membrane-bounded organelle;organelle;stored secretory granule;vesicle		0.698284	5.00318	1	AASPRYEQDSGHDSGSEDACFDSSQPFTLVT
>sp|P56400|GP1BB_MOUSE Platelet glycoprotein Ib beta chain OS=Mus musculus GN=Gp1bb PE=1 SV=1	P56400	Platelet glycoprotein Ib beta chain	Gp1bb	S	186	0.696645	2	0.86195		0.53134	0.454055		14-3-3 domain binding motif;Akt kinase substrate motif;Calmodulin-dependent protein kinase II substrate motif;Casein kinase II substrate motif;MAPKAPK1 kinase substrate motif;p70 Ribosomal S6 kinase substrate motif;Phosphorylase kinase substrate motif;PKA kinase substrate motif;PKC kinase substrate motif	biological adhesion;biological regulation;blood coagulation;cell adhesion;cellular process;coagulation;hemostasis;multicellular organismal process;regulation of biological quality;regulation of body fluid levels		cell part;integral to membrane;integral to plasma membrane;intrinsic to membrane;intrinsic to plasma membrane;membrane part;plasma membrane part	ECM-receptor interaction;Hematopoietic cell lineage	0.999999	61.1652	1	LLGRLRRLRARARARSIQEFSLTAPLVAESA
>sp|Q8BSM5|GAB3_MOUSE GRB2-associated-binding protein 3 OS=Mus musculus GN=Gab3 PE=1 SV=1	Q8BSM5	GRB2-associated-binding protein 3	Gab3	Y	569	1.41027	3	1.4784	1.3133	1.4391	1.94068		EGFR kinase substrate motif;JAK2 kinase substrate motif;SHP1 SH2 domain binding motif;SHP2 CSH2 domain binding motif;SHP2 N-terminal SH2 domain binding motif;TC-PTP phosphatase substrate motif	cell differentiation;cellular developmental process;cellular process;developmental process;leukocyte differentiation;macrophage differentiation;myeloid cell differentiation;myeloid leukocyte differentiation	binding;protein binding			1	165.631	1	PVQKKLLLSEEQRVDYVQVDEQKTQALRSTK
>sp|Q8VIK5-4|PEAR1_MOUSE Isoform 4 of Platelet endothelial aggregation receptor 1 OS=Mus musculus GN=Pear1;>sp|Q8VIK5-2|PEAR1_MOUSE Isoform 2 of Platelet endothelial aggregation receptor 1 OS=Mus musculus GN=Pear1;>sp|Q8VIK5|PEAR1_MOUSE Platelet endothelia	Q8VIK5-4	Platelet endothelial aggregation receptor 1	Pear1	S	751;857;887	0.85539	1			0.85539	0		14-3-3 domain binding motif;Calmodulin-dependent protein kinase II substrate motif;Calmodulin-dependent protein kinase IV substrate motif;Casein kinase II substrate motif;Chk1 kinase substrate motif;G protein-coupled receptor kinase 1 substrate motif;GSK3 kinase substrate motif;PKA kinase substrate motif;PKC kinase substrate motif	cell recognition;cellular process;phagocytosis, recognition;recognition of apoptotic cell		cell part;integral to membrane;intrinsic to membrane;membrane part;phagocytic cup;plasma membrane part		0.998979	30.0863	1	REPHERGASHLDRSYSCSYSHRNGPGPFCHK
>sp|Q8C0I1|ADAS_MOUSE Alkyldihydroxyacetonephosphate synthase, peroxisomal OS=Mus musculus GN=Agps PE=1 SV=1	Q8C0I1	Alkyldihydroxyacetonephosphate synthase, peroxisomal	Agps	S	57	0.84382	3	1.0562	0.50935	0.96591	0.347643		ERK1,2 kinase substrate motif;G protein-coupled receptor kinase 1 substrate motif;GSK-3, ERK1, ERK2, CDK5 substrate motif;WW domain binding motif	biosynthetic process;cellular biosynthetic process;cellular lipid metabolic process;cellular metabolic process;cellular process;ether lipid biosynthetic process;ether lipid metabolic process;glycerol ether biosynthetic process;glycerol ether metabolic process;glycerolipid biosynthetic process;glycerolipid metabolic process;lipid biosynthetic process;lipid metabolic process;metabolic process;organ…	alkylglycerone-phosphate synthase activity;binding;catalytic activity;coenzyme binding;cofactor binding;FAD binding;flavin adenine dinucleotide binding;oxidoreductase activity;oxidoreductase activity, acting on CH-OH group of donors;oxidoreductase activity, acting on the CH-OH group of donors, NAD or NADP as acceptor;transferase activity;transferase activity, transferring alkyl or aryl (other tha…	cell part;cytoplasmic part;intracellular membrane-bounded organelle;intracellular organelle;intracellular organelle part;intracellular part;membrane;membrane-bounded organelle;microbody;microbody membrane;microbody part;mitochondrion;organelle;organelle membrane;organelle part;peroxisomal membrane;peroxisomal part	Ether lipid metabolism;Peroxisome	0.999868	38.8076	1	TNECKARRAASAAGASPAATPAAPESGTIPK
>sp|P35123|UBP4_MOUSE Ubiquitin carboxyl-terminal hydrolase 4 OS=Mus musculus GN=Usp4 PE=1 SV=3	P35123	Ubiquitin carboxyl-terminal hydrolase 4	Usp4	S	642	1.06319	2		0.77798	1.3484	0.0267597		Casein kinase II substrate motif;ERK1,2 kinase substrate motif;G protein-coupled receptor kinase 1 substrate motif;GSK-3, ERK1, ERK2, CDK5 substrate motif;MDC1 BRCT domain binding motif;Plk1 PBD domain binding motif;WW domain binding motif	biological regulation;catabolic process;cellular catabolic process;cellular localization;cellular macromolecule catabolic process;cellular macromolecule localization;cellular macromolecule metabolic process;cellular metabolic process;cellular process;cellular protein localization;cellular protein metabolic process;localization;macromolecule catabolic process;macromolecule localization;macromolecu…	binding;catalytic activity;cation binding;cysteine-type peptidase activity;hydrolase activity;hydrolase activity, acting on ester bonds;ion binding;metal ion binding;peptidase activity;peptidase activity, acting on L-amino acid peptides;protein binding;small conjugating protein-specific protease activity;thiolester hydrolase activity;ubiquitin thiolesterase activity;ubiquitin-specific protease ac…	cell part;cytoplasm;intracellular membrane-bounded organelle;intracellular organelle;intracellular part;membrane-bounded organelle;nucleus;organelle		0.986142	18.6742	1	ISRYIKQPLPDEFLSSPLEPGACNGSRSSYE
>sp|Q6RT24|CENPE_MOUSE Centromere-associated protein E OS=Mus musculus GN=Cenpe PE=1 SV=1	Q6RT24	Centromere-associated protein E	Cenpe	S	2426	1.4198	2	1.3667		1.4729	1.19483		14-3-3 domain binding motif;Calmodulin-dependent protein kinase II substrate motif;G protein-coupled receptor kinase 1 substrate motif;MAPKAPK2 kinase substrate motif;Phosphorylase kinase substrate motif;PKA kinase substrate motif;PKC kinase substrate motif	attachment of spindle microtubules to chromosome;attachment of spindle microtubules to kinetochore;biological regulation;cell cycle checkpoint;cell cycle phase;cell cycle process;cellular component movement;cellular component organization;cellular component organization at cellular level;cellular component organization or biogenesis;cellular component organization or biogenesis at cellular level;…	adenyl nucleotide binding;adenyl ribonucleotide binding;ATP binding;binding;catalytic activity;enzyme binding;hydrolase activity;hydrolase activity, acting on acid anhydrides;hydrolase activity, acting on acid anhydrides, in phosphorus-containing anhydrides;kinase binding;kinetochore binding;microtubule motor activity;motor activity;nucleoside-triphosphatase activity;nucleotide binding;protein bi…	cell part;chromosomal part;chromosome, centromeric region;condensed chromosome kinetochore;condensed chromosome outer kinetochore;condensed nuclear chromosome kinetochore;cytoplasm;cytoskeletal part;intracellular non-membrane-bounded organelle;intracellular organelle;intracellular organelle part;intracellular part;kinesin complex;kinetochore;macromolecular complex;microtubule associated complex;n…		1	72.2004	1	PKDSPKSWFFDNRSKSLPAPHPIRYFDNSSL
>sp|Q99PM9|UCK2_MOUSE Uridine-cytidine kinase 2 OS=Mus musculus GN=Uck2 PE=1 SV=1	Q99PM9	Uridine-cytidine kinase 2	Uck2	S	254	0.72025	3	0.74108	0.71784	0.70183	2.62478		14-3-3 domain binding motif;Akt kinase substrate motif;Calmodulin-dependent protein kinase II substrate motif;Casein kinase II substrate motif;G protein-coupled receptor kinase 1 substrate motif;GSK3 kinase substrate motif;MAPKAPK1 kinase substrate motif;PKA kinase substrate motif;PKC kinase substrate motif	behavior;biosynthetic process;cellular biosynthetic process;cellular metabolic compound salvage;cellular metabolic process;cellular nitrogen compound biosynthetic process;cellular nitrogen compound metabolic process;cellular process;cellular response to chemical stimulus;cellular response to oxygen levels;cellular response to stimulus;CTP biosynthetic process;CTP metabolic process;CTP salvage;fee…	adenyl nucleotide binding;adenyl ribonucleotide binding;ATP binding;binding;catalytic activity;kinase activity;nucleobase-containing compound kinase activity;nucleoside kinase activity;nucleotide binding;protein binding;purine nucleotide binding;purine ribonucleoside triphosphate binding;purine ribonucleotide binding;ribonucleotide binding;transferase activity;transferase activity, transferring p…	cell part;cytoplasmic part;cytosol;intracellular membrane-bounded organelle;intracellular organelle;intracellular part;membrane-bounded organelle;organelle	Drug metabolism - other enzymes;Pyrimidine metabolism	0.999962	44.8506	1	NGYLNGYTPSRKRQASESSSRPH________
>sp|Q7TQE6|MACOI_MOUSE Macoilin OS=Mus musculus GN=Tmem57 PE=1 SV=1	Q7TQE6	Macoilin	Tmem57	S	244	1.9452	2	1.2554		2.635	0.454432		Casein kinase II substrate motif;G protein-coupled receptor kinase 1 substrate motif;PKA kinase substrate motif;PKC kinase substrate motif	anatomical structure development;brain development;developmental process;organ development		axon;cell part;cell projection;cell projection part;integral to membrane;intracellular membrane-bounded organelle;intracellular organelle;intracellular organelle part;intracellular part;intrinsic to membrane;membrane;membrane part;membrane-bounded organelle;neuron projection;neuron projection terminus;nuclear membrane;nuclear part;nucleus;organelle;organelle membrane;organelle part;synapse		0.999215	32.0216	1	ILIHHNGGIPANKKLSTTLPEIEYREKGKEK
>sp|O88379|BAZ1A_MOUSE Bromodomain adjacent to zinc finger domain protein 1A OS=Mus musculus GN=Baz1a PE=1 SV=3	O88379	Bromodomain adjacent to zinc finger domain protein 1A	Baz1a	S	1416	0.93939	2		0.81768	1.0611	0.166334		ERK1,2 kinase substrate motif;GSK-3, ERK1, ERK2, CDK5 substrate motif;MAPKAPK2 kinase substrate motif;MDC1 BRCT domain binding motif;Plk1 PBD domain binding motif;WW domain binding motif	biological regulation;biosynthetic process;cellular biosynthetic process;cellular component organization;cellular component organization at cellular level;cellular component organization or biogenesis;cellular component organization or biogenesis at cellular level;cellular macromolecule biosynthetic process;cellular macromolecule metabolic process;cellular metabolic process;cellular nitrogen comp…	binding;cation binding;ion binding;metal ion binding;transition metal ion binding;zinc ion binding	cell part;chromosome;intracellular non-membrane-bounded organelle;intracellular organelle;intracellular organelle part;intracellular part;non-membrane-bounded organelle;nuclear chromosome;nuclear part;organelle;organelle part		0.928089	11.1123	1;2	SESKRRGRKRQSTESSPVPLNRRSSGRQGGV
>sp|Q8BH48-2|UBAP1_MOUSE Isoform 2 of Ubiquitin-associated protein 1 OS=Mus musculus GN=Ubap1;>sp|Q8BH48|UBAP1_MOUSE Ubiquitin-associated protein 1 OS=Mus musculus GN=Ubap1 PE=1 SV=1	Q8BH48-2	Ubiquitin-associated protein 1	Ubap1	S	146;146	0.749485	2	0.7645		0.73447	1.362		ERK1,2 kinase substrate motif;G protein-coupled receptor kinase 1 substrate motif;GSK-3, ERK1, ERK2, CDK5 substrate motif;PKA kinase substrate motif;PKC kinase substrate motif;WW domain binding motif	catabolic process;cellular catabolic process;cellular macromolecule catabolic process;cellular macromolecule metabolic process;cellular metabolic process;cellular process;establishment of localization;establishment of protein localization;macromolecule catabolic process;macromolecule metabolic process;metabolic process;modification-dependent macromolecule catabolic process;modification-dependent …	binding;protein binding;small conjugating protein binding;ubiquitin binding	cell part;cytoplasmic part;cytosol;endosomal part;ESCRT I complex;intracellular organelle part;intracellular part;macromolecular complex;membrane part;organelle part;protein complex		0.999966	44.6917	1	TPTRVSSSATKQKVLSPPHTKADFNPADFEC
>sp|Q9QY06|MYO9B_MOUSE Unconventional myosin-IXb OS=Mus musculus GN=Myo9b PE=1 SV=2;>sp|Q9QY06-2|MYO9B_MOUSE Isoform 2 of Unconventional myosin-IXb OS=Mus musculus GN=Myo9b	Q9QY06	Unconventional myosin-IXb	Myo9b	S	1988;2017	0.504723	3	0.41683	0.3576	0.73974	1.09993		Casein kinase II substrate motif;ERK1,2 kinase substrate motif;G protein-coupled receptor kinase 1 substrate motif;GSK3 kinase substrate motif;GSK-3, ERK1, ERK2, CDK5 substrate motif;WW domain binding motif	anatomical structure morphogenesis;biological regulation;cell chemotaxis;cell migration;cell motility;cell part morphogenesis;cell projection morphogenesis;cell projection organization;cellular component morphogenesis;cellular component movement;cellular component organization;cellular component organization at cellular level;cellular component organization or biogenesis;cellular component organi…	adenyl nucleotide binding;adenyl ribonucleotide binding;ATP binding;binding;catalytic activity;cation binding;enzyme activator activity;enzyme regulator activity;GTPase activator activity;GTPase regulator activity;hydrolase activity;hydrolase activity, acting on acid anhydrides;hydrolase activity, acting on acid anhydrides, in phosphorus-containing anhydrides;ion binding;metal ion binding;microfi…	cell cortex;cell part;cell projection;cell projection part;cytoplasmic part;cytoskeletal part;filopodium tip;intracellular organelle part;intracellular part;lamellipodium;macromolecular complex;myosin complex;organelle part;perinuclear region of cytoplasm;protein complex;ruffle		0.993738	22.0557	1	GAVEGPPAPALPCPISPTLSPLPEAAAPPRG
>sp|Q80TR8-4|VPRBP_MOUSE Isoform 4 of Protein VPRBP OS=Mus musculus GN=Vprbp;>sp|Q80TR8|VPRBP_MOUSE Protein VPRBP OS=Mus musculus GN=Vprbp PE=1 SV=4;>sp|Q80TR8-2|VPRBP_MOUSE Isoform 2 of Protein VPRBP OS=Mus musculus GN=Vprbp	Q80TR8-4	Protein VPRBP	Vprbp	S	978;978;978	0.83734	3	0.90084	0.68845	0.92273	0.742279		14-3-3 domain binding motif;Calmodulin-dependent protein kinase II substrate motif;Calmodulin-dependent protein kinase IV substrate motif;Chk1 kinase substrate motif;G protein-coupled receptor kinase 1 substrate motif;PKA kinase substrate motif;PKC kinase substrate motif	B cell activation;B cell differentiation;biological regulation;biosynthetic process;cell activation;cell competition in a multicellular organism;cell differentiation;cellular biosynthetic process;cellular developmental process;cellular macromolecule biosynthetic process;cellular macromolecule metabolic process;cellular metabolic process;cellular nitrogen compound metabolic process;cellular proces…	adenyl nucleotide binding;adenyl ribonucleotide binding;ATP binding;binding;nucleotide binding;purine nucleotide binding;purine ribonucleoside triphosphate binding;purine ribonucleotide binding;ribonucleotide binding	cell part;cytoplasm;intracellular membrane-bounded organelle;intracellular organelle;intracellular part;membrane-bounded organelle;nucleus;organelle		1	77.3122	1	PSPCNGRKIRVLRQKSDHGAYSQSPAIKKQL
>sp|Q9WTN3-3|SRBP1_MOUSE Isoform SREBP-1C of Sterol regulatory element-binding protein 1 OS=Mus musculus GN=Srebf1;>sp|Q9WTN3|SRBP1_MOUSE Sterol regulatory element-binding protein 1 OS=Mus musculus GN=Srebf1 PE=1 SV=4	Q9WTN3-3	Sterol regulatory element-binding protein 1;Processed sterol regulatory element-binding protein 1	Srebf1	S	76;100	0.78074	1		0.78074		0		DNA dependent Protein kinase substrate motif;G protein-coupled receptor kinase 1 substrate motif;MAPKAPK2 kinase substrate motif	aging;alcohol metabolic process;anatomical structure development;biological regulation;biosynthetic process;cell communication;cell surface receptor linked signaling pathway;cellular biosynthetic process;cellular macromolecule biosynthetic process;cellular macromolecule metabolic process;cellular metabolic process;cellular nitrogen compound metabolic process;cellular process;cellular response to …	binding;chromatin binding;DNA binding;enzyme binding;kinase binding;nucleic acid binding;nucleic acid binding transcription factor activity;protein binding;protein kinase binding;regulatory region DNA binding;regulatory region nucleic acid binding;sequence-specific DNA binding;sequence-specific DNA binding transcription factor activity;sterol response element binding;transcription regulatory regi…	cell part;coated vesicle membrane;cytoplasm;cytoplasmic part;cytoplasmic vesicle membrane;cytoplasmic vesicle part;endoplasmic reticulum membrane;endoplasmic reticulum part;ER to Golgi transport vesicle membrane;Golgi apparatus part;Golgi membrane;integral to membrane;intracellular membrane-bounded organelle;intracellular organelle;intracellular organelle part;intracellular part;intrinsic to memb…	Insulin signaling pathway	0.763122	5.08078	1	LGGPKVTPAPLSPPPSAPAALKMYPSVSPFS
>sp|Q80Y44|DDX10_MOUSE Probable ATP-dependent RNA helicase DDX10 OS=Mus musculus GN=Ddx10 PE=1 SV=2	Q80Y44	Probable ATP-dependent RNA helicase DDX10	Ddx10	T	831	0.520753	3	0.49048	0.64698	0.4248	1.46223		Akt kinase substrate motif;Calmodulin-dependent protein kinase II substrate motif;Casein kinase II substrate motif;G protein-coupled receptor kinase 1 substrate motif;PKA kinase substrate motif;PKC kinase substrate motif		adenyl nucleotide binding;adenyl ribonucleotide binding;ATP binding;ATPase activity;ATPase activity, coupled;ATP-dependent helicase activity;binding;catalytic activity;helicase activity;hydrolase activity;hydrolase activity, acting on acid anhydrides;hydrolase activity, acting on acid anhydrides, in phosphorus-containing anhydrides;nucleic acid binding;nucleoside-triphosphatase activity;nucleotid…			1	142.949	1	MSDTKKKQETRKRNNTEDDDVRPRSRHGKKA
>sp|Q8K1R7|NEK9_MOUSE Serine/threonine-protein kinase Nek9 OS=Mus musculus GN=Nek9 PE=1 SV=2	Q8K1R7	Serine/threonine-protein kinase Nek9	Nek9	S	332	0.651125	2		0.96873	0.33352	0.31649		Casein kinase II substrate motif;MDC1 BRCT domain binding motif;PKA kinase substrate motif;PKC kinase substrate motif;Plk1 PBD domain binding motif	cell cycle phase;cell cycle process;cellular component organization;cellular component organization at cellular level;cellular component organization or biogenesis;cellular component organization or biogenesis at cellular level;cellular process;mitosis;nuclear division;organelle fission;organelle organization	adenyl nucleotide binding;adenyl ribonucleotide binding;ATP binding;binding;catalytic activity;cation binding;enzyme binding;ion binding;kinase activity;kinase binding;metal ion binding;nucleotide binding;phosphotransferase activity, alcohol group as acceptor;protein binding;protein kinase activity;protein kinase binding;protein serine/threonine kinase activity;purine nucleotide binding;purine ri…	cell part;cytoplasmic part;intracellular membrane-bounded organelle;intracellular organelle;intracellular part;membrane-bounded organelle;mitochondrion;nucleus;organelle		0.944659	13.5644	1	EKVTLLNAPTKRPRSSTVTEAPIAVVTSRTS
>sp|P60710|ACTB_MOUSE Actin, cytoplasmic 1 OS=Mus musculus GN=Actb PE=1 SV=1;>sp|P63268|ACTH_MOUSE Actin, gamma-enteric smooth muscle OS=Mus musculus GN=Actg2 PE=1 SV=1;>sp|P68134|ACTS_MOUSE Actin, alpha skeletal muscle OS=Mus musculus GN=Acta1 PE=1 SV=1;>	P60710	Actin, cytoplasmic 1;Actin, cytoplasmic 1, N-terminally processed;Actin, gamma-enteric smooth muscle;Actin, alpha skeletal muscle;Actin, alpha cardiac muscle 1;Actin, aortic smooth muscle;Actin, cytoplasmic 2;Actin, cytoplasmic 2, N-terminally processed	Actb;Actg2;Acta1;Actc1;Acta2;Actg1	S	323;324;325;325;325;323	0.792535	2	0.89762	0.68745		0.489626		DNA dependent Protein kinase substrate motif	actin cytoskeleton organization;actin filament organization;actin filament-based movement;actin filament-based process;actin-mediated cell contraction;actin-myosin filament sliding;actomyosin structure organization;anatomical structure development;anatomical structure formation involved in morphogenesis;anatomical structure morphogenesis;biological regulation;cardiac muscle contraction;cardiac mu…	adenyl nucleotide binding;adenyl ribonucleotide binding;ATP binding;ATPase activity;binding;catalytic activity;enzyme binding;hydrolase activity;hydrolase activity, acting on acid anhydrides;hydrolase activity, acting on acid anhydrides, in phosphorus-containing anhydrides;kinase binding;nucleoside-triphosphatase activity;nucleotide binding;protein binding;protein kinase binding;purine nucleotide…	actin cytoskeleton;actin filament;actin filament bundle;actomyosin;actomyosin, actin part;cell cortex part;cell part;cell periphery;contractile fiber;contractile fiber part;cortical cytoskeleton;costamere;cytoplasm;cytoplasmic part;cytoskeletal part;cytoskeleton;cytosol;extracellular membrane-bounded organelle;extracellular organelle;extracellular region part;extracellular vesicular exosome;filam…	Adherens junction;Arrhythmogenic right ventricular cardiomyopathy (ARVC);Bacterial invasion of epithelial cells;Cardiac muscle contraction;Dilated cardiomyopathy;Focal adhesion;Hypertrophic cardiomyopathy (HCM);Leukocyte transendothelial migration;Pathogenic Escherichia coli infection;Phagosome;Phototransduction - fly;Regulation of actin cytoskeleton;Shigellosis;Tight junction;Vascular smooth mus…	0.87778	8.56715	1	GIADRMQKEITALAPSTMKIKIIAPPERKYS
>sp|Q6Y7W8|PERQ2_MOUSE PERQ amino acid-rich with GYF domain-containing protein 2 OS=Mus musculus GN=Gigyf2 PE=1 SV=2	Q6Y7W8	PERQ amino acid-rich with GYF domain-containing protein 2	Gigyf2	S	202	1.72937	3	1.971	1.4698	1.7473	1.62296		14-3-3 domain binding motif;b-Adrenergic Receptor kinase substrate motif;Calmodulin-dependent protein kinase II substrate motif;Calmodulin-dependent protein kinase IV substrate motif;G protein-coupled receptor kinase 1 substrate motif;PKA kinase substrate motif;PKC kinase substrate motif	adult behavior;adult locomotory behavior;anatomical structure homeostasis;behavior;biological regulation;cell cycle checkpoint;cell differentiation;cell differentiation in spinal cord;cell surface receptor linked signaling pathway;cellular developmental process;cellular macromolecule metabolic process;cellular metabolic process;cellular process;cellular protein metabolic process;cellular response…	binding;protein binding			1	109.557	1	GPTSVGRKHEFIRSESENWRIFREEQNGEDE
>sp|Q62418|DBNL_MOUSE Drebrin-like protein OS=Mus musculus GN=Dbnl PE=1 SV=2;>sp|Q62418-3|DBNL_MOUSE Isoform 3 of Drebrin-like protein OS=Mus musculus GN=Dbnl;>sp|Q62418-2|DBNL_MOUSE Isoform 2 of Drebrin-like protein OS=Mus musculus GN=Dbnl	Q62418	Drebrin-like protein	Dbnl	T	278;274;275	0.76834	1		0.76834		0		G protein-coupled receptor kinase 1 substrate motif;MDC1 BRCT domain binding motif;Plk1 PBD domain binding motif	anatomical structure morphogenesis;biological regulation;cell part morphogenesis;cell projection morphogenesis;cell projection organization;cellular component assembly;cellular component assembly at cellular level;cellular component morphogenesis;cellular component organization;cellular component organization at cellular level;cellular component organization or biogenesis;cellular component organ…	actin binding;actin filament binding;binding;cytoskeletal protein binding;protein binding;protein domain specific binding	cell cortex;cell junction;cell part;cell projection;clathrin coated vesicle membrane;coated vesicle membrane;cytoplasm;cytoplasmic part;cytoplasmic vesicle membrane;cytoplasmic vesicle part;cytoskeletal part;cytosol;dendrite;Golgi apparatus part;Golgi membrane;intracellular non-membrane-bounded organelle;intracellular organelle;intracellular organelle part;intracellular part;lamellipodium;macromo…		0.797257	6.02891	1	PHPREIFKQKERAMSTTSVTSSQPGKLRSPF
>sp|Q80WQ6|RHDF2_MOUSE Inactive rhomboid protein 2 OS=Mus musculus GN=Rhbdf2 PE=1 SV=1	Q80WQ6	Inactive rhomboid protein 2	Rhbdf2	S	279	0.67211	1		0.67211		0		b-Adrenergic Receptor kinase substrate motif;ERK1,2 kinase substrate motif;G protein-coupled receptor kinase 1 substrate motif;GSK3 kinase substrate motif;GSK-3, ERK1, ERK2, CDK5 substrate motif;WW domain binding motif	biological regulation;establishment of localization;establishment of protein localization;macromolecule metabolic process;metabolic process;negative regulation of biological process;negative regulation of cellular process;negative regulation of protein secretion;negative regulation of protein transport;negative regulation of secretion;negative regulation of transport;primary metabolic process;pro…		cell part;cytoplasmic part;endoplasmic reticulum membrane;endoplasmic reticulum part;integral to membrane;intracellular organelle part;intracellular part;intrinsic to membrane;membrane;membrane part;organelle membrane;organelle part;plasma membrane		0.998868	31.1613	1	FSKEEMSSMPDDVFESPPLSASYFRGVPHSA
>sp|P55200-2|KMT2A_MOUSE Isoform 2 of Histone-lysine N-methyltransferase 2A OS=Mus musculus GN=Kmt2a;>sp|P55200|KMT2A_MOUSE Histone-lysine N-methyltransferase 2A OS=Mus musculus GN=Kmt2a PE=1 SV=3	P55200-2	Histone-lysine N-methyltransferase 2A;MLL cleavage product N320;MLL cleavage product C180	Kmt2a	S	179;179	0.764347	3	0.77997	0.84134	0.67173	1.26689		14-3-3 domain binding motif;Akt kinase substrate motif;AMP-activated protein kinase 2 substrate motif;Calmodulin-dependent protein kinase II substrate motif;Casein kinase II substrate motif;MAPKAPK1 kinase substrate motif;PKA kinase substrate motif;PKC kinase substrate motif;Pyruvate dehydrogenase kinase substrate motif	anatomical structure development;anterior/posterior pattern specification;biological regulation;biosynthetic process;cellular biosynthetic process;cellular component assembly;cellular component organization;cellular component organization at cellular level;cellular component organization or biogenesis;cellular component organization or biogenesis at cellular level;cellular macromolecule biosynthe…	binding;catalytic activity;cation binding;chromatin binding;DNA binding;histone acetyl-lysine binding;histone binding;histone methyltransferase activity;histone methyltransferase activity (H3-K4 specific);histone-lysine N-methyltransferase activity;ion binding;lysine N-methyltransferase activity;metal ion binding;methyltransferase activity;N-methyltransferase activity;nucleic acid binding;protein…	cell part;histone methyltransferase complex;intracellular membrane-bounded organelle;intracellular organelle;intracellular organelle part;intracellular part;macromolecular complex;membrane-bounded organelle;methyltransferase complex;MLL1 complex;nuclear part;nucleoplasm part;nucleus;organelle;organelle part;protein complex		0.837226	7.1334	1	PSVKASPRKPRGRPRSGSDRNPAILSDPSVF
>sp|P49710|HCLS1_MOUSE Hematopoietic lineage cell-specific protein OS=Mus musculus GN=Hcls1 PE=1 SV=2	P49710	Hematopoietic lineage cell-specific protein	Hcls1	S	232	1.50482	2		0.82233	2.1873	0.181874		Casein kinase I substrate motif	actin cytoskeleton organization;actin filament organization;actin filament polymerization;actin filament-based process;actin polymerization or depolymerization;biological regulation;cell differentiation;cellular component assembly;cellular component assembly at cellular level;cellular component organization;cellular component organization at cellular level;cellular component organization or bioge…	binding;protein binding;protein complex binding;protein domain specific binding;SH3 domain binding	cell part;cytoplasm;cytoplasmic part;intracellular membrane-bounded organelle;intracellular organelle;intracellular organelle part;intracellular part;macromolecular complex;membrane;membrane-bounded organelle;mitochondrion;nuclear part;nucleoplasm part;nucleus;organelle;organelle part;plasma membrane;protein complex;transcription factor complex	Bacterial invasion of epithelial cells;Pathogenic Escherichia coli infection;Shigellosis;Tight junction	0.855527	7.72449	1	APTTAYKKTTPIEAASSGARGLKAKFESLAE
>sp|P05627|JUN_MOUSE Transcription factor AP-1 OS=Mus musculus GN=Jun PE=1 SV=3	P05627	Transcription factor AP-1	Jun	S	58	1.45425	2	1.6128		1.2957	0.746097		G protein-coupled receptor kinase 1 substrate motif;PKA kinase substrate motif;PKC kinase substrate motif	aging;anatomical structure development;anatomical structure formation involved in morphogenesis;anatomical structure morphogenesis;angiogenesis;apoptotic mitochondrial changes;axon regeneration;axonogenesis;behavior;biological regulation;cell activation;cell communication;cell differentiation;cell part morphogenesis;cell projection morphogenesis;cell projection organization;cell surface receptor …	binding;cAMP response element binding;DNA binding;double-stranded DNA binding;enhancer binding;enhancer sequence-specific DNA binding;enzyme activator activity;enzyme regulator activity;GTPase activator activity;GTPase regulator activity;nucleic acid binding;nucleic acid binding transcription factor activity;nucleoside-triphosphatase regulator activity;protein binding;protein binding transcriptio…	cell part;chromatin;chromosomal part;cytoplasmic part;cytosol;euchromatin;intracellular membrane-bounded organelle;intracellular organelle;intracellular organelle part;intracellular part;macromolecular complex;membrane-bounded organelle;nuclear chromatin;nuclear chromosome part;nuclear euchromatin;nuclear part;nucleoplasm part;nucleus;organelle;organelle part;protein complex;transcription factor …	B cell receptor signaling pathway;Chagas disease (American trypanosomiasis);Colorectal cancer;Epithelial cell signaling in Helicobacter pylori infection;ErbB signaling pathway;Focal adhesion;GnRH signaling pathway;Leishmaniasis;MAPK signaling pathway;Neurotrophin signaling pathway;Osteoclast differentiation;Pathways in cancer;Renal cell carcinoma;Rheumatoid arthritis;T cell receptor signaling pat…	0.999959	46.8983	1	ADPVGSLKPHLRAKNSDLLTSPDVGLLKLAS
>sp|E9Q1P8|I2BP2_MOUSE Interferon regulatory factor 2-binding protein 2 OS=Mus musculus GN=Irf2bp2 PE=1 SV=1	E9Q1P8	Interferon regulatory factor 2-binding protein 2	Irf2bp2	S	382	0.91086	2	0.88573		0.93599	0.722945		ERK1,2 kinase substrate motif;G protein-coupled receptor kinase 1 substrate motif;GSK-3, ERK1, ERK2, CDK5 substrate motif;MAPKAPK2 kinase substrate motif;WW domain binding motif	biological regulation;biosynthetic process;cellular biosynthetic process;cellular macromolecule biosynthetic process;cellular macromolecule metabolic process;cellular metabolic process;cellular nitrogen compound metabolic process;cellular process;macromolecule biosynthetic process;macromolecule metabolic process;metabolic process;nitrogen compound metabolic process;nucleic acid metabolic process;…	binding;cation binding;ion binding;metal ion binding	cell part;cytoplasm;intracellular membrane-bounded organelle;intracellular organelle;intracellular part;membrane-bounded organelle;nucleus;organelle		0.838804	7.99553	2	TEGLKIPITPTSSFVSPPPPTASPHSNRTTP
>sp|P01108|MYC_MOUSE Myc proto-oncogene protein OS=Mus musculus GN=Myc PE=1 SV=1	P01108	Myc proto-oncogene protein	Myc	S	293	0.428853	3	0.51135	0.36984	0.40537	1.91792		ERK1,2 kinase substrate motif;GSK-3, ERK1, ERK2, CDK5 substrate motif;PKA kinase substrate motif;WW domain binding motif	activation of caspase activity;anatomical structure morphogenesis;apoptosis;B cell apoptosis;biological regulation;biosynthetic process;branching involved in ureteric bud morphogenesis;branching morphogenesis of a tube;canonical Wnt receptor signaling pathway;canonical Wnt receptor signaling pathway involved in negative regulation of apoptosis;canonical Wnt receptor signaling pathway involved in …	binding;core promoter proximal region DNA binding;core promoter proximal region sequence-specific DNA binding;DNA binding;E-box binding;nucleic acid binding;nucleic acid binding transcription factor activity;protein binding;protein complex binding;regulatory region DNA binding;regulatory region nucleic acid binding;sequence-specific DNA binding;sequence-specific DNA binding transcription factor a…	axon;cell part;cell projection;cytoskeletal part;intracellular membrane-bounded organelle;intracellular non-membrane-bounded organelle;intracellular organelle;intracellular organelle part;intracellular part;membrane-bounded organelle;neuron projection;non-membrane-bounded organelle;nuclear body;nuclear part;nucleolus;nucleoplasm;nucleoplasm part;nucleus;organelle;organelle part;spindle	Acute myeloid leukemia;Bladder cancer;Cell cycle;Chronic myeloid leukemia;Colorectal cancer;Endometrial cancer;ErbB signaling pathway;Jak-STAT signaling pathway;MAPK signaling pathway;Pathways in cancer;Small cell lung cancer;TGF-beta signaling pathway;Thyroid cancer;Wnt signaling pathway	1	104.999	1	ESGSSPSRGHSKPPHSPLVLKRCHVSTHQHN
>sp|P30280|CCND2_MOUSE G1/S-specific cyclin-D2 OS=Mus musculus GN=Ccnd2 PE=2 SV=1	P30280	G1/S-specific cyclin-D2	Ccnd2	T	280	0.652877	3	0.62502	0.68072	0.65289	2.56946		Casein kinase II substrate motif;GSK-3, ERK1, ERK2, CDK5 substrate motif;WW domain binding motif	biological regulation;cell cycle;cell division;cellular process;positive regulation of biological process;positive regulation of catalytic activity;positive regulation of cell cycle;positive regulation of cellular process;positive regulation of cyclin-dependent protein kinase activity;positive regulation of kinase activity;positive regulation of molecular function;positive regulation of protein k…	binding;protein binding	cell part;chromatin;chromosomal part;cyclin-dependent protein kinase holoenzyme complex;cytoplasmic part;cytosol;intracellular membrane-bounded organelle;intracellular non-membrane-bounded organelle;intracellular organelle;intracellular organelle part;intracellular part;macromolecular complex;membrane;membrane-bounded organelle;non-membrane-bounded organelle;nuclear membrane;nuclear part;nucleolu…	Cell cycle;Focal adhesion;Jak-STAT signaling pathway;Measles;p53 signaling pathway;Wnt signaling pathway	0.982095	17.9419	1	HNAGSKSVEDPDQATTPTDVRDVDL______
>sp|Q9WTV7|RNF12_MOUSE E3 ubiquitin-protein ligase RLIM OS=Mus musculus GN=Rlim PE=1 SV=2	Q9WTV7	E3 ubiquitin-protein ligase RLIM	Rlim	S	194	0.512705	2		0.50883	0.51658	2.0309		Casein kinase I substrate motif;Casein kinase II substrate motif;PKA kinase substrate motif;PKC kinase substrate motif	biological regulation;biosynthetic process;catabolic process;cellular biosynthetic process;cellular catabolic process;cellular macromolecule biosynthetic process;cellular macromolecule catabolic process;cellular macromolecule metabolic process;cellular metabolic process;cellular nitrogen compound metabolic process;cellular process;cellular protein metabolic process;dosage compensation;dosage comp…	acid-amino acid ligase activity;binding;catalytic activity;cation binding;ion binding;ligase activity;ligase activity, forming carbon-nitrogen bonds;metal ion binding;protein binding;small conjugating protein ligase activity;transition metal ion binding;ubiquitin-protein ligase activity;zinc ion binding	cell part;cytoplasm;intracellular membrane-bounded organelle;intracellular organelle;intracellular part;membrane-bounded organelle;nucleus;organelle		0.999967	44.9582	1	ASESASARPSRAERNSAEAVTEVPTTRAQRR
>sp|P70182-2|PI51A_MOUSE Isoform 2 of Phosphatidylinositol 4-phosphate 5-kinase type-1 alpha OS=Mus musculus GN=Pip5k1a;>sp|P70182|PI51A_MOUSE Phosphatidylinositol 4-phosphate 5-kinase type-1 alpha OS=Mus musculus GN=Pip5k1a PE=1 SV=2;>sp|P70182-3|PI51A_MO	P70182-2	Phosphatidylinositol 4-phosphate 5-kinase type-1 alpha	Pip5k1a	S	57;56;57	0.73728	2		0.75494	0.71962	1.37557		b-Adrenergic Receptor kinase substrate motif;Casein kinase II substrate motif;G protein-coupled receptor kinase 1 substrate motif	actin cytoskeleton organization;actin cytoskeleton reorganization;actin filament-based process;activation of Rac GTPase activity;activation of Ras GTPase activity;activation of Rho GTPase activity;ameboidal cell migration;biological regulation;biosynthetic process;cell chemotaxis;cell junction assembly;cell junction organization;cell migration;cell motility;cell-substrate junction assembly;cellul…	1-phosphatidylinositol-4-phosphate 5-kinase activity;adenyl nucleotide binding;adenyl ribonucleotide binding;ATP binding;binding;catalytic activity;inositol or phosphatidylinositol kinase activity;kinase activity;lipid kinase activity;nucleotide binding;phosphatidylinositol phosphate kinase activity;phosphotransferase activity, alcohol group as acceptor;protein binding;purine nucleotide binding;p…	cell part;cell projection;cell projection membrane;cell projection part;cytoplasm;intracellular membrane-bounded organelle;intracellular organelle;intracellular organelle part;intracellular part;lamellipodium;leading edge membrane;macromolecular complex;membrane;membrane part;membrane-bounded organelle;mRNA cleavage and polyadenylation specificity factor complex;mRNA cleavage factor complex;nucle…	Endocytosis;Fc gamma R-mediated phagocytosis;Inositol phosphate metabolism;Phosphatidylinositol signaling system;Regulation of actin cytoskeleton	0.849704	7.52886	1	ASVMPVKKIGHRSVDSSGETTYKKTTSSALK
>sp|Q921F2|TADBP_MOUSE TAR DNA-binding protein 43 OS=Mus musculus GN=Tardbp PE=1 SV=1	Q921F2	TAR DNA-binding protein 43	Tardbp	S	180	1.0966	1		1.0966		0		Casein kinase II substrate motif;G protein-coupled receptor kinase 1 substrate motif;PKA kinase substrate motif	3'-UTR-mediated mRNA stabilization;biological regulation;cellular macromolecule metabolic process;cellular metabolic process;cellular nitrogen compound metabolic process;cellular process;interaction with symbiont;interspecies interaction between organisms;macromolecule metabolic process;metabolic process;modification by host of symbiont morphology or physiology;modification of morphology or physi…	binding;DNA binding;double-stranded DNA binding;mRNA 3'-UTR binding;mRNA binding;nucleic acid binding;nucleotide binding;protein binding;RNA binding;structure-specific DNA binding	cell part;intracellular membrane-bounded organelle;intracellular organelle;intracellular part;membrane-bounded organelle;nucleus;organelle		0.999283	31.49	1	RHMIDGRWCDCKLPNSKQSPDEPLRSRKVFV
>sp|Q8K352|SASH3_MOUSE SAM and SH3 domain-containing protein 3 OS=Mus musculus GN=Sash3 PE=2 SV=2	Q8K352	SAM and SH3 domain-containing protein 3	Sash3	S	97	1.1751	1		1.1751		0		Calmodulin-dependent protein kinase II substrate motif;Casein kinase II substrate motif;Chk1 kinase substrate motif;G protein-coupled receptor kinase 1 substrate motif;PKA kinase substrate motif;PKC kinase substrate motif	anatomical structure homeostasis;biological regulation;homeostasis of number of cells;homeostasis of number of cells within a tissue;homeostatic process;positive regulation of adaptive immune response;positive regulation of adaptive immune response based on somatic recombination of immune receptors built from immunoglobulin superfamily domains;positive regulation of alpha-beta T cell activation;p…		cell part;cytoplasm;intracellular membrane-bounded organelle;intracellular organelle;intracellular part;membrane-bounded organelle;nucleus;organelle		0.930533	11.4259	1	RTMNRKMGKMMVKALSEEMGDTLEEGSASPT
>sp|Q80U78-2|PUM1_MOUSE Isoform 2 of Pumilio homolog 1 OS=Mus musculus GN=Pum1;>sp|Q80U78-3|PUM1_MOUSE Isoform 3 of Pumilio homolog 1 OS=Mus musculus GN=Pum1;>sp|Q80U78|PUM1_MOUSE Pumilio homolog 1 OS=Mus musculus GN=Pum1 PE=1 SV=2;>sp|Q80U78-4|PUM1_MOUSE	Q80U78-2	Pumilio homolog 1	Pum1	T	112;112;112;112	0.755295	2		0.76629	0.7443	1.34771		Calmodulin-dependent protein kinase II substrate motif;DNA dependent Protein kinase substrate motif;PKC kinase substrate motif	biological regulation;posttranscriptional regulation of gene expression;regulation of biological process;regulation of biosynthetic process;regulation of cellular biosynthetic process;regulation of cellular macromolecule biosynthetic process;regulation of cellular metabolic process;regulation of cellular process;regulation of cellular protein metabolic process;regulation of gene expression;regula…	binding;nucleic acid binding;RNA binding	cell part;cytoplasm;intracellular part		1	43.5943	1	GSGGGGYNTSKHRWPTGDNIHAEHQVRSMDE
>sp|P57080|UBP25_MOUSE Ubiquitin carboxyl-terminal hydrolase 25 OS=Mus musculus GN=Usp25 PE=1 SV=2	P57080	Ubiquitin carboxyl-terminal hydrolase 25	Usp25	S	113	1.1273	3	0.71596	0.70654	1.9594	0.000594217		b-Adrenergic Receptor kinase substrate motif;MAPKAPK2 kinase substrate motif;PKA kinase substrate motif;PKC kinase substrate motif	catabolic process;cellular catabolic process;cellular macromolecule catabolic process;cellular macromolecule metabolic process;cellular metabolic process;cellular process;cellular protein metabolic process;macromolecule catabolic process;macromolecule metabolic process;macromolecule modification;metabolic process;modification-dependent macromolecule catabolic process;modification-dependent protei…	catalytic activity;cysteine-type peptidase activity;hydrolase activity;peptidase activity;peptidase activity, acting on L-amino acid peptides;small conjugating protein-specific protease activity;ubiquitin-specific protease activity	cell part;cytoplasm;intracellular membrane-bounded organelle;intracellular organelle;intracellular part;macromolecular complex;membrane-bounded organelle;nucleus;organelle;proteasome complex;protein complex		1	78.6731	1	DKDDLQRAIALSLAESNRAFRETGITDEEQA
>sp|P01108|MYC_MOUSE Myc proto-oncogene protein OS=Mus musculus GN=Myc PE=1 SV=1	P01108	Myc proto-oncogene protein	Myc	S	80	0.57668	1		0.57668		0		Casein kinase II substrate motif	activation of caspase activity;anatomical structure morphogenesis;apoptosis;B cell apoptosis;biological regulation;biosynthetic process;branching involved in ureteric bud morphogenesis;branching morphogenesis of a tube;canonical Wnt receptor signaling pathway;canonical Wnt receptor signaling pathway involved in negative regulation of apoptosis;canonical Wnt receptor signaling pathway involved in …	binding;core promoter proximal region DNA binding;core promoter proximal region sequence-specific DNA binding;DNA binding;E-box binding;nucleic acid binding;nucleic acid binding transcription factor activity;protein binding;protein complex binding;regulatory region DNA binding;regulatory region nucleic acid binding;sequence-specific DNA binding;sequence-specific DNA binding transcription factor a…	axon;cell part;cell projection;cytoskeletal part;intracellular membrane-bounded organelle;intracellular non-membrane-bounded organelle;intracellular organelle;intracellular organelle part;intracellular part;membrane-bounded organelle;neuron projection;non-membrane-bounded organelle;nuclear body;nuclear part;nucleolus;nucleoplasm;nucleoplasm part;nucleus;organelle;organelle part;spindle	Acute myeloid leukemia;Bladder cancer;Cell cycle;Chronic myeloid leukemia;Colorectal cancer;Endometrial cancer;ErbB signaling pathway;Jak-STAT signaling pathway;MAPK signaling pathway;Pathways in cancer;Small cell lung cancer;TGF-beta signaling pathway;Thyroid cancer;Wnt signaling pathway	0.741156	6.94117	1;2	RRSGLCSPSYVAVATSFSPREDDDGGGGNFS
>sp|P62962|PROF1_MOUSE Profilin-1 OS=Mus musculus GN=Pfn1 PE=1 SV=2;>P02584 SWISS-PROT:P02584 (Bos taurus) Profilin-1	P62962	Profilin-1	Pfn1	S	58;58	0.97615	1	0.97615			0		Casein kinase I substrate motif;MDC1 BRCT domain binding motif;PKA kinase substrate motif;PKC kinase substrate motif;Plk1 PBD domain binding motif	actin cytoskeleton organization;actin filament-based process;anatomical structure formation involved in morphogenesis;biological regulation;cellular component organization;cellular component organization at cellular level;cellular component organization or biogenesis;cellular component organization or biogenesis at cellular level;cellular process;cellular response to chemical stimulus;cellular re…	binding;enzyme binding;GTPase binding;lipid binding;phosphatidylinositol binding;phosphatidylinositol-4,5-bisphosphate binding;phospholipid binding;protein binding;Ras GTPase binding;Rho GTPase binding;small GTPase binding	cell part;cell projection;cytoplasm;cytoplasmic part;cytoskeleton;cytosol;extracellular region;intracellular membrane-bounded organelle;intracellular non-membrane-bounded organelle;intracellular organelle;intracellular part;membrane-bounded organelle;neuron projection;non-membrane-bounded organelle;nucleus;organelle;synapse	Regulation of actin cytoskeleton;Shigellosis	0.937449	11.8143	1	ITPAEVGVLVGKDRSSFFVNGLTLGGQKCSV
>sp|P70698|PYRG1_MOUSE CTP synthase 1 OS=Mus musculus GN=Ctps1 PE=1 SV=2	P70698	CTP synthase 1	Ctps1	S	575	0.924995	2	0.95056	0.89943		0.674541		Casein kinase II substrate motif;ERK1,2 kinase substrate motif;GSK-3, ERK1, ERK2, CDK5 substrate motif;MAPKAPK2 kinase substrate motif;MDC1 BRCT domain binding motif;Plk1 PBD domain binding motif;WW domain binding motif	amine metabolic process;biosynthetic process;carboxylic acid metabolic process;cellular amine metabolic process;cellular amino acid metabolic process;cellular biosynthetic process;cellular ketone metabolic process;cellular metabolic process;cellular nitrogen compound biosynthetic process;cellular nitrogen compound metabolic process;cellular process;CTP biosynthetic process;CTP metabolic process;'…	adenyl nucleotide binding;adenyl ribonucleotide binding;ATP binding;binding;catalytic activity;CTP synthase activity;ligase activity;ligase activity, forming carbon-nitrogen bonds;nucleotide binding;purine nucleotide binding;purine ribonucleoside triphosphate binding;purine ribonucleotide binding;ribonucleotide binding		Pyrimidine metabolism	0.84949	7.98696	1	RLSPRDTYSDRSGSSSPDSEITELKFPSISQ
>sp|Q91ZM2-5|SH2B1_MOUSE Isoform 5 of SH2B adapter protein 1 OS=Mus musculus GN=Sh2b1;>sp|Q91ZM2-6|SH2B1_MOUSE Isoform 6 of SH2B adapter protein 1 OS=Mus musculus GN=Sh2b1;>sp|Q91ZM2-2|SH2B1_MOUSE Isoform 2 of SH2B adapter protein 1 OS=Mus musculus GN=Sh2b	Q91ZM2-5	SH2B adapter protein 1	Sh2b1	S	96;96;96;96;96;96	0.83128	3	0.9562	0.77043	0.76721	0.902882		ERK1,2 kinase substrate motif;GSK-3, ERK1, ERK2, CDK5 substrate motif;WW domain binding motif	biological regulation;cell projection assembly;cell projection organization;cellular component assembly;cellular component assembly at cellular level;cellular component movement;cellular component organization;cellular component organization at cellular level;cellular component organization or biogenesis;cellular component organization or biogenesis at cellular level;cellular process;cellular res…	binding;molecular transducer activity;protein binding;signal transducer activity	cell part;cell projection;cytoplasmic part;cytosol;intracellular membrane-bounded organelle;intracellular organelle;intracellular part;membrane;membrane-bounded organelle;nucleus;organelle;ruffle	Neurotrophin signaling pathway	0.999998	58.0777	1;2	ARASGSLSPPVLAPLSPGVEIPPSHDLSLES
>sp|Q9Z0H1|WDR46_MOUSE WD repeat-containing protein 46 OS=Mus musculus GN=Wdr46 PE=2 SV=1	Q9Z0H1	WD repeat-containing protein 46	Wdr46	S	91	0.919015	2	0.87714		0.96089	0.518243		14-3-3 domain binding motif;Calmodulin-dependent protein kinase II substrate motif;PKA kinase substrate motif;PKC kinase substrate motif					0.809164	6.27376	1	ISKTAPDWKKPQRTLSGAQDPFPGPVPAPLE
>sp|O08750|NFIL3_MOUSE Nuclear factor interleukin-3-regulated protein OS=Mus musculus GN=Nfil3 PE=1 SV=1	O08750	Nuclear factor interleukin-3-regulated protein	Nfil3	S	353	0.44362	3	0.50744	0.41541	0.40801	2.14376		Calmodulin-dependent protein kinase II substrate motif;Casein kinase II substrate motif;Chk1 kinase substrate motif;ERK1,2 kinase substrate motif;G protein-coupled receptor kinase 1 substrate motif;GSK-3, ERK1, ERK2, CDK5 substrate motif;MDC1 BRCT domain binding motif;PKA kinase substrate motif;PKC kinase substrate motif;Plk1 PBD domain binding motif;Pyruvate dehydrogenase kinase substrate motif;…	biological regulation;cellular process;cellular response to chemical stimulus;cellular response to cytokine stimulus;cellular response to interleukin-4;cellular response to organic substance;cellular response to stimulus;circadian rhythm;positive regulation of biological process;positive regulation of gene expression;positive regulation of macromolecule metabolic process;positive regulation of me…	binding;core promoter binding;core promoter sequence-specific DNA binding;DNA binding;nucleic acid binding;nucleic acid binding transcription factor activity;protein binding;regulatory region DNA binding;regulatory region nucleic acid binding;RNA polymerase II core promoter proximal region sequence-specific DNA binding transcription factor activity;RNA polymerase II core promoter proximal region …	cell part;intracellular membrane-bounded organelle;intracellular organelle;intracellular part;membrane-bounded organelle;nucleus;organelle		0.999889	39.5475	1	VEALDSEFEGMQKLSSPADAIAKRHFDLEKH
>sp|Q9DBR7|MYPT1_MOUSE Protein phosphatase 1 regulatory subunit 12A OS=Mus musculus GN=Ppp1r12a PE=1 SV=2;>sp|Q9DBR7-2|MYPT1_MOUSE Isoform 2 of Protein phosphatase 1 regulatory subunit 12A OS=Mus musculus GN=Ppp1r12a	Q9DBR7	Protein phosphatase 1 regulatory subunit 12A	Ppp1r12a	S	507;507	1.03433	3	1.2986	0.93606	0.86834	0.0537968		14-3-3 domain binding motif;Calmodulin-dependent protein kinase II substrate motif;Casein kinase II substrate motif;PKA kinase substrate motif;PKC kinase substrate motif;Pyruvate dehydrogenase kinase substrate motif;ZIP kinase substrate motif	biological regulation;cell cycle phase;cell cycle process;cellular component organization;cellular component organization at cellular level;cellular component organization or biogenesis;cellular component organization or biogenesis at cellular level;cellular macromolecule metabolic process;cellular metabolic process;cellular process;cellular protein metabolic process;centrosome organization;depho…	14-3-3 protein binding;binding;enzyme inhibitor activity;enzyme regulator activity;phosphatase regulator activity;protein binding	cell part;centrosome;chromosomal part;contractile fiber;cytoplasmic part;cytoskeletal part;intracellular non-membrane-bounded organelle;intracellular organelle;intracellular organelle part;intracellular part;kinetochore;macromolecular complex;microtubule organizing center;non-membrane-bounded organelle;organelle;organelle part;protein complex;protein serine/threonine phosphatase complex;PTW/PP1 p…	Focal adhesion;Long-term potentiation;Regulation of actin cytoskeleton;Vascular smooth muscle contraction	0.999945	42.674	1	TRLAYVTPTIPRRLASTSDIEEKENRESSSL
>sp|Q8CJF7|ELYS_MOUSE Protein ELYS OS=Mus musculus GN=Ahctf1 PE=1 SV=1	Q8CJF7	Protein ELYS	Ahctf1	S	1930	0.648295	2	0.71653	0.58006		0.810995		Casein kinase II substrate motif	anatomical structure development;biological regulation;biosynthetic process;cell cycle phase;cell cycle process;cellular biosynthetic process;cellular component assembly;cellular component assembly at cellular level;cellular component organization;cellular component organization at cellular level;cellular component organization or biogenesis;cellular component organization or biogenesis at cellul…	binding;DNA binding;nucleic acid binding;nucleic acid binding transcription factor activity;sequence-specific DNA binding transcription factor activity	cell part;chromatin;chromosomal part;condensed chromosome kinetochore;cytoplasm;intracellular membrane-bounded organelle;intracellular non-membrane-bounded organelle;intracellular organelle;intracellular organelle part;intracellular part;kinetochore;macromolecular complex;membrane;membrane part;membrane-bounded organelle;non-membrane-bounded organelle;nuclear matrix;nuclear membrane;nuclear part;…		0.942934	12.1833	1;2	LPLKRKRVREREVSVSSVTEEPKLDSSQLPL
>sp|Q8BQ33|TICRR_MOUSE Treslin OS=Mus musculus GN=Ticrr PE=1 SV=2	Q8BQ33	Treslin	Ticrr	S	1778	0.86342	3	0.92035	0.81995	0.84996	1.31128		b-Adrenergic Receptor kinase substrate motif;Casein kinase II substrate motif	biological regulation;biosynthetic process;cell cycle checkpoint;cellular biosynthetic process;cellular component assembly;cellular component assembly at cellular level;cellular component organization;cellular component organization at cellular level;cellular component organization or biogenesis;cellular component organization or biogenesis at cellular level;cellular macromolecular complex assemb…	binding;chromatin binding	cell part;intracellular membrane-bounded organelle;intracellular organelle;intracellular part;membrane-bounded organelle;nucleus;organelle		0.999939	42.1537	1	SAKEESEYKVKRVCDSLSEDPQASKQKECSP
>sp|Q9CR41-2|HYPK_MOUSE Isoform 2 of Huntingtin-interacting protein K OS=Mus musculus GN=Hypk;>sp|Q9CR41|HYPK_MOUSE Huntingtin-interacting protein K OS=Mus musculus GN=Hypk PE=2 SV=2	Q9CR41-2	Huntingtin-interacting protein K	Hypk	S	38;38	0.67629	3	0.64331	0.72724	0.65832	1.99521		b-Adrenergic Receptor kinase substrate motif;PKA kinase substrate motif;PKC kinase substrate motif			cell part;cytoplasm;intracellular membrane-bounded organelle;intracellular organelle;intracellular part;membrane-bounded organelle;nucleus;organelle		1	67.2988	1	TSGPERPPEKPRKHDSGAADLERVTDYAEEK
>sp|A2BH40-3|ARI1A_MOUSE Isoform 3 of AT-rich interactive domain-containing protein 1A OS=Mus musculus GN=Arid1a;>sp|A2BH40|ARI1A_MOUSE AT-rich interactive domain-containing protein 1A OS=Mus musculus GN=Arid1a PE=1 SV=1;>sp|A2BH40-4|ARI1A_MOUSE Isoform 4	A2BH40-3	AT-rich interactive domain-containing protein 1A	Arid1a	S	1710;1927;1547;1548	0.645305	2		0.62962	0.66099	1.47216		Casein kinase II substrate motif;G protein-coupled receptor kinase 1 substrate motif	anatomical structure development;anatomical structure formation involved in morphogenesis;androgen receptor signaling pathway;ATP-dependent chromatin remodeling;biological regulation;biosynthetic process;blood vessel development;cardiac chamber development;cellular biosynthetic process;cellular component disassembly;cellular component disassembly at cellular level;cellular component organization;…	binding;DNA binding;nucleic acid binding;protein binding	cell part;chromatin;chromatin remodeling complex;chromosomal part;intracellular organelle part;intracellular part;macromolecular complex;nBAF complex;npBAF complex;nuclear chromatin;nuclear chromosome part;nuclear part;organelle part;protein complex;SWI/SNF complex;SWI/SNF-type complex		0.999932	41.679	1	MLSTRSSTLTDEGAKSAEATKESSKFPFGIS
>sp|Q8CCB4|VPS53_MOUSE Vacuolar protein sorting-associated protein 53 homolog OS=Mus musculus GN=Vps53 PE=2 SV=1	Q8CCB4	Vacuolar protein sorting-associated protein 53 homolog	Vps53	S	377	0.5512	1			0.5512	0		b-Adrenergic Receptor kinase substrate motif;Calmodulin-dependent protein kinase II substrate motif;Chk1 kinase substrate motif;ERK1,2 kinase substrate motif;G protein-coupled receptor kinase 1 substrate motif;GSK3 kinase substrate motif;GSK-3, ERK1, ERK2, CDK5 substrate motif;PKA kinase substrate motif;PKC kinase substrate motif;WW domain binding motif	establishment of localization;establishment of protein localization;protein transport;transport		cell part;cytoplasmic part;cytoplasmic vesicle part;endosomal part;endosome membrane;GARP complex;Golgi apparatus part;intracellular organelle part;intracellular part;macromolecular complex;membrane;organelle membrane;organelle part;protein complex		0.905825	12.8414	1	FSGCTLTDGTLKKLESPPPSTNPFLEDETTP
>sp|P70302|STIM1_MOUSE Stromal interaction molecule 1 OS=Mus musculus GN=Stim1 PE=1 SV=2	P70302	Stromal interaction molecule 1	Stim1	S	257	1.32983	3	1.0949	1.3836	1.511	0.972674		Casein kinase II substrate motif;Plk1 kinase substrate motif;Pyruvate dehydrogenase kinase substrate motif	activation of store-operated calcium channel activity;biological regulation;calcium ion transport;cation transport;detection of calcium ion;detection of chemical stimulus;detection of stimulus;divalent inorganic cation transport;divalent metal ion transport;establishment of localization;ion transport;metal ion transport;positive regulation of biological process;positive regulation of calcium ion …	binding;calcium channel activity;calcium channel regulator activity;calcium ion binding;cation binding;cation channel activity;cation transmembrane transporter activity;channel activity;channel regulator activity;cytoskeletal protein binding;gated channel activity;ion binding;ion channel activity;ion transmembrane transporter activity;ligand-gated channel activity;ligand-gated ion channel activit…	cell cortex part;cell part;cell projection part;cortical endoplasmic reticulum;cytoplasmic part;cytoskeletal part;endoplasmic reticulum part;growth cone;integral to endoplasmic reticulum membrane;integral to membrane;integral to organelle membrane;integral to plasma membrane;intracellular organelle part;intracellular part;intrinsic to endoplasmic reticulum membrane;intrinsic to membrane;intrinsic…		1	134.882	1	KKMMKDLEGLHRAEQSLHDLQERLHKAQEEH
>sp|Q3URD3-2|SLMAP_MOUSE Isoform 2 of Sarcolemmal membrane-associated protein OS=Mus musculus GN=Slmap;>sp|Q3URD3|SLMAP_MOUSE Sarcolemmal membrane-associated protein OS=Mus musculus GN=Slmap PE=1 SV=2	Q3URD3-2	Sarcolemmal membrane-associated protein	Slmap	S	148;148	0.82945	2	0.81818		0.84072	1.38623		Casein kinase II substrate motif;DNA dependent Protein kinase substrate motif;ERK1,2 kinase substrate motif;GSK-3, ERK1, ERK2, CDK5 substrate motif;Pyruvate dehydrogenase kinase substrate motif;WW domain binding motif		binding;protein binding	cell part;contractile fiber part;cytoplasmic part;cytoskeletal part;extracellular region part;extracellular space;integral to membrane;intracellular organelle part;intracellular part;intrinsic to membrane;M band;membrane;membrane part;microtubule organizing center;organelle part;plasma membrane;sarcolemma;Z disc		1	80.8636	1	MEARLRSDVIHAPLPSPVDKVAANTPSMYSQ
>sp|Q8BUH8|SENP7_MOUSE Sentrin-specific protease 7 OS=Mus musculus GN=Senp7 PE=2 SV=1	Q8BUH8	Sentrin-specific protease 7	Senp7	T	248	0.989377	3	1.0896	0.61703	1.2615	0.0822474		G protein-coupled receptor kinase 1 substrate motif;GSK-3, ERK1, ERK2, CDK5 substrate motif;WW domain binding motif		catalytic activity;cysteine-type peptidase activity;hydrolase activity;peptidase activity;peptidase activity, acting on L-amino acid peptides	cell part;intracellular membrane-bounded organelle;intracellular organelle;intracellular part;membrane-bounded organelle;nucleus;organelle		1	65.8331	1	EAACGGQKQGDDGGVTPEMAAPHPKDFNTGN
>sp|Q6NV83-2|SR140_MOUSE Isoform 2 of U2 snRNP-associated SURP motif-containing protein OS=Mus musculus GN=U2surp;>sp|Q6NV83|SR140_MOUSE U2 snRNP-associated SURP motif-containing protein OS=Mus musculus GN=U2surp PE=2 SV=3;>sp|Q6NV83-3|SR140_MOUSE Isoform	Q6NV83-2	U2 snRNP-associated SURP motif-containing protein	U2surp	S	202;202;158	1.73717	3	2.5829	1.1081	1.5205	0.733867		Casein kinase II substrate motif;PKA kinase substrate motif;PKC kinase substrate motif	cellular macromolecule metabolic process;cellular metabolic process;cellular nitrogen compound metabolic process;cellular process;macromolecule metabolic process;metabolic process;nitrogen compound metabolic process;nucleic acid metabolic process;nucleobase-containing compound metabolic process;primary metabolic process;RNA metabolic process;RNA processing	binding;nucleic acid binding;nucleotide binding;RNA binding	cell part;intracellular membrane-bounded organelle;intracellular organelle;intracellular part;membrane-bounded organelle;nucleus;organelle	Spliceosome	1	85.8373	1	TKKPPLKKGEKEKKKSNLELFKEELKQIQEE
>sp|Q80Y44|DDX10_MOUSE Probable ATP-dependent RNA helicase DDX10 OS=Mus musculus GN=Ddx10 PE=1 SV=2	Q80Y44	Probable ATP-dependent RNA helicase DDX10	Ddx10	S	522	0.516017	3	0.54388	0.48846	0.51571	2.73882		Calmodulin-dependent protein kinase II substrate motif;Casein kinase II substrate motif;Chk1 kinase substrate motif;DNA dependent Protein kinase substrate motif;PKA kinase substrate motif;PKC kinase substrate motif		adenyl nucleotide binding;adenyl ribonucleotide binding;ATP binding;ATPase activity;ATPase activity, coupled;ATP-dependent helicase activity;binding;catalytic activity;helicase activity;hydrolase activity;hydrolase activity, acting on acid anhydrides;hydrolase activity, acting on acid anhydrides, in phosphorus-containing anhydrides;nucleic acid binding;nucleoside-triphosphatase activity;nucleotid…			0.986731	18.7136	1	VAPRIRFLQKLEKQPSTELVKNPVTEAVPPR
>sp|P48678|LMNA_MOUSE Prelamin-A/C OS=Mus musculus GN=Lmna PE=1 SV=2	P48678	Prelamin-A/C;Lamin-A/C	Lmna	S	573	0.738153	3	0.70919	0.80163	0.70364	1.73406		Casein kinase II substrate motif	anatomical structure development;biological regulation;cardiac cell development;cardiac muscle cell development;cell development;cellular component organization;cellular component organization at cellular level;cellular component organization or biogenesis;cellular component organization or biogenesis at cellular level;cellular developmental process;cellular localization;cellular macromolecule lo…	binding;protein binding;structural molecule activity	cell part;cytoplasmic part;cytoskeletal part;envelope;intermediate filament;intracellular membrane-bounded organelle;intracellular organelle;intracellular organelle part;intracellular part;lamin filament;macromolecular complex;membrane-bounded organelle;nuclear envelope;nuclear part;nucleoplasm;nucleus;organelle;organelle envelope;organelle part;perinuclear region of cytoplasm;protein complex	Arrhythmogenic right ventricular cardiomyopathy (ARVC);Dilated cardiomyopathy;Hypertrophic cardiomyopathy (HCM)	0.995169	25.1811	1	EDGEELLHHHRGSHCSGSGDPAEYNLRSRTV
>sp|Q80VW7|AKNA_MOUSE AT-hook-containing transcription factor OS=Mus musculus GN=Akna PE=2 SV=1;>sp|Q80VW7-3|AKNA_MOUSE Isoform 3 of AT-hook-containing transcription factor OS=Mus musculus GN=Akna;>sp|Q80VW7-4|AKNA_MOUSE Isoform 4 of AT-hook-containing tra	Q80VW7	AT-hook-containing transcription factor	Akna	S	614;614;465	1.2576	3	1.0549	1.0153	1.7026	0.454441		ATM kinase substrate motif;Casein kinase II substrate motif;DNA dependent Protein kinase substrate motif;G protein-coupled receptor kinase 1 substrate motif	biological regulation;biosynthetic process;cellular biosynthetic process;cellular macromolecule biosynthetic process;cellular macromolecule metabolic process;cellular metabolic process;cellular nitrogen compound metabolic process;cellular process;macromolecule biosynthetic process;macromolecule metabolic process;metabolic process;nitrogen compound metabolic process;nucleic acid metabolic process;…	binding;DNA binding;nucleic acid binding	cell part;intracellular membrane-bounded organelle;intracellular organelle;intracellular part;membrane-bounded organelle;nucleus;organelle		0.999947	42.7229	1	LQACREELLDPQLDASQGSPRTLNLCRELEA
>sp|P15702|LEUK_MOUSE Leukosialin OS=Mus musculus GN=Spn PE=1 SV=1	P15702	Leukosialin	Spn	S	381	0.75403	1		0.75403		0			biological regulation;cell surface receptor linked signaling pathway;cellular process;cellular response to stimulus;defense response;defense response to bacterium;immune system process;lymphocyte costimulation;multi-organism process;negative regulation of acute inflammatory response;negative regulation of acute inflammatory response to antigenic stimulus;negative regulation of adaptive immune res…	binding;protein binding	basement membrane;cell part;cell projection;external side of plasma membrane;extracellular matrix part;extracellular region part;extracellular space;integral to membrane;integral to plasma membrane;intrinsic to membrane;intrinsic to plasma membrane;membrane part;plasma membrane part;uropod	Cell adhesion molecules (CAMs)	0.970514	15.1865	1	EPLVGSEDEAVETPTSDGPQAKDEAAPQSL_
>sp|P01108|MYC_MOUSE Myc proto-oncogene protein OS=Mus musculus GN=Myc PE=1 SV=1	P01108	Myc proto-oncogene protein	Myc	S	71	0.478093	3	0.42635	0.52552	0.48241	2.1781	JNK1;JNK2;JNK3;	Casein kinase II substrate motif;ERK1,2 kinase substrate motif;GSK-3, ERK1, ERK2, CDK5 substrate motif;MAPKAPK2 kinase substrate motif;WW domain binding motif	activation of caspase activity;anatomical structure morphogenesis;apoptosis;B cell apoptosis;biological regulation;biosynthetic process;branching involved in ureteric bud morphogenesis;branching morphogenesis of a tube;canonical Wnt receptor signaling pathway;canonical Wnt receptor signaling pathway involved in negative regulation of apoptosis;canonical Wnt receptor signaling pathway involved in …	binding;core promoter proximal region DNA binding;core promoter proximal region sequence-specific DNA binding;DNA binding;E-box binding;nucleic acid binding;nucleic acid binding transcription factor activity;protein binding;protein complex binding;regulatory region DNA binding;regulatory region nucleic acid binding;sequence-specific DNA binding;sequence-specific DNA binding transcription factor a…	axon;cell part;cell projection;cytoskeletal part;intracellular membrane-bounded organelle;intracellular non-membrane-bounded organelle;intracellular organelle;intracellular organelle part;intracellular part;membrane-bounded organelle;neuron projection;non-membrane-bounded organelle;nuclear body;nuclear part;nucleolus;nucleoplasm;nucleoplasm part;nucleus;organelle;organelle part;spindle	Acute myeloid leukemia;Bladder cancer;Cell cycle;Chronic myeloid leukemia;Colorectal cancer;Endometrial cancer;ErbB signaling pathway;Jak-STAT signaling pathway;MAPK signaling pathway;Pathways in cancer;Small cell lung cancer;TGF-beta signaling pathway;Thyroid cancer;Wnt signaling pathway	0.999012	30.6289	1;2	LPTPPLSPSRRSGLCSPSYVAVATSFSPRED
>sp|Q8BMI3|GGA3_MOUSE ADP-ribosylation factor-binding protein GGA3 OS=Mus musculus GN=Gga3 PE=2 SV=2	Q8BMI3	ADP-ribosylation factor-binding protein GGA3	Gga3	S	559	0.6681	2	0.69687	0.63933		1.15024		ERK1,2 kinase substrate motif;GSK-3, ERK1, ERK2, CDK5 substrate motif;WW domain binding motif	biological regulation;cellular process;establishment of localization;establishment of localization in cell;establishment of protein localization;intracellular protein transport;intracellular transport;positive regulation of biological process;positive regulation of catabolic process;positive regulation of macromolecule metabolic process;positive regulation of metabolic process;positive regulation…		AP-type membrane coat adaptor complex;cell part;clathrin adaptor complex;cytoplasmic part;endosomal part;endosome membrane;Golgi apparatus part;intracellular organelle part;intracellular part;macromolecular complex;membrane;membrane part;organelle membrane;organelle part;protein complex;trans-Golgi network	Lysosome	0.897284	9.98405	1	SAPARPLLPFSTGPGSPLFQSQGSPQKGPEL
>sp|P59383|LRRN4_MOUSE Leucine-rich repeat neuronal protein 4 OS=Mus musculus GN=Lrrn4 PE=1 SV=2	P59383	Leucine-rich repeat neuronal protein 4	Lrrn4	S	661	0.68162	2	0.65857		0.70467	1.31501			associative learning;behavior;cognition;learning;learning or memory;long-term memory;memory;multicellular organismal process;neurological system process;response to abiotic stimulus;response to light stimulus;response to radiation;response to stimulus;system process;visual behavior;visual learning		cell part;integral to membrane;integral to plasma membrane;intrinsic to membrane;intrinsic to plasma membrane;membrane part;plasma membrane part		0.993672	23.6403	3	CVLAANRAGLSQSQTSGWRRSCATFTTKPSS
>sp|P59383|LRRN4_MOUSE Leucine-rich repeat neuronal protein 4 OS=Mus musculus GN=Lrrn4 PE=1 SV=2	P59383	Leucine-rich repeat neuronal protein 4	Lrrn4	S	656	0.68162	2	0.65857		0.70467	1.31501		ATM kinase substrate motif;Casein kinase II substrate motif;DNA dependent Protein kinase substrate motif;G protein-coupled receptor kinase 1 substrate motif	associative learning;behavior;cognition;learning;learning or memory;long-term memory;memory;multicellular organismal process;neurological system process;response to abiotic stimulus;response to light stimulus;response to radiation;response to stimulus;system process;visual behavior;visual learning		cell part;integral to membrane;integral to plasma membrane;intrinsic to membrane;intrinsic to plasma membrane;membrane part;plasma membrane part		0.860281	7.36498	3	TTYHVCVLAANRAGLSQSQTSGWRRSCATFT
>sp|P59383|LRRN4_MOUSE Leucine-rich repeat neuronal protein 4 OS=Mus musculus GN=Lrrn4 PE=1 SV=2	P59383	Leucine-rich repeat neuronal protein 4	Lrrn4	T	660	0.68162	2	0.65857		0.70467	1.31501		MAPKAPK2 kinase substrate motif	associative learning;behavior;cognition;learning;learning or memory;long-term memory;memory;multicellular organismal process;neurological system process;response to abiotic stimulus;response to light stimulus;response to radiation;response to stimulus;system process;visual behavior;visual learning		cell part;integral to membrane;integral to plasma membrane;intrinsic to membrane;intrinsic to plasma membrane;membrane part;plasma membrane part		0.992452	22.8746	3	VCVLAANRAGLSQSQTSGWRRSCATFTTKPS
>sp|Q5Y5T2|ZDH18_MOUSE Palmitoyltransferase ZDHHC18 OS=Mus musculus GN=Zdhhc18 PE=1 SV=4	Q5Y5T2	Palmitoyltransferase ZDHHC18	Zdhhc18	S	358	0.52967	3	0.49598	0.61397	0.47906	1.88277		Cdc2 kinase substrate motif;CDK kinase substrate motif;CDK1,2,4,6 kinase substrate motif;DNA dependent Protein kinase substrate motif;ERK1,2 kinase substrate motif;G protein-coupled receptor kinase 1 substrate motif;GSK3 kinase substrate motif;GSK-3, ERK1, ERK2, CDK5 substrate motif;WW domain binding motif	cellular localization;cellular macromolecule localization;cellular process;cellular protein localization;localization;macromolecule localization;metabolic process;protein localization	binding;catalytic activity;cation binding;ion binding;metal ion binding;palmitoyltransferase activity;protein-cysteine S-acyltransferase activity;protein-cysteine S-palmitoleyltransferase activity;S-acyltransferase activity;transferase activity;transferase activity, transferring acyl groups;transferase activity, transferring acyl groups other than amino-acyl groups;transition metal ion binding;zi…	cell part;integral to membrane;intrinsic to membrane;membrane part		1	67.474	1	LIDRRGFVQSDTALPSPIRSDDPACGAKPDA
>sp|Q6ZPZ3-2|ZC3H4_MOUSE Isoform 2 of Zinc finger CCCH domain-containing protein 4 OS=Mus musculus GN=Zc3h4;>sp|Q6ZPZ3|ZC3H4_MOUSE Zinc finger CCCH domain-containing protein 4 OS=Mus musculus GN=Zc3h4 PE=1 SV=2	Q6ZPZ3-2	Zinc finger CCCH domain-containing protein 4	Zc3h4	S	1193;1276	0.7895	3	0.8424	0.75637	0.76973	1.76562		Cdc2 kinase substrate motif;CDK kinase substrate motif;CDK1,2,4,6 kinase substrate motif;ERK1,2 kinase substrate motif;GSK-3, ERK1, ERK2, CDK5 substrate motif;WW domain binding motif		binding;cation binding;ion binding;metal ion binding			1	114.589	1;2	KPAPKTGTGSPFAGNSPAREGEQDAGSLKDV
>sp|O35280-2|CHK1_MOUSE Isoform 2 of Serine/threonine-protein kinase Chk1 OS=Mus musculus GN=Chek1;>sp|O35280|CHK1_MOUSE Serine/threonine-protein kinase Chk1 OS=Mus musculus GN=Chek1 PE=1 SV=2	O35280-2	Serine/threonine-protein kinase Chk1	Chek1	T	185;279	0.85233	1		0.85233		0		PKA kinase substrate motif;PKC kinase substrate motif	biological regulation;cell cycle checkpoint;cell cycle process;cellular component organization;cellular component organization at cellular level;cellular component organization or biogenesis;cellular component organization or biogenesis at cellular level;cellular macromolecule metabolic process;cellular metabolic process;cellular nitrogen compound metabolic process;cellular process;cellular prote…	adenyl nucleotide binding;adenyl ribonucleotide binding;ATP binding;binding;catalytic activity;histone kinase activity;histone kinase activity (H3-T11 specific);histone threonine kinase activity;kinase activity;nucleotide binding;phosphotransferase activity, alcohol group as acceptor;protein binding;protein kinase activity;protein serine/threonine kinase activity;purine nucleotide binding;purine …	cell part;centrosome;chromatin;chromosomal part;chromosome;chromosome, telomeric region;condensed chromosome;condensed nuclear chromosome;cytoplasm;cytoplasmic part;cytoskeletal part;intracellular membrane-bounded organelle;intracellular non-membrane-bounded organelle;intracellular organelle;intracellular organelle part;intracellular part;membrane-bounded organelle;microtubule organizing center;n…	Cell cycle;Cell cycle - yeast;Meiosis - yeast;p53 signaling pathway	0.639533	2.49003	1	WYNKPLNRGAKRPRATSGGMSESSSGFSKHI
>sp|Q7TPM1|PRC2B_MOUSE Protein PRRC2B OS=Mus musculus GN=Prrc2b PE=1 SV=1;>sp|Q7TPM1-2|PRC2B_MOUSE Isoform 2 of Protein PRRC2B OS=Mus musculus GN=Prrc2b	Q7TPM1	Protein PRRC2B	Prrc2b	S	793;27	0.746355	2		0.67322	0.81949	0.683798		Casein kinase II substrate motif;ERK1,2 kinase substrate motif;G protein-coupled receptor kinase 1 substrate motif;Growth associated histone HI kinase substrate motif;GSK-3, ERK1, ERK2, CDK5 substrate motif;WW domain binding motif					0.999999	62.2436	1	HPKSADTLAMGMHVRSPDEALPGGLGSHSPY
>sp|Q921C5|BICD2_MOUSE Protein bicaudal D homolog 2 OS=Mus musculus GN=Bicd2 PE=1 SV=1;>sp|Q921C5-2|BICD2_MOUSE Isoform 2 of Protein bicaudal D homolog 2 OS=Mus musculus GN=Bicd2	Q921C5	Protein bicaudal D homolog 2	Bicd2	S	411;411	1.18154	3	1.5436	0.93651	1.0645	0.358276		14-3-3 domain binding motif;Calmodulin-dependent protein kinase II substrate motif;MAPKAPK1 kinase substrate motif;p70 Ribosomal S6 kinase substrate motif;Phosphorylase kinase substrate motif;PKA kinase substrate motif;PKC kinase substrate motif	biological regulation;cellular component movement;cellular component organization;cellular component organization at cellular level;cellular component organization or biogenesis;cellular component organization or biogenesis at cellular level;cellular process;cytoskeleton organization;cytoskeleton-dependent intracellular transport;establishment of localization;establishment of localization in cell…	binding;enzyme binding;GTPase binding;protein binding;Rab GTPase binding;Ras GTPase binding;small GTPase binding	cell part;cytoplasmic part;cytoplasmic vesicle;cytoskeleton;Golgi apparatus;intracellular membrane-bounded organelle;intracellular non-membrane-bounded organelle;intracellular organelle;intracellular part;membrane;membrane-bounded organelle;non-membrane-bounded organelle;organelle;plasma membrane;vesicle		0.946416	12.4705	1	LSALRRLQAGKERQTSLDNEKDRDSHEDGDY
>sp|Q922J3-2|CLIP1_MOUSE Isoform 2 of CAP-Gly domain-containing linker protein 1 OS=Mus musculus GN=Clip1;>sp|Q922J3|CLIP1_MOUSE CAP-Gly domain-containing linker protein 1 OS=Mus musculus GN=Clip1 PE=1 SV=1;>sp|Q9Z0H8-2|CLIP2_MOUSE Isoform 2 of CAP-Gly dom	Q922J3-2	CAP-Gly domain-containing linker protein 1;CAP-Gly domain-containing linker protein 2	Clip1;Clip2	S	347;347;353;353	1.31343	3	1.0715	1.3796	1.4892	0.92257		14-3-3 domain binding motif;14-3-3 domain binding motif;Calmodulin-dependent protein kinase II substrate motif;Calmodulin-dependent protein kinase II substrate motif;Calmodulin-dependent protein kinase IV substrate motif;Calmodulin-dependent protein kinase IV substrate motif;Casein kinase II substrate motif;Casein kinase II substrate motif;G protein-coupled receptor kinase 1 substrate motif;G pro…	biological regulation;cellular component organization;cellular component organization at cellular level;cellular component organization or biogenesis;cellular component organization or biogenesis at cellular level;cellular process;cytoskeleton organization;establishment of localization;microtubule bundle formation;microtubule cytoskeleton organization;microtubule-based process;organelle organizat…	binding;cation binding;cytoskeletal protein binding;ion binding;metal ion binding;microtubule binding;microtubule plus-end binding;nucleic acid binding;protein binding;transition metal ion binding;tubulin binding;zinc ion binding	cell part;cell projection;centrosome;cytoplasm;cytoplasmic part;cytoplasmic vesicle membrane;cytoplasmic vesicle part;cytoskeletal part;cytoskeleton;endosome;intracellular membrane-bounded organelle;intracellular non-membrane-bounded organelle;intracellular organelle;intracellular organelle part;intracellular part;macromolecular complex;macropinosome;membrane;membrane-bounded organelle;microtubul…		0.999999	61.6163	1	SGLLTETSSRYARKISGTTALQEALKEKQQH;TGLLTETSSRYARKISGTTALQEALKEKQQH
>sp|O08750|NFIL3_MOUSE Nuclear factor interleukin-3-regulated protein OS=Mus musculus GN=Nfil3 PE=1 SV=1	O08750	Nuclear factor interleukin-3-regulated protein	Nfil3	S	461	0.826685	2	0.8999	0.75347		0.5583		b-Adrenergic Receptor kinase substrate motif;MAPKAPK2 kinase substrate motif	biological regulation;cellular process;cellular response to chemical stimulus;cellular response to cytokine stimulus;cellular response to interleukin-4;cellular response to organic substance;cellular response to stimulus;circadian rhythm;positive regulation of biological process;positive regulation of gene expression;positive regulation of macromolecule metabolic process;positive regulation of me…	binding;core promoter binding;core promoter sequence-specific DNA binding;DNA binding;nucleic acid binding;nucleic acid binding transcription factor activity;protein binding;regulatory region DNA binding;regulatory region nucleic acid binding;RNA polymerase II core promoter proximal region sequence-specific DNA binding transcription factor activity;RNA polymerase II core promoter proximal region …	cell part;intracellular membrane-bounded organelle;intracellular organelle;intracellular part;membrane-bounded organelle;nucleus;organelle		0.972638	15.6269	1	SLKRFIATQPISASDSR______________
>sp|Q8CJ27|ASPM_MOUSE Abnormal spindle-like microcephaly-associated protein homolog OS=Mus musculus GN=Aspm PE=2 SV=2	Q8CJ27	Abnormal spindle-like microcephaly-associated protein homolog	Aspm	S	1071	0.898745	2	0.93344		0.86405	0.668578		PAK2 kinase substrate motif;PKA kinase substrate motif;PKC kinase substrate motif	anatomical structure development;biological regulation;brain development;cell cycle phase;cell cycle process;cell division;cell migration;cell motility;cellular component movement;cellular component organization;cellular component organization at cellular level;cellular component organization or biogenesis;cellular component organization or biogenesis at cellular level;cellular process;developmen…		cell part;cytoplasm;cytoskeletal part;intracellular membrane-bounded organelle;intracellular organelle;intracellular organelle part;intracellular part;membrane-bounded organelle;midbody;nucleus;organelle;organelle part;spindle pole		1	83.0451	1	CPSQAITNKQRDKRISGNFERYGDSVQLLMD
>sp|P83093|STIM2_MOUSE Stromal interaction molecule 2 OS=Mus musculus GN=Stim2 PE=1 SV=2	P83093	Stromal interaction molecule 2	Stim2	S	28	0.985693	3	1.0821	0.79448	1.0805	0.0871926		14-3-3 domain binding motif;Akt kinase substrate motif;Calmodulin-dependent protein kinase II substrate motif;Casein kinase II substrate motif;MAPKAPK1 kinase substrate motif;PAK2 kinase substrate motif;PKA kinase substrate motif;PKC epsilon kinase substrate motif;PKC kinase substrate motif	activation of store-operated calcium channel activity;biological regulation;calcium ion homeostasis;calcium ion transmembrane transport;calcium ion transport;cation homeostasis;cation transport;cellular calcium ion homeostasis;cellular cation homeostasis;cellular chemical homeostasis;cellular divalent inorganic cation homeostasis;cellular homeostasis;cellular ion homeostasis;cellular metal ion ho…	binding;calcium channel activity;calcium channel regulator activity;calcium ion binding;cation binding;cation channel activity;cation transmembrane transporter activity;channel activity;channel regulator activity;gated channel activity;ion binding;ion channel activity;ion transmembrane transporter activity;ligand-gated channel activity;ligand-gated ion channel activity;metal ion binding;passive t…	cell part;cytoplasmic part;endoplasmic reticulum;endoplasmic reticulum membrane;endoplasmic reticulum part;integral to membrane;intracellular membrane-bounded organelle;intracellular organelle;intracellular organelle part;intracellular part;intrinsic to membrane;membrane;membrane part;membrane-bounded organelle;organelle;organelle membrane;organelle part;plasma membrane		0.990545	20.2127	1	DGCDLVPRHLRGRRASGSAGAAASPSAAAAG
>sp|A2BH40-3|ARI1A_MOUSE Isoform 3 of AT-rich interactive domain-containing protein 1A OS=Mus musculus GN=Arid1a;>sp|A2BH40|ARI1A_MOUSE AT-rich interactive domain-containing protein 1A OS=Mus musculus GN=Arid1a PE=1 SV=1;>sp|A2BH40-4|ARI1A_MOUSE Isoform 4	A2BH40-3	AT-rich interactive domain-containing protein 1A	Arid1a	S	703;703;319;319	0.724095	2	0.71832	0.72987		1.86487		Casein kinase II substrate motif;ERK1,2 kinase substrate motif;GSK-3, ERK1, ERK2, CDK5 substrate motif;MAPKAPK2 kinase substrate motif;WW domain binding motif	anatomical structure development;anatomical structure formation involved in morphogenesis;androgen receptor signaling pathway;ATP-dependent chromatin remodeling;biological regulation;biosynthetic process;blood vessel development;cardiac chamber development;cellular biosynthetic process;cellular component disassembly;cellular component disassembly at cellular level;cellular component organization;…	binding;DNA binding;nucleic acid binding;protein binding	cell part;chromatin;chromatin remodeling complex;chromosomal part;intracellular organelle part;intracellular part;macromolecular complex;nBAF complex;npBAF complex;nuclear chromatin;nuclear chromosome part;nuclear part;organelle part;protein complex;SWI/SNF complex;SWI/SNF-type complex		0.981553	17.3274	1;2	PHLPGIRGPSPSPVGSPASVAQSRSGPLSPA
>sp|Q9Z148-2|EHMT2_MOUSE Isoform 2 of Histone-lysine N-methyltransferase EHMT2 OS=Mus musculus GN=Ehmt2;>sp|Q9Z148-3|EHMT2_MOUSE Isoform 3 of Histone-lysine N-methyltransferase EHMT2 OS=Mus musculus GN=Ehmt2;>sp|Q9Z148|EHMT2_MOUSE Histone-lysine N-methyltr	Q9Z148-2	Histone-lysine N-methyltransferase EHMT2	Ehmt2	S	228;228;285	0.708213	3	0.82134	0.65907	0.64423	1.34288		Casein kinase II substrate motif;G protein-coupled receptor kinase 1 substrate motif;GSK3 kinase substrate motif;PKA kinase substrate motif;PKC kinase substrate motif	anatomical structure development;biological regulation;cell cycle process;cell development;cellular component assembly;cellular component assembly at cellular level;cellular component organization;cellular component organization at cellular level;cellular component organization or biogenesis;cellular component organization or biogenesis at cellular level;cellular developmental process;cellular ma…	binding;C2H2 zinc finger domain binding;catalytic activity;cation binding;histone methyltransferase activity;histone methyltransferase activity (H3-K27 specific);histone methyltransferase activity (H3-K9 specific);histone-lysine N-methyltransferase activity;ion binding;lysine N-methyltransferase activity;metal ion binding;methyltransferase activity;N-methyltransferase activity;protein binding;pro…	cell part;chromosome;intracellular membrane-bounded organelle;intracellular non-membrane-bounded organelle;intracellular organelle;intracellular part;membrane-bounded organelle;non-membrane-bounded organelle;nucleus;organelle	Lysine degradation	0.966187	14.575	1	LGKVTSDVAKRRKLNSGSLSEDLGSAGGSGD
>sp|Q8BHN1|TXLNG_MOUSE Gamma-taxilin OS=Mus musculus GN=Txlng PE=1 SV=1	Q8BHN1	Gamma-taxilin	Txlng	S	79	1.7534	3	1.5348	1.7895	1.9359	1.81473		Casein kinase II substrate motif;Phosphorylase kinase substrate motif;PKA kinase substrate motif;PKC kinase substrate motif	biological regulation;biosynthetic process;cell cycle;cellular biosynthetic process;cellular macromolecule biosynthetic process;cellular macromolecule metabolic process;cellular metabolic process;cellular nitrogen compound metabolic process;cellular process;macromolecule biosynthetic process;macromolecule metabolic process;metabolic process;nitrogen compound metabolic process;nucleic acid metabol…	binding;protein binding;protein dimerization activity;protein heterodimerization activity	cell part;cytoplasmic part;cytosol;intracellular organelle part;intracellular part;membrane;nuclear membrane;nuclear part;organelle membrane;organelle part		1	81.1193	1	LQHQDPSCGGTTKKHSLEGDEGSDFITKNRN
>sp|Q9WTX2|PRKRA_MOUSE Interferon-inducible double-stranded RNA-dependent protein kinase activator A OS=Mus musculus GN=Prkra PE=1 SV=1	Q9WTX2	Interferon-inducible double stranded RNA-dependent protein kinase activator A	Prkra	S	18	1.04427	3	1.0993	0.8549	1.1786	0.111438		14-3-3 domain binding motif;b-Adrenergic Receptor kinase substrate motif;Calmodulin-dependent protein kinase II substrate motif;Calmodulin-dependent protein kinase IV substrate motif;Casein kinase II substrate motif;Chk1 kinase substrate motif;G protein-coupled receptor kinase 1 substrate motif;GSK3 kinase substrate motif;PKA kinase substrate motif;PKC epsilon kinase substrate motif;PKC kinase su…	anatomical structure morphogenesis;cellular macromolecule metabolic process;cellular metabolic process;cellular nitrogen compound metabolic process;cellular process;cellular protein metabolic process;cellular response to chemical stimulus;cellular response to dsRNA;cellular response to organic substance;cellular response to oxidative stress;cellular response to stimulus;cellular response to stres…	binding;nucleic acid binding;protein binding;RNA binding	cell part;cytoplasm;cytoplasmic part;intracellular;intracellular part;perinuclear region of cytoplasm		0.999324	31.6963	1	HSRHRAEAPPLQREDSGTFSLGKMITAKPGK
>sp|Q3UHD9-2|AGAP2_MOUSE Isoform 2 of Arf-GAP with GTPase, ANK repeat and PH domain-containing protein 2 OS=Mus musculus GN=Agap2;>sp|Q3UHD9|AGAP2_MOUSE Arf-GAP with GTPase, ANK repeat and PH domain-containing protein 2 OS=Mus musculus GN=Agap2 PE=2 SV=1	Q3UHD9-2	Arf-GAP with GTPase, ANK repeat and PH domain-containing protein 2	Agap2	S	901;921	0.600693	3	0.59807	0.58056	0.62345	2.8491		14-3-3 domain binding motif;Akt kinase substrate motif;ATM kinase substrate motif;b-Adrenergic Receptor kinase substrate motif;Calmodulin-dependent protein kinase II substrate motif;Casein kinase II substrate motif;DNA dependent Protein kinase substrate motif;G protein-coupled receptor kinase 1 substrate motif;MAPKAPK1 kinase substrate motif;PKA kinase substrate motif;PKC kinase substrate motif	anatomical structure development;biological regulation;cellular process;cellular response to stimulus;developmental process;intracellular signal transduction;mammary gland alveolus development;negative regulation of apoptosis;negative regulation of biological process;negative regulation of cell death;negative regulation of cellular process;negative regulation of programmed cell death;positive reg…	ARF GTPase activator activity;binding;cation binding;enzyme activator activity;enzyme regulator activity;GTP binding;GTPase activator activity;GTPase regulator activity;guanyl nucleotide binding;guanyl ribonucleotide binding;ion binding;kinase activator activity;kinase regulator activity;metal ion binding;nucleoside-triphosphatase regulator activity;nucleotide binding;protein binding;protein kina…	cell part;cytoplasmic part;intracellular membrane-bounded organelle;intracellular non-membrane-bounded organelle;intracellular organelle;intracellular organelle part;intracellular part;membrane-bounded organelle;mitochondrion;non-membrane-bounded organelle;nuclear part;nucleolus;organelle;organelle part	Endocytosis	0.999914	42.7926	1	SLQCCESSKVKLRTDSQSEAVAIQAIRNAKG
>sp|Q80UG5-3|SEPT9_MOUSE Isoform 3 of Septin-9 OS=Mus musculus GN=Sept9;>sp|Q80UG5|SEPT9_MOUSE Septin-9 OS=Mus musculus GN=Sept9 PE=1 SV=1	Q80UG5-3	Septin-9	Sept9	S	23;30	1.25236	3	1.5366	0.80589	1.4146	0.348641		Casein kinase II substrate motif;PKA kinase substrate motif;PKC kinase substrate motif	cell cycle;cell division;cellular component assembly;cellular component organization;cellular component organization or biogenesis;cellular process;macromolecular complex assembly;macromolecular complex subunit organization;protein complex assembly;protein complex subunit organization;protein heterooligomerization;protein oligomerization	binding;GTP binding;guanyl nucleotide binding;guanyl ribonucleotide binding;nucleotide binding;purine nucleotide binding;purine ribonucleoside triphosphate binding;purine ribonucleotide binding;ribonucleotide binding	actin filament bundle;actomyosin;cell part;cytoplasmic part;cytoskeletal part;intracellular organelle part;intracellular part;macromolecular complex;microtubule;organelle part;perinuclear region of cytoplasm;protein complex;stress fiber		1	73.5394	1;2	AQLDGIISDFEALKRSFEVEEIEPPNSTPPR
>sp|Q69ZR9-2|F208A_MOUSE Isoform 2 of Protein FAM208A OS=Mus musculus GN=Fam208a;>sp|Q69ZR9|F208A_MOUSE Protein FAM208A OS=Mus musculus GN=Fam208a PE=2 SV=2	Q69ZR9-2	Protein FAM208A	Fam208a	S	910;921	1.09443	3	1.1502	1.0924	1.0407	1.03085		Casein kinase II substrate motif;ERK1,2 kinase substrate motif;GSK-3, ERK1, ERK2, CDK5 substrate motif;Pyruvate dehydrogenase kinase substrate motif;WW domain binding motif					1	66.3371	1	EIHWKLIPITGGNAGSPEDQHGKHGEKQTPG
>sp|Q3UH06-2|RREB1_MOUSE Isoform 2 of Ras-responsive element-binding protein 1 OS=Mus musculus GN=Rreb1;>sp|Q3UH06|RREB1_MOUSE Ras-responsive element-binding protein 1 OS=Mus musculus GN=Rreb1 PE=1 SV=2;>sp|Q3UH06-3|RREB1_MOUSE Isoform 3 of Ras-responsive	Q3UH06-2	Ras-responsive element-binding protein 1	Rreb1	S	1097;1179;1179;1179	1.2138	1	1.2138			0		b-Adrenergic Receptor kinase substrate motif;Casein kinase I substrate motif;Casein kinase II substrate motif	biological regulation;biosynthetic process;cellular biosynthetic process;cellular macromolecule biosynthetic process;cellular macromolecule metabolic process;cellular metabolic process;cellular nitrogen compound metabolic process;cellular process;macromolecule biosynthetic process;macromolecule metabolic process;metabolic process;negative regulation of biological process;negative regulation of bi…	binding;cation binding;DNA binding;ion binding;metal ion binding;nucleic acid binding;nucleic acid binding transcription factor activity;sequence-specific DNA binding transcription factor activity	cell part;intracellular organelle part;intracellular part;nuclear body;nuclear part;nuclear speck;nucleoplasm part;organelle part		0.740377	4.55565	1	LRNRPLPNSSAVDLDSSGEFASIEKMLATTD
>sp|Q8C170|MYO9A_MOUSE Unconventional myosin-IXa OS=Mus musculus GN=Myo9a PE=2 SV=2;>sp|Q8C170-2|MYO9A_MOUSE Isoform 2 of Unconventional myosin-IXa OS=Mus musculus GN=Myo9a	Q8C170	Unconventional myosin-IXa	Myo9a	T	1245;1245	0.751993	3	0.78073	0.67782	0.79743	1.52544			biological regulation;cellular process;cellular response to stimulus;intracellular signal transduction;regulation of biological process;regulation of cellular process;response to stimulus;signal transduction	adenyl nucleotide binding;adenyl ribonucleotide binding;ATP binding;binding;catalytic activity;cation binding;enzyme activator activity;enzyme regulator activity;GTPase activator activity;GTPase regulator activity;hydrolase activity;hydrolase activity, acting on acid anhydrides;hydrolase activity, acting on acid anhydrides, in phosphorus-containing anhydrides;ion binding;metal ion binding;motor a…	cell part;cytoskeletal part;integral to membrane;intracellular organelle part;intracellular part;intrinsic to membrane;macromolecular complex;membrane part;myosin complex;organelle part;protein complex		0.968083	14.8189	1	ESPDKQQERGRRQSGTDLQEDVIVRQRPKSL
>sp|A2AN08-5|UBR4_MOUSE Isoform 5 of E3 ubiquitin-protein ligase UBR4 OS=Mus musculus GN=Ubr4	A2AN08-5	E3 ubiquitin-protein ligase UBR4	Ubr4	S	2603	0.869533	3	0.83896	0.94013	0.82951	1.14946		Casein kinase I substrate motif;ERK1,2 kinase substrate motif;G protein-coupled receptor kinase 1 substrate motif;Growth associated histone HI kinase substrate motif;GSK-3, ERK1, ERK2, CDK5 substrate motif;PKA kinase substrate motif;PKC kinase substrate motif;WW domain binding motif	cellular macromolecule metabolic process;cellular metabolic process;cellular process;cellular protein metabolic process;macromolecule metabolic process;macromolecule modification;metabolic process;primary metabolic process;protein metabolic process;protein modification by small protein conjugation;protein modification by small protein conjugation or removal;protein modification process;protein ub…	acid-amino acid ligase activity;binding;catalytic activity;cation binding;ion binding;ligase activity;ligase activity, forming carbon-nitrogen bonds;metal ion binding;protein binding;small conjugating protein ligase activity;transition metal ion binding;ubiquitin-protein ligase activity;zinc ion binding	cell part;cytoplasm;cytoskeleton;integral to membrane;intracellular membrane-bounded organelle;intracellular non-membrane-bounded organelle;intracellular organelle;intracellular part;intrinsic to membrane;membrane part;membrane-bounded organelle;non-membrane-bounded organelle;nucleus;organelle		0.999999	58.9496	1	HFTESKLPQMETDCFSPRCACWNLGIVGILI
>sp|Q8BMA6|SRP68_MOUSE Signal recognition particle subunit SRP68 OS=Mus musculus GN=Srp68 PE=2 SV=2	Q8BMA6	Signal recognition particle subunit SRP68	Srp68	S	266	2.42254	2	0.80248		4.0426	0.221205		14-3-3 domain binding motif;Calmodulin-dependent protein kinase II substrate motif;Casein kinase II substrate motif;PKA kinase substrate motif;PKC kinase substrate motif	cotranslational protein targeting to membrane;establishment of localization;establishment of localization in cell;establishment of protein localization;establishment of protein localization in endoplasmic reticulum;establishment of protein localization to organelle;intracellular protein transport;intracellular transport;protein targeting;protein targeting to ER;protein targeting to membrane;prote…	7S RNA binding;binding;endoplasmic reticulum signal peptide binding;nucleic acid binding;peptide binding;ribonucleoprotein binding;RNA binding;signal recognition particle binding;signal sequence binding	cell part;cytoplasmic part;intracellular non-membrane-bounded organelle;intracellular organelle;intracellular organelle part;intracellular part;macromolecular complex;non-membrane-bounded organelle;nuclear part;nucleolus;organelle;organelle part;ribonucleoprotein complex;signal recognition particle;signal recognition particle, endoplasmic reticulum targeting	Protein export	0.995875	23.8277	1	GDQSAINELMQMRLRSGGTEGLLAEKLEALI
>sp|Q9ESE1-2|LRBA_MOUSE Isoform 2 of Lipopolysaccharide-responsive and beige-like anchor protein OS=Mus musculus GN=Lrba;>sp|Q9ESE1|LRBA_MOUSE Lipopolysaccharide-responsive and beige-like anchor protein OS=Mus musculus GN=Lrba PE=1 SV=1;>sp|Q9ESE1-3|LRBA_M	Q9ESE1-2	Lipopolysaccharide-responsive and beige-like anchor protein	Lrba	S	982;982;982	0.57212	3	0.55708	0.60008	0.5592	2.76917		ERK1,2 kinase substrate motif;G protein-coupled receptor kinase 1 substrate motif;GSK-3, ERK1, ERK2, CDK5 substrate motif;WW domain binding motif	biological regulation;cellular process;cellular response to stimulus;endosome transport;establishment of localization;establishment of localization in cell;intracellular transport;localization;macromolecule localization;protein localization;regulation of biological process;regulation of cellular process;response to stimulus;signal transduction;transport;vesicle-mediated transport	binding;protein binding;protein kinase A binding	cell part;cytoplasmic membrane-bounded vesicle;cytoplasmic part;cytoplasmic vesicle;endoplasmic reticulum;Golgi apparatus part;integral to membrane;intracellular membrane-bounded organelle;intracellular organelle;intracellular organelle part;intracellular part;intrinsic to membrane;lysosome;lytic vacuole;membrane;membrane part;membrane-bounded organelle;membrane-bounded vesicle;organelle;organell…		0.999995	53.2039	1;2	VSVGSQHEDRKDSPISPHFTRNSDENSSIGR
>sp|Q3THE2|ML12B_MOUSE Myosin regulatory light chain 12B OS=Mus musculus GN=Myl12b PE=1 SV=2	Q3THE2	Myosin regulatory light chain 12B	Myl12b	T	135	0.77985	1		0.77985		0	CK2A1;	AMP-activated protein kinase substrate motif;Casein kinase I substrate motif;Casein kinase II substrate motif;PKA kinase substrate motif;PKC kinase substrate motif	biological regulation;regulation of anatomical structure morphogenesis;regulation of biological process;regulation of biological quality;regulation of cell morphogenesis;regulation of cell shape;regulation of cellular component organization;regulation of cellular process;regulation of developmental process	binding;calcium ion binding;cation binding;ion binding;metal ion binding	actin filament bundle;actomyosin;apical part of cell;cell part;contractile fiber part;cytoplasmic part;cytoskeletal part;intracellular organelle part;intracellular part;macromolecular complex;myosin complex;myosin II complex;organelle part;protein complex;stress fiber;Z disc	Focal adhesion;Leukocyte transendothelial migration;Regulation of actin cytoskeleton;Tight junction	1	65.9208	1	EDYLRELLTTMGDRFTDEEVDELYREAPIDK
>sp|Q3UHC7-2|DAB2P_MOUSE Isoform 2 of Disabled homolog 2-interacting protein OS=Mus musculus GN=Dab2ip;>sp|Q3UHC7-4|DAB2P_MOUSE Isoform 4 of Disabled homolog 2-interacting protein OS=Mus musculus GN=Dab2ip;>sp|Q3UHC7|DAB2P_MOUSE Disabled homolog 2-interact	Q3UHC7-2	Disabled homolog 2-interacting protein	Dab2ip	S	871;967;995	0.696903	3	0.64195	0.72865	0.72011	1.8874		ERK1,2 kinase substrate motif;GSK-3, ERK1, ERK2, CDK5 substrate motif;WW domain binding motif	activation of JUN kinase activity;activation of MAPK activity;activation of MAPKKK activity;activation of protein kinase activity;anatomical structure formation involved in morphogenesis;anatomical structure morphogenesis;angiogenesis;apoptosis;apoptosis in response to endoplasmic reticulum stress;biological regulation;catabolic process;cell cycle;cell death;cell motility;cell motility involved i…	binding;binding, bridging;enzyme activator activity;enzyme binding;enzyme regulator activity;GTPase activator activity;GTPase regulator activity;kinase binding;lipid binding;nucleoside-triphosphatase regulator activity;phosphatidylinositol 3-kinase binding;phosphatidylinositol binding;phosphatidylinositol-3-phosphate binding;phosphatidylinositol-4-phosphate binding;phospholipid binding;protein bi…	axon;cell body;cell body membrane;cell part;cell projection;cerebellar mossy fiber;climbing fiber;cytoplasm;cytoplasmic membrane-bounded vesicle;cytoplasmic part;cytoplasmic vesicle;dendrite;endocytic vesicle;intracellular membrane-bounded organelle;intracellular organelle;intracellular part;intrinsic to internal side of plasma membrane;intrinsic to membrane;intrinsic to plasma membrane;membrane;…		1	80.3075	1	ELKPRAMHKQGPSPVSPNALDRTAAWLLTMN
[truncated: 15,029 more rows]
