# Supplementary material for: Phosphoproteomic Analyses of Interleukin 2 Signaling Reveal Integrated JAK Kinase-Dependent and -Independent Networks in CD8+ T Cells
Source: Immunity. 2016 Sep 20;45(3):685–700. doi: 10.1016/j.immuni.2016.07.022 (PMC5040828; doi:10.1016/j.immuni.2016.07.022)
Supplement: Table S10. The PP2-Regulated CTL Phosphoproteome, Related to Figure 5 — The phosphosites reproducibly regulated in two or three biological replicates of CTLs comparing the phosphoproteome of IL-2-maintained CTL (con) with IL-2-maintained CTL treated with PP2 for 4 hr are listed. Phosphosites ratios increased by 1.5-fold or greater are colored yellow, and those decreased by 1.5-fold or greater are colored in purple. The significance columns show the log-transformed p values (one sample t test). Values ≥ 1.3 are equivalent to p value ≤ 0.05. [file mmc11.xlsx]

## Sheet: S10
Table S10. Related to Figure 5: The PP2 regulated CTL phosphoproteome
Fasta headers	Protein	Protein names	Gene names	Amino acid	Position	Average PP2/con	Count	Ratio Expt 1	Ratio Expt 2	Ratio Expt 3	Significance (-Log10 P value)	Known Kinase	Motifs	GOBP name	GOMF name	GOCC name	KEGG name	Localization prob	Score diff	Number of Phospho (STY)	Sequence window
>sp|Q5SUQ9-3|CTC1_MOUSE Isoform 3 of CST complex subunit CTC1 OS=Mus musculus GN=Ctc1;>sp|Q5SUQ9-2|CTC1_MOUSE Isoform 2 of CST complex subunit CTC1 OS=Mus musculus GN=Ctc1;>sp|Q5SUQ9|CTC1_MOUSE CST complex subunit CTC1 OS=Mus musculus GN=Ctc1 PE=1 SV=2	Q5SUQ9-3	CST complex subunit CTC1	Ctc1	T	2;248;248	0.0380865	2	0.057713		0.01846	0.986815		Casein kinase II substrate motif	aging;anatomical structure development;anatomical structure homeostasis;biological regulation;bone marrow development;cell aging;cell proliferation;cellular component organization;cellular component organization at cellular level;cellular component organization or biogenesis;cellular component organization or biogenesis at cellular level;cellular macromolecule metabolic process;cellular metabolic…	binding;DNA binding;nucleic acid binding;protein binding;single-stranded DNA binding;structure-specific DNA binding	cell part;chromosomal part;chromosome, telomeric region;intracellular membrane-bounded organelle;intracellular organelle;intracellular organelle part;intracellular part;macromolecular complex;membrane-bounded organelle;nuclear chromosome part;nuclear chromosome, telomeric region;nuclear part;nuclear telomere cap complex;nucleus;organelle;organelle part;protein-DNA complex;Stn1-Ten1 complex;telome…		0.987054	20.344	1	______________MTLGELAQAGSQVSIIV
>sp|O54839|EOMES_MOUSE Eomesodermin homolog OS=Mus musculus GN=Eomes PE=1 SV=3;>sp|O54839-2|EOMES_MOUSE Isoform 2 of Eomesodermin homolog OS=Mus musculus GN=Eomes	O54839	Eomesodermin homolog	Eomes	S	659;640	0.503945	2	0.46583		0.54206	1.1922			alpha-beta T cell activation;alpha-beta T cell activation involved in immune response;alpha-beta T cell differentiation;alpha-beta T cell differentiation involved in immune response;anatomical structure development;anatomical structure formation involved in morphogenesis;anatomical structure morphogenesis;biological regulation;blastocyst development;cardiac cell differentiation;cardioblast differ…	activating transcription factor binding;binding;chromatin binding;DNA binding;nucleic acid binding;nucleic acid binding transcription factor activity;protein binding;protein binding transcription factor activity;regulatory region DNA binding;regulatory region nucleic acid binding;RNA polymerase II activating transcription factor binding;RNA polymerase II regulatory region DNA binding;RNA polymera…	cell part;intracellular;intracellular membrane-bounded organelle;intracellular organelle;intracellular part;membrane-bounded organelle;nucleus;organelle		0.999989	50.3224	1	PSIKSLDSSDSGVYNSACKRKRLSPSTPSNG
>sp|Q9QY06|MYO9B_MOUSE Unconventional myosin-IXb OS=Mus musculus GN=Myo9b PE=1 SV=2;>sp|Q9QY06-2|MYO9B_MOUSE Isoform 2 of Unconventional myosin-IXb OS=Mus musculus GN=Myo9b;>sp|Q9QY06-3|MYO9B_MOUSE Isoform 3 of Unconventional myosin-IXb OS=Mus musculus GN=	Q9QY06	Unconventional myosin-IXb	Myo9b	S	1300;1329;1300	0.493903	3	0.47264	0.52401	0.48506	2.76576		ATM kinase substrate motif;Casein kinase II substrate motif;DNA dependent Protein kinase substrate motif;MAPKAPK2 kinase substrate motif	anatomical structure morphogenesis;biological regulation;cell chemotaxis;cell migration;cell motility;cell part morphogenesis;cell projection morphogenesis;cell projection organization;cellular component morphogenesis;cellular component movement;cellular component organization;cellular component organization at cellular level;cellular component organization or biogenesis;cellular component organi…	adenyl nucleotide binding;adenyl ribonucleotide binding;ATP binding;binding;catalytic activity;cation binding;enzyme activator activity;enzyme regulator activity;GTPase activator activity;GTPase regulator activity;hydrolase activity;hydrolase activity, acting on acid anhydrides;hydrolase activity, acting on acid anhydrides, in phosphorus-containing anhydrides;ion binding;metal ion binding;microfi…	cell cortex;cell part;cell projection;cell projection part;cytoplasmic part;cytoskeletal part;filopodium tip;intracellular organelle part;intracellular part;lamellipodium;macromolecular complex;myosin complex;organelle part;perinuclear region of cytoplasm;protein complex;ruffle		0.991235	20.5345	1	AVEIWRGKKLASAVLSQSLDLSEKHRATGAA
>sp|A6H6A9|RBG1L_MOUSE Rab GTPase-activating protein 1-like OS=Mus musculus GN=Rabgap1l PE=1 SV=1;>sp|A6H6A9-2|RBG1L_MOUSE Isoform 2 of Rab GTPase-activating protein 1-like OS=Mus musculus GN=Rabgap1l	A6H6A9	Rab GTPase-activating protein 1-like	Rabgap1l	S	448;420	0.53014	2	0.53995		0.52033	1.72328		PKA kinase substrate motif;PKC kinase substrate motif	anatomical structure development;biological regulation;cell development;cellular developmental process;cellular process;developmental process;megakaryocyte development;regulation of biological process;regulation of localization;regulation of protein localization	enzyme activator activity;enzyme regulator activity;GTPase activator activity;GTPase regulator activity;nucleoside-triphosphatase regulator activity;Rab GTPase activator activity;Ras GTPase activator activity;small GTPase regulator activity	cell part;cytoplasmic part;early endosome;endosome;Golgi apparatus;intracellular membrane-bounded organelle;intracellular organelle;intracellular part;membrane-bounded organelle;nucleus;organelle		0.767404	5.18422	1	ETFFMRLKQSEGKGHSSAGDAIYEVVSLQRE
>sp|Q5BLK4|TUT7_MOUSE Terminal uridylyltransferase 7 OS=Mus musculus GN=Zcchc6 PE=2 SV=3	Q5BLK4	Terminal uridylyltransferase 7	Zcchc6	T	190	0.5003	2		0.51914	0.48146	1.43564		Calmodulin-dependent protein kinase II substrate motif;Casein kinase II substrate motif;G protein-coupled receptor kinase 1 substrate motif;PKC kinase substrate motif	cellular macromolecule metabolic process;cellular metabolic process;cellular nitrogen compound metabolic process;cellular process;macromolecule metabolic process;metabolic process;nitrogen compound metabolic process;nucleic acid metabolic process;nucleobase-containing compound metabolic process;primary metabolic process;RNA 3'-end processing;RNA metabolic process;RNA processing	binding;catalytic activity;cation binding;ion binding;metal ion binding;nucleic acid binding;nucleotidyltransferase activity;RNA uridylyltransferase activity;transferase activity;transferase activity, transferring phosphorus-containing groups;transition metal ion binding;uridylyltransferase activity;zinc ion binding			0.855174	7.71207	1	NKKQRSRPRKPRRTRTEDSEQDGDLDGPVID
>sp|A2AKX3|SETX_MOUSE Probable helicase senataxin OS=Mus musculus GN=Setx PE=2 SV=1;>sp|A2AKX3-2|SETX_MOUSE Isoform 2 of Probable helicase senataxin OS=Mus musculus GN=Setx	A2AKX3	Probable helicase senataxin	Setx	S	2595;2214	0.646747	3	0.62706	0.94049	0.37269	0.695082		14-3-3 domain binding motif;Calmodulin-dependent protein kinase II substrate motif;Casein kinase II substrate motif;G protein-coupled receptor kinase 1 substrate motif;Pim1 kinase substrate sequence;PKA kinase substrate motif;PKA, PKG kinase substrate motif;PKC epsilon kinase substrate motif;PKC kinase substrate motif;PKG kinase substrate motif;Pyruvate dehydrogenase kinase substrate motif	biosynthetic process;cellular biosynthetic process;cellular macromolecule metabolic process;cellular metabolic process;cellular nitrogen compound metabolic process;cellular process;cellular response to stimulus;cellular response to stress;circadian rhythm;DNA metabolic process;DNA repair;double-strand break repair;macromolecule metabolic process;metabolic process;nitrogen compound metabolic proce…	adenyl nucleotide binding;adenyl ribonucleotide binding;ATP binding;binding;catalytic activity;helicase activity;hydrolase activity;hydrolase activity, acting on acid anhydrides;hydrolase activity, acting on acid anhydrides, in phosphorus-containing anhydrides;nucleoside-triphosphatase activity;nucleotide binding;protein binding;purine nucleotide binding;purine ribonucleoside triphosphate binding…	cell part;cytoplasm;intracellular membrane-bounded organelle;intracellular non-membrane-bounded organelle;intracellular organelle;intracellular organelle part;intracellular part;membrane-bounded organelle;non-membrane-bounded organelle;nuclear part;nucleolus;nucleoplasm;nucleus;organelle;organelle part		0.999994	52.4147	1	PAHPAAAASTSKRKYSDPDAGLSHKREPRAF
>sp|Q6PGG2|GMIP_MOUSE GEM-interacting protein OS=Mus musculus GN=Gmip PE=1 SV=1;>sp|Q6PGG2-2|GMIP_MOUSE Isoform 2 of GEM-interacting protein OS=Mus musculus GN=Gmip	Q6PGG2	GEM-interacting protein	Gmip	S	458;458	0.023307	2	0.016349		0.030265	1.45892		b-Adrenergic Receptor kinase substrate motif;Casein kinase II substrate motif;Pyruvate dehydrogenase kinase substrate motif	biological regulation;cellular process;cellular response to stimulus;intracellular signal transduction;negative regulation of catalytic activity;negative regulation of GTPase activity;negative regulation of hydrolase activity;negative regulation of molecular function;negative regulation of Ras GTPase activity;negative regulation of Rho GTPase activity;regulation of biological process;regulation o…	binding;cation binding;enzyme activator activity;enzyme regulator activity;GTPase activator activity;GTPase regulator activity;ion binding;metal ion binding;nucleoside-triphosphatase regulator activity;Ras GTPase activator activity;Rho GTPase activator activity;small GTPase regulator activity	cell part;intracellular		0.861408	7.93719	1	AGARRLVKASSTGTESSDDFEERDPDLGDGI
>sp|Q6NZN1|PPRC1_MOUSE Peroxisome proliferator-activated receptor gamma coactivator-related protein 1 OS=Mus musculus GN=Pprc1 PE=1 SV=1;>sp|Q6NZN1-5|PPRC1_MOUSE Isoform 5 of Peroxisome proliferator-activated receptor gamma coactivator-related protein 1 OS	Q6NZN1	Peroxisome proliferator-activated receptor gamma coactivator-related protein 1	Pprc1	S	1059;1060;1060;1056;134	0.437033	3	0.48443	0.36516	0.46151	2.03653		ERK1,2 kinase substrate motif;GSK-3, ERK1, ERK2, CDK5 substrate motif;WW domain binding motif	biological regulation;biosynthetic process;cellular biosynthetic process;cellular macromolecule biosynthetic process;cellular macromolecule metabolic process;cellular metabolic process;cellular nitrogen compound metabolic process;cellular process;macromolecule biosynthetic process;macromolecule metabolic process;metabolic process;nitrogen compound metabolic process;nucleic acid metabolic process;…	binding;nucleic acid binding;nucleotide binding;RNA binding	cell part;intracellular membrane-bounded organelle;intracellular organelle;intracellular part;membrane-bounded organelle;nucleus;organelle		1	77.0273	1	PVSPQPKHKVSTLVQSPQIKAPPTLSTEGVV
>sp|P59054|CSRN1_MOUSE Cysteine/serine-rich nuclear protein 1 OS=Mus musculus GN=Csrnp1 PE=2 SV=1	P59054	Cysteine/serine-rich nuclear protein 1	Csrnp1	S	523	1.56057	3	1.7129	1.529	1.4398	1.89596		Casein kinase II substrate motif;ERK1,2 kinase substrate motif;GSK-3, ERK1, ERK2, CDK5 substrate motif;WW domain binding motif	anatomical structure development;anatomical structure morphogenesis;apoptosis;biological regulation;cell death;cell surface receptor linked signaling pathway;cellular process;cellular response to stimulus;death;developmental process;enzyme linked receptor protein signaling pathway;face morphogenesis;organ morphogenesis;palate development;platelet-derived growth factor receptor signaling pathway;p…	binding;DNA binding;nucleic acid binding;nucleic acid binding transcription factor activity;sequence-specific DNA binding;sequence-specific DNA binding transcription factor activity	cell part;intracellular membrane-bounded organelle;intracellular organelle;intracellular part;membrane-bounded organelle;nucleus;organelle		0.864216	8.19751	2	DYSLGPHYTSRRVSGSPDSLETFHPLPSFSP
>sp|Q91V41|RAB14_MOUSE Ras-related protein Rab-14 OS=Mus musculus GN=Rab14 PE=1 SV=3	Q91V41	Ras-related protein Rab-14	Rab14	S	204	0.504153	3	0.49907	0.41663	0.59676	1.66708		14-3-3 domain binding motif;Calmodulin-dependent protein kinase II substrate motif;G protein-coupled receptor kinase 1 substrate motif;PKA kinase substrate motif;PKC kinase substrate motif	biological regulation;catabolic process;cell surface receptor linked signaling pathway;cellular catabolic process;cellular metabolic process;cellular nitrogen compound catabolic process;cellular nitrogen compound metabolic process;cellular process;cellular response to chemical stimulus;cellular response to fibroblast growth factor stimulus;cellular response to growth factor stimulus;cellular resp…	binding;catalytic activity;GDP binding;GTP binding;GTPase activity;guanyl nucleotide binding;guanyl ribonucleotide binding;hydrolase activity;hydrolase activity, acting on acid anhydrides;hydrolase activity, acting on acid anhydrides, in phosphorus-containing anhydrides;nucleoside-triphosphatase activity;nucleotide binding;protein binding;purine nucleotide binding;purine ribonucleoside triphospha…	cell part;cytoplasmic membrane-bounded vesicle;cytoplasmic part;cytoplasmic vesicle;cytoplasmic vesicle membrane;cytoplasmic vesicle part;early endosome membrane;endocytic vesicle;endocytic vesicle membrane;endosomal part;endosome;endosome membrane;Golgi apparatus part;Golgi membrane;intracellular membrane-bounded organelle;intracellular organelle;intracellular organelle part;intracellular part;l…		0.999693	35.1288	1	GVQHKPSAPQGGRLTSEPQPQREGCGC____
>sp|Q8BX90|FND3A_MOUSE Fibronectin type-III domain-containing protein 3A OS=Mus musculus GN=Fndc3a PE=1 SV=3	Q8BX90	Fibronectin type-III domain-containing protein 3A	Fndc3a	S	1014	0.62265	2	0.60204		0.64326	1.36792		Casein kinase II substrate motif;G protein-coupled receptor kinase 1 substrate motif;GSK3 kinase substrate motif;PKA kinase substrate motif;PKC kinase substrate motif	anatomical structure development;biological adhesion;cell adhesion;cell development;cell-cell adhesion;cellular developmental process;cellular process;cellular process involved in reproduction;developmental process;developmental process involved in reproduction;fertilization;germ cell development;reproductive process;Sertoli cell development;spermatid development		acrosomal vesicle;cell part;cytoplasmic membrane-bounded vesicle;cytoplasmic part;cytoplasmic vesicle;cytosol;Golgi apparatus part;Golgi membrane;integral to membrane;intracellular membrane-bounded organelle;intracellular organelle;intracellular organelle part;intracellular part;intrinsic to membrane;membrane;membrane part;membrane-bounded organelle;membrane-bounded vesicle;organelle;organelle me…		0.989989	22.3647	1	SLYRGPCHTYKVQRLSESTSYKFCIQACNEA
>sp|P48678|LMNA_MOUSE Prelamin-A/C OS=Mus musculus GN=Lmna PE=1 SV=2;>sp|P48678-2|LMNA_MOUSE Isoform C of Prelamin-A/C OS=Mus musculus GN=Lmna	P48678	Prelamin-A/C;Lamin-A/C	Lmna	S	12;12	0.589473	3	0.58604	0.53229	0.65009	1.91742		G protein-coupled receptor kinase 1 substrate motif	anatomical structure development;biological regulation;cardiac cell development;cardiac muscle cell development;cell development;cellular component organization;cellular component organization at cellular level;cellular component organization or biogenesis;cellular component organization or biogenesis at cellular level;cellular developmental process;cellular localization;cellular macromolecule lo…	binding;protein binding;structural molecule activity	cell part;cytoplasmic part;cytoskeletal part;envelope;intermediate filament;intracellular membrane-bounded organelle;intracellular organelle;intracellular organelle part;intracellular part;lamin filament;macromolecular complex;membrane-bounded organelle;nuclear envelope;nuclear part;nucleoplasm;nucleus;organelle;organelle envelope;organelle part;perinuclear region of cytoplasm;protein complex	Arrhythmogenic right ventricular cardiomyopathy (ARVC);Dilated cardiomyopathy;Hypertrophic cardiomyopathy (HCM)	1	68.9816	1	____METPSQRRATRSGAQASSTPLSPTRIT
>sp|P23611|IRF8_MOUSE Interferon regulatory factor 8 OS=Mus musculus GN=Irf8 PE=1 SV=1	P23611	Interferon regulatory factor 8	Irf8	S	162	0.49849	2	0.53002		0.46696	1.26048		Casein kinase II substrate motif;ERK1,2 kinase substrate motif;G protein-coupled receptor kinase 1 substrate motif;Growth associated histone HI kinase substrate motif;GSK-3, ERK1, ERK2, CDK5 substrate motif;PKA kinase substrate motif;PKC kinase substrate motif;WW domain binding motif	biological regulation;biosynthetic process;cell differentiation;cellular biosynthetic process;cellular component organization;cellular component organization or biogenesis;cellular developmental process;cellular macromolecule biosynthetic process;cellular macromolecule metabolic process;cellular membrane organization;cellular metabolic process;cellular nitrogen compound metabolic process;cellular…	binding;DNA binding;nucleic acid binding;nucleic acid binding transcription factor activity;protein binding;regulatory region DNA binding;regulatory region nucleic acid binding;sequence-specific DNA binding transcription factor activity	cell part;intracellular membrane-bounded organelle;intracellular organelle;intracellular part;membrane-bounded organelle;nucleus;organelle		0.999948	42.835	1	IKEPSVDEYMGMTKRSPSPPEACRSQILPDW
>sp|Q6S5J6-4|KRIT1_MOUSE Isoform 4 of Krev interaction trapped protein 1 OS=Mus musculus GN=Krit1;>sp|Q6S5J6-2|KRIT1_MOUSE Isoform 2 of Krev interaction trapped protein 1 OS=Mus musculus GN=Krit1;>sp|Q6S5J6-3|KRIT1_MOUSE Isoform 3 of Krev interaction trapp	Q6S5J6-4	Krev interaction trapped protein 1	Krit1	S	276;276;276;276	1.92407	3	2.2995	1.4864	1.9863	1.42546		14-3-3 domain binding motif;Calmodulin-dependent protein kinase II substrate motif;PKA kinase substrate motif;PKC kinase substrate motif	anatomical structure formation involved in morphogenesis;angiogenesis;biological regulation;cell redox homeostasis;cellular homeostasis;cellular process;developmental process;homeostatic process;negative regulation of angiogenesis;negative regulation of apoptosis;negative regulation of biological process;negative regulation of cell death;negative regulation of cell migration;negative regulation o…	binding;cytoskeletal protein binding;enzyme regulator activity;GTPase regulator activity;lipid binding;microtubule binding;nucleoside-triphosphatase regulator activity;phosphatidylinositol binding;phosphatidylinositol-4,5-bisphosphate binding;phospholipid binding;protein binding;protein complex binding;small GTPase regulator activity;tubulin binding	cell junction;cell part;cell-cell junction;cytoplasm;cytoskeletal part;intracellular organelle part;intracellular part;macromolecular complex;membrane;microtubule;organelle part;plasma membrane;protein complex		0.998595	29.5577	1	SKIQIPKQEKWQRSMSSVVEDKERQWVDDFP
>sp|P59054|CSRN1_MOUSE Cysteine/serine-rich nuclear protein 1 OS=Mus musculus GN=Csrnp1 PE=2 SV=1	P59054	Cysteine/serine-rich nuclear protein 1	Csrnp1	S	535	1.56057	3	1.7129	1.529	1.4398	1.89596		Casein kinase II substrate motif;DNA dependent Protein kinase substrate motif;G protein-coupled receptor kinase 1 substrate motif	anatomical structure development;anatomical structure morphogenesis;apoptosis;biological regulation;cell death;cell surface receptor linked signaling pathway;cellular process;cellular response to stimulus;death;developmental process;enzyme linked receptor protein signaling pathway;face morphogenesis;organ morphogenesis;palate development;platelet-derived growth factor receptor signaling pathway;p…	binding;DNA binding;nucleic acid binding;nucleic acid binding transcription factor activity;sequence-specific DNA binding;sequence-specific DNA binding transcription factor activity	cell part;intracellular membrane-bounded organelle;intracellular organelle;intracellular part;membrane-bounded organelle;nucleus;organelle		0.63113	1.63822	2	VSGSPDSLETFHPLPSFSPPRDASTCFLESL
>sp|Q6NZN1|PPRC1_MOUSE Peroxisome proliferator-activated receptor gamma coactivator-related protein 1 OS=Mus musculus GN=Pprc1 PE=1 SV=1;>sp|Q6NZN1-5|PPRC1_MOUSE Isoform 5 of Peroxisome proliferator-activated receptor gamma coactivator-related protein 1 OS	Q6NZN1	Peroxisome proliferator-activated receptor gamma coactivator-related protein 1	Pprc1	S	800;801;801;797	0.394295	2		0.36389	0.4247	1.2854		Casein kinase II substrate motif;ERK1,2 kinase substrate motif;GSK-3, ERK1, ERK2, CDK5 substrate motif;MAPKAPK2 kinase substrate motif;WW domain binding motif	biological regulation;biosynthetic process;cellular biosynthetic process;cellular macromolecule biosynthetic process;cellular macromolecule metabolic process;cellular metabolic process;cellular nitrogen compound metabolic process;cellular process;macromolecule biosynthetic process;macromolecule metabolic process;metabolic process;nitrogen compound metabolic process;nucleic acid metabolic process;…	binding;nucleic acid binding;nucleotide binding;RNA binding	cell part;intracellular membrane-bounded organelle;intracellular organelle;intracellular part;membrane-bounded organelle;nucleus;organelle		0.989106	20.09	1	PIAVPETVSVGSNPVSPTPEPSASKLMVSTH
>sp|Q3TBD2|HMHA1_MOUSE Minor histocompatibility protein HA-1 OS=Mus musculus GN=Hmha1 PE=1 SV=2;>sp|Q3TBD2-2|HMHA1_MOUSE Isoform 2 of Minor histocompatibility protein HA-1 OS=Mus musculus GN=Hmha1;>sp|Q3TBD2-3|HMHA1_MOUSE Isoform 3 of Minor histocompatibil	Q3TBD2	Minor histocompatibility protein HA-1	Hmha1	S	875;759;566;414	0.484933	3	0.53933	0.42364	0.49183	2.00724		Casein kinase II substrate motif;G protein-coupled receptor kinase 1 substrate motif	biological regulation;cellular process;cellular response to stimulus;intracellular signal transduction;regulation of biological process;regulation of cellular process;response to stimulus;signal transduction	binding;cation binding;enzyme activator activity;enzyme regulator activity;GTPase activator activity;GTPase regulator activity;ion binding;metal ion binding;nucleoside-triphosphatase regulator activity	cell part;intracellular		0.999997	55.1556	1	AEAEAKAASRGRQGGSESEAATLAMVGRLRE
>sp|O08750|NFIL3_MOUSE Nuclear factor interleukin-3-regulated protein OS=Mus musculus GN=Nfil3 PE=1 SV=1	O08750	Nuclear factor interleukin-3-regulated protein	Nfil3	S	301	0.65617	3	0.67673	0.64874	0.64304	2.73023		Casein kinase II substrate motif;ERK1,2 kinase substrate motif;GSK-3, ERK1, ERK2, CDK5 substrate motif;WW domain binding motif	biological regulation;cellular process;cellular response to chemical stimulus;cellular response to cytokine stimulus;cellular response to interleukin-4;cellular response to organic substance;cellular response to stimulus;circadian rhythm;positive regulation of biological process;positive regulation of gene expression;positive regulation of macromolecule metabolic process;positive regulation of me…	binding;core promoter binding;core promoter sequence-specific DNA binding;DNA binding;nucleic acid binding;nucleic acid binding transcription factor activity;protein binding;regulatory region DNA binding;regulatory region nucleic acid binding;RNA polymerase II core promoter proximal region sequence-specific DNA binding transcription factor activity;RNA polymerase II core promoter proximal region …	cell part;intracellular membrane-bounded organelle;intracellular organelle;intracellular part;membrane-bounded organelle;nucleus;organelle		1	79.2014	1	SDGEDEQQVPKGPIHSPVELQRVHATVVKVP
>sp|P03966|MYCN_MOUSE N-myc proto-oncogene protein OS=Mus musculus GN=Mycn PE=2 SV=2	P03966	N-myc proto-oncogene protein	Mycn	S	62	0.470263	3	0.45212	0.43261	0.52606	2.15972		Casein kinase II substrate motif;Cdc2 kinase substrate motif;CDK kinase substrate motif;CDK1,2,4,6 kinase substrate motif;CDK4 kinase substrate motif;ERK1,2 kinase substrate motif;G protein-coupled receptor kinase 1 substrate motif;GSK-3, ERK1, ERK2, CDK5 substrate motif;WW domain binding motif	anatomical structure development;anatomical structure morphogenesis;biological adhesion;biological regulation;branching morphogenesis of a tube;cartilage condensation;cell adhesion;cell-cell adhesion;cellular process;developmental process;embryonic digit morphogenesis;embryonic morphogenesis;embryonic organ morphogenesis;embryonic skeletal system morphogenesis;lung development;morphogenesis of a …	binding;DNA binding;nucleic acid binding;nucleic acid binding transcription factor activity;protein binding;sequence-specific DNA binding transcription factor activity	cell part;intracellular membrane-bounded organelle;intracellular organelle;intracellular part;membrane-bounded organelle;nucleus;organelle		0.999332	31.7513	1;2	EDIWKKFELLPTPPLSPSRAFPEHSPEPSNW
>sp|P01108|MYC_MOUSE Myc proto-oncogene protein OS=Mus musculus GN=Myc PE=1 SV=1	P01108	Myc proto-oncogene protein	Myc	S	62	0.470263	3	0.45212	0.43261	0.52606	2.15972	CDK5;ERK1;ERK2;JNK1;JNK2;JNK3;MAPK1;mTOR	Casein kinase II substrate motif;Cdc2 kinase substrate motif;CDK kinase substrate motif;CDK1,2,4,6 kinase substrate motif;CDK4 kinase substrate motif;ERK1,2 kinase substrate motif;GSK-3, ERK1, ERK2, CDK5 substrate motif;WW domain binding motif	activation of caspase activity;anatomical structure morphogenesis;apoptosis;B cell apoptosis;biological regulation;biosynthetic process;branching involved in ureteric bud morphogenesis;branching morphogenesis of a tube;canonical Wnt receptor signaling pathway;canonical Wnt receptor signaling pathway involved in negative regulation of apoptosis;canonical Wnt receptor signaling pathway involved in …	binding;core promoter proximal region DNA binding;core promoter proximal region sequence-specific DNA binding;DNA binding;E-box binding;nucleic acid binding;nucleic acid binding transcription factor activity;protein binding;protein complex binding;regulatory region DNA binding;regulatory region nucleic acid binding;sequence-specific DNA binding;sequence-specific DNA binding transcription factor a…	axon;cell part;cell projection;cytoskeletal part;intracellular membrane-bounded organelle;intracellular non-membrane-bounded organelle;intracellular organelle;intracellular organelle part;intracellular part;membrane-bounded organelle;neuron projection;non-membrane-bounded organelle;nuclear body;nuclear part;nucleolus;nucleoplasm;nucleoplasm part;nucleus;organelle;organelle part;spindle	Acute myeloid leukemia;Bladder cancer;Cell cycle;Chronic myeloid leukemia;Colorectal cancer;Endometrial cancer;ErbB signaling pathway;Jak-STAT signaling pathway;MAPK signaling pathway;Pathways in cancer;Small cell lung cancer;TGF-beta signaling pathway;Thyroid cancer;Wnt signaling pathway	0.999332	31.7513	1;2	EDIWKKFELLPTPPLSPSRRSGLCSPSYVAV
>sp|Q3UHD9-2|AGAP2_MOUSE Isoform 2 of Arf-GAP with GTPase, ANK repeat and PH domain-containing protein 2 OS=Mus musculus GN=Agap2;>sp|Q3UHD9|AGAP2_MOUSE Arf-GAP with GTPase, ANK repeat and PH domain-containing protein 2 OS=Mus musculus GN=Agap2 PE=2 SV=1	Q3UHD9-2	Arf-GAP with GTPase, ANK repeat and PH domain-containing protein 2	Agap2	T	899;919	0.634543	3	0.62161	0.58088	0.70114	1.85294		G protein-coupled receptor kinase 1 substrate motif;LKB1 kinase substrate motif;PKA kinase substrate motif;PKC kinase substrate motif	anatomical structure development;biological regulation;cellular process;cellular response to stimulus;developmental process;intracellular signal transduction;mammary gland alveolus development;negative regulation of apoptosis;negative regulation of biological process;negative regulation of cell death;negative regulation of cellular process;negative regulation of programmed cell death;positive reg…	ARF GTPase activator activity;binding;cation binding;enzyme activator activity;enzyme regulator activity;GTP binding;GTPase activator activity;GTPase regulator activity;guanyl nucleotide binding;guanyl ribonucleotide binding;ion binding;kinase activator activity;kinase regulator activity;metal ion binding;nucleoside-triphosphatase regulator activity;nucleotide binding;protein binding;protein kina…	cell part;cytoplasmic part;intracellular membrane-bounded organelle;intracellular non-membrane-bounded organelle;intracellular organelle;intracellular organelle part;intracellular part;membrane-bounded organelle;mitochondrion;non-membrane-bounded organelle;nuclear part;nucleolus;organelle;organelle part	Endocytosis	0.887424	8.96698	1	LASLQCCESSKVKLRTDSQSEAVAIQAIRNA
>sp|O88746|TOM1_MOUSE Target of Myb protein 1 OS=Mus musculus GN=Tom1 PE=1 SV=1;>sp|O88746-2|TOM1_MOUSE Isoform 2 of Target of Myb protein 1 OS=Mus musculus GN=Tom1	O88746	Target of Myb protein 1	Tom1	S	472;148	0.60086	2	0.59921		0.60251	0		Casein kinase II substrate motif;DNA dependent Protein kinase substrate motif;ERK1,2 kinase substrate motif;G protein-coupled receptor kinase 1 substrate motif;GSK-3, ERK1, ERK2, CDK5 substrate motif;PKA kinase substrate motif;PKC kinase substrate motif;WW domain binding motif	establishment of localization;establishment of localization in cell;establishment of protein localization;intracellular protein transport;intracellular transport;protein transport;transport	binding;protein binding	cell part;cytoplasmic part;cytosol;early endosome;endosome;intracellular membrane-bounded organelle;intracellular organelle;intracellular part;membrane;membrane-bounded organelle;organelle		0.937815	11.8809	1	LPNLASPSAEGPPRPSPGTAPRRKTQEKDDD
>sp|P06803|PIM1_MOUSE Serine/threonine-protein kinase pim-1 OS=Mus musculus GN=Pim1 PE=1 SV=2	P06803	Serine/threonine-protein kinase pim-1	Pim1	S	32	0.546527	3	0.62659	0.56758	0.44541	1.58646		14-3-3 domain binding motif;Akt kinase substrate motif;Calmodulin-dependent protein kinase II substrate motif;Casein kinase II substrate motif;G protein-coupled receptor kinase 1 substrate motif;GSK3 kinase substrate motif;MAPKAPK1 kinase substrate motif;PKA kinase substrate motif;PKC kinase substrate motif;Pyruvate dehydrogenase kinase substrate motif	apoptosis;biological regulation;cell cycle;cell death;cell proliferation;cellular macromolecule metabolic process;cellular metabolic process;cellular process;cellular protein metabolic process;death;macromolecule metabolic process;macromolecule modification;metabolic process;negative regulation of apoptosis;negative regulation of biological process;negative regulation of cell death;negative regul…	adenyl nucleotide binding;adenyl ribonucleotide binding;ATP binding;binding;catalytic activity;cation binding;ion binding;kinase activity;manganese ion binding;metal ion binding;nucleotide binding;phosphotransferase activity, alcohol group as acceptor;protein binding;protein kinase activity;protein serine/threonine kinase activity;purine nucleotide binding;purine ribonucleoside triphosphate bindi…	cell part;cytoplasm;intracellular membrane-bounded organelle;intracellular organelle;intracellular part;membrane;membrane-bounded organelle;nucleus;organelle;plasma membrane		0.996789	25.7639	1	PAGEPARGQPRQRPQSSSDSPSALRASRSQS
>sp|P23116|EIF3A_MOUSE Eukaryotic translation initiation factor 3 subunit A OS=Mus musculus GN=Eif3a PE=1 SV=5	P23116	Eukaryotic translation initiation factor 3 subunit A	Eif3a	S	584	0.520737	3	0.52644	0.51018	0.52559	3.40709		14-3-3 domain binding motif;b-Adrenergic Receptor kinase substrate motif;Calmodulin-dependent protein kinase II substrate motif;MAPKAPK1 kinase substrate motif;p70 Ribosomal S6 kinase substrate motif;Phosphorylase kinase substrate motif;PKA kinase substrate motif;PKC kinase substrate motif	biological regulation;cellular component assembly;cellular component assembly at cellular level;cellular component organization;cellular component organization at cellular level;cellular component organization or biogenesis;cellular component organization or biogenesis at cellular level;cellular macromolecular complex assembly;cellular macromolecular complex subunit organization;cellular process;…	binding;nucleic acid binding;protein binding;RNA binding;translation factor activity, nucleic acid binding;translation initiation factor activity	cell part;cytoplasmic part;cytoskeletal part;eukaryotic 43S preinitiation complex;eukaryotic 48S preinitiation complex;eukaryotic translation initiation factor 3 complex;eukaryotic translation initiation factor 3 complex, eIF3m;intracellular non-membrane-bounded organelle;intracellular organelle;intracellular organelle part;intracellular part;macromolecular complex;microtubule organizing center;n…	RNA transport	1	98.0402	1	LARRQTIEERKERLESLNIQREKEELEQREA
>sp|P03966|MYCN_MOUSE N-myc proto-oncogene protein OS=Mus musculus GN=Mycn PE=2 SV=2	P03966	N-myc proto-oncogene protein	Mycn	T	58	0.53544	3	0.481	0.46812	0.6572	1.54288		DNA dependent Protein kinase substrate motif;G protein-coupled receptor kinase 1 substrate motif;GSK-3, ERK1, ERK2, CDK5 substrate motif;WW domain binding motif	anatomical structure development;anatomical structure morphogenesis;biological adhesion;biological regulation;branching morphogenesis of a tube;cartilage condensation;cell adhesion;cell-cell adhesion;cellular process;developmental process;embryonic digit morphogenesis;embryonic morphogenesis;embryonic organ morphogenesis;embryonic skeletal system morphogenesis;lung development;morphogenesis of a …	binding;DNA binding;nucleic acid binding;nucleic acid binding transcription factor activity;protein binding;sequence-specific DNA binding transcription factor activity	cell part;intracellular membrane-bounded organelle;intracellular organelle;intracellular part;membrane-bounded organelle;nucleus;organelle		1	84.5457	1;2	TPPGEDIWKKFELLPTPPLSPSRAFPEHSPE
>sp|P01108|MYC_MOUSE Myc proto-oncogene protein OS=Mus musculus GN=Myc PE=1 SV=1	P01108	Myc proto-oncogene protein	Myc	T	58	0.53544	3	0.481	0.46812	0.6572	1.54288	ERK2;GSK3;GSK3A;GSK3B;JNK3;	DNA dependent Protein kinase substrate motif;G protein-coupled receptor kinase 1 substrate motif;GSK-3, ERK1, ERK2, CDK5 substrate motif;WW domain binding motif	activation of caspase activity;anatomical structure morphogenesis;apoptosis;B cell apoptosis;biological regulation;biosynthetic process;branching involved in ureteric bud morphogenesis;branching morphogenesis of a tube;canonical Wnt receptor signaling pathway;canonical Wnt receptor signaling pathway involved in negative regulation of apoptosis;canonical Wnt receptor signaling pathway involved in …	binding;core promoter proximal region DNA binding;core promoter proximal region sequence-specific DNA binding;DNA binding;E-box binding;nucleic acid binding;nucleic acid binding transcription factor activity;protein binding;protein complex binding;regulatory region DNA binding;regulatory region nucleic acid binding;sequence-specific DNA binding;sequence-specific DNA binding transcription factor a…	axon;cell part;cell projection;cytoskeletal part;intracellular membrane-bounded organelle;intracellular non-membrane-bounded organelle;intracellular organelle;intracellular organelle part;intracellular part;membrane-bounded organelle;neuron projection;non-membrane-bounded organelle;nuclear body;nuclear part;nucleolus;nucleoplasm;nucleoplasm part;nucleus;organelle;organelle part;spindle	Acute myeloid leukemia;Bladder cancer;Cell cycle;Chronic myeloid leukemia;Colorectal cancer;Endometrial cancer;ErbB signaling pathway;Jak-STAT signaling pathway;MAPK signaling pathway;Pathways in cancer;Small cell lung cancer;TGF-beta signaling pathway;Thyroid cancer;Wnt signaling pathway	1	84.5457	1;2	PAPSEDIWKKFELLPTPPLSPSRRSGLCSPS
>sp|Q8C0T5|SI1L1_MOUSE Signal-induced proliferation-associated 1-like protein 1 OS=Mus musculus GN=Sipa1l1 PE=1 SV=2;>sp|Q8C0T5-2|SI1L1_MOUSE Isoform 2 of Signal-induced proliferation-associated 1-like protein 1 OS=Mus musculus GN=Sipa1l1	Q8C0T5	Signal-induced proliferation-associated 1-like protein 1	Sipa1l1	S	1170;1170	3.07383	3	3.8732	1.9876	3.3607	1.48036		14-3-3 domain binding motif;Calmodulin-dependent protein kinase II substrate motif;Casein kinase II substrate motif;PKA kinase substrate motif;PKC kinase substrate motif	actin cytoskeleton organization;actin cytoskeleton reorganization;actin filament-based process;activation of Rap GTPase activity;activation of Ras GTPase activity;biological regulation;cell surface receptor linked signaling pathway;cellular component organization;cellular component organization at cellular level;cellular component organization or biogenesis;cellular component organization or biog…	binding;enzyme activator activity;enzyme regulator activity;ephrin receptor binding;GTPase activator activity;GTPase regulator activity;nucleoside-triphosphatase regulator activity;protein binding;receptor binding	cell junction;cell part;cell projection;cell projection part;cytoplasm;cytoskeletal part;dendritic spine;intracellular organelle part;intracellular part;membrane;neuron projection;neuron spine;organelle part;postsynaptic density;postsynaptic membrane;synapse part;synaptic membrane		1	81.1639	1	SSSETGSGGGTYRQKSMPEGFGVSRRSPASI
>sp|Q99P72|RTN4_MOUSE Reticulon-4 OS=Mus musculus GN=Rtn4 PE=1 SV=2	Q99P72	Reticulon-4	Rtn4	S	105	0.63772	2	0.58764		0.6878	0.959364		14-3-3 domain binding motif;Calmodulin-dependent protein kinase II substrate motif;Casein kinase II substrate motif;CLK1 kinase substrate motif;DNA dependent Protein kinase substrate motif;G protein-coupled receptor kinase 1 substrate motif;GSK3 kinase substrate motif;PKA kinase substrate motif;PKC kinase substrate motif	anatomical structure development;anatomical structure formation involved in morphogenesis;anatomical structure morphogenesis;angiogenesis;axonal fasciculation;biological regulation;cardiac epithelial to mesenchymal transition;cell migration;cell morphogenesis;cell morphogenesis involved in differentiation;cell motility;cell recognition;cellular component morphogenesis;cellular component movement;…	binding;protein binding	cell body;cell part;cell projection;cytoplasmic part;endoplasmic reticulum;endoplasmic reticulum part;envelope;integral to endoplasmic reticulum membrane;integral to membrane;integral to organelle membrane;intracellular membrane-bounded organelle;intracellular organelle;intracellular organelle part;intracellular part;intrinsic to endoplasmic reticulum membrane;intrinsic to membrane;intrinsic to o…		0.999567	33.6361	1	GPLPAAPPTAPERQPSWERSPAASAPSLPPA
>sp|Q01237|HMDH_MOUSE 3-hydroxy-3-methylglutaryl-coenzyme A reductase OS=Mus musculus GN=Hmgcr PE=2 SV=3	Q01237	3-hydroxy-3-methylglutaryl-coenzyme A reductase	Hmgcr	S	871	0.573853	3	0.56464	0.48732	0.6696	1.60517		AMP-activated protein kinase substrate motif;HMGCoA Reductase kinase substrate motif	aging;alcohol metabolic process;associative learning;behavior;biological regulation;biosynthetic process;cell differentiation;cellular biosynthetic process;cellular component assembly;cellular component organization;cellular component organization or biogenesis;cellular developmental process;cellular ketone metabolic process;cellular lipid metabolic process;cellular metabolic process;cellular nit…	binding;catalytic activity;coenzyme binding;cofactor binding;hydroxymethylglutaryl-CoA reductase (NADPH) activity;hydroxymethylglutaryl-CoA reductase activity;NADP binding;NADPH binding;nucleotide binding;oxidoreductase activity;oxidoreductase activity, acting on CH-OH group of donors;oxidoreductase activity, acting on the CH-OH group of donors, NAD or NADP as acceptor	cell part;cytoplasmic part;endoplasmic reticulum membrane;endoplasmic reticulum part;integral to membrane;intracellular membrane-bounded organelle;intracellular organelle;intracellular organelle part;intracellular part;intrinsic to membrane;membrane;membrane part;membrane-bounded organelle;microbody;microbody membrane;microbody part;organelle;organelle membrane;organelle part;peroxisomal membrane…	Bile secretion;Terpenoid backbone biosynthesis	1	92.1267	1	LAAGHLVRSHMVHNRSKINLQDLQGTCTKKA
>sp|P06803|PIM1_MOUSE Serine/threonine-protein kinase pim-1 OS=Mus musculus GN=Pim1 PE=1 SV=2	P06803	Serine/threonine-protein kinase pim-1	Pim1	S	61	0.58382	2	0.57798	0.58966		1.99364		14-3-3 domain binding motif;Calmodulin-dependent protein kinase II substrate motif;Casein kinase II substrate motif;ERK1,2 kinase substrate motif;GSK-3, ERK1, ERK2, CDK5 substrate motif;PAK2 kinase substrate motif;PKA kinase substrate motif;PKC epsilon kinase substrate motif;PKC kinase substrate motif;WW domain binding motif	apoptosis;biological regulation;cell cycle;cell death;cell proliferation;cellular macromolecule metabolic process;cellular metabolic process;cellular process;cellular protein metabolic process;death;macromolecule metabolic process;macromolecule modification;metabolic process;negative regulation of apoptosis;negative regulation of biological process;negative regulation of cell death;negative regul…	adenyl nucleotide binding;adenyl ribonucleotide binding;ATP binding;binding;catalytic activity;cation binding;ion binding;kinase activity;manganese ion binding;metal ion binding;nucleotide binding;phosphotransferase activity, alcohol group as acceptor;protein binding;protein kinase activity;protein serine/threonine kinase activity;purine nucleotide binding;purine ribonucleoside triphosphate bindi…	cell part;cytoplasm;intracellular membrane-bounded organelle;intracellular organelle;intracellular part;membrane;membrane-bounded organelle;nucleus;organelle;plasma membrane		0.999916	41.2834	1;2	QSRNATRSLSPGRRLSPSSLRRRCCSSRHRR
>sp|Q99PP7-2|TRI33_MOUSE Isoform Beta of E3 ubiquitin-protein ligase TRIM33 OS=Mus musculus GN=Trim33;>sp|Q99PP7|TRI33_MOUSE E3 ubiquitin-protein ligase TRIM33 OS=Mus musculus GN=Trim33 PE=1 SV=2	Q99PP7-2	E3 ubiquitin-protein ligase TRIM33	Trim33	S	1117;1134	0.591573	3	0.63173	0.55531	0.58768	2.37517		14-3-3 domain binding motif;Akt kinase substrate motif;Calmodulin-dependent protein kinase II substrate motif;Casein kinase II substrate motif;CLK1 kinase substrate motif;G protein-coupled receptor kinase 1 substrate motif;MAPKAPK1 kinase substrate motif;PKA kinase substrate motif;PKC kinase substrate motif	biological regulation;biosynthetic process;cellular biosynthetic process;cellular macromolecule biosynthetic process;cellular macromolecule metabolic process;cellular metabolic process;cellular nitrogen compound metabolic process;cellular process;cellular protein metabolic process;macromolecule biosynthetic process;macromolecule metabolic process;macromolecule modification;metabolic process;negat…	binding;catalytic activity;cation binding;co-SMAD binding;DNA binding;ion binding;ligase activity;metal ion binding;nucleic acid binding;protein binding;R-SMAD binding;SMAD binding;transition metal ion binding;zinc ion binding	cell part;intracellular membrane-bounded organelle;intracellular organelle;intracellular part;membrane-bounded organelle;nucleus;organelle		1	70.4116	1	DSDEDFIQPRRKRLKSDERPVHIK_______
>sp|Q9EQJ0|TPC1_MOUSE Two pore calcium channel protein 1 OS=Mus musculus GN=Tpcn1 PE=2 SV=1	Q9EQJ0	Two pore calcium channel protein 1	Tpcn1	S	797	2.305	2	1.6081		3.0019	0.620515		G protein-coupled receptor kinase 1 substrate motif;PKA kinase substrate motif;PKC kinase substrate motif	calcium ion transport;cation transport;cellular process;divalent inorganic cation transport;divalent metal ion transport;establishment of localization;ion transmembrane transport;ion transport;metal ion transport;transmembrane transport;transport	calcium channel activity;calcium-release channel activity;cation channel activity;cation transmembrane transporter activity;channel activity;gated channel activity;intracellular ligand-gated calcium channel activity;intracellular ligand-gated ion channel activity;ion channel activity;ion transmembrane transporter activity;ligand-gated channel activity;ligand-gated ion channel activity;NAADP-sensi…	cell part;cytoplasmic part;endosomal part;endosome membrane;integral to membrane;intracellular organelle part;intracellular part;intrinsic to membrane;lysosomal membrane;membrane;membrane part;organelle membrane;organelle part;plasma membrane;vacuolar membrane;vacuolar part		0.999999	60.5243	1	YEEHAREQEQQKLRGSVPGPAAQQPPGSRQR
>sp|Q9Z204|HNRPC_MOUSE Heterogeneous nuclear ribonucleoproteins C1/C2 OS=Mus musculus GN=Hnrnpc PE=1 SV=1;>sp|Q9Z204-5|HNRPC_MOUSE Isoform 5 of Heterogeneous nuclear ribonucleoproteins C1/C2 OS=Mus musculus GN=Hnrnpc;>sp|Q9Z204-2|HNRPC_MOUSE Isoform C1 of	Q9Z204-2	Heterogeneous nuclear ribonucleoproteins C1/C2	Hnrnpc	S	166;166;153;153;153	0.56078	2	0.55996		0.5616	0		MAPKAPK2 kinase substrate motif;PKA kinase substrate motif;PKC kinase substrate motif	cellular macromolecule metabolic process;cellular metabolic process;cellular nitrogen compound metabolic process;cellular process;macromolecule metabolic process;metabolic process;mRNA metabolic process;mRNA processing;nitrogen compound metabolic process;nucleic acid metabolic process;nucleobase-containing compound metabolic process;primary metabolic process;RNA metabolic process;RNA processing;R…	binding;mRNA binding;nucleic acid binding;nucleotide binding;RNA binding	cell part;intracellular membrane-bounded organelle;intracellular organelle;intracellular organelle part;intracellular part;macromolecular complex;membrane-bounded organelle;nuclear part;nucleus;organelle;organelle part;pronucleus;ribonucleoprotein complex;spliceosomal complex	Spliceosome	0.811825	9.35174	1	RAVVPSKRQRVSGNTSRRGKSGFNSKSGQRG
>sp|Q6PGC1|DHX29_MOUSE ATP-dependent RNA helicase Dhx29 OS=Mus musculus GN=Dhx29 PE=2 SV=1	Q6PGC1	ATP-dependent RNA helicase Dhx29	Dhx29	S	69	1.7363	3	1.5144	1.4903	2.2042	1.27662		Casein kinase II substrate motif;G protein-coupled receptor kinase 1 substrate motif;GSK3 kinase substrate motif;Pyruvate dehydrogenase kinase substrate motif		adenyl nucleotide binding;adenyl ribonucleotide binding;ATP binding;ATPase activity;ATPase activity, coupled;ATP-dependent helicase activity;binding;catalytic activity;helicase activity;hydrolase activity;hydrolase activity, acting on acid anhydrides;hydrolase activity, acting on acid anhydrides, in phosphorus-containing anhydrides;nucleic acid binding;nucleoside-triphosphatase activity;nucleotid…	cell part;cytoplasmic part;eukaryotic 43S preinitiation complex;intracellular membrane-bounded organelle;intracellular organelle;intracellular part;macromolecular complex;membrane-bounded organelle;mitochondrion;organelle;ribonucleoprotein complex;translation preinitiation complex		0.999997	55.529	1	REPRVKQGPKIYSFNSANDSGGSANLDKSIL
>sp|Q3TN34|MILK2_MOUSE MICAL-like protein 2 OS=Mus musculus GN=Micall2 PE=1 SV=1	Q3TN34		Micall2	S	832	0.601305	2		0.68869	0.51392	0.746287		Cdc2 kinase substrate motif;CDK kinase substrate motif;CDK1,2,4,6 kinase substrate motif;ERK1,2 kinase substrate motif;Growth associated histone HI kinase substrate motif;GSK-3, ERK1, ERK2, CDK5 substrate motif;WW domain binding motif	actin cytoskeleton organization;actin cytoskeleton reorganization;actin filament organization;actin filament polymerization;actin filament-based process;actin polymerization or depolymerization;anatomical structure morphogenesis;biological adhesion;cell adhesion;cell junction assembly;cell junction organization;cell morphogenesis;cell morphogenesis involved in differentiation;cell projection orga…	actin binding;actin filament binding;actinin binding;binding;cation binding;cytoskeletal protein binding;enzyme binding;filamin binding;GTPase binding;ion binding;metal ion binding;protein binding;Rab GTPase binding;Ras GTPase binding;small GTPase binding;transition metal ion binding;zinc ion binding	cell junction;cell part;cell projection;cell-cell junction;cytoplasmic part;cytoskeleton;cytosol;endosome;intracellular membrane-bounded organelle;intracellular non-membrane-bounded organelle;intracellular organelle;intracellular part;membrane;membrane-bounded organelle;neuron projection;non-membrane-bounded organelle;occluding junction;organelle;plasma membrane;recycling endosome;tight junction		0.947072	12.5269	1	AVLDSGLAPPGEAVTSPVRLHPDYIPQEELQ
>sp|P01108|MYC_MOUSE Myc proto-oncogene protein OS=Mus musculus GN=Myc PE=1 SV=1	P01108	Myc proto-oncogene protein	Myc	S	164	0.508173	3	0.50489	0.49831	0.52132	3.43257		Cdc2 kinase substrate motif;CDK kinase substrate motif;CDK1,2,4,6 kinase substrate motif;ERK1,2 kinase substrate motif;GSK-3, ERK1, ERK2, CDK5 substrate motif;MAPKAPK2 kinase substrate motif;WW domain binding motif	activation of caspase activity;anatomical structure morphogenesis;apoptosis;B cell apoptosis;biological regulation;biosynthetic process;branching involved in ureteric bud morphogenesis;branching morphogenesis of a tube;canonical Wnt receptor signaling pathway;canonical Wnt receptor signaling pathway involved in negative regulation of apoptosis;canonical Wnt receptor signaling pathway involved in …	binding;core promoter proximal region DNA binding;core promoter proximal region sequence-specific DNA binding;DNA binding;E-box binding;nucleic acid binding;nucleic acid binding transcription factor activity;protein binding;protein complex binding;regulatory region DNA binding;regulatory region nucleic acid binding;sequence-specific DNA binding;sequence-specific DNA binding transcription factor a…	axon;cell part;cell projection;cytoskeletal part;intracellular membrane-bounded organelle;intracellular non-membrane-bounded organelle;intracellular organelle;intracellular organelle part;intracellular part;membrane-bounded organelle;neuron projection;non-membrane-bounded organelle;nuclear body;nuclear part;nucleolus;nucleoplasm;nucleoplasm part;nucleus;organelle;organelle part;spindle	Acute myeloid leukemia;Bladder cancer;Cell cycle;Chronic myeloid leukemia;Colorectal cancer;Endometrial cancer;ErbB signaling pathway;Jak-STAT signaling pathway;MAPK signaling pathway;Pathways in cancer;Small cell lung cancer;TGF-beta signaling pathway;Thyroid cancer;Wnt signaling pathway	0.995544	26.5651	1;2	KLASYQAARKDSTSLSPARGHSVCSTSSLYL
>sp|Q3TBD2|HMHA1_MOUSE Minor histocompatibility protein HA-1 OS=Mus musculus GN=Hmha1 PE=1 SV=2;>sp|Q3TBD2-2|HMHA1_MOUSE Isoform 2 of Minor histocompatibility protein HA-1 OS=Mus musculus GN=Hmha1;>sp|Q3TBD2-3|HMHA1_MOUSE Isoform 3 of Minor histocompatibil	Q3TBD2	Minor histocompatibility protein HA-1	Hmha1	S	877;761;568;416	0.480263	3	0.52893	0.47456	0.4373	2.26601		b-Adrenergic Receptor kinase substrate motif;G protein-coupled receptor kinase 1 substrate motif	biological regulation;cellular process;cellular response to stimulus;intracellular signal transduction;regulation of biological process;regulation of cellular process;response to stimulus;signal transduction	binding;cation binding;enzyme activator activity;enzyme regulator activity;GTPase activator activity;GTPase regulator activity;ion binding;metal ion binding;nucleoside-triphosphatase regulator activity	cell part;intracellular		0.96801	15.0524	1	AEAKAASRGRQGGSESEAATLAMVGRLRELM
>sp|Q8BQ30|PPR18_MOUSE Phostensin OS=Mus musculus GN=Ppp1r18 PE=1 SV=1;>sp|Q8BQ30-2|PPR18_MOUSE Isoform 2 of Phostensin OS=Mus musculus GN=Ppp1r18	Q8BQ30	Phostensin	Ppp1r18	S	224;224	0.665527	3	0.64623	0.69592	0.65443	2.43414		Casein kinase II substrate motif;ERK1,2 kinase substrate motif;G protein-coupled receptor kinase 1 substrate motif;GSK-3, ERK1, ERK2, CDK5 substrate motif;WW domain binding motif			cell part;cytoplasm;cytoskeleton;intracellular non-membrane-bounded organelle;intracellular organelle;intracellular part;non-membrane-bounded organelle;organelle		0.999972	45.5413	1;2	GDDSPKRKEVLESILSPGEPGDQKASPTDVH
>sp|P62960|YBOX1_MOUSE Nuclease-sensitive element-binding protein 1 OS=Mus musculus GN=Ybx1 PE=1 SV=3;>sp|Q9JKB3-2|YBOX3_MOUSE Isoform 2 of Y-box-binding protein 3 OS=Mus musculus GN=Ybx3;>sp|Q9JKB3|YBOX3_MOUSE Y-box-binding protein 3 OS=Mus musculus GN=Yb	Q9JKB3-2	Nuclease-sensitive element-binding protein 1;Y-box-binding protein 3;Y-box-binding protein 2	Ybx1;Ybx3;Ybx2	S	100;126;126;61;139	0.57181	3	0.67981	0.45184	0.58378	1.38863	Akt1;p90RSK;RSK2;	Casein kinase II substrate motif;PKA kinase substrate motif;Pyruvate dehydrogenase kinase substrate motif	anatomical structure development;biological regulation;biosynthetic process;cell development;cellular biosynthetic process;cellular developmental process;cellular hyperosmotic response;cellular macromolecule biosynthetic process;cellular macromolecule metabolic process;cellular metabolic process;cellular nitrogen compound metabolic process;cellular process;cellular process involved in reproductio…	binding;chromatin binding;DNA binding;lipid binding;mRNA 3'-UTR binding;mRNA binding;nucleic acid binding;protein binding;regulatory region DNA binding;regulatory region nucleic acid binding;ribonucleoprotein binding;RNA binding;RNA polymerase II regulatory region DNA binding;RNA polymerase II regulatory region sequence-specific DNA binding;sequence-specific DNA binding;single-stranded DNA bindin…	cell junction;cell part;cell-cell junction;CRD-mediated mRNA stability complex;cytoplasm;cytoplasmic part;extracellular membrane-bounded organelle;extracellular organelle;extracellular region part;extracellular vesicular exosome;gap junction;histone pre-mRNA 3'end processing complex;intracellular membrane-bounded organelle;intracellular non-membrane-bounded organelle;intracellular organelle;intra…	Tight junction	1	78.2431	1	HQTAIKKNNPRKYLRSVGDGETVEFDVVEGE
>sp|Q8BGD9|IF4B_MOUSE Eukaryotic translation initiation factor 4B OS=Mus musculus GN=Eif4b PE=1 SV=1	Q8BGD9	Eukaryotic translation initiation factor 4B	Eif4b	T	14	0.577605	2		0.51166	0.64355	0.894909		G protein-coupled receptor kinase 1 substrate motif;PKA kinase substrate motif;PKC kinase substrate motif		binding;nucleic acid binding;nucleotide binding;RNA binding;translation factor activity, nucleic acid binding;translation initiation factor activity		mTOR signaling pathway;RNA transport	0.767684	5.60472	1	__MAASAKKKNKKGKTISLTDFLAEDGGTGG
>sp|Q8R3C0|MCMBP_MOUSE Mini-chromosome maintenance complex-binding protein OS=Mus musculus GN=Mcmbp PE=2 SV=1	Q8R3C0	Mini-chromosome maintenance complex-binding protein	Mcmbp	S	167	0.54297	2	0.58821		0.49773	1.06656		Casein kinase II substrate motif;PKA kinase substrate motif;PKC kinase substrate motif;Pyruvate dehydrogenase kinase substrate motif	biosynthetic process;cell cycle phase;cell cycle process;cellular biosynthetic process;cellular component organization;cellular component organization at cellular level;cellular component organization or biogenesis;cellular component organization or biogenesis at cellular level;cellular macromolecule biosynthetic process;cellular macromolecule metabolic process;cellular metabolic process;cellular…	binding;chromatin binding	cell part;chromosomal part;cytoplasm;intracellular membrane-bounded organelle;intracellular organelle;intracellular organelle part;intracellular part;macromolecular complex;MCM complex;membrane;membrane-bounded organelle;nuclear chromosome part;nuclear part;nucleoplasm part;nucleus;organelle;organelle part;plasma membrane;protein complex		1	65.801	1	RVSPSTSYTPSRHKRSYEDDEDMDLQPSKQK
>sp|P19246|NFH_MOUSE Neurofilament heavy polypeptide OS=Mus musculus GN=Nefh PE=1 SV=3	P19246	Neurofilament heavy polypeptide	Nefh	S	763	0.53983	3	0.51908	0.56572	0.53469	2.68837		Casein kinase I substrate motif;Casein kinase II substrate motif;ERK1,2 kinase substrate motif;Growth associated histone HI kinase substrate motif;GSK-3, ERK1, ERK2, CDK5 substrate motif;WW domain binding motif	anatomical structure morphogenesis;axonogenesis;cell part morphogenesis;cell projection morphogenesis;cell projection organization;cellular component assembly;cellular component assembly at cellular level;cellular component morphogenesis;cellular component organization;cellular component organization at cellular level;cellular component organization or biogenesis;cellular component organization o…	nutrient reservoir activity;structural molecule activity	axon;axon part;cell part;cell projection;cell projection part;cytoplasmic part;cytoskeletal part;intermediate filament;intracellular membrane-bounded organelle;intracellular organelle;intracellular organelle part;intracellular part;macromolecular complex;membrane-bounded organelle;mitochondrion;neurofilament;neuron projection;organelle;organelle part;protein complex	Amyotrophic lateral sclerosis (ALS)	1	78.317	1;2	EAKSPAEAKSPAEAKSPIEVKSPEKAKTPVK
>sp|Q9QWH1|PHC2_MOUSE Polyhomeotic-like protein 2 OS=Mus musculus GN=Phc2 PE=1 SV=1;>sp|Q9QWH1-2|PHC2_MOUSE Isoform 2 of Polyhomeotic-like protein 2 OS=Mus musculus GN=Phc2	Q9QWH1	Polyhomeotic-like protein 2	Phc2	S	725;198	1.9759	2	1.896		2.0558	1.42393		ATM kinase substrate motif;Casein kinase II substrate motif;DNA dependent Protein kinase substrate motif;G protein-coupled receptor kinase 1 substrate motif;GSK3 kinase substrate motif;Pyruvate dehydrogenase kinase substrate motif	developmental process;gamete generation;male gamete generation;multicellular organismal development;multicellular organismal process;multicellular organismal reproductive process;reproductive process;spermatogenesis	binding;cation binding;DNA binding;ion binding;metal ion binding;nucleic acid binding;protein binding;transition metal ion binding;zinc ion binding	cell part;chromatin;chromosomal part;heterochromatin;intracellular membrane-bounded organelle;intracellular organelle;intracellular organelle part;intracellular part;macromolecular complex;membrane-bounded organelle;nuclear part;nucleus;organelle;organelle part;PcG protein complex;PRC1 complex;protein complex		0.551154	4.07284	1	GTVPLSVTAALQLAHSQEDSSRCSDNSSYEE
>sp|Q6GQX2|NCK5L_MOUSE Nck-associated protein 5-like OS=Mus musculus GN=Nckap5l PE=2 SV=1	Q6GQX2	Nck-associated protein 5-like	Nckap5l	S	1284	0.66044	2	0.63457		0.68631	1.15963		14-3-3 domain binding motif;Calmodulin-dependent protein kinase II substrate motif;Casein kinase II substrate motif;DNA dependent Protein kinase substrate motif;MAPKAPK2 kinase substrate motif;PKA kinase substrate motif;PKC kinase substrate motif;Pyruvate dehydrogenase kinase substrate motif					0.99349	23.8994	1	TSTPQGPAFGGSRTPSTSDMGEEGRVASGGA
>sp|P37238-2|PPARG_MOUSE Isoform 1 of Peroxisome proliferator-activated receptor gamma OS=Mus musculus GN=Pparg;>sp|P37238|PPARG_MOUSE Peroxisome proliferator-activated receptor gamma OS=Mus musculus GN=Pparg PE=1 SV=3	P37238-2	Peroxisome proliferator-activated receptor gamma	Pparg	S	82;112	0.421337	3	0.34196	0.50202	0.42003	1.80454	CDK9;ERK2;JNK1;MAPK1;MAPK8;	Casein kinase I substrate motif;Casein kinase II substrate motif;ERK1,2 kinase substrate motif;GSK-3, ERK1, ERK2, CDK5 substrate motif;WW domain binding motif	anatomical structure development;biological regulation;brown fat cell differentiation;carboxylic acid transport;cell differentiation;cell fate commitment;cellular developmental process;cellular process;cellular response to chemical stimulus;cellular response to inorganic substance;cellular response to lithium ion;cellular response to metal ion;cellular response to organic cyclic compound;cellular…	arachidonic acid binding;binding;carboxylic acid binding;cation binding;chromatin binding;DNA binding;fatty acid binding;icosanoid binding;icosatetraenoic acid binding;ion binding;ligand-dependent nuclear receptor activity;ligand-dependent nuclear receptor transcription coactivator activity;lipid binding;metal ion binding;molecular transducer activity;monocarboxylic acid binding;nucleic acid bind…	cell part;cytoplasm;cytoplasmic part;cytosol;intracellular membrane-bounded organelle;intracellular organelle;intracellular organelle part;intracellular part;membrane-bounded organelle;nuclear part;nucleoplasm;nucleus;organelle;organelle part	Huntington's disease;Osteoclast differentiation;Pathways in cancer;PPAR signaling pathway;Thyroid cancer	1	68.0864	1	LKLQEYQSAIKVEPASPPYYSEKTQLYNRPH
>sp|P16872|IL7RA_MOUSE Interleukin-7 receptor subunit alpha OS=Mus musculus GN=Il7r PE=1 SV=2	P16872	Interleukin-7 receptor subunit alpha	Il7r	T	376	1.76905	2		1.5562	1.9819	0.877366		G protein-coupled receptor kinase 1 substrate motif;MDC1 BRCT domain binding motif;Plk1 PBD domain binding motif	anatomical structure development;anatomical structure morphogenesis;B cell activation;B cell proliferation;biological regulation;cell activation;cell differentiation;cell growth;cell morphogenesis;cell proliferation;cellular component morphogenesis;cellular component organization;cellular component organization or biogenesis;cellular developmental process;cellular process;developmental process;gr…	binding;cytokine binding;cytokine receptor activity;molecular transducer activity;protein binding;receptor activity;signal transducer activity;signaling receptor activity;transmembrane signaling receptor activity	cell part;external side of plasma membrane;integral to membrane;intrinsic to membrane;membrane;membrane part;plasma membrane;plasma membrane part	Cytokine-cytokine receptor interaction;Hematopoietic cell lineage;Jak-STAT signaling pathway;Primary immunodeficiency	0.76613	5.1533	1	VRRESPLRCLARNLSTCNAPPLLSSRSPDYR
>sp|Q6PIU9|YJ005_MOUSE Uncharacterized protein FLJ45252 homolog OS=Mus musculus PE=1 SV=2	Q6PIU9	Uncharacterized protein FLJ45252 homolog		Y	291	0.60619	2	0.50017		0.71221	0.682271		Src kinase substrate motif					0.853989	7.67081	1	GKPFHPQALSKYSRHYSPEDELSAEAQPIAA
>sp|P70452|STX4_MOUSE Syntaxin-4 OS=Mus musculus GN=Stx4 PE=1 SV=1	P70452	Syntaxin-4	Stx4	S	36	0.40683	3	0.37726	0.44279	0.40044	2.64556		14-3-3 domain binding motif;Calmodulin-dependent protein kinase II substrate motif;Casein kinase II substrate motif;ERK1,2 kinase substrate motif;GSK-3, ERK1, ERK2, CDK5 substrate motif;PKA kinase substrate motif;PKC kinase substrate motif;Pyruvate dehydrogenase kinase substrate motif;WW domain binding motif	cellular component assembly;cellular component assembly at cellular level;cellular component organization;cellular component organization at cellular level;cellular component organization or biogenesis;cellular component organization or biogenesis at cellular level;cellular macromolecular complex assembly;cellular macromolecular complex subunit organization;cellular process;cellular protein compl…	binding;protein binding;SNARE binding	basolateral plasma membrane;cell part;cell surface;cytoplasm;cytoplasmic membrane-bounded vesicle;cytoplasmic part;cytoplasmic vesicle;Golgi apparatus part;integral to membrane;intracellular membrane-bounded organelle;intracellular organelle;intracellular organelle part;intracellular part;intrinsic to membrane;lateral loop;macromolecular complex;membrane;membrane part;membrane-bounded organelle;m…	SNARE interactions in vesicular transport;Vasopressin-regulated water reabsorption	1	103.137	1	VRVALVVHSGAARLGSPDDEFFQKVQTIRQT
>sp|Q9CXV9|DCNL5_MOUSE DCN1-like protein 5 OS=Mus musculus GN=Dcun1d5 PE=2 SV=1	Q9CXV9	DCN1-like protein 5	Dcun1d5	S	41	1.85625	2		1.6304	2.0821	0.901479		14-3-3 domain binding motif;Calmodulin-dependent protein kinase II substrate motif;Casein kinase II substrate motif;PKA kinase substrate motif;PKC kinase substrate motif					1	92.9121	1	KIPSYCRSQPPARLISGEEDFSRKKCLAWFY
>sp|Q8BYW1-2|RHG25_MOUSE Isoform 2 of Rho GTPase-activating protein 25 OS=Mus musculus GN=Arhgap25;>sp|Q8BYW1-3|RHG25_MOUSE Isoform 3 of Rho GTPase-activating protein 25 OS=Mus musculus GN=Arhgap25;>sp|Q8BYW1|RHG25_MOUSE Rho GTPase-activating protein 25 OS	Q8BYW1-2	Rho GTPase-activating protein 25	Arhgap25	S	274;337;363	0.511253	3	0.48877	0.53374	0.51125	2.94757		ERK1,2 kinase substrate motif;GSK-3, ERK1, ERK2, CDK5 substrate motif;WW domain binding motif	biological regulation;cellular process;cellular response to stimulus;regulation of biological process;regulation of cellular process;response to stimulus;signal transduction	enzyme activator activity;enzyme regulator activity;GTPase activator activity;GTPase regulator activity;nucleoside-triphosphatase regulator activity	cell part;intracellular		1	92.1008	1	RDHEVLFPKSKDAPISPPAQKNDAKKAPVPR
>sp|Q80Y44|DDX10_MOUSE Probable ATP-dependent RNA helicase DDX10 OS=Mus musculus GN=Ddx10 PE=1 SV=2	Q80Y44	Probable ATP-dependent RNA helicase DDX10	Ddx10	T	831	0.520753	3	0.49048	0.64698	0.4248	1.46223		Akt kinase substrate motif;Calmodulin-dependent protein kinase II substrate motif;Casein kinase II substrate motif;G protein-coupled receptor kinase 1 substrate motif;PKA kinase substrate motif;PKC kinase substrate motif		adenyl nucleotide binding;adenyl ribonucleotide binding;ATP binding;ATPase activity;ATPase activity, coupled;ATP-dependent helicase activity;binding;catalytic activity;helicase activity;hydrolase activity;hydrolase activity, acting on acid anhydrides;hydrolase activity, acting on acid anhydrides, in phosphorus-containing anhydrides;nucleic acid binding;nucleoside-triphosphatase activity;nucleotid…			1	142.949	1	MSDTKKKQETRKRNNTEDDDVRPRSRHGKKA
>sp|Q6Y7W8|PERQ2_MOUSE PERQ amino acid-rich with GYF domain-containing protein 2 OS=Mus musculus GN=Gigyf2 PE=1 SV=2	Q6Y7W8	PERQ amino acid-rich with GYF domain-containing protein 2	Gigyf2	S	202	1.72937	3	1.971	1.4698	1.7473	1.62296		14-3-3 domain binding motif;b-Adrenergic Receptor kinase substrate motif;Calmodulin-dependent protein kinase II substrate motif;Calmodulin-dependent protein kinase IV substrate motif;G protein-coupled receptor kinase 1 substrate motif;PKA kinase substrate motif;PKC kinase substrate motif	adult behavior;adult locomotory behavior;anatomical structure homeostasis;behavior;biological regulation;cell cycle checkpoint;cell differentiation;cell differentiation in spinal cord;cell surface receptor linked signaling pathway;cellular developmental process;cellular macromolecule metabolic process;cellular metabolic process;cellular process;cellular protein metabolic process;cellular response…	binding;protein binding			1	109.557	1	GPTSVGRKHEFIRSESENWRIFREEQNGEDE
>sp|P01108|MYC_MOUSE Myc proto-oncogene protein OS=Mus musculus GN=Myc PE=1 SV=1	P01108	Myc proto-oncogene protein	Myc	S	293	0.428853	3	0.51135	0.36984	0.40537	1.91792		ERK1,2 kinase substrate motif;GSK-3, ERK1, ERK2, CDK5 substrate motif;PKA kinase substrate motif;WW domain binding motif	activation of caspase activity;anatomical structure morphogenesis;apoptosis;B cell apoptosis;biological regulation;biosynthetic process;branching involved in ureteric bud morphogenesis;branching morphogenesis of a tube;canonical Wnt receptor signaling pathway;canonical Wnt receptor signaling pathway involved in negative regulation of apoptosis;canonical Wnt receptor signaling pathway involved in …	binding;core promoter proximal region DNA binding;core promoter proximal region sequence-specific DNA binding;DNA binding;E-box binding;nucleic acid binding;nucleic acid binding transcription factor activity;protein binding;protein complex binding;regulatory region DNA binding;regulatory region nucleic acid binding;sequence-specific DNA binding;sequence-specific DNA binding transcription factor a…	axon;cell part;cell projection;cytoskeletal part;intracellular membrane-bounded organelle;intracellular non-membrane-bounded organelle;intracellular organelle;intracellular organelle part;intracellular part;membrane-bounded organelle;neuron projection;non-membrane-bounded organelle;nuclear body;nuclear part;nucleolus;nucleoplasm;nucleoplasm part;nucleus;organelle;organelle part;spindle	Acute myeloid leukemia;Bladder cancer;Cell cycle;Chronic myeloid leukemia;Colorectal cancer;Endometrial cancer;ErbB signaling pathway;Jak-STAT signaling pathway;MAPK signaling pathway;Pathways in cancer;Small cell lung cancer;TGF-beta signaling pathway;Thyroid cancer;Wnt signaling pathway	1	104.999	1	ESGSSPSRGHSKPPHSPLVLKRCHVSTHQHN
>sp|P30280|CCND2_MOUSE G1/S-specific cyclin-D2 OS=Mus musculus GN=Ccnd2 PE=2 SV=1	P30280	G1/S-specific cyclin-D2	Ccnd2	T	280	0.652877	3	0.62502	0.68072	0.65289	2.56946		Casein kinase II substrate motif;GSK-3, ERK1, ERK2, CDK5 substrate motif;WW domain binding motif	biological regulation;cell cycle;cell division;cellular process;positive regulation of biological process;positive regulation of catalytic activity;positive regulation of cell cycle;positive regulation of cellular process;positive regulation of cyclin-dependent protein kinase activity;positive regulation of kinase activity;positive regulation of molecular function;positive regulation of protein k…	binding;protein binding	cell part;chromatin;chromosomal part;cyclin-dependent protein kinase holoenzyme complex;cytoplasmic part;cytosol;intracellular membrane-bounded organelle;intracellular non-membrane-bounded organelle;intracellular organelle;intracellular organelle part;intracellular part;macromolecular complex;membrane;membrane-bounded organelle;non-membrane-bounded organelle;nuclear membrane;nuclear part;nucleolu…	Cell cycle;Focal adhesion;Jak-STAT signaling pathway;Measles;p53 signaling pathway;Wnt signaling pathway	0.982095	17.9419	1	HNAGSKSVEDPDQATTPTDVRDVDL______
>sp|Q9WTV7|RNF12_MOUSE E3 ubiquitin-protein ligase RLIM OS=Mus musculus GN=Rlim PE=1 SV=2	Q9WTV7	E3 ubiquitin-protein ligase RLIM	Rlim	S	194	0.512705	2		0.50883	0.51658	2.0309		Casein kinase I substrate motif;Casein kinase II substrate motif;PKA kinase substrate motif;PKC kinase substrate motif	biological regulation;biosynthetic process;catabolic process;cellular biosynthetic process;cellular catabolic process;cellular macromolecule biosynthetic process;cellular macromolecule catabolic process;cellular macromolecule metabolic process;cellular metabolic process;cellular nitrogen compound metabolic process;cellular process;cellular protein metabolic process;dosage compensation;dosage comp…	acid-amino acid ligase activity;binding;catalytic activity;cation binding;ion binding;ligase activity;ligase activity, forming carbon-nitrogen bonds;metal ion binding;protein binding;small conjugating protein ligase activity;transition metal ion binding;ubiquitin-protein ligase activity;zinc ion binding	cell part;cytoplasm;intracellular membrane-bounded organelle;intracellular organelle;intracellular part;membrane-bounded organelle;nucleus;organelle		0.999967	44.9582	1	ASESASARPSRAERNSAEAVTEVPTTRAQRR
>sp|O08750|NFIL3_MOUSE Nuclear factor interleukin-3-regulated protein OS=Mus musculus GN=Nfil3 PE=1 SV=1	O08750	Nuclear factor interleukin-3-regulated protein	Nfil3	S	353	0.44362	3	0.50744	0.41541	0.40801	2.14376		Calmodulin-dependent protein kinase II substrate motif;Casein kinase II substrate motif;Chk1 kinase substrate motif;ERK1,2 kinase substrate motif;G protein-coupled receptor kinase 1 substrate motif;GSK-3, ERK1, ERK2, CDK5 substrate motif;MDC1 BRCT domain binding motif;PKA kinase substrate motif;PKC kinase substrate motif;Plk1 PBD domain binding motif;Pyruvate dehydrogenase kinase substrate motif;…	biological regulation;cellular process;cellular response to chemical stimulus;cellular response to cytokine stimulus;cellular response to interleukin-4;cellular response to organic substance;cellular response to stimulus;circadian rhythm;positive regulation of biological process;positive regulation of gene expression;positive regulation of macromolecule metabolic process;positive regulation of me…	binding;core promoter binding;core promoter sequence-specific DNA binding;DNA binding;nucleic acid binding;nucleic acid binding transcription factor activity;protein binding;regulatory region DNA binding;regulatory region nucleic acid binding;RNA polymerase II core promoter proximal region sequence-specific DNA binding transcription factor activity;RNA polymerase II core promoter proximal region …	cell part;intracellular membrane-bounded organelle;intracellular organelle;intracellular part;membrane-bounded organelle;nucleus;organelle		0.999889	39.5475	1	VEALDSEFEGMQKLSSPADAIAKRHFDLEKH
>sp|Q80Y44|DDX10_MOUSE Probable ATP-dependent RNA helicase DDX10 OS=Mus musculus GN=Ddx10 PE=1 SV=2	Q80Y44	Probable ATP-dependent RNA helicase DDX10	Ddx10	S	522	0.516017	3	0.54388	0.48846	0.51571	2.73882		Calmodulin-dependent protein kinase II substrate motif;Casein kinase II substrate motif;Chk1 kinase substrate motif;DNA dependent Protein kinase substrate motif;PKA kinase substrate motif;PKC kinase substrate motif		adenyl nucleotide binding;adenyl ribonucleotide binding;ATP binding;ATPase activity;ATPase activity, coupled;ATP-dependent helicase activity;binding;catalytic activity;helicase activity;hydrolase activity;hydrolase activity, acting on acid anhydrides;hydrolase activity, acting on acid anhydrides, in phosphorus-containing anhydrides;nucleic acid binding;nucleoside-triphosphatase activity;nucleotid…			0.986731	18.7136	1	VAPRIRFLQKLEKQPSTELVKNPVTEAVPPR
>sp|P01108|MYC_MOUSE Myc proto-oncogene protein OS=Mus musculus GN=Myc PE=1 SV=1	P01108	Myc proto-oncogene protein	Myc	S	71	0.478093	3	0.42635	0.52552	0.48241	2.1781	JNK1;JNK2;JNK3;	Casein kinase II substrate motif;ERK1,2 kinase substrate motif;GSK-3, ERK1, ERK2, CDK5 substrate motif;MAPKAPK2 kinase substrate motif;WW domain binding motif	activation of caspase activity;anatomical structure morphogenesis;apoptosis;B cell apoptosis;biological regulation;biosynthetic process;branching involved in ureteric bud morphogenesis;branching morphogenesis of a tube;canonical Wnt receptor signaling pathway;canonical Wnt receptor signaling pathway involved in negative regulation of apoptosis;canonical Wnt receptor signaling pathway involved in …	binding;core promoter proximal region DNA binding;core promoter proximal region sequence-specific DNA binding;DNA binding;E-box binding;nucleic acid binding;nucleic acid binding transcription factor activity;protein binding;protein complex binding;regulatory region DNA binding;regulatory region nucleic acid binding;sequence-specific DNA binding;sequence-specific DNA binding transcription factor a…	axon;cell part;cell projection;cytoskeletal part;intracellular membrane-bounded organelle;intracellular non-membrane-bounded organelle;intracellular organelle;intracellular organelle part;intracellular part;membrane-bounded organelle;neuron projection;non-membrane-bounded organelle;nuclear body;nuclear part;nucleolus;nucleoplasm;nucleoplasm part;nucleus;organelle;organelle part;spindle	Acute myeloid leukemia;Bladder cancer;Cell cycle;Chronic myeloid leukemia;Colorectal cancer;Endometrial cancer;ErbB signaling pathway;Jak-STAT signaling pathway;MAPK signaling pathway;Pathways in cancer;Small cell lung cancer;TGF-beta signaling pathway;Thyroid cancer;Wnt signaling pathway	0.999012	30.6289	1;2	LPTPPLSPSRRSGLCSPSYVAVATSFSPRED
>sp|Q5Y5T2|ZDH18_MOUSE Palmitoyltransferase ZDHHC18 OS=Mus musculus GN=Zdhhc18 PE=1 SV=4	Q5Y5T2	Palmitoyltransferase ZDHHC18	Zdhhc18	S	358	0.52967	3	0.49598	0.61397	0.47906	1.88277		Cdc2 kinase substrate motif;CDK kinase substrate motif;CDK1,2,4,6 kinase substrate motif;DNA dependent Protein kinase substrate motif;ERK1,2 kinase substrate motif;G protein-coupled receptor kinase 1 substrate motif;GSK3 kinase substrate motif;GSK-3, ERK1, ERK2, CDK5 substrate motif;WW domain binding motif	cellular localization;cellular macromolecule localization;cellular process;cellular protein localization;localization;macromolecule localization;metabolic process;protein localization	binding;catalytic activity;cation binding;ion binding;metal ion binding;palmitoyltransferase activity;protein-cysteine S-acyltransferase activity;protein-cysteine S-palmitoleyltransferase activity;S-acyltransferase activity;transferase activity;transferase activity, transferring acyl groups;transferase activity, transferring acyl groups other than amino-acyl groups;transition metal ion binding;zi…	cell part;integral to membrane;intrinsic to membrane;membrane part		1	67.474	1	LIDRRGFVQSDTALPSPIRSDDPACGAKPDA
>sp|Q8BHN1|TXLNG_MOUSE Gamma-taxilin OS=Mus musculus GN=Txlng PE=1 SV=1	Q8BHN1	Gamma-taxilin	Txlng	S	79	1.7534	3	1.5348	1.7895	1.9359	1.81473		Casein kinase II substrate motif;Phosphorylase kinase substrate motif;PKA kinase substrate motif;PKC kinase substrate motif	biological regulation;biosynthetic process;cell cycle;cellular biosynthetic process;cellular macromolecule biosynthetic process;cellular macromolecule metabolic process;cellular metabolic process;cellular nitrogen compound metabolic process;cellular process;macromolecule biosynthetic process;macromolecule metabolic process;metabolic process;nitrogen compound metabolic process;nucleic acid metabol…	binding;protein binding;protein dimerization activity;protein heterodimerization activity	cell part;cytoplasmic part;cytosol;intracellular organelle part;intracellular part;membrane;nuclear membrane;nuclear part;organelle membrane;organelle part		1	81.1193	1	LQHQDPSCGGTTKKHSLEGDEGSDFITKNRN
>sp|Q3UHD9-2|AGAP2_MOUSE Isoform 2 of Arf-GAP with GTPase, ANK repeat and PH domain-containing protein 2 OS=Mus musculus GN=Agap2;>sp|Q3UHD9|AGAP2_MOUSE Arf-GAP with GTPase, ANK repeat and PH domain-containing protein 2 OS=Mus musculus GN=Agap2 PE=2 SV=1	Q3UHD9-2	Arf-GAP with GTPase, ANK repeat and PH domain-containing protein 2	Agap2	S	901;921	0.600693	3	0.59807	0.58056	0.62345	2.8491		14-3-3 domain binding motif;Akt kinase substrate motif;ATM kinase substrate motif;b-Adrenergic Receptor kinase substrate motif;Calmodulin-dependent protein kinase II substrate motif;Casein kinase II substrate motif;DNA dependent Protein kinase substrate motif;G protein-coupled receptor kinase 1 substrate motif;MAPKAPK1 kinase substrate motif;PKA kinase substrate motif;PKC kinase substrate motif	anatomical structure development;biological regulation;cellular process;cellular response to stimulus;developmental process;intracellular signal transduction;mammary gland alveolus development;negative regulation of apoptosis;negative regulation of biological process;negative regulation of cell death;negative regulation of cellular process;negative regulation of programmed cell death;positive reg…	ARF GTPase activator activity;binding;cation binding;enzyme activator activity;enzyme regulator activity;GTP binding;GTPase activator activity;GTPase regulator activity;guanyl nucleotide binding;guanyl ribonucleotide binding;ion binding;kinase activator activity;kinase regulator activity;metal ion binding;nucleoside-triphosphatase regulator activity;nucleotide binding;protein binding;protein kina…	cell part;cytoplasmic part;intracellular membrane-bounded organelle;intracellular non-membrane-bounded organelle;intracellular organelle;intracellular organelle part;intracellular part;membrane-bounded organelle;mitochondrion;non-membrane-bounded organelle;nuclear part;nucleolus;organelle;organelle part	Endocytosis	0.999914	42.7926	1	SLQCCESSKVKLRTDSQSEAVAIQAIRNAKG
>sp|Q9ESE1-2|LRBA_MOUSE Isoform 2 of Lipopolysaccharide-responsive and beige-like anchor protein OS=Mus musculus GN=Lrba;>sp|Q9ESE1|LRBA_MOUSE Lipopolysaccharide-responsive and beige-like anchor protein OS=Mus musculus GN=Lrba PE=1 SV=1;>sp|Q9ESE1-3|LRBA_M	Q9ESE1-2	Lipopolysaccharide-responsive and beige-like anchor protein	Lrba	S	982;982;982	0.57212	3	0.55708	0.60008	0.5592	2.76917		ERK1,2 kinase substrate motif;G protein-coupled receptor kinase 1 substrate motif;GSK-3, ERK1, ERK2, CDK5 substrate motif;WW domain binding motif	biological regulation;cellular process;cellular response to stimulus;endosome transport;establishment of localization;establishment of localization in cell;intracellular transport;localization;macromolecule localization;protein localization;regulation of biological process;regulation of cellular process;response to stimulus;signal transduction;transport;vesicle-mediated transport	binding;protein binding;protein kinase A binding	cell part;cytoplasmic membrane-bounded vesicle;cytoplasmic part;cytoplasmic vesicle;endoplasmic reticulum;Golgi apparatus part;integral to membrane;intracellular membrane-bounded organelle;intracellular organelle;intracellular organelle part;intracellular part;intrinsic to membrane;lysosome;lytic vacuole;membrane;membrane part;membrane-bounded organelle;membrane-bounded vesicle;organelle;organell…		0.999995	53.2039	1;2	VSVGSQHEDRKDSPISPHFTRNSDENSSIGR
>sp|Q8R4H2|ARHGC_MOUSE Rho guanine nucleotide exchange factor 12 OS=Mus musculus GN=Arhgef12 PE=1 SV=2	Q8R4H2	Rho guanine nucleotide exchange factor 12	Arhgef12	S	1176	0.47487	2	0.50207		0.44767	1.34783		Cdc2 kinase substrate motif;CDK kinase substrate motif;CDK1,2,4,6 kinase substrate motif;ERK1,2 kinase substrate motif;GSK-3, ERK1, ERK2, CDK5 substrate motif;WW domain binding motif	biological regulation;cellular process;cellular response to stimulus;intracellular signal transduction;negative regulation of biological process;negative regulation of cell communication;negative regulation of cellular process;negative regulation of G-protein coupled receptor protein signaling pathway;negative regulation of response to stimulus;negative regulation of signal transduction;negative …	binding;enzyme activator activity;enzyme regulator activity;GTPase activator activity;GTPase regulator activity;guanyl-nucleotide exchange factor activity;nucleoside-triphosphatase regulator activity;protein binding;Ras guanyl-nucleotide exchange factor activity;Rho guanyl-nucleotide exchange factor activity;small GTPase regulator activity	cell part;cytoplasm;intracellular part;membrane	Axon guidance;ko05152;Regulation of actin cytoskeleton;Vascular smooth muscle contraction	1	69.4192	1	KLKVEHHDLSVAGLQSPDRVLGLESPLISSK
>sp|Q9Z204|HNRPC_MOUSE Heterogeneous nuclear ribonucleoproteins C1/C2 OS=Mus musculus GN=Hnrnpc PE=1 SV=1;>sp|Q9Z204-5|HNRPC_MOUSE Isoform 5 of Heterogeneous nuclear ribonucleoproteins C1/C2 OS=Mus musculus GN=Hnrnpc;>sp|Q9Z204-2|HNRPC_MOUSE Isoform C1 of	Q9Z204-2	Heterogeneous nuclear ribonucleoproteins C1/C2	Hnrnpc	T	165;165;152;152;152	0.418815	2		0.3244	0.51323	0.795302		PKA kinase substrate motif;PKC kinase substrate motif	cellular macromolecule metabolic process;cellular metabolic process;cellular nitrogen compound metabolic process;cellular process;macromolecule metabolic process;metabolic process;mRNA metabolic process;mRNA processing;nitrogen compound metabolic process;nucleic acid metabolic process;nucleobase-containing compound metabolic process;primary metabolic process;RNA metabolic process;RNA processing;R…	binding;mRNA binding;nucleic acid binding;nucleotide binding;RNA binding	cell part;intracellular membrane-bounded organelle;intracellular organelle;intracellular organelle part;intracellular part;macromolecular complex;membrane-bounded organelle;nuclear part;nucleus;organelle;organelle part;pronucleus;ribonucleoprotein complex;spliceosomal complex	Spliceosome	0.969974	15.3313	1	ARAVVPSKRQRVSGNTSRRGKSGFNSKSGQR
>sp|Q91WB4|PKHF2_MOUSE Pleckstrin homology domain-containing family F member 2 OS=Mus musculus GN=Plekhf2 PE=1 SV=1	Q91WB4	Pleckstrin homology domain-containing family F member 2	Plekhf2	S	16	2.44853	3	3.274	2.2451	1.8265	1.43966		14-3-3 domain binding motif;Aurora-A kinase substrate motif;Calmodulin-dependent protein kinase II substrate motif;Casein kinase II substrate motif;G protein-coupled receptor kinase 1 substrate motif;GSK3 kinase substrate motif;MAPKAPK2 kinase substrate motif;PAK2 kinase substrate motif;Phosphorylase kinase substrate motif;PKA kinase substrate motif;PKC epsilon kinase substrate motif;PKC kinase s…	establishment of localization;establishment of protein localization;protein transport;transport	binding;cation binding;ion binding;metal ion binding	cell part;cytoplasmic membrane-bounded vesicle;cytoplasmic part;cytoplasmic vesicle;early endosome membrane;endoplasmic reticulum;endosomal part;endosome membrane;intracellular membrane-bounded organelle;intracellular organelle;intracellular organelle part;intracellular part;membrane;membrane-bounded organelle;membrane-bounded vesicle;organelle;organelle membrane;organelle part;transport vesicle;…		0.99996	44.0328	1	MVDRLANSEANTRRISIVESCFGAAGQPLTI
>sp|A6H8H2|DEN4C_MOUSE DENN domain-containing protein 4C OS=Mus musculus GN=Dennd4c PE=1 SV=1;>sp|A6H8H2-2|DEN4C_MOUSE Isoform 2 of DENN domain-containing protein 4C OS=Mus musculus GN=Dennd4c	A6H8H2	DENN domain-containing protein 4C	Dennd4c	S	1240;1289	0.58616	2	0.66834		0.50398	0.77867		ERK1,2 kinase substrate motif;G protein-coupled receptor kinase 1 substrate motif;Growth associated histone HI kinase substrate motif;GSK3 kinase substrate motif;GSK-3, ERK1, ERK2, CDK5 substrate motif;WW domain binding motif	biological regulation;cellular component organization;cellular component organization or biogenesis;cellular localization;cellular macromolecule localization;cellular membrane organization;cellular process;cellular protein localization;cellular response to chemical stimulus;cellular response to endogenous stimulus;cellular response to hormone stimulus;cellular response to insulin stimulus;cellula…	enzyme regulator activity;GTPase regulator activity;guanyl-nucleotide exchange factor activity;nucleoside-triphosphatase regulator activity;Rab guanyl-nucleotide exchange factor activity;Ras guanyl-nucleotide exchange factor activity;small GTPase regulator activity	cell part;cytoplasmic membrane-bounded vesicle;cytoplasmic part;cytoplasmic vesicle;cytoplasmic vesicle membrane;cytoplasmic vesicle part;cytosol;insulin-responsive compartment;intracellular membrane-bounded organelle;intracellular organelle;intracellular organelle part;intracellular part;macromolecular complex;membrane;membrane part;membrane-bounded organelle;membrane-bounded vesicle;organelle;o…		0.99962	34.202	1	SRNLADEIESYMNLKSPLGSKSCSMELHGEG
>sp|Q9Z1X2-2|PTSS2_MOUSE Isoform 2 of Phosphatidylserine synthase 2 OS=Mus musculus GN=Ptdss2;>sp|Q9Z1X2|PTSS2_MOUSE Phosphatidylserine synthase 2 OS=Mus musculus GN=Ptdss2 PE=2 SV=2	Q9Z1X2-2	Phosphatidylserine synthase 2	Ptdss2	S	12;12	0.415273	3	0.3757	0.45422	0.4159	2.50703		Casein kinase II substrate motif;G protein-coupled receptor kinase 1 substrate motif;GSK3 kinase substrate motif	biosynthetic process;cellular biosynthetic process;cellular lipid metabolic process;cellular metabolic process;cellular process;glycerolipid biosynthetic process;glycerolipid metabolic process;glycerophospholipid biosynthetic process;glycerophospholipid metabolic process;lipid biosynthetic process;lipid metabolic process;metabolic process;organophosphate metabolic process;phosphatidylserine biosy…	catalytic activity;CDP-alcohol phosphatidyltransferase activity;CDP-diacylglycerol-serine O-phosphatidyltransferase activity;phosphotransferase activity, for other substituted phosphate groups;transferase activity;transferase activity, transferring phosphorus-containing groups	cell part;cytoplasmic part;endoplasmic reticulum membrane;endoplasmic reticulum part;integral to membrane;intracellular;intracellular organelle part;intracellular part;intrinsic to membrane;membrane;membrane part;organelle membrane;organelle part	Glycerophospholipid metabolism	0.999994	52.5941	1	____MRRGERRVAGGSGSESPLLKGRRSTES
>sp|Q8BHB4|WDR3_MOUSE WD repeat-containing protein 3 OS=Mus musculus GN=Wdr3 PE=2 SV=1	Q8BHB4	WD repeat-containing protein 3	Wdr3	S	333	0.54385	3	0.65362	0.5261	0.45183	1.55171		14-3-3 domain binding motif;Calmodulin-dependent protein kinase II substrate motif;Casein kinase II substrate motif;MAPKAPK1 kinase substrate motif;PKA kinase substrate motif;PKC kinase substrate motif			cell part;intracellular non-membrane-bounded organelle;intracellular organelle;intracellular organelle part;intracellular part;membrane;non-membrane-bounded organelle;nuclear membrane;nuclear part;nucleolus;organelle;organelle membrane;organelle part	Ribosome biogenesis in eukaryotes	0.999994	54.8834	1	MDKKLKKARKKARLNSANEEEDPETSVSMTL
>sp|P70218|M4K1_MOUSE Mitogen-activated protein kinase kinase kinase kinase 1 OS=Mus musculus GN=Map4k1 PE=1 SV=1	P70218	Mitogen-activated protein kinase kinase kinase kinase 1	Map4k1	S	405	0.64029	2	0.69642		0.58416	0.882945		14-3-3 domain binding motif;Akt kinase substrate motif;Calmodulin-dependent protein kinase II substrate motif;DNA dependent Protein kinase substrate motif;G protein-coupled receptor kinase 1 substrate motif;GSK3 kinase substrate motif;MAPKAPK1 kinase substrate motif;PKA kinase substrate motif;PKC kinase substrate motif	biological regulation;cell proliferation;cellular macromolecule metabolic process;cellular metabolic process;cellular process;cellular protein metabolic process;cellular response to stimulus;intracellular signal transduction;macromolecule metabolic process;macromolecule modification;metabolic process;peptidyl-amino acid modification;peptidyl-serine modification;peptidyl-serine phosphorylation;pho…	adenyl nucleotide binding;adenyl ribonucleotide binding;ATP binding;binding;catalytic activity;enzyme regulator activity;GTPase regulator activity;kinase activity;MAP kinase kinase kinase kinase activity;molecular transducer activity;nucleoside-triphosphatase regulator activity;nucleotide binding;phosphotransferase activity, alcohol group as acceptor;protein binding;protein kinase activity;protei…		MAPK signaling pathway	0.835376	7.99821	1;2	NIPPPLPPKPKFRSPSDDGSGGIRDDGQLSP
>sp|Q8R4H2|ARHGC_MOUSE Rho guanine nucleotide exchange factor 12 OS=Mus musculus GN=Arhgef12 PE=1 SV=2	Q8R4H2	Rho guanine nucleotide exchange factor 12	Arhgef12	S	341	0.593667	3	0.59054	0.56267	0.62779	2.37517		Casein kinase II substrate motif;ERK1,2 kinase substrate motif;GSK-3, ERK1, ERK2, CDK5 substrate motif;MAPKAPK2 kinase substrate motif;WW domain binding motif	biological regulation;cellular process;cellular response to stimulus;intracellular signal transduction;negative regulation of biological process;negative regulation of cell communication;negative regulation of cellular process;negative regulation of G-protein coupled receptor protein signaling pathway;negative regulation of response to stimulus;negative regulation of signal transduction;negative …	binding;enzyme activator activity;enzyme regulator activity;GTPase activator activity;GTPase regulator activity;guanyl-nucleotide exchange factor activity;nucleoside-triphosphatase regulator activity;protein binding;Ras guanyl-nucleotide exchange factor activity;Rho guanyl-nucleotide exchange factor activity;small GTPase regulator activity	cell part;cytoplasm;intracellular part;membrane	Axon guidance;ko05152;Regulation of actin cytoskeleton;Vascular smooth muscle contraction	0.992041	23.967	1	RSEGVQDAEPQSLVGSPSTRGAPHIIGAEDD
>sp|Q3UMU9|HDGR2_MOUSE Hepatoma-derived growth factor-related protein 2 OS=Mus musculus GN=Hdgfrp2 PE=1 SV=1;>sp|Q3UMU9-3|HDGR2_MOUSE Isoform 3 of Hepatoma-derived growth factor-related protein 2 OS=Mus musculus GN=Hdgfrp2;>sp|Q3UMU9-4|HDGR2_MOUSE Isoform	Q3UMU9	Hepatoma-derived growth factor-related protein 2	Hdgfrp2	S	450;459;397;449	0.570627	3	0.61218	0.55932	0.54038	2.38867		14-3-3 domain binding motif;Akt kinase substrate motif;Calmodulin-dependent protein kinase II substrate motif;G protein-coupled receptor kinase 1 substrate motif;GSK3 kinase substrate motif;MAPKAPK1 kinase substrate motif;PKA kinase substrate motif;PKC epsilon kinase substrate motif;PKC kinase substrate motif	biosynthetic process;cellular biosynthetic process;cellular macromolecule biosynthetic process;cellular macromolecule metabolic process;cellular metabolic process;cellular nitrogen compound metabolic process;cellular process;macromolecule biosynthetic process;macromolecule metabolic process;metabolic process;nitrogen compound metabolic process;nucleic acid metabolic process;nucleobase-containing …	binding;chromatin binding;DNA binding;nucleic acid binding;protein binding	cell part;intracellular membrane-bounded organelle;intracellular organelle;intracellular part;membrane-bounded organelle;nucleus;organelle		1	66.3533	1	KPRARPVKVERTRKRSEGLSLERKGEKKKEP
>sp|P23950|TISB_MOUSE Zinc finger protein 36, C3H1 type-like 1 OS=Mus musculus GN=Zfp36l1 PE=2 SV=1	P23950	Zinc finger protein 36, C3H1 type-like 1	Zfp36l1	S	54	0.658163	3	0.69784	0.60771	0.66894	2.0298	MAPKAPK2;	14-3-3 domain binding motif;Aurora-A kinase substrate motif;Calmodulin-dependent protein kinase II alpha substrate motif;Calmodulin-dependent protein kinase II substrate motif;Calmodulin-dependent protein kinase IV substrate motif;Casein kinase II substrate motif;G protein-coupled receptor kinase 1 substrate motif;PAK2 kinase substrate motif;Phosphorylase kinase substrate motif;PKA kinase substra…	biological regulation;catabolic process;cell activation;cell differentiation;cellular catabolic process;cellular developmental process;cellular macromolecule catabolic process;cellular macromolecule metabolic process;cellular metabolic process;cellular nitrogen compound metabolic process;cellular process;developmental process;immune system process;leukocyte activation;leukocyte differentiation;ly…	binding;cation binding;DNA binding;ion binding;metal ion binding;mRNA binding;nucleic acid binding;RNA binding	cell part;cytoplasm;cytoplasmic part;cytosol;intracellular membrane-bounded organelle;intracellular organelle;intracellular part;membrane-bounded organelle;nucleus;organelle		0.999505	33.7096	1	KAVGTPAGGGFPRRHSVTLPSSKFHQNQLLS
>sp|Q9DBD5|PELP1_MOUSE Proline-, glutamic acid- and leucine-rich protein 1 OS=Mus musculus GN=Pelp1 PE=1 SV=2	Q9DBD5	Proline-, glutamic acid- and leucine-rich protein 1	Pelp1	S	483	0.55963	2	0.63723	0.48203		0.817571		14-3-3 domain binding motif;Calmodulin-dependent protein kinase II substrate motif;MDC1 BRCT domain binding motif;PKA kinase substrate motif;PKC kinase substrate motif;Plk1 PBD domain binding motif	biosynthetic process;cellular biosynthetic process;cellular macromolecule biosynthetic process;cellular macromolecule metabolic process;cellular metabolic process;cellular nitrogen compound metabolic process;cellular process;macromolecule biosynthetic process;macromolecule metabolic process;metabolic process;nitrogen compound metabolic process;nucleic acid metabolic process;nucleobase-containing …		cell part;cytoplasm;histone methyltransferase complex;intracellular organelle part;intracellular part;macromolecular complex;methyltransferase complex;MLL1 complex;nuclear part;nucleoplasm part;organelle part;protein complex		0.986869	18.7597	1	SPPADALKLCSTRGSSDGGLQSGKPSAPKKL
>sp|Q63932|MP2K2_MOUSE Dual specificity mitogen-activated protein kinase kinase 2 OS=Mus musculus GN=Map2k2 PE=1 SV=2	Q63932	Dual specificity mitogen-activated protein kinase kinase 2	Map2k2	S	23	0.47971	3	0.4823	0.45978	0.49705	2.96972		Casein kinase I substrate motif;Casein kinase II substrate motif;DNA dependent Protein kinase substrate motif;ERK1,2 kinase substrate motif;GSK-3, ERK1, ERK2, CDK5 substrate motif;WW domain binding motif	activation of MAPK activity;biological regulation;cellular macromolecule metabolic process;cellular metabolic process;cellular process;cellular protein metabolic process;macromolecule metabolic process;macromolecule modification;metabolic process;phosphate-containing compound metabolic process;phosphorus metabolic process;phosphorylation;positive regulation of biological process;positive regulati…	adenyl nucleotide binding;adenyl ribonucleotide binding;ATP binding;binding;catalytic activity;enzyme activator activity;enzyme regulator activity;kinase activator activity;kinase activity;kinase regulator activity;MAP kinase kinase activity;nucleotide binding;phosphotransferase activity, alcohol group as acceptor;protein binding;protein complex scaffold;protein kinase activator activity;protein …	adherens junction;anchoring junction;cell cortex;cell junction;cell part;cell-cell junction;cell-substrate adherens junction;cell-substrate junction;cytoplasm;cytoplasmic part;cytoskeletal part;cytosol;early endosome;endoplasmic reticulum;endosome;focal adhesion;Golgi apparatus;internal side of plasma membrane;intracellular membrane-bounded organelle;intracellular organelle;intracellular organell…	Acute myeloid leukemia;B cell receptor signaling pathway;Bladder cancer;Chronic myeloid leukemia;Endometrial cancer;ErbB signaling pathway;Fc epsilon RI signaling pathway;Gap junction;Glioma;GnRH signaling pathway;Insulin signaling pathway;Long-term depression;Long-term potentiation;MAPK signaling pathway;Melanogenesis;Melanoma;Natural killer cell mediated cytotoxicity;Neurotrophin signaling path…	0.988225	20.2942	1	VLPALTINPTIAEGPSPTSEGASEANLVDLQ
>sp|Q60636-3|PRDM1_MOUSE Isoform 3 of PR domain zinc finger protein 1 OS=Mus musculus GN=Prdm1;>sp|Q60636-5|PRDM1_MOUSE Isoform 5 of PR domain zinc finger protein 1 OS=Mus musculus GN=Prdm1;>sp|Q60636-2|PRDM1_MOUSE Isoform 2 of PR domain zinc finger protei	Q60636-3	PR domain zinc finger protein 1	Prdm1	S	237;304;271;286;304	0.541033	3	0.53626	0.58902	0.49782	2.21871		Casein kinase II substrate motif;ERK1,2 kinase substrate motif;GSK-3, ERK1, ERK2, CDK5 substrate motif;WW domain binding motif	anatomical structure development;biological regulation;biosynthetic process;cell development;cell differentiation;cell differentiation involved in embryonic placenta development;cell fate commitment;cellular biosynthetic process;cellular developmental process;cellular macromolecule biosynthetic process;cellular macromolecule metabolic process;cellular metabolic process;cellular nitrogen compound …	binding;catalytic activity;cation binding;DNA binding;enzyme binding;histone deacetylase binding;ion binding;metal ion binding;methyltransferase activity;nucleic acid binding;protein binding;sequence-specific DNA binding;transferase activity;transferase activity, transferring one-carbon groups	cell part;cytoplasm;intracellular membrane-bounded organelle;intracellular organelle;intracellular part;membrane-bounded organelle;nucleus;organelle		0.999999	63.5061	1	DSNPSKRKDIYRSNISPFTLEKDMDGFRKNG
>sp|Q8CG79|ASPP2_MOUSE Apoptosis-stimulating of p53 protein 2 OS=Mus musculus GN=Tp53bp2 PE=1 SV=3	Q8CG79	Apoptosis-stimulating of p53 protein 2	Tp53bp2	S	328	0.62689	3	0.69745	0.61174	0.57148	1.79406		ERK1,2 kinase substrate motif;GSK-3, ERK1, ERK2, CDK5 substrate motif;WW domain binding motif	anatomical structure development;biological regulation;cell cycle;cellular process;cellular response to stimulus;central nervous system development;developmental process;embryo development;embryo development ending in birth or egg hatching;heart development;induction of apoptosis;induction of apoptosis by intracellular signals;induction of programmed cell death;intracellular signal transduction;o…		cell part;cytoplasm;cytoplasmic part;intracellular membrane-bounded organelle;intracellular organelle;intracellular part;membrane-bounded organelle;nucleus;organelle;perinuclear region of cytoplasm		1	68.1586	1	WKKKAALQQKENLPVSPDGNLPQQAVSAPSR
>sp|Q3TLD5|RMP_MOUSE Unconventional prefoldin RPB5 interactor OS=Mus musculus GN=Uri1 PE=1 SV=2;>sp|Q3TLD5-2|RMP_MOUSE Isoform 2 of Unconventional prefoldin RPB5 interactor OS=Mus musculus GN=Uri1	Q3TLD5	Unconventional prefoldin RPB5 interactor	Uri1	S	439;365	1.66645	2	1.7718		1.5611	1.10371		14-3-3 domain binding motif;Calmodulin-dependent protein kinase II substrate motif;Calmodulin-dependent protein kinase IV substrate motif;Casein kinase II substrate motif;Chk1 kinase substrate motif;G protein-coupled receptor kinase 1 substrate motif;PKA kinase substrate motif;PKC kinase substrate motif	biological regulation;cellular macromolecule metabolic process;cellular metabolic process;cellular process;cellular protein metabolic process;cellular response to chemical stimulus;cellular response to endogenous stimulus;cellular response to growth factor stimulus;cellular response to hormone stimulus;cellular response to organic substance;cellular response to steroid hormone stimulus;cellular r…	binding;chromatin binding;enzyme inhibitor activity;enzyme regulator activity;phosphatase inhibitor activity;phosphatase regulator activity;protein binding transcription factor activity;protein phosphatase inhibitor activity;protein phosphatase regulator activity;RNA polymerase II transcription cofactor activity;RNA polymerase II transcription corepressor activity;RNA polymerase II transcription …	cell part;cell projection;cytoplasm;cytoplasmic part;cytosolic part;dendrite;DNA-directed RNA polymerase complex;DNA-directed RNA polymerase II, core complex;intracellular membrane-bounded organelle;intracellular organelle;intracellular organelle part;intracellular part;macromolecular complex;membrane-bounded organelle;mitochondrion;neuron projection;nuclear DNA-directed RNA polymerase complex;nu…		0.588612	6.32936	1	SAADVEDRRGLLRSTSSEEAVATEAGGSSLD
>sp|P11103|PARP1_MOUSE Poly [ADP-ribose] polymerase 1 OS=Mus musculus GN=Parp1 PE=1 SV=3	P11103	Poly [ADP-ribose] polymerase 1	Parp1	S	277	0.453435	2	0.31233	0.59454		0.63727		b-Adrenergic Receptor kinase substrate motif	anatomical structure homeostasis;base-excision repair;biological regulation;biosynthetic process;cellular biosynthetic process;cellular component organization;cellular component organization at cellular level;cellular component organization or biogenesis;cellular component organization or biogenesis at cellular level;cellular macromolecule biosynthetic process;cellular macromolecule metabolic pro…	binding;catalytic activity;cation binding;coenzyme binding;cofactor binding;DNA binding;ion binding;metal ion binding;NAD binding;NAD+ ADP-ribosyltransferase activity;nucleic acid binding;nucleotide binding;protein binding;transferase activity;transferase activity, transferring glycosyl groups;transferase activity, transferring pentosyl groups;transition metal ion binding;zinc ion binding	cell part;cytoplasm;intracellular membrane-bounded organelle;intracellular non-membrane-bounded organelle;intracellular organelle;intracellular organelle part;intracellular part;macromolecular complex;membrane-bounded organelle;non-membrane-bounded organelle;nuclear part;nucleolus;nucleoplasm;nucleus;organelle;organelle part;protein complex		0.862143	7.96149	1	KELLIFNQQQVPSGESAILDRVADGMAFGAL
>sp|Q61532|MK06_MOUSE Mitogen-activated protein kinase 6 OS=Mus musculus GN=Mapk6 PE=1 SV=3	Q61532	Mitogen-activated protein kinase 6	Mapk6	S	386	0.555003	3	0.5162	0.55406	0.59475	2.42338		14-3-3 domain binding motif;Calmodulin-dependent protein kinase II substrate motif;Casein kinase II substrate motif;MAPKAPK2 kinase substrate motif;PKA kinase substrate motif;PKC kinase substrate motif	biological regulation;cell cycle;cellular macromolecule metabolic process;cellular metabolic process;cellular process;cellular protein metabolic process;cellular response to stimulus;intracellular protein kinase cascade;intracellular signal transduction;macromolecule metabolic process;macromolecule modification;MAPKKK cascade;metabolic process;phosphate-containing compound metabolic process;phosp…	adenyl nucleotide binding;adenyl ribonucleotide binding;ATP binding;binding;catalytic activity;enzyme binding;kinase activity;kinase binding;MAP kinase activity;molecular transducer activity;nucleotide binding;phosphotransferase activity, alcohol group as acceptor;protein binding;protein dimerization activity;protein heterodimerization activity;protein kinase activity;protein kinase binding;prote…	cell part;cytoplasm;intracellular membrane-bounded organelle;intracellular organelle;intracellular part;membrane-bounded organelle;nucleus;organelle	MAPK signaling pathway	1	63.0169	1	NNFDIDEVQLDPRALSDVTDEEEVQVDPRKY
>sp|Q9QXV1|CBX8_MOUSE Chromobox protein homolog 8 OS=Mus musculus GN=Cbx8 PE=1 SV=1	Q9QXV1	Chromobox protein homolog 8	Cbx8	S	229	1.53453	3	1.5004	1.6777	1.4255	1.91111		14-3-3 domain binding motif;b-Adrenergic Receptor kinase substrate motif;Calmodulin-dependent protein kinase II substrate motif;PKA kinase substrate motif;PKC kinase substrate motif;ZIP kinase substrate motif	biological regulation;biosynthetic process;cellular biosynthetic process;cellular component organization;cellular component organization at cellular level;cellular component organization or biogenesis;cellular component organization or biogenesis at cellular level;cellular macromolecule biosynthetic process;cellular macromolecule metabolic process;cellular metabolic process;cellular nitrogen comp…	binding;nucleic acid binding;protein binding;RNA binding;single-stranded RNA binding	cell part;chromatin;chromosomal part;heterochromatin;intracellular membrane-bounded organelle;intracellular organelle;intracellular organelle part;intracellular part;macromolecular complex;membrane-bounded organelle;nuclear chromatin;nuclear chromosome part;nuclear part;nucleus;organelle;organelle part;PcG protein complex;PRC1 complex;protein complex;ubiquitin ligase complex		0.999988	49.3664	1	FPAGHSVIQLARRQDSDLVQYGVTSPSSAEA
>sp|P97465|DOK1_MOUSE Docking protein 1 OS=Mus musculus GN=Dok1 PE=1 SV=2	P97465	Docking protein 1	Dok1	S	290	0.610107	3	0.63208	0.58552	0.61272	2.83493		ERK1,2 kinase substrate motif;GSK-3, ERK1, ERK2, CDK5 substrate motif;WW domain binding motif	biological regulation;cell surface receptor linked signaling pathway;cellular process;cellular response to stimulus;enzyme linked receptor protein signaling pathway;intracellular protein kinase cascade;intracellular signal transduction;MAPKKK cascade;Ras protein signal transduction;regulation of biological process;regulation of cellular process;response to stimulus;signal transduction;small GTPas…	binding;molecular transducer activity;protein binding;receptor signaling protein activity;signal transducer activity	cell part;cytoplasm;intracellular membrane-bounded organelle;intracellular organelle;intracellular part;membrane-bounded organelle;nucleus;organelle	Measles	0.99998	47.0384	1	EGKTVPPPVPQDPLGSPPALYAEPLDSLRIP
>sp|Q8BH31|MFSD8_MOUSE Major facilitator superfamily domain-containing protein 8 OS=Mus musculus GN=Mfsd8 PE=2 SV=1	Q8BH31	Major facilitator superfamily domain-containing protein 8	Mfsd8	S	18	0.532663	3	0.50979	0.61144	0.47676	1.89826		Casein kinase II substrate motif;ERK1,2 kinase substrate motif;GSK-3, ERK1, ERK2, CDK5 substrate motif;WW domain binding motif	cellular process;establishment of localization;transmembrane transport;transport		cell part;cytoplasmic part;integral to membrane;intracellular membrane-bounded organelle;intracellular organelle;intracellular organelle part;intracellular part;intrinsic to membrane;lysosomal membrane;lysosome;lytic vacuole;membrane;membrane part;membrane-bounded organelle;nucleus;organelle;organelle membrane;organelle part;vacuolar membrane;vacuolar part;vacuole	Lysosome	0.993509	21.8485	1	NLGSEAEREPLLGPGSPGSREWSEIETQEHY
>sp|Q6NS46|RRP5_MOUSE Protein RRP5 homolog OS=Mus musculus GN=Pdcd11 PE=2 SV=2	Q6NS46	Protein RRP5 homolog	Pdcd11	S	1470	0.631463	3	0.64178	0.62968	0.62293	3.40549		b-Adrenergic Receptor kinase substrate motif;Casein kinase I substrate motif;Casein kinase II substrate motif;G protein-coupled receptor kinase 1 substrate motif	apoptosis;biological regulation;cell death;cellular macromolecule metabolic process;cellular metabolic process;cellular nitrogen compound metabolic process;cellular process;death;macromolecule metabolic process;metabolic process;mRNA metabolic process;mRNA processing;ncRNA metabolic process;ncRNA processing;nitrogen compound metabolic process;nucleic acid metabolic process;nucleobase-containing c…	binding;nucleic acid binding;RNA binding	cell part;cytoplasmic part;cytosol;intracellular non-membrane-bounded organelle;intracellular organelle;intracellular organelle part;intracellular part;non-membrane-bounded organelle;nuclear part;nucleolus;organelle;organelle part		0.949961	12.784	1	SQRGGRGKRERQESESEQELVNKRPKKSGAA
>sp|Q9CQ20|M1IP1_MOUSE Mid1-interacting protein 1 OS=Mus musculus GN=Mid1ip1 PE=1 SV=1	Q9CQ20	Mid1-interacting protein 1	Mid1ip1	T	66	0.578805	2	0.52813		0.62948	1.0022		Casein kinase I substrate motif;G protein-coupled receptor kinase 1 substrate motif	biological regulation;cellular component assembly;cellular component assembly at cellular level;cellular component organization;cellular component organization at cellular level;cellular component organization or biogenesis;cellular component organization or biogenesis at cellular level;cellular macromolecular complex assembly;cellular macromolecular complex subunit organization;cellular process;…	binding;protein binding;protein C-terminus binding	cell part;cytoplasm;cytoplasmic part;cytoskeletal part;cytoskeleton;cytosol;intracellular membrane-bounded organelle;intracellular non-membrane-bounded organelle;intracellular organelle;intracellular organelle part;intracellular part;macromolecular complex;membrane-bounded organelle;microtubule;microtubule cytoskeleton;non-membrane-bounded organelle;nucleus;organelle;organelle part;protein complex		0.817979	6.5575	1;2	VSVEVGGSGGCLEERTTPAPSPGSANESFFA
>sp|Q9CQ20|M1IP1_MOUSE Mid1-interacting protein 1 OS=Mus musculus GN=Mid1ip1 PE=1 SV=1	Q9CQ20	Mid1-interacting protein 1	Mid1ip1	S	71	0.516613	3	0.67533	0.51264	0.36187	1.19621		Casein kinase II substrate motif;DNA dependent Protein kinase substrate motif;ERK1,2 kinase substrate motif;G protein-coupled receptor kinase 1 substrate motif;GSK-3, ERK1, ERK2, CDK5 substrate motif;WW domain binding motif	biological regulation;cellular component assembly;cellular component assembly at cellular level;cellular component organization;cellular component organization at cellular level;cellular component organization or biogenesis;cellular component organization or biogenesis at cellular level;cellular macromolecular complex assembly;cellular macromolecular complex subunit organization;cellular process;…	binding;protein binding;protein C-terminus binding	cell part;cytoplasm;cytoplasmic part;cytoskeletal part;cytoskeleton;cytosol;intracellular membrane-bounded organelle;intracellular non-membrane-bounded organelle;intracellular organelle;intracellular organelle part;intracellular part;macromolecular complex;membrane-bounded organelle;microtubule;microtubule cytoskeleton;non-membrane-bounded organelle;nucleus;organelle;organelle part;protein complex		0.999801	37.086	1;2	GGSGGCLEERTTPAPSPGSANESFFAPSRDM
>sp|Q80Y44|DDX10_MOUSE Probable ATP-dependent RNA helicase DDX10 OS=Mus musculus GN=Ddx10 PE=1 SV=2	Q80Y44	Probable ATP-dependent RNA helicase DDX10	Ddx10	T	523	0.5239	3	0.48205	0.59758	0.49207	1.93223		G protein-coupled receptor kinase 1 substrate motif;MDC1 BRCT domain binding motif;PKA kinase substrate motif;Plk1 PBD domain binding motif		adenyl nucleotide binding;adenyl ribonucleotide binding;ATP binding;ATPase activity;ATPase activity, coupled;ATP-dependent helicase activity;binding;catalytic activity;helicase activity;hydrolase activity;hydrolase activity, acting on acid anhydrides;hydrolase activity, acting on acid anhydrides, in phosphorus-containing anhydrides;nucleic acid binding;nucleoside-triphosphatase activity;nucleotid…			0.833227	6.98644	1	APRIRFLQKLEKQPSTELVKNPVTEAVPPRA
>sp|Q8C2Q3|RBM14_MOUSE RNA-binding protein 14 OS=Mus musculus GN=Rbm14 PE=1 SV=1;>sp|Q8C2Q3-2|RBM14_MOUSE Isoform 2 of RNA-binding protein 14 OS=Mus musculus GN=Rbm14	Q8C2Q3	RNA-binding protein 14	Rbm14	S	280;280	2.21887	3	2.5526	1.7845	2.3195	1.73796		G protein-coupled receptor kinase 1 substrate motif	biological regulation;biosynthetic process;cellular biosynthetic process;cellular component organization;cellular component organization at cellular level;cellular component organization or biogenesis;cellular component organization or biogenesis at cellular level;cellular macromolecule biosynthetic process;cellular macromolecule metabolic process;cellular metabolic process;cellular nitrogen comp…	binding;ligand-dependent nuclear receptor transcription coactivator activity;nucleic acid binding;nucleotide binding;protein binding transcription factor activity;RNA binding;transcription coactivator activity;transcription cofactor activity;transcription factor binding transcription factor activity	cell part;intracellular non-membrane-bounded organelle;intracellular organelle;intracellular organelle part;intracellular part;macromolecular complex;non-membrane-bounded organelle;nuclear part;nucleolus;nucleoplasm part;organelle;organelle part;protein complex;transcription factor complex		0.999922	41.0649	1	PMAAQAASYRAQPSVSLGAPYRGQLASPSSQ
>sp|E9Q1P8|I2BP2_MOUSE Interferon regulatory factor 2-binding protein 2 OS=Mus musculus GN=Irf2bp2 PE=1 SV=1	E9Q1P8	Interferon regulatory factor 2-binding protein 2	Irf2bp2	S	226	0.65996	3	0.6862	0.68486	0.60882	2.0666		14-3-3 domain binding motif;Calmodulin-dependent protein kinase II substrate motif;Casein kinase II substrate motif;G protein-coupled receptor kinase 1 substrate motif;Phosphorylase kinase substrate motif;PKA kinase substrate motif;PKC kinase substrate motif	biological regulation;biosynthetic process;cellular biosynthetic process;cellular macromolecule biosynthetic process;cellular macromolecule metabolic process;cellular metabolic process;cellular nitrogen compound metabolic process;cellular process;macromolecule biosynthetic process;macromolecule metabolic process;metabolic process;nitrogen compound metabolic process;nucleic acid metabolic process;…	binding;cation binding;ion binding;metal ion binding	cell part;cytoplasm;intracellular membrane-bounded organelle;intracellular organelle;intracellular part;membrane-bounded organelle;nucleus;organelle		0.999304	32.8296	1	LGAQPAELGTHKRPASVSSAAAEHEAREPSK
>sp|Q61037-7|TSC2_MOUSE Isoform F of Tuberin OS=Mus musculus GN=Tsc2;>sp|Q61037-6|TSC2_MOUSE Isoform E of Tuberin OS=Mus musculus GN=Tsc2;>sp|Q61037-4|TSC2_MOUSE Isoform C of Tuberin OS=Mus musculus GN=Tsc2;>sp|Q61037-3|TSC2_MOUSE Isoform B of Tuberin OS=M	Q61037-7	Tuberin	Tsc2	S	1301;1344;1322;1327;1329;1343;1366	0.650865	2	0.62178		0.67995	1.16858		G protein-coupled receptor kinase 1 substrate motif;MDC1 BRCT domain binding motif;Plk1 PBD domain binding motif	anatomical structure development;anatomical structure formation involved in morphogenesis;biological regulation;cell projection organization;cell surface receptor linked signaling pathway;cellular component organization;cellular component organization at cellular level;cellular component organization or biogenesis;cellular component organization or biogenesis at cellular level;cellular process;ce…	14-3-3 protein binding;binding;enzyme activator activity;enzyme binding;enzyme regulator activity;GTPase activator activity;GTPase regulator activity;nucleoside-triphosphatase regulator activity;phosphatase binding;protein binding	cell part;cytoplasm;cytoplasmic part;cytosolic part;intracellular part;macromolecular complex;membrane;protein complex;TSC1-TSC2 complex		0.810894	6.33865	1	EELAAGGIPIERAISSEGARPAVDLSFQPSQ
>sp|Q61037-7|TSC2_MOUSE Isoform F of Tuberin OS=Mus musculus GN=Tsc2;>sp|Q61037-6|TSC2_MOUSE Isoform E of Tuberin OS=Mus musculus GN=Tsc2;>sp|Q61037-4|TSC2_MOUSE Isoform C of Tuberin OS=Mus musculus GN=Tsc2;>sp|Q61037-3|TSC2_MOUSE Isoform B of Tuberin OS=M	Q61037-7	Tuberin	Tsc2	S	1300;1343;1321;1326;1328;1342;1365	0.65139	2	0.62178	0.681		1.16858		14-3-3 domain binding motif;Calmodulin-dependent protein kinase II substrate motif;Calmodulin-dependent protein kinase IV substrate motif;Casein kinase II substrate motif;Chk1 kinase substrate motif;G protein-coupled receptor kinase 1 substrate motif;PKA kinase substrate motif;PKC kinase substrate motif	anatomical structure development;anatomical structure formation involved in morphogenesis;biological regulation;cell projection organization;cell surface receptor linked signaling pathway;cellular component organization;cellular component organization at cellular level;cellular component organization or biogenesis;cellular component organization or biogenesis at cellular level;cellular process;ce…	14-3-3 protein binding;binding;enzyme activator activity;enzyme binding;enzyme regulator activity;GTPase activator activity;GTPase regulator activity;nucleoside-triphosphatase regulator activity;phosphatase binding;protein binding	cell part;cytoplasm;cytoplasmic part;cytosolic part;intracellular part;macromolecular complex;membrane;protein complex;TSC1-TSC2 complex		0.754681	4.89049	1	LEELAAGGIPIERAISSEGARPAVDLSFQPS
>sp|Q61532|MK06_MOUSE Mitogen-activated protein kinase 6 OS=Mus musculus GN=Mapk6 PE=1 SV=3	Q61532	Mitogen-activated protein kinase 6	Mapk6	S	189	0.48015	3	0.4716	0.55042	0.41843	1.95938	ERK3;MAPK;MAPK6;PAK2	G protein-coupled receptor kinase 1 substrate motif;PKA kinase substrate motif	biological regulation;cell cycle;cellular macromolecule metabolic process;cellular metabolic process;cellular process;cellular protein metabolic process;cellular response to stimulus;intracellular protein kinase cascade;intracellular signal transduction;macromolecule metabolic process;macromolecule modification;MAPKKK cascade;metabolic process;phosphate-containing compound metabolic process;phosp…	adenyl nucleotide binding;adenyl ribonucleotide binding;ATP binding;binding;catalytic activity;enzyme binding;kinase activity;kinase binding;MAP kinase activity;molecular transducer activity;nucleotide binding;phosphotransferase activity, alcohol group as acceptor;protein binding;protein dimerization activity;protein heterodimerization activity;protein kinase activity;protein kinase binding;prote…	cell part;cytoplasm;intracellular membrane-bounded organelle;intracellular organelle;intracellular part;membrane-bounded organelle;nucleus;organelle	MAPK signaling pathway	1	67.3972	1	LARIMDPHYSHKGHLSEGLVTKWYRSPRLLL
>sp|Q91WB4|PKHF2_MOUSE Pleckstrin homology domain-containing family F member 2 OS=Mus musculus GN=Plekhf2 PE=1 SV=1	Q91WB4	Pleckstrin homology domain-containing family F member 2	Plekhf2	S	20	2.884	2	3.6958		2.0722	0.752243		b-Adrenergic Receptor kinase substrate motif;G protein-coupled receptor kinase 1 substrate motif;MAPKAPK2 kinase substrate motif	establishment of localization;establishment of protein localization;protein transport;transport	binding;cation binding;ion binding;metal ion binding	cell part;cytoplasmic membrane-bounded vesicle;cytoplasmic part;cytoplasmic vesicle;early endosome membrane;endoplasmic reticulum;endosomal part;endosome membrane;intracellular membrane-bounded organelle;intracellular organelle;intracellular organelle part;intracellular part;membrane;membrane-bounded organelle;membrane-bounded vesicle;organelle;organelle membrane;organelle part;transport vesicle;…		0.966341	14.5815	1	LANSEANTRRISIVESCFGAAGQPLTIPGRV
>sp|Q9DBC7|KAP0_MOUSE cAMP-dependent protein kinase type I-alpha regulatory subunit OS=Mus musculus GN=Prkar1a PE=1 SV=3	Q9DBC7	cAMP-dependent protein kinase type I-alpha regulatory subunit;cAMP-dependent protein kinase type I-alpha regulatory subunit, N-terminally processed	Prkar1a	S	77	0.538317	3	0.52381	0.53736	0.55378	3.1534		14-3-3 domain binding motif;b-Adrenergic Receptor kinase substrate motif;Calmodulin-dependent protein kinase II substrate motif;Casein kinase II substrate motif;PKA kinase substrate motif;PKC kinase substrate motif;Pyruvate dehydrogenase kinase substrate motif	actin cytoskeleton organization;actin filament-based process;actomyosin structure organization;anatomical structure development;anatomical structure formation involved in morphogenesis;anatomical structure morphogenesis;biological regulation;cardiac muscle cell proliferation;cell cycle phase;cell cycle process;cell proliferation;cellular component organization;cellular component organization at c…	adenyl nucleotide binding;adenyl ribonucleotide binding;AMP binding;binding;cAMP binding;cAMP-dependent protein kinase inhibitor activity;cAMP-dependent protein kinase regulator activity;cyclic nucleotide binding;enzyme inhibitor activity;enzyme regulator activity;kinase inhibitor activity;kinase regulator activity;nucleotide binding;protein binding;protein kinase inhibitor activity;protein kinas…	AMP-activated protein kinase complex;cAMP-dependent protein kinase complex;cell part;cytoplasm;intracellular part;macromolecular complex;membrane;neuromuscular junction;plasma membrane;protein complex;synapse	Apoptosis;Insulin signaling pathway	0.809376	6.27901	2	ARQIQCLQKTGIRTDSREDEISPPPPNPVVK
>sp|Q6PCL9|PAPOG_MOUSE Poly(A) polymerase gamma OS=Mus musculus GN=Papolg PE=1 SV=1	Q6PCL9	Poly(A) polymerase gamma	Papolg	S	711	0.572187	3	0.61248	0.51672	0.58736	2.12557		14-3-3 domain binding motif;Calmodulin-dependent protein kinase II substrate motif;Casein kinase II substrate motif;DNA dependent Protein kinase substrate motif;G protein-coupled receptor kinase 1 substrate motif;MAPKAPK1 kinase substrate motif;PKA kinase substrate motif;PKC kinase substrate motif	cellular macromolecule metabolic process;cellular metabolic process;cellular nitrogen compound metabolic process;cellular process;macromolecule metabolic process;metabolic process;mRNA 3'-end processing;mRNA metabolic process;mRNA polyadenylation;mRNA processing;nitrogen compound metabolic process;nucleic acid metabolic process;nucleobase-containing compound metabolic process;primary metabolic pr…	adenyl nucleotide binding;adenyl ribonucleotide binding;adenylyltransferase activity;ATP binding;binding;catalytic activity;cation binding;ion binding;metal ion binding;nucleic acid binding;nucleotide binding;nucleotidyltransferase activity;polynucleotide adenylyltransferase activity;purine nucleotide binding;purine ribonucleoside triphosphate binding;purine ribonucleotide binding;ribonucleotide …	cell part;intracellular membrane-bounded organelle;intracellular organelle;intracellular part;membrane-bounded organelle;nucleus;organelle	mRNA surveillance pathway	1	88.8029	1	MPIPTIDTARKKRLPSKELPDSSSPVPANNI
>sp|Q01705-2|NOTC1_MOUSE Isoform 2 of Neurogenic locus notch homolog protein 1 OS=Mus musculus GN=Notch1;>sp|Q01705-4|NOTC1_MOUSE Isoform 4 of Neurogenic locus notch homolog protein 1 OS=Mus musculus GN=Notch1;>sp|Q01705-3|NOTC1_MOUSE Isoform 3 of Neurogen	Q01705-2	Neurogenic locus notch homolog protein 1;Notch 1 extracellular truncation;Notch 1 intracellular domain	Notch1	T	1824;2113;2123;2128	0.618805	2	0.65519		0.58242	1.0698		Casein kinase II substrate motif;DNA dependent Protein kinase substrate motif;G protein-coupled receptor kinase 1 substrate motif	anagen;anatomical structure development;anatomical structure formation involved in morphogenesis;anatomical structure morphogenesis;angiogenesis;anterior/posterior pattern specification;aortic valve morphogenesis;appendage morphogenesis;arterial endothelial cell differentiation;artery morphogenesis;atrioventricular node development;atrioventricular valve morphogenesis;auditory receptor cell fate …	binding;calcium ion binding;cation binding;chromatin binding;chromatin DNA binding;core promoter binding;DNA binding;enzyme binding;enzyme inhibitor activity;enzyme regulator activity;ion binding;metal ion binding;nucleic acid binding;nucleic acid binding transcription factor activity;protein binding;protein binding transcription factor activity;receptor activity;regulatory region DNA binding;reg…	cell part;cell periphery;cell projection;cell surface;cytoplasm;cytoplasmic part;cytoskeleton;cytosol;endoplasmic reticulum membrane;endoplasmic reticulum part;extracellular region;Golgi apparatus part;Golgi membrane;integral to membrane;integral to plasma membrane;intracellular membrane-bounded organelle;intracellular non-membrane-bounded organelle;intracellular organelle;intracellular organelle…	Dorso-ventral axis formation;Notch signaling pathway	0.812233	6.59577	2	QLHGTALGGTPTLSPTLCSPNGYLGNLKSAT
>sp|P63325|RS10_MOUSE 40S ribosomal protein S10 OS=Mus musculus GN=Rps10 PE=1 SV=1	P63325	40S ribosomal protein S10	Rps10	S	146	0.588493	3	0.55264	0.5623	0.65054	2.01733		Casein kinase II substrate motif	cellular component assembly;cellular component assembly at cellular level;cellular component organization;cellular component organization at cellular level;cellular component organization or biogenesis;cellular component organization or biogenesis at cellular level;cellular macromolecular complex assembly;cellular macromolecular complex subunit organization;cellular process;macromolecular complex…	structural constituent of ribosome;structural molecule activity	cell part;cytosolic small ribosomal subunit;intracellular non-membrane-bounded organelle;intracellular organelle;intracellular organelle part;intracellular part;macromolecular complex;non-membrane-bounded organelle;nuclear part;nucleolus;organelle;organelle part;ribonucleoprotein complex;small ribosomal subunit	Ribosome	0.999755	36.1073	1	AVPPGADKKAEAGAGSATEFQFRGGFGRGRG
>sp|O70318|E41L2_MOUSE Band 4.1-like protein 2 OS=Mus musculus GN=Epb41l2 PE=1 SV=2	O70318	Band 4.1-like protein 2	Epb41l2	S	492	0.57236	3	0.63195	0.54615	0.53898	2.1257		14-3-3 domain binding motif;Calmodulin-dependent protein kinase II substrate motif;Calmodulin-dependent protein kinase IV substrate motif;Casein kinase II substrate motif;ERK1,2 kinase substrate motif;G protein-coupled receptor kinase 1 substrate motif;GSK-3, ERK1, ERK2, CDK5 substrate motif;PKA kinase substrate motif;PKC kinase substrate motif;WW domain binding motif	actin cytoskeleton organization;actin filament-based process;biological regulation;cellular component organization;cellular component organization at cellular level;cellular component organization or biogenesis;cellular component organization or biogenesis at cellular level;cellular process;cortical actin cytoskeleton organization;cortical cytoskeleton organization;cytoskeleton organization;organ…	actin binding;binding;cytoskeletal protein binding;PH domain binding;protein binding;protein domain specific binding;spectrin binding;structural molecule activity	actin cytoskeleton;cell junction;cell part;cytoplasm;cytoskeleton;extrinsic to membrane;intracellular non-membrane-bounded organelle;intracellular organelle;intracellular organelle part;intracellular part;macromolecular complex;membrane;membrane part;non-membrane-bounded organelle;nuclear part;organelle;organelle part;plasma membrane;protein complex;signalosome	Tight junction	1	90.4338	1	LWKVCVEHHTFYRLVSPEQPPKTKFLTLGSK
>sp|Q0VBD2|MCM10_MOUSE Protein MCM10 homolog OS=Mus musculus GN=Mcm10 PE=2 SV=1	Q0VBD2	Protein MCM10 homolog	Mcm10	S	645	1.53475	2	1.5812		1.4883	1.36111		14-3-3 domain binding motif;Calmodulin-dependent protein kinase II substrate motif;Calmodulin-dependent protein kinase IV substrate motif;Casein kinase II substrate motif;Chk1 kinase substrate motif;G protein-coupled receptor kinase 1 substrate motif;PKA kinase substrate motif;PKC kinase substrate motif;Pyruvate dehydrogenase kinase substrate motif	biosynthetic process;cell proliferation;cellular biosynthetic process;cellular macromolecule biosynthetic process;cellular macromolecule metabolic process;cellular metabolic process;cellular nitrogen compound metabolic process;cellular process;DNA metabolic process;DNA replication;macromolecule biosynthetic process;macromolecule metabolic process;metabolic process;nitrogen compound metabolic proc…	binding;cation binding;DNA binding;ion binding;metal ion binding;nucleic acid binding	cell part;cytoplasm;intracellular membrane-bounded organelle;intracellular non-membrane-bounded organelle;intracellular organelle;intracellular organelle part;intracellular part;membrane-bounded organelle;non-membrane-bounded organelle;nuclear part;nucleolus;nucleus;organelle;organelle part		1	149.425	1	EGTATPRMPKLGRGISEGDDVLFFDDSPPPR
>sp|Q80UJ7|RB3GP_MOUSE Rab3 GTPase-activating protein catalytic subunit OS=Mus musculus GN=Rab3gap1 PE=2 SV=4	Q80UJ7	Rab3 GTPase-activating protein catalytic subunit	Rab3gap1	S	536	0.512277	3	0.4914	0.55371	0.49172	2.4895		Casein kinase II substrate motif;G protein-coupled receptor kinase 1 substrate motif;GSK3 kinase substrate motif;Phosphorylase kinase substrate motif;PKA kinase substrate motif;PKC kinase substrate motif;Pyruvate dehydrogenase kinase substrate motif	biological regulation;cellular component organization;cellular component organization at cellular level;cellular component organization or biogenesis;cellular component organization or biogenesis at cellular level;cellular process;lipid particle organization;organelle organization;positive regulation of catalytic activity;positive regulation of GTPase activity;positive regulation of hydrolase act…	enzyme activator activity;enzyme regulator activity;GTPase activator activity;GTPase regulator activity;nucleoside-triphosphatase regulator activity;Rab GTPase activator activity;Ras GTPase activator activity;small GTPase regulator activity	cell part;centrosome;cytoplasm;cytoplasmic part;cytoskeletal part;intracellular membrane-bounded organelle;intracellular non-membrane-bounded organelle;intracellular organelle;intracellular organelle part;intracellular part;membrane-bounded organelle;microtubule organizing center;non-membrane-bounded organelle;nucleus;organelle;organelle part		0.981027	17.2253	1	CCIERKKARDEGKKTSLSDSTTSAYPGDAGK
>sp|Q8BRN9|C2D1B_MOUSE Coiled-coil and C2 domain-containing protein 1B OS=Mus musculus GN=Cc2d1b PE=2 SV=1	Q8BRN9	Coiled-coil and C2 domain-containing protein 1B	Cc2d1b	S	455	1.90203	3	1.3943	2.0111	2.3007	1.2662		14-3-3 domain binding motif;Calmodulin-dependent protein kinase II substrate motif;Casein kinase II substrate motif;G protein-coupled receptor kinase 1 substrate motif;GSK3 kinase substrate motif;PKA kinase substrate motif;PKC epsilon kinase substrate motif;PKC kinase substrate motif;Pyruvate dehydrogenase kinase substrate motif	biological regulation;negative regulation of biological process;negative regulation of biosynthetic process;negative regulation of cellular biosynthetic process;negative regulation of cellular macromolecule biosynthetic process;negative regulation of cellular metabolic process;negative regulation of cellular process;negative regulation of gene expression;negative regulation of macromolecule biosy…	binding;core promoter proximal region DNA binding;core promoter proximal region sequence-specific DNA binding;DNA binding;nucleic acid binding;nucleic acid binding transcription factor activity;regulatory region DNA binding;regulatory region nucleic acid binding;RNA polymerase II core promoter proximal region sequence-specific DNA binding;RNA polymerase II core promoter proximal region sequence-s…	cell part;intracellular membrane-bounded organelle;intracellular organelle;intracellular part;membrane-bounded organelle;nucleus;organelle		1	86.3934	1	PPGFPPIPGLEPRKGSEQDSVAATLATAQKL
>sp|Q571I4|SG223_MOUSE Tyrosine-protein kinase SgK223 OS=Mus musculus GN=Sgk223 PE=1 SV=2	Q571I4	Tyrosine-protein kinase SgK223	Sgk223	S	526	0.62732	3	0.59039	0.67808	0.61349	2.08397		Casein kinase I substrate motif;Casein kinase II substrate motif;ERK1,2 kinase substrate motif;GSK-3, ERK1, ERK2, CDK5 substrate motif;WW domain binding motif		adenyl nucleotide binding;adenyl ribonucleotide binding;ATP binding;binding;catalytic activity;kinase activity;non-membrane spanning protein tyrosine kinase activity;nucleotide binding;phosphotransferase activity, alcohol group as acceptor;protein kinase activity;protein tyrosine kinase activity;purine nucleotide binding;purine ribonucleoside triphosphate binding;purine ribonucleotide binding;rib…			0.994631	25.7109	1	SSDLEKVSQSSAESLSPSFRGAHVSFTTGST
>sp|Q9WTV7|RNF12_MOUSE E3 ubiquitin-protein ligase RLIM OS=Mus musculus GN=Rlim PE=1 SV=2	Q9WTV7	E3 ubiquitin-protein ligase RLIM	Rlim	S	163	0.611563	3	0.60358	0.593	0.63811	2.60202		14-3-3 domain binding motif;Aurora-A kinase substrate motif;Calmodulin-dependent protein kinase II substrate motif;Casein kinase II substrate motif;PAK2 kinase substrate motif;Phosphorylase kinase substrate motif;PKA kinase substrate motif;PKC epsilon kinase substrate motif;PKC kinase substrate motif	biological regulation;biosynthetic process;catabolic process;cellular biosynthetic process;cellular catabolic process;cellular macromolecule biosynthetic process;cellular macromolecule catabolic process;cellular macromolecule metabolic process;cellular metabolic process;cellular nitrogen compound metabolic process;cellular process;cellular protein metabolic process;dosage compensation;dosage comp…	acid-amino acid ligase activity;binding;catalytic activity;cation binding;ion binding;ligase activity;ligase activity, forming carbon-nitrogen bonds;metal ion binding;protein binding;small conjugating protein ligase activity;transition metal ion binding;ubiquitin-protein ligase activity;zinc ion binding	cell part;cytoplasm;intracellular membrane-bounded organelle;intracellular organelle;intracellular part;membrane-bounded organelle;nucleus;organelle		1	85.8921	1	SQTSENESEPSTRRLSVENMESSSQRQMENS
>sp|Q8R149-2|BUD13_MOUSE Isoform 2 of BUD13 homolog OS=Mus musculus GN=Bud13;>sp|Q8R149|BUD13_MOUSE BUD13 homolog OS=Mus musculus GN=Bud13 PE=1 SV=1	Q8R149-2	BUD13 homolog	Bud13	S	18;18	2.08253	3	2.4535	1.7375	2.0566	1.74226		14-3-3 domain binding motif;Calmodulin-dependent protein kinase II substrate motif;Calmodulin-dependent protein kinase IV substrate motif;Casein kinase II substrate motif;Chk1 kinase substrate motif;G protein-coupled receptor kinase 1 substrate motif;PKA kinase substrate motif;PKC kinase substrate motif;Pyruvate dehydrogenase kinase substrate motif					0.999187	30.8972	1	AAPPLTKAEYLKRYLSGTDAGLEGGPEAGRK
>sp|Q61074|PPM1G_MOUSE Protein phosphatase 1G OS=Mus musculus GN=Ppm1g PE=1 SV=3	Q61074	Protein phosphatase 1G	Ppm1g	T	525	0.35031	2	0.33448		0.36614	1.4609		G protein-coupled receptor kinase 1 substrate motif;MDC1 BRCT domain binding motif;Plk1 PBD domain binding motif	biological regulation;cell cycle arrest;cell cycle process;cellular macromolecule metabolic process;cellular metabolic process;cellular process;cellular protein metabolic process;dephosphorylation;macromolecule metabolic process;macromolecule modification;metabolic process;negative regulation of biological process;negative regulation of cell cycle;negative regulation of cellular process;peptidyl-…	binding;catalytic activity;cation binding;hydrolase activity;hydrolase activity, acting on ester bonds;ion binding;metal ion binding;phosphatase activity;phosphoprotein phosphatase activity;phosphoric ester hydrolase activity;protein binding;protein serine/threonine phosphatase activity	cell part;intracellular membrane-bounded organelle;intracellular organelle;intracellular part;membrane-bounded organelle;nucleus;organelle		0.890616	9.10738	1	LQAESGKRKLEEALSTEGAEDTGNSDKKKAK
>sp|Q9QY06|MYO9B_MOUSE Unconventional myosin-IXb OS=Mus musculus GN=Myo9b PE=1 SV=2;>sp|Q9QY06-2|MYO9B_MOUSE Isoform 2 of Unconventional myosin-IXb OS=Mus musculus GN=Myo9b;>sp|Q9QY06-3|MYO9B_MOUSE Isoform 3 of Unconventional myosin-IXb OS=Mus musculus GN=	Q9QY06	Unconventional myosin-IXb	Myo9b	T	1317;1346;1317	1.6423	3	1.8174	1.4189	1.6906	1.66396	ERK2;	Casein kinase II substrate motif;GSK-3, ERK1, ERK2, CDK5 substrate motif;RAF1 kinase substrate motif;WW domain binding motif	anatomical structure morphogenesis;biological regulation;cell chemotaxis;cell migration;cell motility;cell part morphogenesis;cell projection morphogenesis;cell projection organization;cellular component morphogenesis;cellular component movement;cellular component organization;cellular component organization at cellular level;cellular component organization or biogenesis;cellular component organi…	adenyl nucleotide binding;adenyl ribonucleotide binding;ATP binding;binding;catalytic activity;cation binding;enzyme activator activity;enzyme regulator activity;GTPase activator activity;GTPase regulator activity;hydrolase activity;hydrolase activity, acting on acid anhydrides;hydrolase activity, acting on acid anhydrides, in phosphorus-containing anhydrides;ion binding;metal ion binding;microfi…	cell cortex;cell part;cell projection;cell projection part;cytoplasmic part;cytoskeletal part;filopodium tip;intracellular organelle part;intracellular part;lamellipodium;macromolecular complex;myosin complex;organelle part;perinuclear region of cytoplasm;protein complex;ruffle		0.999142	30.8796	1	SLDLSEKHRATGAALTPTEERRISFSTSDIS
>sp|Q64511|TOP2B_MOUSE DNA topoisomerase 2-beta OS=Mus musculus GN=Top2b PE=1 SV=2	Q64511	DNA topoisomerase 2-beta	Top2b	S	1439	1.94247	3	2.1171	1.6857	2.0246	1.96891		Casein kinase II substrate motif;DNA dependent Protein kinase substrate motif	anatomical structure development;anatomical structure morphogenesis;ATP catabolic process;ATP metabolic process;axonogenesis;catabolic process;cell cycle process;cell migration;cell motility;cell part morphogenesis;cell projection morphogenesis;cell projection organization;cellular catabolic process;cellular component morphogenesis;cellular component movement;cellular component organization;cellu…	adenyl nucleotide binding;adenyl ribonucleotide binding;ATP binding;ATPase activity;ATPase activity, coupled;binding;catalytic activity;cation binding;chromatin binding;DNA bending activity;DNA binding;DNA topoisomerase (ATP-hydrolyzing) activity;DNA topoisomerase activity;DNA-dependent ATPase activity;hydrolase activity;hydrolase activity, acting on acid anhydrides;hydrolase activity, acting on …	cell part;cytoplasmic part;cytosol;DNA topoisomerase complex (ATP-hydrolyzing);intracellular membrane-bounded organelle;intracellular non-membrane-bounded organelle;intracellular organelle;intracellular organelle part;intracellular part;macromolecular complex;membrane-bounded organelle;non-membrane-bounded organelle;nuclear part;nucleolus;nucleoplasm;nucleus;organelle;organelle part;protein compl…		0.999981	47.1605	1	NDKKSQDFGNLFSFPSYSQKSEDDSAKFDSN
>sp|O88738-3|BIRC6_MOUSE Isoform 3 of Baculoviral IAP repeat-containing protein 6 OS=Mus musculus GN=Birc6;>sp|O88738-2|BIRC6_MOUSE Isoform 2 of Baculoviral IAP repeat-containing protein 6 OS=Mus musculus GN=Birc6;>sp|O88738|BIRC6_MOUSE Baculoviral IAP rep	O88738-3	Baculoviral IAP repeat-containing protein 6	Birc6	S	584;584;584	0.65545	2	0.62548	0.68542		1.15963		Casein kinase II substrate motif;ERK1,2 kinase substrate motif;G protein-coupled receptor kinase 1 substrate motif;GSK3 kinase substrate motif;GSK-3, ERK1, ERK2, CDK5 substrate motif;MAPKAPK2 kinase substrate motif;WW domain binding motif	anatomical structure development;apoptosis;biological regulation;cell cycle phase;cell cycle process;cell death;cellular component organization;cellular component organization at cellular level;cellular component organization or biogenesis;cellular component organization or biogenesis at cellular level;cellular macromolecule metabolic process;cellular metabolic process;cellular process;cellular p…	acid-amino acid ligase activity;binding;catalytic activity;cysteine-type endopeptidase inhibitor activity;endopeptidase inhibitor activity;endopeptidase regulator activity;enzyme inhibitor activity;enzyme regulator activity;ligase activity;ligase activity, forming carbon-nitrogen bonds;peptidase inhibitor activity;peptidase regulator activity;protein binding;small conjugating protein ligase activ…	cell part;cytoplasmic part;cytoskeletal part;endosome;Golgi apparatus part;intracellular membrane-bounded organelle;intracellular organelle;intracellular organelle part;intracellular part;membrane;membrane-bounded organelle;microtubule organizing center;midbody;organelle;organelle part;spindle pole;trans-Golgi network	Ubiquitin mediated proteolysis	0.983069	18.0581	1	CLLAGGLLTYKSPATSPISSNSHRSLDGLSR
>sp|Q9EPR4-2|S23A2_MOUSE Isoform 2 of Solute carrier family 23 member 2 OS=Mus musculus GN=Slc23a2;>sp|Q9EPR4|S23A2_MOUSE Solute carrier family 23 member 2 OS=Mus musculus GN=Slc23a2 PE=1 SV=2	Q9EPR4-2	Solute carrier family 23 member 2	Slc23a2	S	18;18	0.529587	3	0.47944	0.56976	0.53956	2.20238		Casein kinase II substrate motif	carboxylic acid metabolic process;carboxylic acid transport;cellular ketone metabolic process;cellular metabolic process;cellular process;establishment of localization;L-ascorbic acid metabolic process;L-ascorbic acid transport;metabolic process;organic acid metabolic process;organic acid transport;organic substance transport;oxoacid metabolic process;response to chemical stimulus;response to oxi…	active transmembrane transporter activity;cation transmembrane transporter activity;inorganic cation transmembrane transporter activity;ion transmembrane transporter activity;L-ascorbate:sodium symporter activity;L-ascorbic acid transporter activity;metal ion transmembrane transporter activity;monovalent inorganic cation transmembrane transporter activity;secondary active transmembrane transporte…	apical plasma membrane;basal plasma membrane;cell part;cytoplasm;integral to membrane;integral to plasma membrane;intracellular part;intrinsic to membrane;intrinsic to plasma membrane;membrane part;plasma membrane part		0.937041	11.7292	1	GIGKNTASKSVEAGGSTEGKYEEEAKHSNFF
>sp|Q91XC8|DAP1_MOUSE Death-associated protein 1 OS=Mus musculus GN=Dap PE=1 SV=3	Q91XC8	Death-associated protein 1	Dap	S	3	0.611125	2	0.60113		0.62112	1.67568		Casein kinase II substrate motif;ERK1,2 kinase substrate motif;GSK-3, ERK1, ERK2, CDK5 substrate motif;MDC1 BRCT domain binding motif;Plk1 PBD domain binding motif;WW domain binding motif	activation of caspase activity;autophagy;biological regulation;catabolic process;cell communication;cellular catabolic process;cellular metabolic process;cellular process;cellular response to amino acid starvation;cellular response to external stimulus;cellular response to extracellular stimulus;cellular response to nutrient levels;cellular response to starvation;cellular response to stimulus;cel…				0.94643	12.4717	1	_____________MSSPPEGKLETKAGHPPA
>sp|Q91XC8|DAP1_MOUSE Death-associated protein 1 OS=Mus musculus GN=Dap PE=1 SV=3	Q91XC8	Death-associated protein 1	Dap	S	2	0.611125	2	0.60113		0.62112	1.67568			activation of caspase activity;autophagy;biological regulation;catabolic process;cell communication;cellular catabolic process;cellular metabolic process;cellular process;cellular response to amino acid starvation;cellular response to external stimulus;cellular response to extracellular stimulus;cellular response to nutrient levels;cellular response to starvation;cellular response to stimulus;cel…				0.5	0	1	______________MSSPPEGKLETKAGHPP
>sp|Q6PGL7|FAM21_MOUSE WASH complex subunit FAM21 OS=Mus musculus GN=Fam21 PE=1 SV=1;>sp|Q6PGL7-2|FAM21_MOUSE Isoform 2 of WASH complex subunit FAM21 OS=Mus musculus GN=Fam21	Q6PGL7	WASH complex subunit FAM21	Fam21	S	284;284	0.605477	3	0.56821	0.63647	0.61175	2.34973		14-3-3 domain binding motif;Calmodulin-dependent protein kinase II substrate motif;Casein kinase II substrate motif;PKA kinase substrate motif;PKC kinase substrate motif;Pyruvate dehydrogenase kinase substrate motif	cellular process;endosome transport;establishment of localization;establishment of localization in cell;intracellular transport;retrograde transport, endosome to Golgi;transport;vesicle-mediated transport		cell part;cytoplasmic part;early endosome;early endosome membrane;endosomal part;endosome;endosome membrane;intracellular membrane-bounded organelle;intracellular organelle;intracellular organelle part;intracellular part;macromolecular complex;membrane;membrane-bounded organelle;organelle;organelle membrane;organelle part;protein complex;WASH complex		0.995315	23.2722	1	DIEDIEESAKSKRPTSFADELAARIKGDISN
>sp|Q91X84|CRTC3_MOUSE CREB-regulated transcription coactivator 3 OS=Mus musculus GN=Crtc3 PE=2 SV=2	Q91X84	CREB-regulated transcription coactivator 3	Crtc3	S	62	0.512195	2	0.56571	0.45868		0.995215	QIK;QSK;SIK;		biological regulation;biosynthetic process;cellular biosynthetic process;cellular component assembly;cellular component organization;cellular component organization or biogenesis;cellular macromolecule biosynthetic process;cellular macromolecule metabolic process;cellular metabolic process;cellular nitrogen compound metabolic process;cellular process;energy homeostasis;homeostatic process;macromo…	cAMP response element binding protein binding;protein binding transcription factor activity;transcription coactivator activity;transcription cofactor activity;transcription factor binding transcription factor activity	cell part;cytoplasm;intracellular membrane-bounded organelle;intracellular organelle;intracellular part;membrane-bounded organelle;nucleus;organelle		0.999794	37.1576	1	FQKLQQLRLTQYHGGSLPNVSQLRNSAPEFQ
>sp|Q6ZPJ3|UBE2O_MOUSE Ubiquitin-conjugating enzyme E2 O OS=Mus musculus GN=Ube2o PE=1 SV=3	Q6ZPJ3	Ubiquitin-conjugating enzyme E2 O	Ube2o	S	394	0.580377	3	0.63321	0.47339	0.63453	1.53575		14-3-3 domain binding motif;Calmodulin-dependent protein kinase II substrate motif;Calmodulin-dependent protein kinase IV substrate motif;Casein kinase II substrate motif;Chk1 kinase substrate motif;PKA kinase substrate motif;PKC kinase substrate motif	biological regulation;cellular macromolecule metabolic process;cellular metabolic process;cellular process;cellular protein metabolic process;endosome transport;establishment of localization;establishment of localization in cell;intracellular transport;macromolecule metabolic process;macromolecule modification;metabolic process;positive regulation of biological process;positive regulation of BMP …	acid-amino acid ligase activity;adenyl nucleotide binding;adenyl ribonucleotide binding;ATP binding;binding;catalytic activity;ligase activity;ligase activity, forming carbon-nitrogen bonds;nucleotide binding;purine nucleotide binding;purine ribonucleoside triphosphate binding;purine ribonucleotide binding;ribonucleotide binding;small conjugating protein ligase activity;ubiquitin-protein ligase a…	cell part;cytoplasm;intracellular membrane-bounded organelle;intracellular organelle;intracellular part;membrane-bounded organelle;nucleus;organelle	Ubiquitin mediated proteolysis	0.999991	50.2897	1	KKVKRLLKKQVVRIMSCTPDTQCPRDHSMED
>sp|Q8BWW4|LARP4_MOUSE La-related protein 4 OS=Mus musculus GN=Larp4 PE=2 SV=2	Q8BWW4	La-related protein 4	Larp4	S	69	0.60015	3	0.5487	0.64454	0.60721	2.12388		Casein kinase II substrate motif;ERK1,2 kinase substrate motif;GSK-3, ERK1, ERK2, CDK5 substrate motif;WW domain binding motif	biological regulation;cellular component organization;cellular component organization at cellular level;cellular component organization or biogenesis;cellular component organization or biogenesis at cellular level;cellular process;cytoskeleton organization;organelle organization;regulation of anatomical structure morphogenesis;regulation of biological process;regulation of cell morphogenesis;regu…	binding;nucleic acid binding;RNA binding			0.995909	24.4345	1	TELSEDMCKEYEVMYSPSCETTRNTADVEES
>sp|Q58A65-2|JIP4_MOUSE Isoform 2 of C-Jun-amino-terminal kinase-interacting protein 4 OS=Mus musculus GN=Spag9;>sp|Q58A65|JIP4_MOUSE C-Jun-amino-terminal kinase-interacting protein 4 OS=Mus musculus GN=Spag9 PE=1 SV=2;>sp|Q58A65-5|JIP4_MOUSE Isoform 5 of	Q58A65-2	C-Jun-amino-terminal kinase-interacting protein 4	Spag9	S	691;705;691;526;552;548	0.593103	3	0.60054	0.63075	0.54802	2.24373		Casein kinase I substrate motif;G protein-coupled receptor kinase 1 substrate motif	activation of JUN kinase activity;activation of MAPK activity;biological regulation;cell differentiation;cellular component assembly;cellular component organization;cellular component organization or biogenesis;cellular developmental process;cellular macromolecule metabolic process;cellular metabolic process;cellular process;cellular protein metabolic process;developmental process;endosome transp…	binding;cytoskeletal protein binding;enzyme binding;JUN kinase binding;kinase binding;kinesin binding;mitogen-activated protein kinase binding;mitogen-activated protein kinase p38 binding;protein binding;protein kinase binding	cell part;cytoplasm;cytoplasmic part;cytosol;intracellular part;perinuclear region of cytoplasm		1	81.5606	1	AVGVNLSGGKTRDGGSVVGASVFYKDIAGLD
>sp|Q8BQ33|TICRR_MOUSE Treslin OS=Mus musculus GN=Ticrr PE=1 SV=2	Q8BQ33	Treslin	Ticrr	T	1134	0.635745	2	0.64746	0.62403		1.48056		Cdc2 kinase substrate motif;CDK1,2,4,6 kinase substrate motif;GSK-3, ERK1, ERK2, CDK5 substrate motif;WW domain binding motif	biological regulation;biosynthetic process;cell cycle checkpoint;cellular biosynthetic process;cellular component assembly;cellular component assembly at cellular level;cellular component organization;cellular component organization at cellular level;cellular component organization or biogenesis;cellular component organization or biogenesis at cellular level;cellular macromolecular complex assemb…	binding;chromatin binding	cell part;intracellular membrane-bounded organelle;intracellular organelle;intracellular part;membrane-bounded organelle;nucleus;organelle		0.99999	50.8529	1	TTPRRFPRTAQTLLYTPERLQNSPTEMTSAE
>sp|Q61194-2|P3C2A_MOUSE Isoform 2 of Phosphatidylinositol 4-phosphate 3-kinase C2 domain-containing subunit alpha OS=Mus musculus GN=Pik3c2a;>sp|Q61194|P3C2A_MOUSE Phosphatidylinositol 4-phosphate 3-kinase C2 domain-containing subunit alpha OS=Mus musculu	Q61194-2	Phosphatidylinositol 4-phosphate 3-kinase C2 domain-containing subunit alpha	Pik3c2a	S	302;330	4.6202	3	1.4774	10.214	2.1692	0.726793		Casein kinase II substrate motif;PKA kinase substrate motif;PKC kinase substrate motif	biological regulation;cellular component organization;cellular component organization or biogenesis;cellular membrane organization;cellular process;cellular response to stimulus;endocytosis;establishment of localization;establishment of localization in cell;exocytosis;inositol lipid-mediated signaling;intracellular signal transduction;membrane invagination;membrane organization;phosphatidylinosit…	1-phosphatidylinositol-3-kinase activity;adenyl nucleotide binding;adenyl ribonucleotide binding;ATP binding;binding;catalytic activity;inositol or phosphatidylinositol kinase activity;kinase activity;lipid binding;lipid kinase activity;nucleotide binding;phosphatidylinositol 3-kinase activity;phosphatidylinositol binding;phosphatidylinositol kinase activity;phosphatidylinositol phosphate kinase …	cell part;clathrin-coated vesicle;coated vesicle;cytoplasm;cytoplasmic membrane-bounded vesicle;cytoplasmic part;cytoplasmic vesicle;cytosolic part;Golgi apparatus;intracellular membrane-bounded organelle;intracellular organelle;intracellular part;macromolecular complex;membrane;membrane-bounded organelle;membrane-bounded vesicle;nucleus;organelle;phosphatidylinositol 3-kinase complex;plasma memb…	Inositol phosphate metabolism;Phosphatidylinositol signaling system	0.999978	46.739	1	SPSCHLERKVNGKSLSGATVTRSQSLIIRTA
>sp|Q8K0V4|CNOT3_MOUSE CCR4-NOT transcription complex subunit 3 OS=Mus musculus GN=Cnot3 PE=1 SV=1	Q8K0V4	CCR4-NOT transcription complex subunit 3	Cnot3	S	291	0.53015	3	0.63471	0.4943	0.46144	1.67562		14-3-3 domain binding motif;Calmodulin-dependent protein kinase II substrate motif;Casein kinase II substrate motif;MAPKAPK1 kinase substrate motif;PKA kinase substrate motif;PKC kinase substrate motif;ZIP kinase substrate motif	biological regulation;biosynthetic process;cell differentiation;cellular biosynthetic process;cellular developmental process;cellular macromolecule biosynthetic process;cellular macromolecule metabolic process;cellular metabolic process;cellular nitrogen compound metabolic process;cellular process;developmental process;gene silencing;gene silencing by RNA;macromolecule biosynthetic process;macrom…	binding;protein binding	CCR4-NOT complex;cell part;cytoplasmic mRNA processing body;cytoplasmic part;intracellular membrane-bounded organelle;intracellular non-membrane-bounded organelle;intracellular organelle;intracellular organelle part;intracellular part;macromolecular complex;membrane-bounded organelle;non-membrane-bounded organelle;nuclear part;nucleoplasm part;nucleus;organelle;organelle part;protein complex;ribo…	RNA degradation	0.997273	25.6325	1	NCTTENSEDDKKRGRSTDSEVSQSPAKNGSK
>sp|P23949|TISD_MOUSE Zinc finger protein 36, C3H1 type-like 2 OS=Mus musculus GN=Zfp36l2 PE=1 SV=2	P23949	Zinc finger protein 36, C3H1 type-like 2	Zfp36l2	S	416	0.637947	3	0.6188	0.66621	0.62883	2.55479		DNA dependent Protein kinase substrate motif;ERK1,2 kinase substrate motif;GSK-3, ERK1, ERK2, CDK5 substrate motif;WW domain binding motif	anatomical structure development;biological regulation;catabolic process;cell activation;cell differentiation;cell division;cellular catabolic process;cellular developmental process;cellular macromolecule catabolic process;cellular macromolecule metabolic process;cellular metabolic process;cellular nitrogen compound metabolic process;cellular process;definitive hemopoiesis;developmental process;h…	AU-rich element binding;binding;cation binding;DNA binding;ion binding;metal ion binding;mRNA 3'-UTR AU-rich region binding;mRNA 3'-UTR binding;mRNA binding;nucleic acid binding;RNA binding	cell part;cytoplasm;intracellular membrane-bounded organelle;intracellular organelle;intracellular part;membrane-bounded organelle;nucleus;organelle		1	80.6867	1	PAPPPAQPPAAPAPPSPPFGFQLPRRLSESP
>sp|Q9CT10|RANB3_MOUSE Ran-binding protein 3 OS=Mus musculus GN=Ranbp3 PE=1 SV=2	Q9CT10	Ran-binding protein 3	Ranbp3	S	148	0.632653	3	0.61762	0.66071	0.61963	2.68375		14-3-3 domain binding motif;Calmodulin-dependent protein kinase II substrate motif;Casein kinase II substrate motif;DNA dependent Protein kinase substrate motif;G protein-coupled receptor kinase 1 substrate motif;PKA kinase substrate motif;PKC kinase substrate motif	establishment of localization;establishment of localization in cell;establishment of protein localization;intracellular transport;protein transport;transport		cell part;cytoplasm;intracellular membrane-bounded organelle;intracellular organelle;intracellular part;membrane-bounded organelle;nucleus;organelle		0.999778	36.5385	1	PATSVSPENLTQRSPSESAEETHTLEEKVPQ
>sp|P01108|MYC_MOUSE Myc proto-oncogene protein OS=Mus musculus GN=Myc PE=1 SV=1	P01108	Myc proto-oncogene protein	Myc	S	67	0.4062	3	0.26251	0.42077	0.53532	1.31928		G protein-coupled receptor kinase 1 substrate motif;GSK3 kinase substrate motif;PKA kinase substrate motif;PKC kinase substrate motif	activation of caspase activity;anatomical structure morphogenesis;apoptosis;B cell apoptosis;biological regulation;biosynthetic process;branching involved in ureteric bud morphogenesis;branching morphogenesis of a tube;canonical Wnt receptor signaling pathway;canonical Wnt receptor signaling pathway involved in negative regulation of apoptosis;canonical Wnt receptor signaling pathway involved in …	binding;core promoter proximal region DNA binding;core promoter proximal region sequence-specific DNA binding;DNA binding;E-box binding;nucleic acid binding;nucleic acid binding transcription factor activity;protein binding;protein complex binding;regulatory region DNA binding;regulatory region nucleic acid binding;sequence-specific DNA binding;sequence-specific DNA binding transcription factor a…	axon;cell part;cell projection;cytoskeletal part;intracellular membrane-bounded organelle;intracellular non-membrane-bounded organelle;intracellular organelle;intracellular organelle part;intracellular part;membrane-bounded organelle;neuron projection;non-membrane-bounded organelle;nuclear body;nuclear part;nucleolus;nucleoplasm;nucleoplasm part;nucleus;organelle;organelle part;spindle	Acute myeloid leukemia;Bladder cancer;Cell cycle;Chronic myeloid leukemia;Colorectal cancer;Endometrial cancer;ErbB signaling pathway;Jak-STAT signaling pathway;MAPK signaling pathway;Pathways in cancer;Small cell lung cancer;TGF-beta signaling pathway;Thyroid cancer;Wnt signaling pathway	0.929527	11.2511	1;2	KFELLPTPPLSPSRRSGLCSPSYVAVATSFS
>sp|Q6PDG8-2|MON1A_MOUSE Isoform 2 of Vacuolar fusion protein MON1 homolog A OS=Mus musculus GN=Mon1a;>sp|Q6PDG8|MON1A_MOUSE Vacuolar fusion protein MON1 homolog A OS=Mus musculus GN=Mon1a PE=1 SV=3	Q6PDG8-2	Vacuolar fusion protein MON1 homolog A	Mon1a	S	79;79	0.629743	3	0.58717	0.66549	0.63657	2.1856		ERK1,2 kinase substrate motif;GSK-3, ERK1, ERK2, CDK5 substrate motif;WW domain binding motif	biological regulation;cation homeostasis;cellular cation homeostasis;cellular chemical homeostasis;cellular homeostasis;cellular ion homeostasis;cellular iron ion homeostasis;cellular metal ion homeostasis;cellular process;chemical homeostasis;establishment of localization;establishment of localization in cell;establishment of protein localization;homeostatic process;ion homeostasis;iron ion home…				1	88.768	1	EDREASGDSPKECVGSPPPLATDMRQISQDF
>sp|Q9D920|L12R1_MOUSE Loss of heterozygosity 12 chromosomal region 1 protein homolog OS=Mus musculus GN=Loh12cr1 PE=2 SV=1	Q9D920	Loss of heterozygosity 12 chromosomal region 1 protein homolog	Loh12cr1	S	75	0.59252	2	0.69594	0.4891		0.688601		Casein kinase II substrate motif;ERK1,2 kinase substrate motif;G protein-coupled receptor kinase 1 substrate motif;GSK-3, ERK1, ERK2, CDK5 substrate motif;MAPKAPK2 kinase substrate motif;WW domain binding motif					0.91994	10.7196	1	PTFQPLLKGLLSGQTSPTNAKLEKLDSQQVL
>sp|Q8C996|TM163_MOUSE Transmembrane protein 163 OS=Mus musculus GN=Tmem163 PE=1 SV=1	Q8C996	Transmembrane protein 163	Tmem163	S	54	0.444993	3	0.29866	0.54143	0.49489	1.3625		Casein kinase II substrate motif;G protein-coupled receptor kinase 1 substrate motif;PKA kinase substrate motif;PKC kinase substrate motif		binding;cation binding;ion binding;metal ion binding;transition metal ion binding;zinc ion binding	cell junction;cell part;cytoplasmic part;cytoplasmic vesicle part;early endosome membrane;endosomal part;endosome membrane;integral to membrane;integral to organelle membrane;integral to synaptic vesicle membrane;intracellular organelle part;intracellular part;intrinsic to membrane;intrinsic to organelle membrane;membrane;membrane part;organelle membrane;organelle part;synapse part		0.999851	38.2692	1	MSSSVQSDEERQPRISESGQFSDGLEDRGLL
>sp|Q8C0T5|SI1L1_MOUSE Signal-induced proliferation-associated 1-like protein 1 OS=Mus musculus GN=Sipa1l1 PE=1 SV=2;>sp|Q8C0T5-2|SI1L1_MOUSE Isoform 2 of Signal-induced proliferation-associated 1-like protein 1 OS=Mus musculus GN=Sipa1l1	Q8C0T5	Signal-induced proliferation-associated 1-like protein 1	Sipa1l1	S	1116;1116	2.61765	2	2.929		2.3063	1.10376		14-3-3 domain binding motif;Calmodulin-dependent protein kinase II substrate motif;Calmodulin-dependent protein kinase IV substrate motif;Chk1 kinase substrate motif;PKA kinase substrate motif;PKC kinase substrate motif	actin cytoskeleton organization;actin cytoskeleton reorganization;actin filament-based process;activation of Rap GTPase activity;activation of Ras GTPase activity;biological regulation;cell surface receptor linked signaling pathway;cellular component organization;cellular component organization at cellular level;cellular component organization or biogenesis;cellular component organization or biog…	binding;enzyme activator activity;enzyme regulator activity;ephrin receptor binding;GTPase activator activity;GTPase regulator activity;nucleoside-triphosphatase regulator activity;protein binding;receptor binding	cell junction;cell part;cell projection;cell projection part;cytoplasm;cytoskeletal part;dendritic spine;intracellular organelle part;intracellular part;membrane;neuron projection;neuron spine;organelle part;postsynaptic density;postsynaptic membrane;synapse part;synaptic membrane		0.998399	29.9307	1	KMPPPERAANIPRSISSDGRPLERRLSPGSD
>sp|P62754|RS6_MOUSE 40S ribosomal protein S6 OS=Mus musculus GN=Rps6 PE=1 SV=1	P62754	40S ribosomal protein S6	Rps6	S	236	0.277115	2	0.28873		0.2655	1.74824	Akt1;p70S6K;P70S6KB;p90RSK;PKCD;RSK_group;RSK2;	14-3-3 domain binding motif;Akt kinase substrate motif;Calmodulin-dependent protein kinase II substrate motif;DMPK1,2 kinase substrate motif;G protein-coupled receptor kinase 1 substrate motif;GSK3 kinase substrate motif;MAPKAPK1 kinase substrate motif;MDC1 BRCT domain binding motif;p70 Ribosomal S6 kinase substrate motif;Phosphorylase kinase substrate motif;PKA kinase substrate motif;PKC kinase …	activation-induced cell death of T cells;anatomical structure development;anatomical structure morphogenesis;apoptosis;biological regulation;biosynthetic process;carbohydrate homeostasis;cell activation;cell activation involved in immune response;cell cycle checkpoint;cell cycle phase;cell cycle process;cell death;cell development;cell differentiation;cell proliferation;cellular biosynthetic proc…	binding;protein binding;structural constituent of ribosome;structural molecule activity	cell part;cytoplasm;cytoplasmic part;cytosolic small ribosomal subunit;intracellular non-membrane-bounded organelle;intracellular organelle;intracellular organelle part;intracellular part;macromolecular complex;non-membrane-bounded organelle;nuclear part;nucleolus;organelle;organelle part;perinuclear region of cytoplasm;polysome;ribonucleoprotein complex;ribosome;small ribosomal subunit	Insulin signaling pathway;mTOR signaling pathway;Ribosome	0.99992	44.3653	1;2	KEKRQEQIAKRRRLSSLRASTSKSESSQK__
>sp|Q01237|HMDH_MOUSE 3-hydroxy-3-methylglutaryl-coenzyme A reductase OS=Mus musculus GN=Hmgcr PE=2 SV=3	Q01237	3-hydroxy-3-methylglutaryl-coenzyme A reductase	Hmgcr	S	356	0.53112	3	0.5641	0.46894	0.56032	2.08251		ERK1,2 kinase substrate motif;G protein-coupled receptor kinase 1 substrate motif;GSK-3, ERK1, ERK2, CDK5 substrate motif;WW domain binding motif	aging;alcohol metabolic process;associative learning;behavior;biological regulation;biosynthetic process;cell differentiation;cellular biosynthetic process;cellular component assembly;cellular component organization;cellular component organization or biogenesis;cellular developmental process;cellular ketone metabolic process;cellular lipid metabolic process;cellular metabolic process;cellular nit…	binding;catalytic activity;coenzyme binding;cofactor binding;hydroxymethylglutaryl-CoA reductase (NADPH) activity;hydroxymethylglutaryl-CoA reductase activity;NADP binding;NADPH binding;nucleotide binding;oxidoreductase activity;oxidoreductase activity, acting on CH-OH group of donors;oxidoreductase activity, acting on the CH-OH group of donors, NAD or NADP as acceptor	cell part;cytoplasmic part;endoplasmic reticulum membrane;endoplasmic reticulum part;integral to membrane;intracellular membrane-bounded organelle;intracellular organelle;intracellular organelle part;intracellular part;intrinsic to membrane;membrane;membrane part;membrane-bounded organelle;microbody;microbody membrane;microbody part;organelle;organelle membrane;organelle part;peroxisomal membrane…	Bile secretion;Terpenoid backbone biosynthesis	0.893001	11.7552	1	QAETESTLSLKNPITSPVVTSKKAQDNCCRR
>sp|O54839|EOMES_MOUSE Eomesodermin homolog OS=Mus musculus GN=Eomes PE=1 SV=3;>sp|O54839-2|EOMES_MOUSE Isoform 2 of Eomesodermin homolog OS=Mus musculus GN=Eomes	O54839	Eomesodermin homolog	Eomes	S	676;657	0.58584	3	0.71132	0.55783	0.48837	1.42759		ERK1,2 kinase substrate motif;GSK-3, ERK1, ERK2, CDK5 substrate motif;MAPKAPK2 kinase substrate motif;WW domain binding motif	alpha-beta T cell activation;alpha-beta T cell activation involved in immune response;alpha-beta T cell differentiation;alpha-beta T cell differentiation involved in immune response;anatomical structure development;anatomical structure formation involved in morphogenesis;anatomical structure morphogenesis;biological regulation;blastocyst development;cardiac cell differentiation;cardioblast differ…	activating transcription factor binding;binding;chromatin binding;DNA binding;nucleic acid binding;nucleic acid binding transcription factor activity;protein binding;protein binding transcription factor activity;regulatory region DNA binding;regulatory region nucleic acid binding;RNA polymerase II activating transcription factor binding;RNA polymerase II regulatory region DNA binding;RNA polymera…	cell part;intracellular;intracellular membrane-bounded organelle;intracellular organelle;intracellular part;membrane-bounded organelle;nucleus;organelle		0.999783	39.9479	1;2	CKRKRLSPSTPSNGNSPPIKCEDINTEEYSK
>sp|Q5Y5T1-2|ZDH20_MOUSE Isoform 2 of Probable palmitoyltransferase ZDHHC20 OS=Mus musculus GN=Zdhhc20;>sp|Q5Y5T1|ZDH20_MOUSE Probable palmitoyltransferase ZDHHC20 OS=Mus musculus GN=Zdhhc20 PE=2 SV=1	Q5Y5T1-2	Probable palmitoyltransferase ZDHHC20	Zdhhc20	S	318;330	0.647145	2	0.59876		0.69553	0.950954		Casein kinase II substrate motif		binding;catalytic activity;cation binding;ion binding;metal ion binding;palmitoyltransferase activity;protein-cysteine S-acyltransferase activity;protein-cysteine S-palmitoleyltransferase activity;S-acyltransferase activity;transferase activity;transferase activity, transferring acyl groups;transferase activity, transferring acyl groups other than amino-acyl groups;transition metal ion binding;zi…	cell part;integral to membrane;intrinsic to membrane;membrane part		0.999906	40.2578	1	DPEQASVANQSDYVRSIGSNQPFPIKPLSES
>sp|Q8BTM8|FLNA_MOUSE Filamin-A OS=Mus musculus GN=Flna PE=1 SV=5	Q8BTM8	Filamin-A	Flna	S	968	0.55582	3	0.59788	0.60541	0.46417	1.64018		DNA dependent Protein kinase substrate motif;G protein-coupled receptor kinase 1 substrate motif;GSK3 kinase substrate motif	actin crosslink formation;actin cytoskeleton organization;actin cytoskeleton reorganization;actin filament organization;actin filament-based process;anatomical structure morphogenesis;biological regulation;cAMP-mediated signaling;cell cycle process;cell morphogenesis;cell morphogenesis involved in differentiation;cell projection organization;cell surface receptor linked signaling pathway;cellular…	actin binding;actin filament binding;binding;cytoskeletal protein binding;enzyme binding;Fc-gamma receptor I complex binding;glycoprotein binding;GTPase binding;immunoglobulin receptor binding;kinase binding;molecular transducer activity;protein binding;protein kinase binding;protein kinase C binding;Rac GTPase binding;Ras GTPase binding;receptor binding;Rho GTPase binding;signal transducer activ…	cell cortex;cell part;chromosomal part;cytoplasm;cytoplasmic part;cytoskeleton;Golgi apparatus part;intracellular membrane-bounded organelle;intracellular non-membrane-bounded organelle;intracellular organelle;intracellular organelle part;intracellular part;macromolecular complex;membrane;membrane-bounded organelle;Myb complex;non-membrane-bounded organelle;nucleus;organelle;organelle part;plasma…	Focal adhesion;MAPK signaling pathway	0.989229	19.6307	1	GDHIPKSPFSVGVSPSLDLSKIKVSGLGDKV
>sp|Q62245|SOS1_MOUSE Son of sevenless homolog 1 OS=Mus musculus GN=Sos1 PE=1 SV=2	Q62245	Son of sevenless homolog 1	Sos1	S	1164	0.56247	2	0.50452	0.62042		0.936895	ERK2;MAPK1	b-Adrenergic Receptor kinase substrate motif;ERK1,2 kinase substrate motif;GSK-3, ERK1, ERK2, CDK5 substrate motif;PKA kinase substrate motif;WW domain binding motif	biological regulation;cell surface receptor linked signaling pathway;cellular process;cellular response to stimulus;enzyme linked receptor protein signaling pathway;intracellular signal transduction;nerve growth factor receptor signaling pathway;positive regulation of biological process;positive regulation of catalytic activity;positive regulation of cell communication;positive regulation of cell…	binding;DNA binding;enzyme regulator activity;GTPase regulator activity;guanyl-nucleotide exchange factor activity;nucleic acid binding;nucleoside-triphosphatase regulator activity;protein binding;Ras guanyl-nucleotide exchange factor activity;Rho guanyl-nucleotide exchange factor activity;small GTPase regulator activity	cell body;cell part;cytoplasmic part;cytoskeletal part;cytosol;intracellular organelle part;intracellular part;membrane;neuronal cell body;organelle part;plasma membrane;postsynaptic density;synapse part	Acute myeloid leukemia;B cell receptor signaling pathway;Chemokine signaling pathway;Chronic myeloid leukemia;Dorso-ventral axis formation;Endometrial cancer;ErbB signaling pathway;Fc epsilon RI signaling pathway;Focal adhesion;Gap junction;Glioma;GnRH signaling pathway;Hepatitis C;Insulin signaling pathway;Jak-STAT signaling pathway;MAPK signaling pathway;MAPK signaling pathway - fly;Natural kil…	1	63.2917	1	PAESSPSKIMSKHLDSPPAIPPRQPTSKAYS
>sp|Q8BGC0|HTSF1_MOUSE HIV Tat-specific factor 1 homolog OS=Mus musculus GN=Htatsf1 PE=1 SV=1	Q8BGC0	HIV Tat-specific factor 1 homolog	Htatsf1	S	388	1.6639	3	1.611	1.4796	1.9011	1.68621		14-3-3 domain binding motif;b-Adrenergic Receptor kinase substrate motif;Calmodulin-dependent protein kinase II alpha substrate motif;Calmodulin-dependent protein kinase II substrate motif;Calmodulin-dependent protein kinase IV substrate motif;Chk1 kinase substrate motif;Doublecortin kinase-1 kinase substrate motif;G protein-coupled receptor kinase 1 substrate motif;GSK3 kinase substrate motif;Ph…	biological regulation;biosynthetic process;cellular biosynthetic process;cellular macromolecule biosynthetic process;cellular macromolecule metabolic process;cellular metabolic process;cellular nitrogen compound metabolic process;cellular process;macromolecule biosynthetic process;macromolecule metabolic process;metabolic process;nitrogen compound metabolic process;nucleic acid metabolic process;…	binding;nucleic acid binding;nucleotide binding;RNA binding	cell part;intracellular membrane-bounded organelle;intracellular organelle;intracellular part;membrane-bounded organelle;nucleus;organelle		1	114.476	1	FLNAPEASRGLRRMDSIAGSERPGPSRMRHF
>sp|O54839|EOMES_MOUSE Eomesodermin homolog OS=Mus musculus GN=Eomes PE=1 SV=3;>sp|O54839-2|EOMES_MOUSE Isoform 2 of Eomesodermin homolog OS=Mus musculus GN=Eomes	O54839	Eomesodermin homolog	Eomes	T	520;501	0.56089	2	0.57648	0.5453		1.52914			alpha-beta T cell activation;alpha-beta T cell activation involved in immune response;alpha-beta T cell differentiation;alpha-beta T cell differentiation involved in immune response;anatomical structure development;anatomical structure formation involved in morphogenesis;anatomical structure morphogenesis;biological regulation;blastocyst development;cardiac cell differentiation;cardioblast differ…	activating transcription factor binding;binding;chromatin binding;DNA binding;nucleic acid binding;nucleic acid binding transcription factor activity;protein binding;protein binding transcription factor activity;regulatory region DNA binding;regulatory region nucleic acid binding;RNA polymerase II activating transcription factor binding;RNA polymerase II regulatory region DNA binding;RNA polymera…	cell part;intracellular;intracellular membrane-bounded organelle;intracellular organelle;intracellular part;membrane-bounded organelle;nucleus;organelle		0.867922	13.4737	1	LPQARYYNGERTVPQTNGLLSPQQSEEVANP
>sp|Q6P5E6|GGA2_MOUSE ADP-ribosylation factor-binding protein GGA2 OS=Mus musculus GN=Gga2 PE=1 SV=1;>sp|Q6P5E6-2|GGA2_MOUSE Isoform 2 of ADP-ribosylation factor-binding protein GGA2 OS=Mus musculus GN=Gga2	Q6P5E6	ADP-ribosylation factor-binding protein GGA2	Gga2	S	414;165	0.598267	3	0.54064	0.6456	0.60856	1.95757		Casein kinase I substrate motif;ERK1,2 kinase substrate motif;G protein-coupled receptor kinase 1 substrate motif;GSK3 kinase substrate motif;GSK-3, ERK1, ERK2, CDK5 substrate motif;WW domain binding motif	cellular process;establishment of localization;establishment of localization in cell;establishment of protein localization;intracellular protein transport;intracellular transport;protein transport;transport;vesicle-mediated transport	binding;protein binding	AP-type membrane coat adaptor complex;cell part;clathrin adaptor complex;clathrin-coated vesicle;coated vesicle;cytoplasmic membrane-bounded vesicle;cytoplasmic part;cytoplasmic vesicle;endosomal part;endosome membrane;Golgi apparatus part;intracellular membrane-bounded organelle;intracellular organelle;intracellular organelle part;intracellular part;macromolecular complex;membrane;membrane part;…	Lysosome	1	68.3551	1;2	GIQSLSADRNLLDLFSPQPSPGLNYVPQKSI
>sp|Q9R123|NAT6_MOUSE N-acetyltransferase 6 OS=Mus musculus GN=Nat6 PE=2 SV=1	Q9R123	N-acetyltransferase 6	Nat6	S	44	0.64945	2		0.6795	0.6194	1.16858		ERK1,2 kinase substrate motif;G protein-coupled receptor kinase 1 substrate motif;Growth associated histone HI kinase substrate motif;GSK-3, ERK1, ERK2, CDK5 substrate motif;PKA kinase substrate motif;PKC kinase substrate motif;WW domain binding motif		acetyltransferase activity;catalytic activity;N-acetyltransferase activity;N-acyltransferase activity;transferase activity;transferase activity, transferring acyl groups;transferase activity, transferring acyl groups other than amino-acyl groups	cell part;cytoplasmic part;intracellular membrane-bounded organelle;intracellular organelle;intracellular part;membrane-bounded organelle;mitochondrion;organelle		0.997037	25.2732	1	SKLTLDPARQPELSLSPRLAELTLDPTCHPE
>sp|Q8C2Q3|RBM14_MOUSE RNA-binding protein 14 OS=Mus musculus GN=Rbm14 PE=1 SV=1;>sp|Q8C2Q3-2|RBM14_MOUSE Isoform 2 of RNA-binding protein 14 OS=Mus musculus GN=Rbm14	Q8C2Q3	RNA-binding protein 14	Rbm14	S	256;256	2.61793	3	3.3574	1.8761	2.6203	1.51088			biological regulation;biosynthetic process;cellular biosynthetic process;cellular component organization;cellular component organization at cellular level;cellular component organization or biogenesis;cellular component organization or biogenesis at cellular level;cellular macromolecule biosynthetic process;cellular macromolecule metabolic process;cellular metabolic process;cellular nitrogen comp…	binding;ligand-dependent nuclear receptor transcription coactivator activity;nucleic acid binding;nucleotide binding;protein binding transcription factor activity;RNA binding;transcription coactivator activity;transcription cofactor activity;transcription factor binding transcription factor activity	cell part;intracellular non-membrane-bounded organelle;intracellular organelle;intracellular organelle part;intracellular part;macromolecular complex;non-membrane-bounded organelle;nuclear part;nucleolus;nucleoplasm part;organelle;organelle part;protein complex;transcription factor complex		0.999842	38.019	1	PSVSLGAAYRAQPSASLGVGYRTQPMAAQAA
>sp|B2RS91|RRN3_MOUSE RNA polymerase I-specific transcription initiation factor RRN3 OS=Mus musculus GN=Rrn3 PE=1 SV=1	B2RS91	RNA polymerase I-specific transcription initiation factor RRN3	Rrn3	S	42	0.380065	2	0.42211		0.33802	1.16211		Cdc2 kinase substrate motif;CDK kinase substrate motif;CDK1,2,4,6 kinase substrate motif;ERK1,2 kinase substrate motif;GSK-3, ERK1, ERK2, CDK5 substrate motif;WW domain binding motif	biological regulation;biosynthetic process;cell proliferation;cellular biosynthetic process;cellular component biogenesis;cellular component biogenesis at cellular level;cellular component organization;cellular component organization at cellular level;cellular component organization or biogenesis;cellular component organization or biogenesis at cellular level;cellular macromolecule metabolic proc…	binding;enzyme binding;protein binding;RNA polymerase binding	cell part;intracellular non-membrane-bounded organelle;intracellular organelle;intracellular organelle part;intracellular part;non-membrane-bounded organelle;nuclear part;nucleolus;organelle;organelle part		0.999996	54.419	1	TGLSDMLALESDFFNSPPKKTVRFGGTVTEV
>sp|Q7TPE5|S7A6O_MOUSE Probable RNA polymerase II nuclear localization protein SLC7A6OS OS=Mus musculus GN=Slc7a6os PE=1 SV=1	Q7TPE5	Probable RNA polymerase II nuclear localization protein SLC7A6OS	Slc7a6os	S	273	0.6594	2		0.73334	0.58546	0.802392		BARD1 BRCT domain binding motif;Casein kinase II substrate motif;G protein-coupled receptor kinase 1 substrate motif	cell differentiation;cellular developmental process;cellular process;developmental process;establishment of localization;establishment of protein localization;hemopoietic progenitor cell differentiation;protein transport;transport		cell part;cytoplasm;intracellular membrane-bounded organelle;intracellular organelle;intracellular part;membrane-bounded organelle;nucleus;organelle		0.998955	29.8042	1	DRDEDSRGSDEYNSLSEEERSCERLMWSKYP
>sp|Q8BI72|CARF_MOUSE CDKN2A-interacting protein OS=Mus musculus GN=Cdkn2aip PE=2 SV=1	Q8BI72	CDKN2A-interacting protein	Cdkn2aip	S	124	0.62717	3	0.66288	0.59261	0.62602	2.32001		14-3-3 domain binding motif;Calmodulin-dependent protein kinase II substrate motif;Casein kinase II substrate motif;MAPKAPK1 kinase substrate motif;PKA kinase substrate motif;PKC kinase substrate motif	biological regulation;negative regulation of biological process;negative regulation of cell growth;negative regulation of cellular process;negative regulation of growth;positive regulation of biological process;positive regulation of cell communication;positive regulation of cellular process;positive regulation of response to stimulus;positive regulation of signal transduction;positive regulation…	binding;nucleic acid binding;RNA binding	cell part;granular component;intracellular membrane-bounded organelle;intracellular organelle;intracellular organelle part;intracellular part;membrane-bounded organelle;nuclear part;nucleolar part;nucleoplasm;nucleus;organelle;organelle part		0.998368	27.8857	1	TTRDELVAKVKKRGISSSNEGVEEPSKKRAV
>sp|Q64701|RBL1_MOUSE Retinoblastoma-like protein 1 OS=Mus musculus GN=Rbl1 PE=1 SV=3;>sp|Q64701-2|RBL1_MOUSE Isoform Short of Retinoblastoma-like protein 1 OS=Mus musculus GN=Rbl1	Q64701	Retinoblastoma-like protein 1	Rbl1	S	350;350	1.96455	2	1.9884		1.9407	1.92114		Casein kinase II substrate motif	biological regulation;biosynthetic process;cell cycle;cellular biosynthetic process;cellular component organization;cellular component organization at cellular level;cellular component organization or biogenesis;cellular component organization or biogenesis at cellular level;cellular macromolecule biosynthetic process;cellular macromolecule metabolic process;cellular metabolic process;cellular ni…	binding;protein binding	cell part;intracellular membrane-bounded organelle;intracellular organelle;intracellular organelle part;intracellular part;macromolecular complex;membrane-bounded organelle;nuclear part;nucleoplasm part;nucleus;organelle;organelle part;protein complex;transcription factor complex	Cell cycle;TGF-beta signaling pathway	0.999437	32.9672	1	KFTADTPFGKLTSQASVECNLQQHFEKKRSF
>sp|Q69Z38|PEAK1_MOUSE Pseudopodium-enriched atypical kinase 1 OS=Mus musculus GN=Peak1 PE=1 SV=4	Q69Z38	Pseudopodium-enriched atypical kinase 1	Peak1	S	1050	0.614917	3	0.59735	0.63673	0.61067	2.79678		Casein kinase II substrate motif;elF2 alpha kinase substrate motif;ERK1,2 kinase substrate motif;G protein-coupled receptor kinase 1 substrate motif;Growth associated histone HI kinase substrate motif;GSK-3, ERK1, ERK2, CDK5 substrate motif;PKA kinase substrate motif;PKC kinase substrate motif;Pyruvate dehydrogenase kinase substrate motif;WW domain binding motif	anatomical structure morphogenesis;biological adhesion;cell adhesion;cell migration;cell morphogenesis;cell morphogenesis involved in differentiation;cell motility;cell-substrate adhesion;cellular component morphogenesis;cellular component movement;cellular component organization;cellular component organization or biogenesis;cellular developmental process;cellular macromolecule metabolic process;…	adenyl nucleotide binding;adenyl ribonucleotide binding;ATP binding;binding;catalytic activity;kinase activity;non-membrane spanning protein tyrosine kinase activity;nucleotide binding;phosphotransferase activity, alcohol group as acceptor;protein kinase activity;protein tyrosine kinase activity;purine nucleotide binding;purine ribonucleoside triphosphate binding;purine ribonucleotide binding;rib…	actin cytoskeleton;adherens junction;anchoring junction;cell junction;cell part;cell-substrate adherens junction;cell-substrate junction;cytoplasm;cytoskeleton;focal adhesion;intracellular non-membrane-bounded organelle;intracellular organelle;intracellular part;non-membrane-bounded organelle;organelle		1	89.85	1	DKACSRVTHEVAGELSPRDPRTPAGKQDGTS
>sp|Q5DTX6|JCAD_MOUSE Junctional protein associated with coronary artery disease OS=Mus musculus GN=Jcad PE=1 SV=2	Q5DTX6	Junctional protein associated with coronary artery disease	Jcad	S	1248	0.41637	2		0.60951	0.22323	0.524161		b-Adrenergic Receptor kinase substrate motif;Casein kinase II substrate motif;G protein-coupled receptor kinase 1 substrate motif;PKA kinase substrate motif	biological adhesion;cell adhesion;cellular process		adherens junction;anchoring junction;cell junction;cell-cell junction		0.999997	55.9954	1	NSLSQMRCLSSKSADSVEEPDPLKVIKSSAW
>sp|P62754|RS6_MOUSE 40S ribosomal protein S6 OS=Mus musculus GN=Rps6 PE=1 SV=1	P62754	40S ribosomal protein S6	Rps6	S	240	0.57974	3	0.66286	0.48851	0.58785	1.62238	p70S6K;	Casein kinase II substrate motif;G protein-coupled receptor kinase 1 substrate motif;GSK3 kinase substrate motif;MAPKAPK2 kinase substrate motif;PKA kinase substrate motif;PKC kinase substrate motif	activation-induced cell death of T cells;anatomical structure development;anatomical structure morphogenesis;apoptosis;biological regulation;biosynthetic process;carbohydrate homeostasis;cell activation;cell activation involved in immune response;cell cycle checkpoint;cell cycle phase;cell cycle process;cell death;cell development;cell differentiation;cell proliferation;cellular biosynthetic proc…	binding;protein binding;structural constituent of ribosome;structural molecule activity	cell part;cytoplasm;cytoplasmic part;cytosolic small ribosomal subunit;intracellular non-membrane-bounded organelle;intracellular organelle;intracellular organelle part;intracellular part;macromolecular complex;non-membrane-bounded organelle;nuclear part;nucleolus;organelle;organelle part;perinuclear region of cytoplasm;polysome;ribonucleoprotein complex;ribosome;small ribosomal subunit	Insulin signaling pathway;mTOR signaling pathway;Ribosome	0.985247	20.55	1;2	QEQIAKRRRLSSLRASTSKSESSQK______
>sp|Q9CQT2|RBM7_MOUSE RNA-binding protein 7 OS=Mus musculus GN=Rbm7 PE=2 SV=1	Q9CQT2	RNA-binding protein 7	Rbm7	S	136	1.8493	3	2.1064	1.6022	1.8393	1.77521		14-3-3 domain binding motif;Calmodulin-dependent protein kinase II substrate motif;Calmodulin-dependent protein kinase IV substrate motif;Casein kinase II substrate motif;Chk1 kinase substrate motif;PKA kinase substrate motif;PKC kinase substrate motif	cell cycle phase;cell cycle process;cellular process;meiosis	binding;nucleic acid binding;nucleotide binding;RNA binding			0.999691	35.1491	1	VGNVSPTAQMVQRSFSSPEDYQRQAVMNSVF
>sp|P41969|ELK1_MOUSE ETS domain-containing protein Elk-1 OS=Mus musculus GN=Elk1 PE=2 SV=3	P41969	ETS domain-containing protein Elk-1	Elk1	S	327	0.52832	2	0.48392	0.57272		1.07613		DNA dependent Protein kinase substrate motif	biological regulation;biosynthetic process;cell differentiation;cellular biosynthetic process;cellular developmental process;cellular macromolecule biosynthetic process;cellular macromolecule metabolic process;cellular metabolic process;cellular nitrogen compound metabolic process;cellular process;developmental process;macromolecule biosynthetic process;macromolecule metabolic process;metabolic p…	binding;DNA binding;nucleic acid binding;nucleic acid binding transcription factor activity;sequence-specific DNA binding;sequence-specific DNA binding RNA polymerase II transcription factor activity;sequence-specific DNA binding transcription factor activity	cell part;intracellular membrane-bounded organelle;intracellular organelle;intracellular organelle part;intracellular part;membrane-bounded organelle;nuclear part;nucleoplasm;nucleus;organelle;organelle part	Endometrial cancer;ErbB signaling pathway;Focal adhesion;GnRH signaling pathway;Insulin signaling pathway;Leishmaniasis;MAPK signaling pathway;Prion diseases	0.87376	8.40194	1	QKGRKPRDLELPLSPSLLGGQGPERTPGSGT
>sp|P81122|IRS2_MOUSE Insulin receptor substrate 2 OS=Mus musculus GN=Irs2 PE=1 SV=2	P81122	Insulin receptor substrate 2	Irs2	S	556	2.1546	3	2.3392	1.9468	2.1778	2.32167	PLK1;	14-3-3 domain binding motif;Calmodulin-dependent protein kinase II substrate motif;G protein-coupled receptor kinase 1 substrate motif;PAK2 kinase substrate motif;PKA kinase substrate motif;PKC epsilon kinase substrate motif;PKC kinase substrate motif	anatomical structure development;biological regulation;brain development;carbohydrate homeostasis;cell proliferation;cell surface receptor linked signaling pathway;cellular chemical homeostasis;cellular glucose homeostasis;cellular homeostasis;cellular process;cellular response to carbohydrate stimulus;cellular response to chemical stimulus;cellular response to endogenous stimulus;cellular respon…	binding;enzyme binding;kinase binding;molecular transducer activity;phosphatidylinositol 3-kinase binding;protein binding;protein kinase binding;signal transducer activity	cell part;cytoplasmic part;cytosol;intracellular part;membrane;plasma membrane	Adipocytokine signaling pathway;Aldosterone-regulated sodium reabsorption;Insulin signaling pathway;Neurotrophin signaling pathway;Type II diabetes mellitus	1	104.159	1	MDRPLSHCGRPYRRVSGDGAQDLDRGLRKRT
>sp|P11157|RIR2_MOUSE Ribonucleoside-diphosphate reductase subunit M2 OS=Mus musculus GN=Rrm2 PE=1 SV=1	P11157	Ribonucleoside-diphosphate reductase subunit M2	Rrm2	S	3	0.552603	3	0.60536	0.6003	0.45215	1.58601		Casein kinase II substrate motif;G protein-coupled receptor kinase 1 substrate motif;PKA kinase substrate motif;PKC kinase substrate motif	biosynthetic process;cellular biosynthetic process;cellular component assembly;cellular component organization;cellular component organization or biogenesis;cellular macromolecule biosynthetic process;cellular macromolecule metabolic process;cellular metabolic process;cellular nitrogen compound biosynthetic process;cellular nitrogen compound metabolic process;cellular process;deoxyribonucleoside …	binding;catalytic activity;cation binding;ion binding;metal ion binding;oxidoreductase activity;oxidoreductase activity, acting on CH or CH2 groups;oxidoreductase activity, acting on CH or CH2 groups, disulfide as acceptor;protein binding;ribonucleoside-diphosphate reductase activity	cell part;cytoplasm;intracellular part	Glutathione metabolism;p53 signaling pathway;Purine metabolism;Pyrimidine metabolism	0.890486	9.16355	2	_____________MLSVRTPLATIADQQQLQ
>sp|Q8VBY2|KKCC1_MOUSE Calcium/calmodulin-dependent protein kinase kinase 1 OS=Mus musculus GN=Camkk1 PE=1 SV=1	Q8VBY2	Calcium/calmodulin-dependent protein kinase kinase 1	Camkk1	S	458	2.32953	3	1.5033	1.9598	3.5255	1.04121		14-3-3 domain binding motif;Calmodulin-dependent protein kinase II alpha substrate motif;Calmodulin-dependent protein kinase II substrate motif;Calmodulin-dependent protein kinase IV substrate motif;Chk1 kinase substrate motif;G protein-coupled receptor kinase 1 substrate motif;PKA kinase substrate motif;PKC epsilon kinase substrate motif;PKC kinase substrate motif		adenyl nucleotide binding;adenyl ribonucleotide binding;ATP binding;binding;calmodulin-dependent protein kinase activity;catalytic activity;kinase activity;nucleotide binding;phosphotransferase activity, alcohol group as acceptor;protein kinase activity;protein serine/threonine kinase activity;purine nucleotide binding;purine ribonucleoside triphosphate binding;purine ribonucleotide binding;ribon…	cell part;cytoplasm;intracellular membrane-bounded organelle;intracellular organelle;intracellular part;membrane-bounded organelle;nucleus;organelle	Adipocytokine signaling pathway	1	58.817	1	SWTTVILVKSMLRKRSFGNPFEPQARREERS
>sp|Q9R233-2|TPSN_MOUSE Isoform Short of Tapasin OS=Mus musculus GN=Tapbp;>sp|Q9R233|TPSN_MOUSE Tapasin OS=Mus musculus GN=Tapbp PE=2 SV=2	Q9R233-2	Tapasin	Tapbp	S	431;461	0.565823	3	0.49492	0.58451	0.61804	1.84386		Casein kinase II substrate motif;PKA kinase substrate motif;PKC kinase substrate motif	antigen processing and presentation;antigen processing and presentation of endogenous antigen;antigen processing and presentation of endogenous peptide antigen;antigen processing and presentation of endogenous peptide antigen via MHC class I;antigen processing and presentation of exogenous antigen;antigen processing and presentation of exogenous peptide antigen;antigen processing and presentation…	binding;protein binding	cell part;cytoplasmic part;cytoplasmic vesicle membrane;cytoplasmic vesicle part;endocytic vesicle membrane;endoplasmic reticulum part;integral to membrane;integral to plasma membrane;intracellular organelle part;intracellular part;intrinsic to membrane;intrinsic to plasma membrane;macromolecular complex;membrane;membrane part;MHC class I peptide loading complex;organelle membrane;organelle part;…	Antigen processing and presentation	0.999892	39.8992	1	SKEKATAASLTIPRNSKKSQ___________
>sp|P70227|ITPR3_MOUSE Inositol 1,4,5-trisphosphate receptor type 3 OS=Mus musculus GN=Itpr3 PE=1 SV=3	P70227	Inositol 1,4,5-trisphosphate receptor type 3	Itpr3	S	916	2.0301	3	2.578	2.0217	1.4906	1.30099	PKACA;	PKA kinase substrate motif;PKC kinase substrate motif	behavior;biological regulation;calcium ion homeostasis;calcium ion transport;calcium ion transport into cytosol;cation homeostasis;cation transport;cellular calcium ion homeostasis;cellular cation homeostasis;cellular chemical homeostasis;cellular divalent inorganic cation homeostasis;cellular homeostasis;cellular ion homeostasis;cellular metal ion homeostasis;cellular process;cellular response t…	alcohol binding;binding;calcium channel activity;calcium-release channel activity;cation channel activity;cation transmembrane transporter activity;channel activity;gated channel activity;inositol 1,4,5 trisphosphate binding;inositol 1,4,5-trisphosphate-sensitive calcium-release channel activity;intracellular ligand-gated calcium channel activity;intracellular ligand-gated ion channel activity;io…	cell part;cytoplasm;cytoplasmic part;endoplasmic reticulum membrane;endoplasmic reticulum part;integral to membrane;integral to plasma membrane;intracellular membrane-bounded organelle;intracellular non-membrane-bounded organelle;intracellular organelle;intracellular organelle part;intracellular part;intrinsic to membrane;intrinsic to plasma membrane;macromolecular complex;membrane;membrane part;…	Alzheimer's disease;Calcium signaling pathway;Gap junction;Gastric acid secretion;GnRH signaling pathway;Long-term depression;Long-term potentiation;Oocyte meiosis;Pancreatic secretion;Phosphatidylinositol signaling system;Salivary secretion;Taste transduction;Vascular smooth muscle contraction	0.999997	57.274	1	MLQAYEEPGGKNVRRSIQGVGHMMSTMVLSR
>sp|P63024|VAMP3_MOUSE Vesicle-associated membrane protein 3 OS=Mus musculus GN=Vamp3 PE=1 SV=1;>sp|P63044|VAMP2_MOUSE Vesicle-associated membrane protein 2 OS=Mus musculus GN=Vamp2 PE=1 SV=2;>sp|Q62442-2|VAMP1_MOUSE Isoform 2 of Vesicle-associated membran	P63024	Vesicle-associated membrane protein 3;Vesicle-associated membrane protein 2;Vesicle-associated membrane protein 1	Vamp3;Vamp2;Vamp1	S	48;61;63;63	0.452207	3	0.44285	0.44045	0.47332	3.12129		Casein kinase II substrate motif;G protein-coupled receptor kinase 1 substrate motif;PKA kinase substrate motif;PKC kinase substrate motif;Pyruvate dehydrogenase kinase substrate motif	anatomical structure morphogenesis;biological adhesion;biological regulation;calcium ion-dependent exocytosis;cell adhesion;cell morphogenesis;cell morphogenesis involved in differentiation;cell-substrate adhesion;cellular component assembly;cellular component assembly at cellular level;cellular component morphogenesis;cellular component organization;cellular component organization at cellular le…	binding;calmodulin binding;lipid binding;phospholipid binding;protein binding;SNARE binding;syntaxin binding;syntaxin-1 binding	apical plasma membrane;cell junction;cell part;cell projection;cell surface;clathrin coated vesicle membrane;clathrin-coated vesicle;coated vesicle;coated vesicle membrane;cytoplasmic membrane-bounded vesicle;cytoplasmic part;cytoplasmic vesicle;cytoplasmic vesicle membrane;cytoplasmic vesicle part;endosome;Golgi apparatus part;integral to membrane;intracellular membrane-bounded organelle;intrace…	Phagosome;Salivary secretion;SNARE interactions in vesicular transport;Vasopressin-regulated water reabsorption	1	132.509	1	MRVNVDKVLERDQKLSELDDRADALQAGASQ
>sp|Q9CWE0|MFR1L_MOUSE Mitochondrial fission regulator 1-like OS=Mus musculus GN=Mtfr1l PE=1 SV=1;>sp|Q9CWE0-2|MFR1L_MOUSE Isoform 2 of Mitochondrial fission regulator 1-like OS=Mus musculus GN=Mtfr1l	Q9CWE0	Mitochondrial fission regulator 1-like	Mtfr1l	S	38;38	2.25727	3	1.9552	1.8166	3	1.43517		Casein kinase II substrate motif;PKA kinase substrate motif;PKC kinase substrate motif					0.997288	25.6551	1	RRIGTNLPLKPCPRASFETLPNISDLCLKDV
>sp|Q8CIS0-2|CAR11_MOUSE Isoform 2 of Caspase recruitment domain-containing protein 11 OS=Mus musculus GN=Card11;>sp|Q8CIS0|CAR11_MOUSE Caspase recruitment domain-containing protein 11 OS=Mus musculus GN=Card11 PE=1 SV=2	Q8CIS0-2	Caspase recruitment domain-containing protein 11	Card11	S	535;540	0.57668	2	0.56659		0.58677	1.69595		Casein kinase II substrate motif;ERK1,2 kinase substrate motif;G protein-coupled receptor kinase 1 substrate motif;GSK3 kinase substrate motif;GSK-3, ERK1, ERK2, CDK5 substrate motif;WW domain binding motif	biological regulation;cellular process;cellular response to stimulus;immune system process;lymphocyte costimulation;positive regulation of B cell activation;positive regulation of B cell proliferation;positive regulation of biological process;positive regulation of biosynthetic process;positive regulation of cell activation;positive regulation of cell communication;positive regulation of cell pro…	binding;protein binding	cell part;cytoplasm;immunological synapse;intracellular part;macromolecular complex;membrane;membrane part;membrane raft;plasma membrane;plasma membrane part;protein complex;receptor complex;T cell receptor complex	B cell receptor signaling pathway;T cell receptor signaling pathway	0.996251	24.4319	1	SEFQVKGHEEDFTDGSPSSSRSLPVTSSFSK
>sp|Q9CQ20|M1IP1_MOUSE Mid1-interacting protein 1 OS=Mus musculus GN=Mid1ip1 PE=1 SV=1	Q9CQ20	Mid1-interacting protein 1	Mid1ip1	T	67	0.545043	3	0.52813	0.51264	0.59436	2.2978		Casein kinase I substrate motif;G protein-coupled receptor kinase 1 substrate motif;GSK-3, ERK1, ERK2, CDK5 substrate motif;PKA kinase substrate motif;PKC kinase substrate motif;WW domain binding motif	biological regulation;cellular component assembly;cellular component assembly at cellular level;cellular component organization;cellular component organization at cellular level;cellular component organization or biogenesis;cellular component organization or biogenesis at cellular level;cellular macromolecular complex assembly;cellular macromolecular complex subunit organization;cellular process;…	binding;protein binding;protein C-terminus binding	cell part;cytoplasm;cytoplasmic part;cytoskeletal part;cytoskeleton;cytosol;intracellular membrane-bounded organelle;intracellular non-membrane-bounded organelle;intracellular organelle;intracellular organelle part;intracellular part;macromolecular complex;membrane-bounded organelle;microtubule;microtubule cytoskeleton;non-membrane-bounded organelle;nucleus;organelle;organelle part;protein complex		0.786473	5.66276	1;2	SVEVGGSGGCLEERTTPAPSPGSANESFFAP
>sp|P81122|IRS2_MOUSE Insulin receptor substrate 2 OS=Mus musculus GN=Irs2 PE=1 SV=2	P81122	Insulin receptor substrate 2	Irs2	S	1089	2.32743	3	2.4922	2.1921	2.298	2.70712		14-3-3 domain binding motif;Calmodulin-dependent protein kinase II substrate motif;Casein kinase II substrate motif;ERK1,2 kinase substrate motif;GSK-3, ERK1, ERK2, CDK5 substrate motif;PKA kinase substrate motif;PKC kinase substrate motif;WW domain binding motif	anatomical structure development;biological regulation;brain development;carbohydrate homeostasis;cell proliferation;cell surface receptor linked signaling pathway;cellular chemical homeostasis;cellular glucose homeostasis;cellular homeostasis;cellular process;cellular response to carbohydrate stimulus;cellular response to chemical stimulus;cellular response to endogenous stimulus;cellular respon…	binding;enzyme binding;kinase binding;molecular transducer activity;phosphatidylinositol 3-kinase binding;protein binding;protein kinase binding;signal transducer activity	cell part;cytoplasmic part;cytosol;intracellular part;membrane;plasma membrane	Adipocytokine signaling pathway;Aldosterone-regulated sodium reabsorption;Insulin signaling pathway;Neurotrophin signaling pathway;Type II diabetes mellitus	0.999807	37.8663	1	QPIVAPPKPEGARVASPTSGLKRLSLMDQVS
>sp|Q3U1F9|PHAG1_MOUSE Phosphoprotein associated with glycosphingolipid-enriched microdomains 1 OS=Mus musculus GN=Pag1 PE=1 SV=2	Q3U1F9	Phosphoprotein associated with glycosphingolipid-enriched microdomains 1	Pag1	S	253	0.642635	2		0.5964	0.68887	0.999742		b-Adrenergic Receptor kinase substrate motif;Casein kinase I substrate motif;ERK1,2 kinase substrate motif;GSK-3, ERK1, ERK2, CDK5 substrate motif;WW domain binding motif	biological regulation;cellular process;cellular response to stimulus;immune system process;intracellular signal transduction;negative regulation of biological process;negative regulation of cell activation;negative regulation of cellular process;negative regulation of immune system process;negative regulation of leukocyte activation;negative regulation of lymphocyte activation;negative regulation…	binding;protein binding	cell part;integral to membrane;intrinsic to membrane;membrane;membrane part;membrane raft;plasma membrane		0.978328	17.6872	1;2	NAESILGTCSDLDEESPPPVPVKLLDENANL
>sp|P81122|IRS2_MOUSE Insulin receptor substrate 2 OS=Mus musculus GN=Irs2 PE=1 SV=2	P81122	Insulin receptor substrate 2	Irs2	S	573	2.389	3	2.7043	2.1572	2.3055	2.23931	IKK;	14-3-3 domain binding motif;Akt kinase substrate motif;Calmodulin-dependent protein kinase II substrate motif;Casein kinase II substrate motif;G protein-coupled receptor kinase 1 substrate motif;MAPKAPK1 kinase substrate motif;p70 Ribosomal S6 kinase substrate motif;Phosphorylase kinase substrate motif;PKA kinase substrate motif;PKC kinase substrate motif	anatomical structure development;biological regulation;brain development;carbohydrate homeostasis;cell proliferation;cell surface receptor linked signaling pathway;cellular chemical homeostasis;cellular glucose homeostasis;cellular homeostasis;cellular process;cellular response to carbohydrate stimulus;cellular response to chemical stimulus;cellular response to endogenous stimulus;cellular respon…	binding;enzyme binding;kinase binding;molecular transducer activity;phosphatidylinositol 3-kinase binding;protein binding;protein kinase binding;signal transducer activity	cell part;cytoplasmic part;cytosol;intracellular part;membrane;plasma membrane	Adipocytokine signaling pathway;Aldosterone-regulated sodium reabsorption;Insulin signaling pathway;Neurotrophin signaling pathway;Type II diabetes mellitus	0.997576	28.2102	1	DGAQDLDRGLRKRTYSLTTPARQRQVPQPSS
>sp|Q60855|RIPK1_MOUSE Receptor-interacting serine/threonine-protein kinase 1 OS=Mus musculus GN=Ripk1 PE=1 SV=1	Q60855	Receptor-interacting serine/threonine-protein kinase 1	Ripk1	S	321	2.27527	3	2.7639	1.9165	2.1454	1.7688		14-3-3 domain binding motif;Calmodulin-dependent protein kinase II alpha substrate motif;Calmodulin-dependent protein kinase II substrate motif;Calmodulin-dependent protein kinase IV substrate motif;Chk1 kinase substrate motif;Phosphorylase kinase substrate motif;PKA kinase substrate motif;PKC kinase substrate motif	apoptosis;biological regulation;catabolic process;cell death;cellular catabolic process;cellular component assembly;cellular component organization;cellular component organization or biogenesis;cellular macromolecule catabolic process;cellular macromolecule metabolic process;cellular metabolic process;cellular process;cellular protein catabolic process;cellular protein metabolic process;cellular …	adenyl nucleotide binding;adenyl ribonucleotide binding;ATP binding;binding;catalytic activity;kinase activity;nucleotide binding;phosphotransferase activity, alcohol group as acceptor;protein binding;protein kinase activity;protein serine/threonine kinase activity;purine nucleotide binding;purine ribonucleoside triphosphate binding;purine ribonucleotide binding;ribonucleotide binding;transferase…	cell part;cytoplasmic part;death-inducing signaling complex;intracellular membrane-bounded organelle;intracellular organelle;intracellular part;macromolecular complex;membrane part;membrane raft;membrane-bounded organelle;mitochondrion;organelle;plasma membrane part;protein complex;receptor complex	Apoptosis;Cytosolic DNA-sensing pathway;Hepatitis C;RIG-I-like receptor signaling pathway;Toll-like receptor signaling pathway	1	85.387	1;2	KKEYPDQSPVLQRMFSLQHDCVPLPPSRSNS
>sp|P42128|FOXK1_MOUSE Forkhead box protein K1 OS=Mus musculus GN=Foxk1 PE=1 SV=2	P42128	Forkhead box protein K1	Foxk1	S	243	1.6288	3	1.6904	1.5523	1.6437	2.56697		ERK1,2 kinase substrate motif;G protein-coupled receptor kinase 1 substrate motif;Growth associated histone HI kinase substrate motif;GSK-3, ERK1, ERK2, CDK5 substrate motif;MAPKAPK2 kinase substrate motif;PKA kinase substrate motif;PKC kinase substrate motif;WW domain binding motif	anatomical structure development;biological regulation;biosynthetic process;cell differentiation;cellular biosynthetic process;cellular developmental process;cellular macromolecule biosynthetic process;cellular macromolecule metabolic process;cellular metabolic process;cellular nitrogen compound metabolic process;cellular process;developmental process;macromolecule biosynthetic process;macromolec…	binding;DNA binding;nucleic acid binding;nucleic acid binding transcription factor activity;protein binding;regulatory region DNA binding;regulatory region nucleic acid binding;RNA polymerase II regulatory region DNA binding;RNA polymerase II regulatory region sequence-specific DNA binding;sequence-specific DNA binding;sequence-specific DNA binding RNA polymerase II transcription factor activity;…	cell part;intracellular membrane-bounded organelle;intracellular non-membrane-bounded organelle;intracellular organelle;intracellular organelle part;intracellular part;membrane-bounded organelle;non-membrane-bounded organelle;nuclear part;nucleolus;nucleus;organelle;organelle part		0.999728	35.6901	1;2;3	PSPTGTISVPNSCPASPRGAGSSSYRFVQNV
>sp|Q80Z60-3|ECE2_MOUSE Isoform 3 of Endothelin-converting enzyme 2 OS=Mus musculus GN=Ece2;>sp|Q80Z60|ECE2_MOUSE Endothelin-converting enzyme 2 OS=Mus musculus GN=Ece2 PE=2 SV=2;>sp|Q80Z60-2|ECE2_MOUSE Isoform 2 of Endothelin-converting enzyme 2 OS=Mus mu	Q80Z60-3	Endothelin-converting enzyme 2;Methyltransferase-like region;Endothelin-converting enzyme 2 region	Ece2	S	9;9;9	0.53341	3	0.63853	0.64769	0.31401	0.967771		Casein kinase II substrate motif;ERK1,2 kinase substrate motif;GSK-3, ERK1, ERK2, CDK5 substrate motif;WW domain binding motif	anatomical structure development;biological regulation;brain development;cardiac cell differentiation;cardioblast differentiation;cell differentiation;cellular developmental process;cellular process;developmental process;heart development;hormone metabolic process;macromolecule metabolic process;metabolic process;organ development;peptide hormone processing;primary metabolic process;protein matur…	binding;catalytic activity;cation binding;endopeptidase activity;hydrolase activity;ion binding;metal ion binding;metalloendopeptidase activity;metallopeptidase activity;methyltransferase activity;peptidase activity;peptidase activity, acting on L-amino acid peptides;transferase activity;transferase activity, transferring one-carbon groups	cell part;cytoplasmic part;cytoplasmic vesicle membrane;cytoplasmic vesicle part;Golgi apparatus part;Golgi membrane;integral to membrane;intracellular organelle part;intracellular part;intrinsic to membrane;membrane;membrane part;organelle membrane;organelle part;trans-Golgi network;vesicle membrane		0.999995	53.2635	1	_______MASPRTPVSPPELPEKNFQYRQVQ
>sp|P23249|MOV10_MOUSE Putative helicase MOV-10 OS=Mus musculus GN=Mov10 PE=1 SV=2	P23249	Putative helicase MOV-10	Mov10	S	266	1.59507	3	1.4705	1.4019	1.9128	1.37787		Casein kinase II substrate motif;PKA kinase substrate motif;PKC kinase substrate motif	cellular macromolecule metabolic process;cellular metabolic process;cellular nitrogen compound metabolic process;cellular process;macromolecule metabolic process;metabolic process;mRNA cleavage;mRNA cleavage involved in gene silencing by miRNA;mRNA metabolic process;mRNA processing;nitrogen compound metabolic process;nucleic acid metabolic process;nucleic acid phosphodiester bond hydrolysis;nucle…	adenyl nucleotide binding;adenyl ribonucleotide binding;ATP binding;binding;catalytic activity;helicase activity;hydrolase activity;hydrolase activity, acting on acid anhydrides;hydrolase activity, acting on acid anhydrides, in phosphorus-containing anhydrides;nucleic acid binding;nucleoside-triphosphatase activity;nucleotide binding;purine nucleotide binding;purine ribonucleoside triphosphate bi…	cell part;cytoplasmic mRNA processing body;cytoplasmic part;intracellular non-membrane-bounded organelle;intracellular organelle;intracellular part;macromolecular complex;non-membrane-bounded organelle;organelle;ribonucleoprotein complex;RNA granule		1	63.8367	1	KPTTPFKRPPRLTRNSVLTNRIEEGERPDRA
>sp|Q9Z2U1|PSA5_MOUSE Proteasome subunit alpha type-5 OS=Mus musculus GN=Psma5 PE=1 SV=1	Q9Z2U1	Proteasome subunit alpha type-5	Psma5	S	16	0.619173	3	0.61248	0.65812	0.58692	2.32074		Casein kinase II substrate motif;ERK1,2 kinase substrate motif;GSK-3, ERK1, ERK2, CDK5 substrate motif;WW domain binding motif	catabolic process;cellular catabolic process;cellular macromolecule catabolic process;cellular macromolecule metabolic process;cellular metabolic process;cellular process;macromolecule catabolic process;macromolecule metabolic process;metabolic process;modification-dependent macromolecule catabolic process;modification-dependent protein catabolic process;primary metabolic process;protein metaboli…	catalytic activity;endopeptidase activity;hydrolase activity;peptidase activity;peptidase activity, acting on L-amino acid peptides;threonine-type endopeptidase activity;threonine-type peptidase activity	cell part;cytoplasmic part;cytosol;intracellular membrane-bounded organelle;intracellular organelle;intracellular part;macromolecular complex;membrane-bounded organelle;nucleus;organelle;proteasome core complex;proteasome core complex, alpha-subunit complex;protein complex	Proteasome	0.999985	48.2096	1	MFLTRSEYDRGVNTFSPEGRLFQVEYAIEAI
>sp|Q7TT79|MCPH1_MOUSE Microcephalin OS=Mus musculus GN=Mcph1 PE=2 SV=1	Q7TT79	Microcephalin	Mcph1	T	394	1.81343	3	2.206	1.5147	1.7196	1.45712		ERK1,2 kinase substrate motif;GSK3, Erk1, Erk2 and CDK5 kinase motif;GSK-3, ERK1, ERK2, CDK5 substrate motif;WW domain binding motif	anatomical structure development;biological regulation;bone development;cell cycle process;cellular component organization;cellular component organization at cellular level;cellular component organization or biogenesis;cellular component organization or biogenesis at cellular level;cellular localization;cellular macromolecule localization;cellular process;cellular protein localization;cerebral co…		cell part;cytoplasm;cytoplasmic part;cytoskeletal part;intracellular organelle part;intracellular part;microtubule organizing center;organelle part		1	68.4968	1	KSDQSPPSTIRLIPGTPDVEASSYEDYFSPD
>sp|Q3UND0-2|SKAP2_MOUSE Isoform 2 of Src kinase-associated phosphoprotein 2 OS=Mus musculus GN=Skap2;>sp|Q3UND0|SKAP2_MOUSE Src kinase-associated phosphoprotein 2 OS=Mus musculus GN=Skap2 PE=1 SV=2	Q3UND0-2	Src kinase-associated phosphoprotein 2	Skap2	S	241;248	0.60458	2	0.56853	0.64063		1.13783		Cdc2 kinase substrate motif;CDK kinase substrate motif;CDK1,2,4,6 kinase substrate motif;ERK1,2 kinase substrate motif;G protein-coupled receptor kinase 1 substrate motif;Growth associated histone HI kinase substrate motif;GSK3 kinase substrate motif;GSK-3, ERK1, ERK2, CDK5 substrate motif;MDC1 BRCT domain binding motif;Plk1 PBD domain binding motif;WW domain binding motif	B cell activation;biological regulation;cell activation;cellular process;immune system process;leukocyte activation;lymphocyte activation;negative regulation of biological process;negative regulation of cell proliferation;negative regulation of cellular process;regulation of biological process;regulation of cell proliferation;regulation of cellular process		cell part;cytoplasm;intracellular part;membrane;plasma membrane		0.81675	6.49045	1	RGELYDDVDHPAAVSSPQRSQPIDDEIYEEL
>sp|Q8C5L3-3|CNOT2_MOUSE Isoform 3 of CCR4-NOT transcription complex subunit 2 OS=Mus musculus GN=Cnot2;>sp|Q8C5L3-2|CNOT2_MOUSE Isoform 2 of CCR4-NOT transcription complex subunit 2 OS=Mus musculus GN=Cnot2;>sp|Q8C5L3|CNOT2_MOUSE CCR4-NOT transcription co	Q8C5L3-3	CCR4-NOT transcription complex subunit 2	Cnot2	S	157;233;242	0.61796	3	0.64923	0.64614	0.55851	1.97788		14-3-3 domain binding motif;Calmodulin-dependent protein kinase II substrate motif;G protein-coupled receptor kinase 1 substrate motif;MAPKAPK2 kinase substrate motif;PKA kinase substrate motif;PKC epsilon kinase substrate motif;PKC kinase substrate motif;ZIP kinase substrate motif	biological regulation;biosynthetic process;cell differentiation;cellular biosynthetic process;cellular developmental process;cellular macromolecule biosynthetic process;cellular macromolecule metabolic process;cellular metabolic process;cellular nitrogen compound metabolic process;cellular process;developmental process;gene silencing;gene silencing by RNA;macromolecule biosynthetic process;macrom…	3'-5' exonuclease activity;3'-5'-exoribonuclease activity;catalytic activity;exonuclease activity;exonuclease activity, active with either ribo- or deoxyribonucleic acids and producing 5'-phosphomonoesters;exoribonuclease activity;exoribonuclease activity, producing 5'-phosphomonoesters;hydrolase activity;hydrolase activity, acting on ester bonds;nuclease activity;poly(A)-specific ribonuclease ac…	CCR4-NOT complex;cell part;cytoplasm;intracellular membrane-bounded organelle;intracellular organelle;intracellular organelle part;intracellular part;macromolecular complex;membrane-bounded organelle;nuclear part;nucleoplasm part;nucleus;organelle;organelle part;protein complex;transcription factor complex	RNA degradation	0.999998	56.9201	1	LSDFPALADRNRREGSGNPTPLINPLAGRAP
>sp|Q8K0L0-2|ASB2_MOUSE Isoform 2 of Ankyrin repeat and SOCS box protein 2 OS=Mus musculus GN=Asb2;>sp|Q8K0L0|ASB2_MOUSE Ankyrin repeat and SOCS box protein 2 OS=Mus musculus GN=Asb2 PE=2 SV=1	Q8K0L0-2	Ankyrin repeat and SOCS box protein 2	Asb2	S	24;72	0.604575	2	0.65924		0.54991	0.945664		14-3-3 domain binding motif;Calmodulin-dependent protein kinase II substrate motif;Casein kinase II substrate motif;DNA dependent Protein kinase substrate motif;MAPKAPK2 kinase substrate motif;PKA kinase substrate motif;PKC kinase substrate motif	biological regulation;cell differentiation;cellular developmental process;cellular macromolecule metabolic process;cellular metabolic process;cellular process;cellular protein metabolic process;cellular response to stimulus;developmental process;intracellular signal transduction;macromolecule metabolic process;macromolecule modification;metabolic process;muscle cell differentiation;myoblast diffe…		cell part;Cul5-RING ubiquitin ligase complex;cullin-RING ubiquitin ligase complex;intracellular part;macromolecular complex;protein complex;ubiquitin ligase complex		0.982544	17.542	1	YFALFHSGSAPSRSPSSPENPPARAPLGLFQ
>sp|Q9WU42|NCOR2_MOUSE Nuclear receptor corepressor 2 OS=Mus musculus GN=Ncor2 PE=1 SV=3;>sp|Q9WU42-2|NCOR2_MOUSE Isoform Beta of Nuclear receptor corepressor 2 OS=Mus musculus GN=Ncor2	Q9WU42	Nuclear receptor corepressor 2	Ncor2	S	1819;1600	0.581613	3	0.52926	0.65127	0.56431	1.91616		Casein kinase II substrate motif;ERK1,2 kinase substrate motif;Growth associated histone HI kinase substrate motif;GSK-3, ERK1, ERK2, CDK5 substrate motif;PKA kinase substrate motif;PKC kinase substrate motif;WW domain binding motif	anatomical structure development;anatomical structure morphogenesis;biological regulation;biosynthetic process;carbohydrate homeostasis;cell differentiation;cell proliferation;cell proliferation in forebrain;cellular biosynthetic process;cellular developmental process;cellular macromolecule biosynthetic process;cellular macromolecule metabolic process;cellular metabolic process;cellular nitrogen …	binding;chromatin binding;DNA binding;nucleic acid binding;protein binding;protein binding transcription factor activity;sequence-specific DNA binding;transcription cofactor activity;transcription corepressor activity;transcription factor binding transcription factor activity	cell part;chromatin remodeling complex;histone deacetylase complex;intracellular organelle part;intracellular part;macromolecular complex;nuclear body;nuclear matrix;nuclear part;nucleoplasm;nucleoplasm part;organelle part;protein complex	Notch signaling pathway	1	93.6576	1;2	GSSRPASHTHQHSPISPRTQDALQQRPSVLH
>sp|O35601-2|FYB_MOUSE Isoform FYB-120 of FYN-binding protein OS=Mus musculus GN=Fyb;>sp|O35601|FYB_MOUSE FYN-binding protein OS=Mus musculus GN=Fyb PE=1 SV=2	O35601-2	FYN-binding protein	Fyb	S	568;568	1.8049	2	1.5213	2.0885		0.766627		Phosphorylase kinase substrate motif;Pim1 kinase substrate sequence;PKA kinase substrate motif;PKC kinase substrate motif			cell part;cytoplasmic part;cytosol;intracellular membrane-bounded organelle;intracellular organelle;intracellular part;membrane-bounded organelle;nucleus;organelle		1	69.216	1	TAVEIDYDSLKRKKNSLNAVPPRLVEDDQDV
>sp|O54839|EOMES_MOUSE Eomesodermin homolog OS=Mus musculus GN=Eomes PE=1 SV=3;>sp|O54839-2|EOMES_MOUSE Isoform 2 of Eomesodermin homolog OS=Mus musculus GN=Eomes	O54839	Eomesodermin homolog	Eomes	S	672;653	0.501475	2	0.61955	0.3834		0.682209		DNA dependent Protein kinase substrate motif;G protein-coupled receptor kinase 1 substrate motif;GSK3 kinase substrate motif	alpha-beta T cell activation;alpha-beta T cell activation involved in immune response;alpha-beta T cell differentiation;alpha-beta T cell differentiation involved in immune response;anatomical structure development;anatomical structure formation involved in morphogenesis;anatomical structure morphogenesis;biological regulation;blastocyst development;cardiac cell differentiation;cardioblast differ…	activating transcription factor binding;binding;chromatin binding;DNA binding;nucleic acid binding;nucleic acid binding transcription factor activity;protein binding;protein binding transcription factor activity;regulatory region DNA binding;regulatory region nucleic acid binding;RNA polymerase II activating transcription factor binding;RNA polymerase II regulatory region DNA binding;RNA polymera…	cell part;intracellular;intracellular membrane-bounded organelle;intracellular organelle;intracellular part;membrane-bounded organelle;nucleus;organelle		0.87629	10.2599	1;2	YNSACKRKRLSPSTPSNGNSPPIKCEDINTE
>sp|Q9Z2M6|UBL3_MOUSE Ubiquitin-like protein 3 OS=Mus musculus GN=Ubl3 PE=1 SV=1	Q9Z2M6	Ubiquitin-like protein 3	Ubl3	S	3	0.469183	3	0.45975	0.46045	0.48735	3.11004		G protein-coupled receptor kinase 1 substrate motif;MDC1 BRCT domain binding motif;Plk1 PBD domain binding motif			cell part;intracellular;membrane;plasma membrane		0.802835	6.09797	1	_____________MSSHVPADMINLRLILVS
>sp|Q61768|KINH_MOUSE Kinesin-1 heavy chain OS=Mus musculus GN=Kif5b PE=1 SV=3	Q61768	Kinesin-1 heavy chain	Kif5b	S	945	0.56905	3	0.63241	0.63882	0.43592	1.37444			biological regulation;cellular chemical homeostasis;cellular component disassembly;cellular component disassembly at cellular level;cellular component movement;cellular component organization;cellular component organization at cellular level;cellular component organization or biogenesis;cellular component organization or biogenesis at cellular level;cellular homeostasis;cellular ion homeostasis;c…	adenyl nucleotide binding;adenyl ribonucleotide binding;ATP binding;binding;catalytic activity;cytoskeletal protein binding;hydrolase activity;hydrolase activity, acting on acid anhydrides;hydrolase activity, acting on acid anhydrides, in phosphorus-containing anhydrides;microtubule binding;microtubule motor activity;motor activity;nucleoside-triphosphatase activity;nucleotide binding;protein bin…	cell part;cell projection;cell projection part;ciliary rootlet;cilium part;cytoplasm;cytoplasmic membrane-bounded vesicle;cytoplasmic part;cytoplasmic vesicle;cytoskeletal part;cytosol;endocytic vesicle;intracellular membrane-bounded organelle;intracellular organelle;intracellular organelle part;intracellular part;kinesin complex;macromolecular complex;membrane-bounded organelle;membrane-bounded …		1	142.578	1	PAASPTHPGTVRGGGSFVQNNQPVGLRGGGG
>sp|Q8K4L3|SVIL_MOUSE Supervillin OS=Mus musculus GN=Svil PE=1 SV=1	Q8K4L3	Supervillin	Svil	S	1278	0.631835	2	0.5687		0.69497	0.890888		Casein kinase II substrate motif;ERK1,2 kinase substrate motif;Growth associated histone HI kinase substrate motif;GSK-3, ERK1, ERK2, CDK5 substrate motif;MAPKAPK2 kinase substrate motif;WW domain binding motif	anatomical structure development;cellular component organization;cellular component organization at cellular level;cellular component organization or biogenesis;cellular component organization or biogenesis at cellular level;cellular process;cytoskeleton organization;developmental process;muscle tissue development;organelle organization;skeletal muscle tissue development;striated muscle tissue de…		cell junction;cell part;cell projection;contractile fiber part;costamere;cytoplasmic part;cytoskeletal part;intracellular membrane-bounded organelle;intracellular non-membrane-bounded organelle;intracellular organelle;intracellular organelle part;intracellular part;invadopodium;macromolecular complex;membrane;membrane-bounded organelle;non-membrane-bounded organelle;nucleus;organelle;organelle pa…		1	161.92	1	TFAKFYRSVDHSIPRSPVELEEDFDVIFDPY
>sp|P59729|RIN3_MOUSE Ras and Rab interactor 3 OS=Mus musculus GN=Rin3 PE=2 SV=2	P59729	Ras and Rab interactor 3	Rin3	S	477	0.656025	2	0.5492	0.76285		0.645838		Casein kinase II substrate motif;ERK1,2 kinase substrate motif;G protein-coupled receptor kinase 1 substrate motif;GSK3 kinase substrate motif;GSK-3, ERK1, ERK2, CDK5 substrate motif;MAPKAPK2 kinase substrate motif;WW domain binding motif	biological regulation;cellular process;cellular response to stimulus;positive regulation of catalytic activity;positive regulation of GTPase activity;positive regulation of hydrolase activity;positive regulation of molecular function;positive regulation of Rab GTPase activity;positive regulation of Ras GTPase activity;regulation of biological process;regulation of catabolic process;regulation of …	binding;enzyme activator activity;enzyme binding;enzyme regulator activity;GTPase activator activity;GTPase binding;GTPase regulator activity;guanyl-nucleotide exchange factor activity;nucleoside-triphosphatase regulator activity;protein binding;Rab GTPase binding;Rab guanyl-nucleotide exchange factor activity;Ras GTPase binding;Ras guanyl-nucleotide exchange factor activity;small GTPase binding;…	cell part;cytoplasmic membrane-bounded vesicle;cytoplasmic part;cytoplasmic vesicle;early endosome;endosome;intracellular membrane-bounded organelle;intracellular organelle;intracellular part;membrane-bounded organelle;membrane-bounded vesicle;organelle;vesicle		0.999681	36.0373	1	PRKKRVSRQLASTLLSPLESPIQEASSEKQA
>sp|Q6GQX2|NCK5L_MOUSE Nck-associated protein 5-like OS=Mus musculus GN=Nckap5l PE=2 SV=1	Q6GQX2	Nck-associated protein 5-like	Nckap5l	S	436	0.59956	3	0.64895	0.611	0.53873	1.95757		Casein kinase II substrate motif;DNA dependent Protein kinase substrate motif;ERK1,2 kinase substrate motif;G protein-coupled receptor kinase 1 substrate motif;GSK-3, ERK1, ERK2, CDK5 substrate motif;Pyruvate dehydrogenase kinase substrate motif;WW domain binding motif					1	75.9066	1	HSSSQVKSKLQIGPPSPGDAQGPLLPSPARG
>sp|Q6ZQH8|NU188_MOUSE Nucleoporin NUP188 homolog OS=Mus musculus GN=Nup188 PE=1 SV=2	Q6ZQH8	Nucleoporin NUP188 homolog	Nup188	S	1727	0.660893	3	0.67608	0.59824	0.70836	1.83526		DNA dependent Protein kinase substrate motif;ERK1,2 kinase substrate motif;GSK-3, ERK1, ERK2, CDK5 substrate motif;WW domain binding motif	establishment of localization;establishment of protein localization;establishment of RNA localization;mRNA transport;nucleic acid transport;nucleobase-containing compound transport;protein transport;RNA transport;transport		cell part;intracellular organelle part;intracellular part;macromolecular complex;membrane part;nuclear part;nuclear pore;organelle part;pore complex;protein complex	RNA transport	0.999999	60.1574	2	FRRGAPSSPAAGVLPSPQGKATSLSKASPES
>sp|Q60670|SIK1_MOUSE Serine/threonine-protein kinase SIK1 OS=Mus musculus GN=Sik1 PE=1 SV=3	Q60670	Serine/threonine-protein kinase SIK1	Sik1	S	577	0.66913	3	0.60361	0.66854	0.73524	1.6629	PKACA;PKCA	14-3-3 domain binding motif;Calmodulin-dependent protein kinase II substrate motif;Casein kinase II substrate motif;PAK2 kinase substrate motif;PKA kinase substrate motif;PKA, PKG kinase substrate motif;PKC epsilon kinase substrate motif;PKC kinase substrate motif;PKG kinase substrate motif	anoikis;apoptosis;biological regulation;cardiac cell differentiation;cardiac muscle cell differentiation;cell cycle;cell death;cell differentiation;cellular developmental process;cellular macromolecule metabolic process;cellular metabolic process;cellular process;cellular protein metabolic process;cellular response to stimulus;death;developmental process;intracellular signal transduction;macromol…	14-3-3 protein binding;adenyl nucleotide binding;adenyl ribonucleotide binding;ATP binding;binding;cAMP response element binding protein binding;catalytic activity;cation binding;enzyme binding;histone deacetylase binding;ion binding;kinase activity;kinase binding;magnesium ion binding;metal ion binding;nucleotide binding;phosphotransferase activity, alcohol group as acceptor;protein binding;prot…	cell part;cytoplasm;cytoplasmic part;cytosol;intracellular membrane-bounded organelle;intracellular organelle;intracellular part;membrane-bounded organelle;nucleus;organelle		0.999996	55.514	1	TAVLPPVSFQEGRRASDTSLTQGLKAFRQQL
>sp|O54839|EOMES_MOUSE Eomesodermin homolog OS=Mus musculus GN=Eomes PE=1 SV=3;>sp|O54839-2|EOMES_MOUSE Isoform 2 of Eomesodermin homolog OS=Mus musculus GN=Eomes	O54839	Eomesodermin homolog	Eomes	S	667;648	0.600603	3	0.61813	0.68673	0.49695	1.49074		Casein kinase II substrate motif;ERK1,2 kinase substrate motif;G protein-coupled receptor kinase 1 substrate motif;GSK-3, ERK1, ERK2, CDK5 substrate motif;PAK2 kinase substrate motif;Pim1 kinase substrate sequence;PKA kinase substrate motif;PKC kinase substrate motif;WW domain binding motif	alpha-beta T cell activation;alpha-beta T cell activation involved in immune response;alpha-beta T cell differentiation;alpha-beta T cell differentiation involved in immune response;anatomical structure development;anatomical structure formation involved in morphogenesis;anatomical structure morphogenesis;biological regulation;blastocyst development;cardiac cell differentiation;cardioblast differ…	activating transcription factor binding;binding;chromatin binding;DNA binding;nucleic acid binding;nucleic acid binding transcription factor activity;protein binding;protein binding transcription factor activity;regulatory region DNA binding;regulatory region nucleic acid binding;RNA polymerase II activating transcription factor binding;RNA polymerase II regulatory region DNA binding;RNA polymera…	cell part;intracellular;intracellular membrane-bounded organelle;intracellular organelle;intracellular part;membrane-bounded organelle;nucleus;organelle		0.998921	29.761	1;2	SDSGVYNSACKRKRLSPSTPSNGNSPPIKCE
>sp|Q8BGC0|HTSF1_MOUSE HIV Tat-specific factor 1 homolog OS=Mus musculus GN=Htatsf1 PE=1 SV=1	Q8BGC0	HIV Tat-specific factor 1 homolog	Htatsf1	S	410	2.4977	2	2.4347		2.5607	1.74122		G protein-coupled receptor kinase 1 substrate motif	biological regulation;biosynthetic process;cellular biosynthetic process;cellular macromolecule biosynthetic process;cellular macromolecule metabolic process;cellular metabolic process;cellular nitrogen compound metabolic process;cellular process;macromolecule biosynthetic process;macromolecule metabolic process;metabolic process;nitrogen compound metabolic process;nucleic acid metabolic process;…	binding;nucleic acid binding;nucleotide binding;RNA binding	cell part;intracellular membrane-bounded organelle;intracellular organelle;intracellular part;membrane-bounded organelle;nucleus;organelle		0.996445	24.4771	1;2	PGPSRMRHFSEHPSMSNMKAQEATTGMAFEE
>sp|O89100|GRAP2_MOUSE GRB2-related adaptor protein 2 OS=Mus musculus GN=Grap2 PE=1 SV=1	O89100	GRB2-related adaptor protein 2	Grap2	T	254	1.73977	3	1.9644	1.4743	1.7806	1.63388		Calmodulin-dependent protein kinase II substrate motif;Calmodulin-dependent protein kinase IV substrate motif;Chk1 kinase substrate motif;PAK2 kinase substrate motif;PKA kinase substrate motif;PKA, PKG kinase substrate motif;PKC kinase substrate motif;PKG kinase substrate motif		binding;protein binding	cell part;cytoplasm;cytoplasmic part;endosome;intracellular membrane-bounded organelle;intracellular organelle;intracellular part;membrane-bounded organelle;nucleus;organelle	T cell receptor signaling pathway	1	80.3118	1	GLGSEVNATLMHRRHTDPVQLQAAGRVRWAR
>sp|Q571C7|BDP1_MOUSE Transcription factor TFIIIB component B'' homolog OS=Mus musculus GN=Bdp1 PE=2 SV=2;>sp|Q571C7-2|BDP1_MOUSE Isoform 2 of Transcription factor TFIIIB component B'' homolog OS=Mus musculus GN=Bdp1	Q571C7	Transcription factor TFIIIB component B'' homolog	Bdp1	S	1870;1870	0.568263	3	0.57774	0.61165	0.5154	2.16132		ERK1,2 kinase substrate motif;GSK-3, ERK1, ERK2, CDK5 substrate motif;WW domain binding motif	biological regulation;biosynthetic process;cellular biosynthetic process;cellular macromolecule biosynthetic process;cellular macromolecule metabolic process;cellular metabolic process;cellular nitrogen compound metabolic process;cellular process;macromolecule biosynthetic process;macromolecule metabolic process;metabolic process;nitrogen compound metabolic process;nucleic acid metabolic process;…	binding;chromatin binding;DNA binding;nucleic acid binding	cell part;intracellular membrane-bounded organelle;intracellular organelle;intracellular part;membrane-bounded organelle;nucleus;organelle		1	70.2769	1	VFPDVHSEDKSHAPFSPDNVNQKVVHDYPEV
>sp|O35601-2|FYB_MOUSE Isoform FYB-120 of FYN-binding protein OS=Mus musculus GN=Fyb;>sp|O35601|FYB_MOUSE FYN-binding protein OS=Mus musculus GN=Fyb PE=1 SV=2	O35601-2	FYN-binding protein	Fyb	S	724;770	2.30287	3	2.1787	2.2434	2.4865	2.62635		AMP-activated protein kinase substrate motif;b-Adrenergic Receptor kinase substrate motif;Casein kinase II substrate motif;PKA kinase substrate motif			cell part;cytoplasmic part;cytosol;intracellular membrane-bounded organelle;intracellular organelle;intracellular part;membrane-bounded organelle;nucleus;organelle		1	87.4364	1	SKKWGARDLQIKPGESLEVIQSTDDTKVLCR
>sp|P70460|VASP_MOUSE Vasodilator-stimulated phosphoprotein OS=Mus musculus GN=Vasp PE=1 SV=4	P70460	Vasodilator-stimulated phosphoprotein	Vasp	S	235	2.09743	3	1.5095	1.8922	2.8906	1.18002	PKA_group;PKACA;PKG/cGK_group;PKG1	14-3-3 domain binding motif;Calmodulin-dependent protein kinase II substrate motif;Casein kinase II substrate motif;MAPKAPK1 kinase substrate motif;PKA kinase substrate motif;PKC epsilon kinase substrate motif;PKC kinase substrate motif	actin cytoskeleton organization;actin filament organization;actin filament-based process;actin polymerization or depolymerization;anatomical structure formation involved in morphogenesis;axon guidance;cellular component assembly;cellular component organization;cellular component organization at cellular level;cellular component organization or biogenesis;cellular component organization or biogene…	binding;protein binding	adherens junction;anchoring junction;cell junction;cell part;cell projection;cell projection membrane;cell projection part;cell-cell junction;cell-substrate adherens junction;cell-substrate junction;cytoplasmic part;cytoskeleton;cytosol;filopodium;filopodium membrane;focal adhesion;intracellular non-membrane-bounded organelle;intracellular organelle;intracellular part;lamellipodium;lamellipodium …	Fc gamma R-mediated phagocytosis;Focal adhesion;Leukocyte transendothelial migration	1	105.165	1	PGLAAAIAGAKLRKVSKQEEASGGPLAPKAE
>sp|Q60665-2|SKIL_MOUSE Isoform 2 of Ski-like protein OS=Mus musculus GN=Skil;>sp|Q60665|SKIL_MOUSE Ski-like protein OS=Mus musculus GN=Skil PE=2 SV=2	Q60665-2	Ski-like protein	Skil	S	461;507	1.83403	3	1.8934	1.9028	1.7059	2.49562		Casein kinase I substrate motif;ERK1,2 kinase substrate motif;GSK-3, ERK1, ERK2, CDK5 substrate motif;MAPKAPK2 kinase substrate motif;MDC1 BRCT domain binding motif;Plk1 PBD domain binding motif;WW domain binding motif	anatomical structure development;anatomical structure formation involved in morphogenesis;biological regulation;blastocyst formation;cell cycle arrest;cell cycle process;cell differentiation;cell surface receptor linked signaling pathway;cellular component assembly;cellular component organization;cellular component organization or biogenesis;cellular developmental process;cellular process;cellula…	binding;chromatin binding;protein binding;protein binding transcription factor activity;SMAD binding;transcription cofactor activity;transcription corepressor activity;transcription factor binding transcription factor activity	acrosomal vesicle;cell part;cytoplasm;cytoplasmic membrane-bounded vesicle;cytoplasmic part;cytoplasmic vesicle;intracellular membrane-bounded organelle;intracellular organelle;intracellular organelle part;intracellular part;macromolecular complex;membrane-bounded organelle;membrane-bounded vesicle;nuclear body;nuclear part;nucleoplasm part;nucleus;organelle;organelle part;PML body;protein comple…		0.958686	13.6558	1	CSLVRGTSKRDSEDSSPLLVRDGEDDKGKIM
>sp|O35226|PSMD4_MOUSE 26S proteasome non-ATPase regulatory subunit 4 OS=Mus musculus GN=Psmd4 PE=1 SV=1;>sp|O35226-4|PSMD4_MOUSE Isoform Rpn10D of 26S proteasome non-ATPase regulatory subunit 4 OS=Mus musculus GN=Psmd4	O35226	26S proteasome non-ATPase regulatory subunit 4	Psmd4	T	253;253	0.638145	2		0.7805	0.49579	0.551473		Casein kinase II substrate motif;G protein-coupled receptor kinase 1 substrate motif	catabolic process;cellular catabolic process;cellular macromolecule catabolic process;cellular macromolecule metabolic process;cellular metabolic process;cellular process;macromolecule catabolic process;macromolecule metabolic process;metabolic process;modification-dependent macromolecule catabolic process;modification-dependent protein catabolic process;primary metabolic process;protein metaboli…		cell part;cytoplasm;intracellular part;macromolecular complex;proteasome accessory complex;proteasome regulatory particle, base subcomplex;protein complex	Proteasome	0.891674	9.16444	1	AAAASAAEAGIATPGTEDSDDALLKMTINQQ
>sp|Q9D394-4|RUFY3_MOUSE Isoform 4 of Protein RUFY3 OS=Mus musculus GN=Rufy3;>sp|Q9D394-2|RUFY3_MOUSE Isoform 2 of Protein RUFY3 OS=Mus musculus GN=Rufy3	Q9D394-4			S	27;27	1.6352	3	1.4072	1.4906	2.0078	1.3116		14-3-3 domain binding motif;Calmodulin-dependent protein kinase II substrate motif;DNA dependent Protein kinase substrate motif;G protein-coupled receptor kinase 1 substrate motif;PAK2 kinase substrate motif;PKA kinase substrate motif;PKC epsilon kinase substrate motif;PKC kinase substrate motif	biological regulation;negative regulation of axonogenesis;negative regulation of biological process;negative regulation of cell development;negative regulation of cell differentiation;negative regulation of cell projection organization;negative regulation of cellular component organization;negative regulation of cellular process;negative regulation of developmental process;negative regulation of …	binding;protein binding	cell part;cell projection;cell projection part;filopodium;growth cone;site of polarized growth		1	77.6625	1	ESCGEEQERGGERRPSEPLEPRGASARGADR
>sp|Q61233|PLSL_MOUSE Plastin-2 OS=Mus musculus GN=Lcp1 PE=1 SV=4	Q61233	Plastin-2	Lcp1	Y	28	0.452755	2		0.50958	0.39593	1.01526			actin cytoskeleton organization;actin filament bundle assembly;actin filament organization;actin filament-based process;anatomical structure morphogenesis;biological regulation;cell activation;cell activation involved in immune response;cellular component assembly;cellular component assembly at cellular level;cellular component organization;cellular component organization at cellular level;cellul…	actin binding;actin filament binding;binding;calcium ion binding;cation binding;cytoskeletal protein binding;identical protein binding;ion binding;metal ion binding;protein binding	actin filament;cell junction;cell part;cell projection;cell projection membrane;cell projection part;cytoplasm;cytoplasmic part;cytoskeletal part;cytosol;intracellular organelle part;intracellular part;leading edge membrane;macromolecular complex;membrane part;organelle part;phagocytic cup;plasma membrane part;protein complex;ruffle;ruffle membrane		0.999998	58.3603	1	ELREAFAKVDTDGNGYISCNELNDLFKAACL
>sp|P27577|ETS1_MOUSE Protein C-ets-1 OS=Mus musculus GN=Ets1 PE=1 SV=2	P27577	Protein C-ets-1	Ets1	S	282	1.5953	2	1.6481		1.5425	1.32778		14-3-3 domain binding motif;Calmodulin-dependent protein kinase I substrate motif;Calmodulin-dependent protein kinase II alpha substrate motif;Calmodulin-dependent protein kinase II substrate motif;Calmodulin-dependent protein kinase IV substrate motif;Casein kinase II substrate motif;Chk1 kinase substrate motif;DNA dependent Protein kinase substrate motif;PKA kinase substrate motif;PKC kinase su…	anatomical structure development;anatomical structure formation involved in morphogenesis;angiogenesis;angiogenesis involved in wound healing;apoptotic nuclear change;biological regulation;cell differentiation;cell motility;cellular component disassembly;cellular component disassembly at cellular level;cellular component disassembly involved in apoptosis;cellular component movement;cellular compo…	binding;DNA binding;nucleic acid binding;nucleic acid binding transcription factor activity;protein binding;sequence-specific DNA binding;sequence-specific DNA binding RNA polymerase II transcription factor activity;sequence-specific DNA binding transcription factor activity	cell part;intracellular membrane-bounded organelle;intracellular organelle;intracellular organelle part;intracellular part;macromolecular complex;membrane-bounded organelle;nuclear part;nucleoplasm part;nucleus;organelle;organelle part;protein complex;transcription factor complex	Dorso-ventral axis formation;MAPK signaling pathway - fly	0.981241	18.1592	1;2	SWSSQSSFNSLQRVPSYDSFDYEDYPAALPN
>sp|Q8CJF7|ELYS_MOUSE Protein ELYS OS=Mus musculus GN=Ahctf1 PE=1 SV=1	Q8CJF7	Protein ELYS	Ahctf1	S	1928	0.66594	3	0.64126	0.70345	0.65311	2.34771		14-3-3 domain binding motif;Akt kinase substrate motif;Calmodulin-dependent protein kinase II substrate motif;Casein kinase II substrate motif;MAPKAPK1 kinase substrate motif;p70 Ribosomal S6 kinase substrate motif;Phosphorylase kinase substrate motif;PKA kinase substrate motif;PKC epsilon kinase substrate motif;PKC kinase substrate motif	anatomical structure development;biological regulation;biosynthetic process;cell cycle phase;cell cycle process;cellular biosynthetic process;cellular component assembly;cellular component assembly at cellular level;cellular component organization;cellular component organization at cellular level;cellular component organization or biogenesis;cellular component organization or biogenesis at cellul…	binding;DNA binding;nucleic acid binding;nucleic acid binding transcription factor activity;sequence-specific DNA binding transcription factor activity	cell part;chromatin;chromosomal part;condensed chromosome kinetochore;cytoplasm;intracellular membrane-bounded organelle;intracellular non-membrane-bounded organelle;intracellular organelle;intracellular organelle part;intracellular part;kinetochore;macromolecular complex;membrane;membrane part;membrane-bounded organelle;non-membrane-bounded organelle;nuclear matrix;nuclear membrane;nuclear part;…		1	69.9093	1;2	QQLPLKRKRVREREVSVSSVTEEPKLDSSQL
>sp|Q3UHH1-3|ZSWM8_MOUSE Isoform 3 of Zinc finger SWIM domain-containing protein 8 OS=Mus musculus GN=Zswim8;>sp|Q3UHH1|ZSWM8_MOUSE Zinc finger SWIM domain-containing protein 8 OS=Mus musculus GN=Zswim8 PE=1 SV=1;>sp|Q3UHH1-2|ZSWM8_MOUSE Isoform 2 of Zinc	Q3UHH1-3	Zinc finger SWIM domain-containing protein 8	Zswim8	S	1087;1094;1060;199	0.599975	2	0.58077		0.61918	1.38244		Casein kinase II substrate motif;ERK1,2 kinase substrate motif;GSK-3, ERK1, ERK2, CDK5 substrate motif;MAPKAPK2 kinase substrate motif;WW domain binding motif		binding;cation binding;ion binding;metal ion binding;transition metal ion binding;zinc ion binding			0.983233	18.6799	1	TEGFTEKNVPESSPHSPCEGLPPEAALTPRP
>sp|O54804-2|CHKA_MOUSE Isoform 2 of Choline kinase alpha OS=Mus musculus GN=Chka;>sp|O54804|CHKA_MOUSE Choline kinase alpha OS=Mus musculus GN=Chka PE=1 SV=3	O54804-2	Choline kinase alpha	Chka	S	71;71	0.57117	3	0.23659	0.75285	0.72407	0.67873		DNA dependent Protein kinase substrate motif;ERK1,2 kinase substrate motif;G protein-coupled receptor kinase 1 substrate motif;GSK-3, ERK1, ERK2, CDK5 substrate motif;WW domain binding motif	alcohol metabolic process;amine biosynthetic process;amine metabolic process;biosynthetic process;CDP-choline pathway;cellular amine metabolic process;cellular biogenic amine biosynthetic process;cellular biogenic amine metabolic process;cellular biosynthetic process;cellular lipid metabolic process;cellular metabolic process;cellular nitrogen compound biosynthetic process;cellular nitrogen compo…	adenyl nucleotide binding;adenyl ribonucleotide binding;alcohol binding;amine binding;ATP binding;binding;carboxylic ester hydrolase activity;catalytic activity;cation binding;choline binding;choline kinase activity;cholinesterase activity;drug binding;ethanolamine kinase activity;hydrolase activity;hydrolase activity, acting on ester bonds;identical protein binding;ion binding;kinase activity;nu…	cell part;cytoplasm;intracellular part	Glycerophospholipid metabolism	1	78.421	1	LPPPPPPPLPLPPPPSPPLADEQPEPRTRRR
>sp|Q3UHX0|NOL8_MOUSE Nucleolar protein 8 OS=Mus musculus GN=Nol8 PE=1 SV=2;>sp|Q3UHX0-2|NOL8_MOUSE Isoform 2 of Nucleolar protein 8 OS=Mus musculus GN=Nol8	Q3UHX0	Nucleolar protein 8	Nol8	S	870;22	0.585867	3	0.67296	0.31408	0.77056	0.786649		b-Adrenergic Receptor kinase substrate motif;Casein kinase II substrate motif	biological regulation;biosynthetic process;cellular biosynthetic process;cellular macromolecule biosynthetic process;cellular macromolecule metabolic process;cellular metabolic process;cellular nitrogen compound metabolic process;cellular process;DNA metabolic process;DNA replication;macromolecule biosynthetic process;macromolecule metabolic process;metabolic process;ncRNA metabolic process;ncRNA…	binding;nucleic acid binding;nucleotide binding;RNA binding	cell part;cytoplasm;intracellular non-membrane-bounded organelle;intracellular organelle;intracellular organelle part;intracellular part;non-membrane-bounded organelle;nuclear part;nucleolus;organelle;organelle part		1	102.63	1;2	FGSDERFRMDSRFLESDSEDEKKELNEDKVN
>sp|Q3TMW1|C102A_MOUSE Coiled-coil domain-containing protein 102A OS=Mus musculus GN=Ccdc102a PE=2 SV=2	Q3TMW1	Coiled-coil domain-containing protein 102A	Ccdc102a	S	12	0.565655	2	0.46871	0.6626		0.745412		b-Adrenergic Receptor kinase substrate motif;ERK1,2 kinase substrate motif;G protein-coupled receptor kinase 1 substrate motif;GSK3 kinase substrate motif;GSK-3, ERK1, ERK2, CDK5 substrate motif;WW domain binding motif					0.999999	58.348	1	____MSHGPSPRLAESPQLSKSSLLTILGSP
>sp|O08547|SC22B_MOUSE Vesicle-trafficking protein SEC22b OS=Mus musculus GN=Sec22b PE=1 SV=3	O08547	Vesicle-trafficking protein SEC22b	Sec22b	S	137	1.92143	3	1.5836	1.7238	2.4569	1.36702		Casein kinase II substrate motif	cellular process;ER to Golgi vesicle-mediated transport;establishment of localization;establishment of localization in cell;establishment of protein localization;Golgi vesicle transport;intracellular transport;protein transport;transport;vesicle-mediated transport		cell part;cytoplasmic membrane-bounded vesicle;cytoplasmic part;cytoplasmic vesicle;endoplasmic reticulum membrane;endoplasmic reticulum part;endoplasmic reticulum-Golgi intermediate compartment membrane;Golgi apparatus part;Golgi membrane;integral to membrane;intracellular membrane-bounded organelle;intracellular organelle;intracellular organelle part;intracellular part;intrinsic to membrane;mel…	Phagosome;SNARE interactions in vesicular transport	1	78.6358	1	TKKLYIDSRARRNLGSINTELQDVQRIMVAN
>sp|Q8BG05|ROA3_MOUSE Heterogeneous nuclear ribonucleoprotein A3 OS=Mus musculus GN=Hnrnpa3 PE=1 SV=1	Q8BG05	Heterogeneous nuclear ribonucleoprotein A3	Hnrnpa3	S	14	0.6366	3	0.63281	0.67258	0.60441	2.31619		b-Adrenergic Receptor kinase substrate motif;PKA kinase substrate motif;PKC kinase substrate motif	cellular macromolecule metabolic process;cellular metabolic process;cellular nitrogen compound metabolic process;cellular process;macromolecule metabolic process;metabolic process;mRNA metabolic process;mRNA processing;nitrogen compound metabolic process;nucleic acid metabolic process;nucleobase-containing compound metabolic process;primary metabolic process;RNA metabolic process;RNA processing;R…	binding;nucleic acid binding;nucleotide binding;RNA binding	cell part;intracellular organelle part;intracellular part;macromolecular complex;nuclear part;organelle part;ribonucleoprotein complex;spliceosomal complex	Spliceosome	1	86.8321	1	__MEVKPPPGRPQPDSGRRRRRRGEEGHDPK
>sp|P41969|ELK1_MOUSE ETS domain-containing protein Elk-1 OS=Mus musculus GN=Elk1 PE=2 SV=3	P41969	ETS domain-containing protein Elk-1	Elk1	S	325	0.623007	3	0.59495	0.66076	0.61331	2.32074	ERK1;	Casein kinase II substrate motif;ERK1,2 kinase substrate motif;GSK-3, ERK1, ERK2, CDK5 substrate motif;WW domain binding motif	biological regulation;biosynthetic process;cell differentiation;cellular biosynthetic process;cellular developmental process;cellular macromolecule biosynthetic process;cellular macromolecule metabolic process;cellular metabolic process;cellular nitrogen compound metabolic process;cellular process;developmental process;macromolecule biosynthetic process;macromolecule metabolic process;metabolic p…	binding;DNA binding;nucleic acid binding;nucleic acid binding transcription factor activity;sequence-specific DNA binding;sequence-specific DNA binding RNA polymerase II transcription factor activity;sequence-specific DNA binding transcription factor activity	cell part;intracellular membrane-bounded organelle;intracellular organelle;intracellular organelle part;intracellular part;membrane-bounded organelle;nuclear part;nucleoplasm;nucleus;organelle;organelle part	Endometrial cancer;ErbB signaling pathway;Focal adhesion;GnRH signaling pathway;Insulin signaling pathway;Leishmaniasis;MAPK signaling pathway;Prion diseases	0.996439	24.4686	1	QPQKGRKPRDLELPLSPSLLGGQGPERTPGS
>sp|P47811-3|MK14_MOUSE Isoform 3 of Mitogen-activated protein kinase 14 OS=Mus musculus GN=Mapk14;>sp|P47811|MK14_MOUSE Mitogen-activated protein kinase 14 OS=Mus musculus GN=Mapk14 PE=1 SV=3;>sp|P47811-2|MK14_MOUSE Isoform 2 of Mitogen-activated protein	P47811-3	Mitogen-activated protein kinase 14	Mapk14	Y	182;182;182;106	2.345	3	3.1103	1.925	1.9997	1.4863	ASK1;MAP2K_group;MEKK6;MKK3;MKK4;MKK6;Ret;	TC-PTP phosphatase substrate motif	aging;alcohol metabolic process;anatomical structure development;anatomical structure formation involved in morphogenesis;anatomical structure morphogenesis;angiogenesis;apoptosis;biological adhesion;biological regulation;biosynthetic process;carbohydrate metabolic process;carboxylic acid metabolic process;cartilage condensation;cell adhesion;cell aging;cell cycle checkpoint;cell death;cell diffe…	adenyl nucleotide binding;adenyl ribonucleotide binding;ATP binding;binding;catalytic activity;kinase activity;MAP kinase activity;molecular transducer activity;NFAT protein binding;nucleotide binding;phosphotransferase activity, alcohol group as acceptor;protein binding;protein kinase activity;protein serine/threonine kinase activity;purine nucleotide binding;purine ribonucleoside triphosphate b…	cell;cell part;cytoplasm;cytoplasmic part;cytoskeletal part;cytosol;intracellular membrane-bounded organelle;intracellular organelle;intracellular organelle part;intracellular part;membrane-bounded organelle;mitochondrion;nucleus;organelle;organelle part;spindle pole	Amyotrophic lateral sclerosis (ALS);Chagas disease (American trypanosomiasis);Epithelial cell signaling in Helicobacter pylori infection;Fc epsilon RI signaling pathway;GnRH signaling pathway;Hepatitis C;ko05152;Leishmaniasis;Leukocyte transendothelial migration;MAPK signaling pathway;MAPK signaling pathway - yeast;Neurotrophin signaling pathway;NOD-like receptor signaling pathway;Osteoclast diff…	0.999999	61.0533	1;2	LDFGLARHTDDEMTGYVATRWYRAPEIMLNW
>sp|O08583|THOC4_MOUSE THO complex subunit 4 OS=Mus musculus GN=Alyref PE=1 SV=3;>sp|O08583-2|THOC4_MOUSE Isoform 2 of THO complex subunit 4 OS=Mus musculus GN=Alyref	O08583	THO complex subunit 4	Alyref	S	205;113	0.560015	2	0.5517		0.56833	1.70781		PKA kinase substrate motif;PKC kinase substrate motif	cellular macromolecule metabolic process;cellular metabolic process;cellular nitrogen compound metabolic process;cellular process;establishment of localization;establishment of RNA localization;macromolecule metabolic process;metabolic process;mRNA metabolic process;mRNA processing;mRNA transport;nitrogen compound metabolic process;nucleic acid metabolic process;nucleic acid transport;nucleobase-…	binding;DNA binding;nucleic acid binding;nucleotide binding;RNA binding;single-stranded DNA binding;structure-specific DNA binding	cell part;cytoplasm;intracellular membrane-bounded organelle;intracellular organelle;intracellular organelle part;intracellular part;macromolecular complex;membrane-bounded organelle;nuclear body;nuclear part;nuclear speck;nucleoplasm part;nucleus;organelle;organelle part;ribonucleoprotein complex;spliceosomal complex	mRNA surveillance pathway;RNA transport;Spliceosome	1	65.0018	1	PAQSINRGGMTRNRGSGGFGGGGTRRGTRGG
>sp|Q6PDL0|DC1L2_MOUSE Cytoplasmic dynein 1 light intermediate chain 2 OS=Mus musculus GN=Dync1li2 PE=1 SV=2	Q6PDL0	Cytoplasmic dynein 1 light intermediate chain 2	Dync1li2	S	203	0.524735	2	0.65658		0.39289	0.628133		Casein kinase II substrate motif;Pyruvate dehydrogenase kinase substrate motif	cellular component movement;cellular component organization;cellular component organization at cellular level;cellular component organization or biogenesis;cellular component organization or biogenesis at cellular level;cellular localization;cellular process;centrosome localization;cytoskeleton organization;establishment of localization;localization;microtubule cytoskeleton organization;microtubu…	adenyl nucleotide binding;adenyl ribonucleotide binding;ATP binding;binding;catalytic activity;hydrolase activity;hydrolase activity, acting on acid anhydrides;hydrolase activity, acting on acid anhydrides, in phosphorus-containing anhydrides;microtubule motor activity;motor activity;nucleoside-triphosphatase activity;nucleotide binding;protein binding;purine nucleotide binding;purine ribonucleos…	cell part;centrosome;cytoplasmic dynein complex;cytoplasmic part;cytoskeletal part;dynein complex;intracellular non-membrane-bounded organelle;intracellular organelle;intracellular organelle part;intracellular part;macromolecular complex;microtubule;microtubule associated complex;microtubule organizing center;non-membrane-bounded organelle;organelle;organelle part;protein complex	Phagosome;Vasopressin-regulated water reabsorption	0.719351	4.63778	1	EEGCQGSPQRRGPLTSGSDEDSVALPLGDNV
>sp|B2RUR8|OTU7B_MOUSE OTU domain-containing protein 7B OS=Mus musculus GN=Otud7b PE=1 SV=1	B2RUR8	OTU domain-containing protein 7B	Otud7b	S	53	0.531795	2	0.51781		0.54578	1.54505		ERK1,2 kinase substrate motif;G protein-coupled receptor kinase 1 substrate motif;GSK3 kinase substrate motif;GSK-3, ERK1, ERK2, CDK5 substrate motif;WW domain binding motif	biological regulation;cellular macromolecule metabolic process;cellular metabolic process;cellular process;cellular protein metabolic process;immune response;immune system process;macromolecule metabolic process;macromolecule modification;metabolic process;mucosal immune response;negative regulation of biological process;negative regulation of biosynthetic process;negative regulation of cell comm…	binding;catalytic activity;cation binding;cysteine-type peptidase activity;DNA binding;hydrolase activity;hydrolase activity, acting on ester bonds;ion binding;K63-linked polyubiquitin binding;metal ion binding;nucleic acid binding;peptidase activity;peptidase activity, acting on L-amino acid peptides;polyubiquitin binding;protein binding;small conjugating protein binding;small conjugating protei…	cell part;cytoplasm;cytoskeleton;intracellular membrane-bounded organelle;intracellular non-membrane-bounded organelle;intracellular organelle;intracellular part;membrane-bounded organelle;microtubule cytoskeleton;non-membrane-bounded organelle;nucleus;organelle		0.999979	46.8821	1	LSDFEQLRQVHAGNLSPPFSGGSTCPKTPEK
>sp|Q9EQ32|BCAP_MOUSE Phosphoinositide 3-kinase adapter protein 1 OS=Mus musculus GN=Pik3ap1 PE=1 SV=1;>sp|Q9EQ32-2|BCAP_MOUSE Isoform 2 of Phosphoinositide 3-kinase adapter protein 1 OS=Mus musculus GN=Pik3ap1	Q9EQ32	Phosphoinositide 3-kinase adapter protein 1	Pik3ap1	S	640;461	2.15925	2	2.6701		1.6484	0.699396		Casein kinase II substrate motif;G protein-coupled receptor kinase 1 substrate motif;PKA kinase substrate motif;PKC kinase substrate motif	activation of immune response;activation of innate immune response;biological regulation;cellular process;cellular response to stimulus;immune response-activating signal transduction;immune response-regulating signaling pathway;immune system process;innate immune response-activating signal transduction;negative regulation of biological process;negative regulation of cell communication;negative re…	binding;identical protein binding;protein binding	cell part;cytoplasm;cytoplasmic part;cytosol;intracellular part;membrane;plasma membrane	B cell receptor signaling pathway	0.734039	4.409	1	AVLHFKEWQLNQKKRSESFRFQQENLKRLRE
>sp|Q61609|S20A1_MOUSE Sodium-dependent phosphate transporter 1 OS=Mus musculus GN=Slc20a1 PE=1 SV=1	Q61609	Sodium-dependent phosphate transporter 1	Slc20a1	S	273	0.566973	3	0.47342	0.68635	0.54115	1.45119		b-Adrenergic Receptor kinase substrate motif;ERK1,2 kinase substrate motif;GSK-3, ERK1, ERK2, CDK5 substrate motif;MAPKAPK2 kinase substrate motif;WW domain binding motif	biological regulation;positive regulation of biological process;positive regulation of cell communication;positive regulation of cellular process;positive regulation of I-kappaB kinase/NF-kappaB cascade;positive regulation of intracellular protein kinase cascade;positive regulation of response to stimulus;positive regulation of signal transduction;positive regulation of signaling;regulation of bi…	active transmembrane transporter activity;anion transmembrane transporter activity;anion:cation symporter activity;cation transmembrane transporter activity;high affinity inorganic phosphate:sodium symporter activity;inorganic anion transmembrane transporter activity;inorganic cation transmembrane transporter activity;inorganic phosphate transmembrane transporter activity;ion transmembrane transp…	cell part;integral to membrane;intrinsic to membrane;membrane;membrane part;plasma membrane		0.99997	46.0276	1;2	MKRKIEREVKSSPSESPLMEKKSNLKEDHEE
>sp|Q80WJ7|LYRIC_MOUSE Protein LYRIC OS=Mus musculus GN=Mtdh PE=1 SV=1	Q80WJ7	Protein LYRIC	Mtdh	S	491	0.583243	3	0.5701	0.59469	0.58494	3.47661		Casein kinase II substrate motif;G protein-coupled receptor kinase 1 substrate motif;PKA kinase substrate motif;PKC kinase substrate motif;Pyruvate dehydrogenase kinase substrate motif	biological regulation;cell junction assembly;cell junction organization;cell surface receptor linked signaling pathway;cell-cell junction assembly;cell-cell junction organization;cellular component assembly;cellular component assembly at cellular level;cellular component organization;cellular component organization at cellular level;cellular component organization or biogenesis;cellular component…	binding;double-stranded RNA binding;NF-kappaB binding;nucleic acid binding;protein binding;protein binding transcription factor activity;RNA binding;transcription coactivator activity;transcription cofactor activity;transcription factor binding;transcription factor binding transcription factor activity	apical plasma membrane;cell junction;cell part;cell-cell junction;cytoplasmic part;endoplasmic reticulum;endoplasmic reticulum membrane;endoplasmic reticulum part;integral to membrane;intercellular canaliculus;intracellular membrane-bounded organelle;intracellular non-membrane-bounded organelle;intracellular organelle;intracellular organelle part;intracellular part;intrinsic to membrane;membrane;…		0.999327	31.8881	1	KARPKQEKACSLKTMSTSDPAEVLIKNSQPV
>sp|Q8BG32|PSD11_MOUSE 26S proteasome non-ATPase regulatory subunit 11 OS=Mus musculus GN=Psmd11 PE=1 SV=3	Q8BG32	26S proteasome non-ATPase regulatory subunit 11	Psmd11	S	14	1.7997	3	1.9358	1.4951	1.9682	1.65166		14-3-3 domain binding motif;Calmodulin-dependent protein kinase II alpha substrate motif;Calmodulin-dependent protein kinase II substrate motif;Calmodulin-dependent protein kinase IV substrate motif;Casein kinase II substrate motif;G protein-coupled receptor kinase 1 substrate motif;Phosphorylase kinase substrate motif;PKA kinase substrate motif;PKC kinase substrate motif	catabolic process;cell differentiation;cellular catabolic process;cellular component assembly;cellular component assembly at cellular level;cellular component organization;cellular component organization at cellular level;cellular component organization or biogenesis;cellular component organization or biogenesis at cellular level;cellular developmental process;cellular macromolecular complex asse…	binding;protein binding	cell part;intracellular part;macromolecular complex;proteasome accessory complex;proteasome regulatory particle;protein complex	Proteasome	0.999996	54.9614	1	__MAAAAVVEFQRAQSLLSTDREASIDILHS
>sp|Q8BP27-2|SFR1_MOUSE Isoform 2 of Swi5-dependent recombination DNA repair protein 1 homolog OS=Mus musculus GN=Sfr1;>sp|Q8BP27|SFR1_MOUSE Swi5-dependent recombination DNA repair protein 1 homolog OS=Mus musculus GN=Sfr1 PE=1 SV=2	Q8BP27-2	Swi5-dependent recombination DNA repair protein 1 homolog	Sfr1	S	123;139	0.46238	2	0.46924		0.45552	2.04872		Calmodulin-dependent protein kinase II substrate motif;Casein kinase II substrate motif;Chk1 kinase substrate motif;G protein-coupled receptor kinase 1 substrate motif;GSK3 kinase substrate motif;PKA kinase substrate motif;PKC kinase substrate motif	cellular macromolecule metabolic process;cellular metabolic process;cellular nitrogen compound metabolic process;cellular process;cellular response to stimulus;cellular response to stress;DNA metabolic process;DNA recombination;DNA repair;double-strand break repair;double-strand break repair via homologous recombination;macromolecule metabolic process;metabolic process;nitrogen compound metabolic…		cell part;chromosomal part;DNA recombinase mediator complex;intracellular membrane-bounded organelle;intracellular organelle;intracellular organelle part;intracellular part;macromolecular complex;membrane-bounded organelle;nuclear chromosome part;nuclear part;nucleus;organelle;organelle part;protein complex;Swi5-Sfr1 complex		0.887785	9.47753	1	QPLSGTPKERLKKARSSSHSFCSVVKRMKVE
>sp|Q571K4|TAB3_MOUSE TGF-beta-activated kinase 1 and MAP3K7-binding protein 3 OS=Mus musculus GN=Tab3 PE=1 SV=2	Q571K4	TGF-beta-activated kinase 1 and MAP3K7-binding protein 3	Tab3	S	5	0.60152	2		0.53099	0.67205	0.848511		ERK1,2 kinase substrate motif;GSK-3, ERK1, ERK2, CDK5 substrate motif;WW domain binding motif		binding;cation binding;ion binding;metal ion binding;transition metal ion binding;zinc ion binding		NOD-like receptor signaling pathway	1	68.9778	1	___________MAQNSPQLDIQVLHDLRQRF
>sp|P16872|IL7RA_MOUSE Interleukin-7 receptor subunit alpha OS=Mus musculus GN=Il7r PE=1 SV=2	P16872	Interleukin-7 receptor subunit alpha	Il7r	S	375	2.1309	3	2.2697	2.0308	2.0922	2.70793		14-3-3 domain binding motif;Calmodulin-dependent protein kinase II substrate motif;Calmodulin-dependent protein kinase IV substrate motif;Chk1 kinase substrate motif;G protein-coupled receptor kinase 1 substrate motif;PKA kinase substrate motif;PKC kinase substrate motif	anatomical structure development;anatomical structure morphogenesis;B cell activation;B cell proliferation;biological regulation;cell activation;cell differentiation;cell growth;cell morphogenesis;cell proliferation;cellular component morphogenesis;cellular component organization;cellular component organization or biogenesis;cellular developmental process;cellular process;developmental process;gr…	binding;cytokine binding;cytokine receptor activity;molecular transducer activity;protein binding;receptor activity;signal transducer activity;signaling receptor activity;transmembrane signaling receptor activity	cell part;external side of plasma membrane;integral to membrane;intrinsic to membrane;membrane;membrane part;plasma membrane;plasma membrane part	Cytokine-cytokine receptor interaction;Hematopoietic cell lineage;Jak-STAT signaling pathway;Primary immunodeficiency	0.999978	46.5281	1	TVRRESPLRCLARNLSTCNAPPLLSSRSPDY
>sp|Q8BWJ3|KPB2_MOUSE Phosphorylase b kinase regulatory subunit alpha, liver isoform OS=Mus musculus GN=Phka2 PE=1 SV=1	Q8BWJ3	Phosphorylase b kinase regulatory subunit alpha, liver isoform	Phka2	S	729	2.18953	3	1.5157	1.8787	3.1742	1.10702		PKA kinase substrate motif;PKC kinase substrate motif	carbohydrate metabolic process;cellular carbohydrate metabolic process;cellular glucan metabolic process;cellular macromolecule metabolic process;cellular metabolic process;cellular polysaccharide metabolic process;cellular process;energy derivation by oxidation of organic compounds;energy reserve metabolic process;generation of precursor metabolites and energy;glucan metabolic process;glycogen m…	catalytic activity;hydrolase activity;hydrolase activity, acting on glycosyl bonds;hydrolase activity, hydrolyzing O-glycosyl compounds	cell part;cytoplasmic part;intracellular part;macromolecular complex;membrane;phosphorylase kinase complex;plasma membrane;protein complex	Calcium signaling pathway;Insulin signaling pathway	1	80.3211	1	FPMILPTKVLSGHRKSLNLVDSPQPLLKTTP
>sp|Q571I4|SG223_MOUSE Tyrosine-protein kinase SgK223 OS=Mus musculus GN=Sgk223 PE=1 SV=2	Q571I4	Tyrosine-protein kinase SgK223	Sgk223	S	493	0.57909	3	0.58916	0.6197	0.52841	2.14949		Casein kinase I substrate motif;ERK1,2 kinase substrate motif;G protein-coupled receptor kinase 1 substrate motif;GSK-3, ERK1, ERK2, CDK5 substrate motif;WW domain binding motif		adenyl nucleotide binding;adenyl ribonucleotide binding;ATP binding;binding;catalytic activity;kinase activity;non-membrane spanning protein tyrosine kinase activity;nucleotide binding;phosphotransferase activity, alcohol group as acceptor;protein kinase activity;protein tyrosine kinase activity;purine nucleotide binding;purine ribonucleoside triphosphate binding;purine ribonucleotide binding;rib…			1	78.5076	1	FAFEFPKDRGRLEAFSPPPPPPKSRHLLKMN
>sp|Q3TVI8|PBIP1_MOUSE Pre-B-cell leukemia transcription factor-interacting protein 1 OS=Mus musculus GN=Pbxip1 PE=1 SV=2	Q3TVI8	Pre-B-cell leukemia transcription factor-interacting protein 1	Pbxip1	S	166	1.7302	2	1.8048	1.6556		1.32785		ATM kinase substrate motif;DNA dependent Protein kinase substrate motif;MDC1 BRCT domain binding motif;Plk1 PBD domain binding motif			cell part;cytoplasm;cytoskeletal part;intracellular membrane-bounded organelle;intracellular organelle;intracellular organelle part;intracellular part;macromolecular complex;membrane-bounded organelle;microtubule;nucleus;organelle;organelle part;protein complex		0.908369	12.9725	1	DVEGLRRRRGREPSSSQPVVPVDVEDQAKGE
>sp|O08547|SC22B_MOUSE Vesicle-trafficking protein SEC22b OS=Mus musculus GN=Sec22b PE=1 SV=3	O08547	Vesicle-trafficking protein SEC22b	Sec22b	S	177	0.631743	3	0.6107	0.60508	0.67945	2.20825		Casein kinase II substrate motif;PKA kinase substrate motif;PKC kinase substrate motif	cellular process;ER to Golgi vesicle-mediated transport;establishment of localization;establishment of localization in cell;establishment of protein localization;Golgi vesicle transport;intracellular transport;protein transport;transport;vesicle-mediated transport		cell part;cytoplasmic membrane-bounded vesicle;cytoplasmic part;cytoplasmic vesicle;endoplasmic reticulum membrane;endoplasmic reticulum part;endoplasmic reticulum-Golgi intermediate compartment membrane;Golgi apparatus part;Golgi membrane;integral to membrane;intracellular membrane-bounded organelle;intracellular organelle;intracellular organelle part;intracellular part;intrinsic to membrane;mel…	Phagosome;SNARE interactions in vesicular transport	0.999093	30.7915	1	ALSALDSKANNLSSLSKKYRQDAKYLNMRST
>sp|Q91YT7|YTHD2_MOUSE YTH domain-containing family protein 2 OS=Mus musculus GN=Ythdf2 PE=2 SV=1	Q91YT7		Ythdf2	S	2	0.51302	2	0.50683		0.51921	2.0309		Casein kinase II substrate motif	biological regulation;cellular macromolecule metabolic process;cellular metabolic process;cellular nitrogen compound metabolic process;cellular process;macromolecule metabolic process;metabolic process;mRNA metabolic process;nitrogen compound metabolic process;nucleic acid metabolic process;nucleobase-containing compound metabolic process;posttranscriptional regulation of gene expression;primary …		cell part;cytoplasmic mRNA processing body;cytoplasmic part;intracellular non-membrane-bounded organelle;intracellular organelle;intracellular part;macromolecular complex;non-membrane-bounded organelle;organelle;ribonucleoprotein complex;RNA granule		0.999993	51.6241	1	______________MSASSLLEQRPKGQGNK
>sp|Q6DFW4|NOP58_MOUSE Nucleolar protein 58 OS=Mus musculus GN=Nop58 PE=1 SV=1	Q6DFW4	Nucleolar protein 58	Nop58	T	34	1.84065	2	1.8192		1.8621	1.94506		b-Adrenergic Receptor kinase substrate motif;Casein kinase I substrate motif;Cdc2 kinase substrate motif;CDK1,2,4,6 kinase substrate motif;CDK5 kinase substrate motif;G protein-coupled receptor kinase 1 substrate motif;GSK-3, ERK1, ERK2, CDK5 substrate motif;PKA kinase substrate motif;WW domain binding motif	cellular component biogenesis;cellular component biogenesis at cellular level;cellular component organization or biogenesis;cellular component organization or biogenesis at cellular level;cellular process;establishment of localization;establishment of localization in cell;establishment of protein localization;intracellular protein transport;intracellular transport;nuclear import;nuclear transport…	binding;nucleic acid binding;ribonucleoprotein binding;RNA binding;snoRNA binding;snoRNP binding	Cajal body;cell part;cytoplasm;intracellular non-membrane-bounded organelle;intracellular organelle;intracellular organelle part;intracellular part;macromolecular complex;non-membrane-bounded organelle;nuclear body;nuclear part;nucleolus;nucleoplasm part;organelle;organelle part;pre-snoRNP complex;ribonucleoprotein complex;small nucleolar ribonucleoprotein complex	Ribosome biogenesis in eukaryotes	1	121.68	1	EKKLQEVDSLWKEFETPEKANKIVKLKHFEK
>sp|Q9DBC7|KAP0_MOUSE cAMP-dependent protein kinase type I-alpha regulatory subunit OS=Mus musculus GN=Prkar1a PE=1 SV=3	Q9DBC7	cAMP-dependent protein kinase type I-alpha regulatory subunit;cAMP-dependent protein kinase type I-alpha regulatory subunit, N-terminally processed	Prkar1a	T	75	0.528713	3	0.52389	0.53736	0.52489	3.41507		LKB1 kinase substrate motif	actin cytoskeleton organization;actin filament-based process;actomyosin structure organization;anatomical structure development;anatomical structure formation involved in morphogenesis;anatomical structure morphogenesis;biological regulation;cardiac muscle cell proliferation;cell cycle phase;cell cycle process;cell proliferation;cellular component organization;cellular component organization at c…	adenyl nucleotide binding;adenyl ribonucleotide binding;AMP binding;binding;cAMP binding;cAMP-dependent protein kinase inhibitor activity;cAMP-dependent protein kinase regulator activity;cyclic nucleotide binding;enzyme inhibitor activity;enzyme regulator activity;kinase inhibitor activity;kinase regulator activity;nucleotide binding;protein binding;protein kinase inhibitor activity;protein kinas…	AMP-activated protein kinase complex;cAMP-dependent protein kinase complex;cell part;cytoplasm;intracellular part;macromolecular complex;membrane;neuromuscular junction;plasma membrane;protein complex;synapse	Apoptosis;Insulin signaling pathway	0.910626	12.1401	1;2	EEARQIQCLQKTGIRTDSREDEISPPPPNPV
>sp|P16254|SRP14_MOUSE Signal recognition particle 14 kDa protein OS=Mus musculus GN=Srp14 PE=1 SV=1	P16254	Signal recognition particle 14 kDa protein;Signal recognition particle 14 kDa protein, N-terminally processed	Srp14	S	45	2.11717	3	1.7674	2.1908	2.3933	1.84961		14-3-3 domain binding motif;AMP-activated protein kinase substrate motif;Calmodulin-dependent protein kinase I substrate motif;Calmodulin-dependent protein kinase II alpha substrate motif;Calmodulin-dependent protein kinase II substrate motif;Calmodulin-dependent protein kinase IV substrate motif;Casein kinase II substrate motif;Chk1 kinase substrate motif;MDC1 BRCT domain binding motif;Phosphory…	cotranslational protein targeting to membrane;establishment of localization;establishment of localization in cell;establishment of protein localization;establishment of protein localization in endoplasmic reticulum;establishment of protein localization to organelle;intracellular protein transport;intracellular transport;protein targeting;protein targeting to ER;protein targeting to membrane;prote…	7S RNA binding;binding;endoplasmic reticulum signal peptide binding;nucleic acid binding;peptide binding;RNA binding;signal sequence binding	cell part;cytoplasmic part;intracellular part;macromolecular complex;ribonucleoprotein complex;signal recognition particle;signal recognition particle, endoplasmic reticulum targeting	Protein export	0.989866	19.8978	1	LKKYDGRTKPIPRKSSVEGLEPAENKCLLRA
>sp|Q8BWS5|GRIN3_MOUSE G protein-regulated inducer of neurite outgrowth 3 OS=Mus musculus GN=Gprin3 PE=1 SV=1	Q8BWS5	G protein-regulated inducer of neurite outgrowth 3	Gprin3	S	323	0.59833	3	0.56339	0.64295	0.58865	2.25333		Casein kinase I substrate motif;Casein kinase II substrate motif;G protein-coupled receptor kinase 1 substrate motif;GSK3 kinase substrate motif					0.999917	40.7636	2	WQDAEVQAVASVESRSVSTSPSILPAYLKEN
>sp|Q6PGL7|FAM21_MOUSE WASH complex subunit FAM21 OS=Mus musculus GN=Fam21 PE=1 SV=1;>sp|Q6PGL7-2|FAM21_MOUSE Isoform 2 of WASH complex subunit FAM21 OS=Mus musculus GN=Fam21	Q6PGL7	WASH complex subunit FAM21	Fam21	S	1003;917	0.520935	2	0.47472		0.56715	1.03349		Casein kinase II substrate motif	cellular process;endosome transport;establishment of localization;establishment of localization in cell;intracellular transport;retrograde transport, endosome to Golgi;transport;vesicle-mediated transport		cell part;cytoplasmic part;early endosome;early endosome membrane;endosomal part;endosome;endosome membrane;intracellular membrane-bounded organelle;intracellular organelle;intracellular organelle part;intracellular part;macromolecular complex;membrane;membrane-bounded organelle;organelle;organelle membrane;organelle part;protein complex;WASH complex		0.995398	24.5113	1	PGRSHILESVPTLPGSVEAGVSFDLPAQADT
>sp|Q61790|LAG3_MOUSE Lymphocyte activation gene 3 protein OS=Mus musculus GN=Lag3 PE=2 SV=1	Q61790	Lymphocyte activation gene 3 protein	Lag3	S	476	1.9114	3	1.7696	1.7269	2.2377	1.79183		14-3-3 domain binding motif;Calmodulin-dependent protein kinase II substrate motif;Calmodulin-dependent protein kinase IV substrate motif;Casein kinase II substrate motif;Chk1 kinase substrate motif;PAK2 kinase substrate motif;PKA kinase substrate motif;PKC epsilon kinase substrate motif;PKC kinase substrate motif	biological regulation;cell surface receptor linked signaling pathway;cellular process;cellular response to stimulus;negative regulation of biological process;negative regulation of biosynthetic process;negative regulation of cell activation;negative regulation of cellular biosynthetic process;negative regulation of cellular metabolic process;negative regulation of cellular process;negative regula…	binding;MHC class II protein binding;MHC protein binding;molecular transducer activity;protein binding;receptor activity;receptor binding;signal transducer activity;signaling receptor activity;transmembrane signaling receptor activity	cell part;external side of plasma membrane;integral to membrane;intrinsic to membrane;membrane part;plasma membrane part		1	65.3745	1	FGFHWWRKQLLLRRFSALEHGIQPFPAQRKI
>sp|Q3U2S4|OTUD5_MOUSE OTU domain-containing protein 5 OS=Mus musculus GN=Otud5 PE=2 SV=2;>sp|Q3U2S4-2|OTUD5_MOUSE Isoform 2 of OTU domain-containing protein 5 OS=Mus musculus GN=Otud5	Q3U2S4	OTU domain-containing protein 5	Otud5	T	502;459	0.621373	3	0.61316	0.64481	0.60615	2.95171		Casein kinase I substrate motif;PKA kinase substrate motif;PKC kinase substrate motif	cellular macromolecule metabolic process;cellular metabolic process;cellular process;cellular protein metabolic process;macromolecule metabolic process;macromolecule modification;metabolic process;primary metabolic process;protein deubiquitination;protein K48-linked deubiquitination;protein K63-linked deubiquitination;protein metabolic process;protein modification by small protein conjugation or …	catalytic activity;cysteine-type peptidase activity;hydrolase activity;peptidase activity;peptidase activity, acting on L-amino acid peptides;small conjugating protein-specific protease activity;ubiquitin-specific protease activity		RIG-I-like receptor signaling pathway	0.86434	8.16407	1	APGTSSQFSAGGDRATSPLVSLYPALECRAL
>sp|P20444|KPCA_MOUSE Protein kinase C alpha type OS=Mus musculus GN=Prkca PE=1 SV=3	P20444	Protein kinase C alpha type	Prkca	S	319	0.653873	3	0.67116	0.68729	0.60317	2.01056		Casein kinase II substrate motif;ERK1,2 kinase substrate motif;GSK-3, ERK1, ERK2, CDK5 substrate motif;PKA kinase substrate motif;PKC kinase substrate motif;WW domain binding motif	anatomical structure formation involved in morphogenesis;angiogenesis;biological adhesion;biological regulation;calcium ion homeostasis;cation homeostasis;cell adhesion;cell chemotaxis;cell differentiation;cell migration;cell motility;cellular calcium ion homeostasis;cellular cation homeostasis;cellular chemical homeostasis;cellular component movement;cellular developmental process;cellular dival…	adenyl nucleotide binding;adenyl ribonucleotide binding;ATP binding;binding;calcium-dependent protein kinase activity;calcium-dependent protein kinase C activity;calcium-dependent protein serine/threonine kinase activity;catalytic activity;cation binding;ion binding;kinase activity;metal ion binding;nucleotide binding;phosphotransferase activity, alcohol group as acceptor;protein binding;protein …	apical part of cell;cell body;cell part;cell projection;cilium;cytoplasm;cytoplasmic part;dendrite;intracellular membrane-bounded organelle;intracellular organelle;intracellular organelle part;intracellular part;membrane;membrane-bounded organelle;mitochondrial membrane;mitochondrial part;mitochondrion;neuron projection;neuronal cell body;nonmotile primary cilium;nucleus;organelle;organelle membr…	African trypanosomiasis;Aldosterone-regulated sodium reabsorption;Amoebiasis;Calcium signaling pathway;Endocrine and other factor-regulated calcium reabsorption;ErbB signaling pathway;Fc gamma R-mediated phagocytosis;Focal adhesion;Gap junction;Gastric acid secretion;Glioma;Leukocyte transendothelial migration;Long-term depression;Long-term potentiation;MAPK signaling pathway;MAPK signaling pathw…	0.999702	35.2558	1	KFEKAKLGPVGNKVISPSEDRKQPSNNLDRV
>sp|O88667|RAD_MOUSE GTP-binding protein RAD OS=Mus musculus GN=Rrad PE=1 SV=1;>sp|P55041|GEM_MOUSE GTP-binding protein GEM OS=Mus musculus GN=Gem PE=1 SV=2	P55041	GTP-binding protein RAD;GTP-binding protein GEM	Rrad;Gem	S	301;288	0.66554	2	0.65947		0.67161	1.93067		Akt kinase substrate motif;Akt kinase substrate motif;AMP-activated protein kinase substrate motif;Casein kinase II substrate motif;Casein kinase II substrate motif;HMGCoA Reductase kinase substrate motif;PKA kinase substrate motif;PKA kinase substrate motif;PKC kinase substrate motif;PKC kinase substrate motif;Pyruvate dehydrogenase kinase substrate motif;Pyruvate dehydrogenase kinase substrate …	biological regulation;catabolic process;cell cycle phase;cell cycle process;cellular catabolic process;cellular component organization;cellular component organization at cellular level;cellular component organization or biogenesis;cellular component organization or biogenesis at cellular level;cellular metabolic process;cellular nitrogen compound catabolic process;cellular nitrogen compound metab…	binding;cation binding;GDP binding;GTP binding;guanyl nucleotide binding;guanyl ribonucleotide binding;ion binding;magnesium ion binding;metal ion binding;nucleotide binding;protein binding;purine nucleotide binding;purine ribonucleoside triphosphate binding;purine ribonucleotide binding;ribonucleotide binding	cell part;cytoskeletal part;internal side of plasma membrane;intracellular membrane-bounded organelle;intracellular non-membrane-bounded organelle;intracellular organelle;intracellular organelle part;intracellular part;membrane;membrane part;membrane-bounded organelle;midbody;mitotic spindle;non-membrane-bounded organelle;nucleus;organelle;organelle part;plasma membrane;plasma membrane part;spind…		0.999851	38.2749	1	VAKNNKNMAFKLKSKSCHDLSVL________;VARNSRKMAFRAKSKSCHDLSVL________
>sp|P42682|TXK_MOUSE Tyrosine-protein kinase TXK OS=Mus musculus GN=Txk PE=1 SV=1;>sp|P42682-2|TXK_MOUSE Isoform 2 of Tyrosine-protein kinase TXK OS=Mus musculus GN=Txk	P42682	Tyrosine-protein kinase TXK	Txk	Y	420;366	0.14746	2		0.18507	0.10985	1.04885		ALK kinase substrate motif;Cbl PTB domain binding motif;EGFR kinase substrate motif;Shb PTB domain binding motif;SHP1 phosphatase substrate motif;TC-PTP phosphatase substrate motif	activation of immune response;activation of phospholipase C activity;adaptive immune response;alpha-beta T cell activation;alpha-beta T cell differentiation;antigen receptor-mediated signaling pathway;biological regulation;biosynthetic process;cell activation;cell differentiation;cell surface receptor linked signaling pathway;cellular biosynthetic process;cellular developmental process;cellular m…	adenyl nucleotide binding;adenyl ribonucleotide binding;ATP binding;binding;catalytic activity;DNA binding;kinase activity;non-membrane spanning protein tyrosine kinase activity;nucleic acid binding;nucleotide binding;phosphotransferase activity, alcohol group as acceptor;protein kinase activity;protein tyrosine kinase activity;purine nucleotide binding;purine ribonucleoside triphosphate binding;…	cell part;cytoplasm;intracellular membrane-bounded organelle;intracellular organelle;intracellular part;membrane;membrane-bounded organelle;nucleus;organelle;plasma membrane	Leukocyte transendothelial migration	0.99993	43.3951	1	KISDFGMARYVLDDEYISSSGAKFPVKWCPP
>sp|Q571I4|SG223_MOUSE Tyrosine-protein kinase SgK223 OS=Mus musculus GN=Sgk223 PE=1 SV=2	Q571I4	Tyrosine-protein kinase SgK223	Sgk223	Y	196	0.50379	3	0.37827	0.67702	0.45608	1.27116		ALK kinase substrate motif;Src kinase substrate motif		adenyl nucleotide binding;adenyl ribonucleotide binding;ATP binding;binding;catalytic activity;kinase activity;non-membrane spanning protein tyrosine kinase activity;nucleotide binding;phosphotransferase activity, alcohol group as acceptor;protein kinase activity;protein tyrosine kinase activity;purine nucleotide binding;purine ribonucleoside triphosphate binding;purine ribonucleotide binding;rib…			0.998768	29.0877	1	QPASLLRDPVQPEPIYAESAKRKKAAPGPPR
>sp|Q9Z329-3|ITPR2_MOUSE Isoform 3 of Inositol 1,4,5-trisphosphate receptor type 2 OS=Mus musculus GN=Itpr2;>sp|Q9Z329|ITPR2_MOUSE Inositol 1,4,5-trisphosphate receptor type 2 OS=Mus musculus GN=Itpr2 PE=1 SV=4;>sp|Q9Z329-2|ITPR2_MOUSE Isoform 2 of Inosito	Q9Z329-3	Inositol 1,4,5-trisphosphate receptor type 2	Itpr2	S	1678;1711;611	2.0602	3	2.5833	1.9963	1.601	1.43902		G protein-coupled receptor kinase 1 substrate motif	biological regulation;calcium ion transport;cation transport;cellular process;cellular response to cAMP;cellular response to chemical stimulus;cellular response to ethanol;cellular response to organic substance;cellular response to stimulus;divalent inorganic cation transport;divalent metal ion transport;establishment of localization;inositol phosphate-mediated signaling;intracellular signal tran…	binding;calcium channel activity;calcium-release channel activity;cation channel activity;cation transmembrane transporter activity;channel activity;gated channel activity;inositol 1,4,5-trisphosphate-sensitive calcium-release channel activity;intracellular ligand-gated ion channel activity;ion channel activity;ion transmembrane transporter activity;ligand-gated channel activity;ligand-gated ion …	cell cortex;cell part;cytoplasm;cytoplasmic part;endoplasmic reticulum;endoplasmic reticulum membrane;endoplasmic reticulum part;integral to membrane;intracellular membrane-bounded organelle;intracellular organelle;intracellular organelle part;intracellular part;intrinsic to membrane;macromolecular complex;membrane;membrane part;membrane-bounded organelle;organelle;organelle membrane;organelle pa…	Alzheimer's disease;Calcium signaling pathway;Gap junction;Gastric acid secretion;GnRH signaling pathway;Long-term depression;Long-term potentiation;Oocyte meiosis;Pancreatic secretion;Phosphatidylinositol signaling system;Salivary secretion;Vascular smooth muscle contraction	0.798328	5.97674	1	RRILLNRYFKGDHSISVNGPLSGAYAKTAQV
>sp|Q8BX90|FND3A_MOUSE Fibronectin type-III domain-containing protein 3A OS=Mus musculus GN=Fndc3a PE=1 SV=3	Q8BX90	Fibronectin type-III domain-containing protein 3A	Fndc3a	S	114	0.629407	3	0.54632	0.75375	0.58815	1.42582		ERK1,2 kinase substrate motif;G protein-coupled receptor kinase 1 substrate motif;Growth associated histone HI kinase substrate motif;GSK-3, ERK1, ERK2, CDK5 substrate motif;WW domain binding motif	anatomical structure development;biological adhesion;cell adhesion;cell development;cell-cell adhesion;cellular developmental process;cellular process;cellular process involved in reproduction;developmental process;developmental process involved in reproduction;fertilization;germ cell development;reproductive process;Sertoli cell development;spermatid development		acrosomal vesicle;cell part;cytoplasmic membrane-bounded vesicle;cytoplasmic part;cytoplasmic vesicle;cytosol;Golgi apparatus part;Golgi membrane;integral to membrane;intracellular membrane-bounded organelle;intracellular organelle;intracellular organelle part;intracellular part;intrinsic to membrane;membrane;membrane part;membrane-bounded organelle;membrane-bounded vesicle;organelle;organelle me…		1	82.5437	1	QSPEFHPGGHTVIHRSPHPPLPGFIPVPTMM
>sp|Q60591-2|NFAC2_MOUSE Isoform B of Nuclear factor of activated T-cells, cytoplasmic 2 OS=Mus musculus GN=Nfatc2;>sp|Q60591|NFAC2_MOUSE Nuclear factor of activated T-cells, cytoplasmic 2 OS=Mus musculus GN=Nfatc2 PE=1 SV=3;>sp|Q60591-4|NFAC2_MOUSE Isofor	Q60591-2	Nuclear factor of activated T-cells, cytoplasmic 2	Nfatc2	S	107;107;107	0.593433	3	0.58414	0.64884	0.54732	2.05979		Casein kinase II substrate motif;G protein-coupled receptor kinase 1 substrate motif	activation of immune response;antigen receptor-mediated signaling pathway;B cell receptor signaling pathway;biological regulation;cell migration;cell motility;cell surface receptor linked signaling pathway;cellular component movement;cellular process;cellular response to stimulus;cellular response to stress;cytokine production;immune response-activating cell surface receptor signaling pathway;imm…	binding;core promoter proximal region DNA binding;core promoter proximal region sequence-specific DNA binding;DNA binding;nucleic acid binding;nucleic acid binding transcription factor activity;protein binding;regulatory region DNA binding;regulatory region nucleic acid binding;RNA polymerase II core promoter proximal region sequence-specific DNA binding;RNA polymerase II core promoter proximal r…	actin cytoskeleton;cell part;cytoplasm;cytoplasmic part;cytoskeleton;cytosol;intracellular membrane-bounded organelle;intracellular non-membrane-bounded organelle;intracellular organelle;intracellular organelle part;intracellular part;macromolecular complex;membrane;membrane-bounded organelle;non-membrane-bounded organelle;nuclear part;nucleoplasm;nucleoplasm part;nucleus;organelle;organelle part…	Axon guidance;B cell receptor signaling pathway;Natural killer cell mediated cytotoxicity;T cell receptor signaling pathway;VEGF signaling pathway;Wnt signaling pathway	0.987194	18.8808	1;2	IGFQNFLSPVKPAGASGPSPRIEITPSHELM
>sp|Q61074|PPM1G_MOUSE Protein phosphatase 1G OS=Mus musculus GN=Ppm1g PE=1 SV=3	Q61074	Protein phosphatase 1G	Ppm1g	S	524	0.38386	3	0.34879	0.38853	0.41426	2.62847		Casein kinase I substrate motif;Casein kinase II substrate motif;G protein-coupled receptor kinase 1 substrate motif	biological regulation;cell cycle arrest;cell cycle process;cellular macromolecule metabolic process;cellular metabolic process;cellular process;cellular protein metabolic process;dephosphorylation;macromolecule metabolic process;macromolecule modification;metabolic process;negative regulation of biological process;negative regulation of cell cycle;negative regulation of cellular process;peptidyl-…	binding;catalytic activity;cation binding;hydrolase activity;hydrolase activity, acting on ester bonds;ion binding;metal ion binding;phosphatase activity;phosphoprotein phosphatase activity;phosphoric ester hydrolase activity;protein binding;protein serine/threonine phosphatase activity	cell part;intracellular membrane-bounded organelle;intracellular organelle;intracellular part;membrane-bounded organelle;nucleus;organelle		0.987673	19.0383	1	ELQAESGKRKLEEALSTEGAEDTGNSDKKKA
>sp|P59997|KDM2A_MOUSE Lysine-specific demethylase 2A OS=Mus musculus GN=Kdm2a PE=1 SV=2;>sp|P59997-2|KDM2A_MOUSE Isoform 2 of Lysine-specific demethylase 2A OS=Mus musculus GN=Kdm2a	P59997	Lysine-specific demethylase 2A	Kdm2a	S	422;422	1.96505	2	1.7644		2.1657	1.00573		Calmodulin-dependent protein kinase II substrate motif;Casein kinase II substrate motif;Chk1 kinase substrate motif;G protein-coupled receptor kinase 1 substrate motif;GSK3 kinase substrate motif;PKA kinase substrate motif;PKC kinase substrate motif	biological regulation;biosynthetic process;cellular biosynthetic process;cellular macromolecule biosynthetic process;cellular macromolecule metabolic process;cellular metabolic process;cellular nitrogen compound metabolic process;cellular process;macromolecule biosynthetic process;macromolecule metabolic process;metabolic process;nitrogen compound metabolic process;nucleic acid metabolic process;…	binding;catalytic activity;cation binding;demethylase activity;DNA binding;histone demethylase activity;histone demethylase activity (H3-K36 specific);ion binding;metal ion binding;nucleic acid binding;oxidoreductase activity;oxidoreductase activity, acting on paired donors, with incorporation or reduction of molecular oxygen;oxidoreductase activity, acting on paired donors, with incorporation or…	cell part;chromatin;chromosomal part;intracellular organelle part;intracellular part;nuclear chromatin;nuclear chromosome part;nuclear part;nucleoplasm;organelle part		0.999976	47.0784	1	LGKACRSLPSLKKTLSGDSSSDSTRGSHNGQ
>sp|P81122|IRS2_MOUSE Insulin receptor substrate 2 OS=Mus musculus GN=Irs2 PE=1 SV=2	P81122	Insulin receptor substrate 2	Irs2	T	517	2.1173	3	2.1537	2.521	1.6772	1.60683		Calmodulin-dependent protein kinase II substrate motif;Casein kinase II substrate motif;GSK-3, ERK1, ERK2, CDK5 substrate motif;PKC kinase substrate motif;WW domain binding motif	anatomical structure development;biological regulation;brain development;carbohydrate homeostasis;cell proliferation;cell surface receptor linked signaling pathway;cellular chemical homeostasis;cellular glucose homeostasis;cellular homeostasis;cellular process;cellular response to carbohydrate stimulus;cellular response to chemical stimulus;cellular response to endogenous stimulus;cellular respon…	binding;enzyme binding;kinase binding;molecular transducer activity;phosphatidylinositol 3-kinase binding;protein binding;protein kinase binding;signal transducer activity	cell part;cytoplasmic part;cytosol;intracellular part;membrane;plasma membrane	Adipocytokine signaling pathway;Aldosterone-regulated sodium reabsorption;Insulin signaling pathway;Neurotrophin signaling pathway;Type II diabetes mellitus	0.931184	12.5858	1	SSPGDLRAFSSHRSNTPESIAETPPARDGSG
>sp|Q9DBB1|DUS6_MOUSE Dual specificity protein phosphatase 6 OS=Mus musculus GN=Dusp6 PE=1 SV=1	Q9DBB1	Dual specificity protein phosphatase 6	Dusp6	S	351	8.34355	2		14.958	1.7291	0.428593		Casein kinase II substrate motif;ERK1,2 kinase substrate motif;GSK-3, ERK1, ERK2, CDK5 substrate motif;MDC1 BRCT domain binding motif;Plk1 PBD domain binding motif;Pyruvate dehydrogenase kinase substrate motif;WW domain binding motif	biological regulation;cell differentiation;cellular developmental process;cellular macromolecule metabolic process;cellular metabolic process;cellular process;cellular protein metabolic process;dephosphorylation;developmental process;dorsal/ventral pattern formation;macromolecule metabolic process;macromolecule modification;metabolic process;negative regulation of biological process;negative regu…	binding;catalytic activity;hydrolase activity;hydrolase activity, acting on ester bonds;MAP kinase phosphatase activity;MAP kinase tyrosine/serine/threonine phosphatase activity;phosphatase activity;phosphoprotein phosphatase activity;phosphoric ester hydrolase activity;protein binding;protein tyrosine phosphatase activity;protein tyrosine/serine/threonine phosphatase activity	cell part;cytoplasm;intracellular part	MAPK signaling pathway	0.982113	17.3962	1	FMGQLLDFERTLGLSSPCDNRVPTPQLYFTT
>sp|Q8VC03|EMAL3_MOUSE Echinoderm microtubule-associated protein-like 3 OS=Mus musculus GN=Eml3 PE=1 SV=1	Q8VC03	Echinoderm microtubule-associated protein-like 3	Eml3	S	199	0.586593	3	0.51809	0.6748	0.56689	1.73557		ERK1,2 kinase substrate motif;G protein-coupled receptor kinase 1 substrate motif;GSK-3, ERK1, ERK2, CDK5 substrate motif;MDC1 BRCT domain binding motif;Plk1 PBD domain binding motif;WW domain binding motif			cell part;cytoplasm;cytoskeletal part;intracellular organelle part;intracellular part;macromolecular complex;microtubule;organelle part;protein complex		0.904792	9.77881	1	RSGSTESRGNKDPLSSPGGPGSRRSNYNLEG
>sp|Q7TPE5|S7A6O_MOUSE Probable RNA polymerase II nuclear localization protein SLC7A6OS OS=Mus musculus GN=Slc7a6os PE=1 SV=1	Q7TPE5	Probable RNA polymerase II nuclear localization protein SLC7A6OS	Slc7a6os	S	156	1.54	3	1.4866	1.4604	1.673	2.0303		14-3-3 domain binding motif;Calmodulin-dependent protein kinase II substrate motif;Casein kinase II substrate motif;MAPKAPK2 kinase substrate motif;PKA kinase substrate motif;PKA, PKG kinase substrate motif;PKC epsilon kinase substrate motif;PKC kinase substrate motif;PKG kinase substrate motif;Pyruvate dehydrogenase kinase substrate motif	cell differentiation;cellular developmental process;cellular process;developmental process;establishment of localization;establishment of protein localization;hemopoietic progenitor cell differentiation;protein transport;transport		cell part;cytoplasm;intracellular membrane-bounded organelle;intracellular organelle;intracellular part;membrane-bounded organelle;nucleus;organelle		0.98534	18.2747	1	EEENPEAAATDCRKTSDPDVILCNSVELIRE
>sp|Q99JX3-2|GORS2_MOUSE Isoform 2 of Golgi reassembly-stacking protein 2 OS=Mus musculus GN=Gorasp2;>sp|Q99JX3|GORS2_MOUSE Golgi reassembly-stacking protein 2 OS=Mus musculus GN=Gorasp2 PE=1 SV=3	Q99JX3-2	Golgi reassembly-stacking protein 2	Gorasp2	S	375;443	0.57229	2	0.54221		0.60237	1.22663		Calmodulin-dependent protein kinase II substrate motif;Casein kinase II substrate motif;Chk1 kinase substrate motif;G protein-coupled receptor kinase 1 substrate motif;PKA kinase substrate motif;PKC kinase substrate motif;Pyruvate dehydrogenase kinase substrate motif	cellular component organization;cellular component organization at cellular level;cellular component organization or biogenesis;cellular component organization or biogenesis at cellular level;cellular process;organelle organization		cell part;cytoplasmic part;Golgi apparatus part;Golgi membrane;intracellular organelle part;intracellular part;membrane;organelle membrane;organelle part		0.999024	32.1572	1	EDRVSDCTPAVEKPVSDADASEPS_______
>sp|Q8BHK6-4|SLAF7_MOUSE Isoform 4 of SLAM family member 7 OS=Mus musculus GN=Slamf7;>sp|Q8BHK6|SLAF7_MOUSE SLAM family member 7 OS=Mus musculus GN=Slamf7 PE=2 SV=2	Q8BHK6-4	SLAM family member 7	Slamf7	S	278;313	0.623777	3	0.61104	0.65199	0.6083	2.69977		Casein kinase II substrate motif;ERK1,2 kinase substrate motif;Growth associated histone HI kinase substrate motif;GSK-3, ERK1, ERK2, CDK5 substrate motif;PKA kinase substrate motif;WW domain binding motif	biological regulation;regulation of biological process;regulation of cell activation;regulation of cellular process;regulation of immune system process;regulation of leukocyte activation;regulation of lymphocyte activation;regulation of natural killer cell activation	binding;protein binding;receptor activity	cell part;external side of plasma membrane;integral to membrane;intrinsic to membrane;membrane;membrane part;plasma membrane;plasma membrane part		0.999958	45.0669	1	PNTFYSTVQIPKVVKSPSSLPAKPLVPRSLS
>sp|Q60670|SIK1_MOUSE Serine/threonine-protein kinase SIK1 OS=Mus musculus GN=Sik1 PE=1 SV=3	Q60670	Serine/threonine-protein kinase SIK1	Sik1	S	437	0.62984	3	0.57544	0.74731	0.56677	1.46152		14-3-3 domain binding motif;Akt kinase substrate motif;Calmodulin-dependent protein kinase II substrate motif;Casein kinase II substrate motif;ERK1,2 kinase substrate motif;GSK-3, ERK1, ERK2, CDK5 substrate motif;MAPKAPK1 kinase substrate motif;PKA kinase substrate motif;PKC kinase substrate motif;WW domain binding motif	anoikis;apoptosis;biological regulation;cardiac cell differentiation;cardiac muscle cell differentiation;cell cycle;cell death;cell differentiation;cellular developmental process;cellular macromolecule metabolic process;cellular metabolic process;cellular process;cellular protein metabolic process;cellular response to stimulus;death;developmental process;intracellular signal transduction;macromol…	14-3-3 protein binding;adenyl nucleotide binding;adenyl ribonucleotide binding;ATP binding;binding;cAMP response element binding protein binding;catalytic activity;cation binding;enzyme binding;histone deacetylase binding;ion binding;kinase activity;kinase binding;magnesium ion binding;metal ion binding;nucleotide binding;phosphotransferase activity, alcohol group as acceptor;protein binding;prot…	cell part;cytoplasm;cytoplasmic part;cytosol;intracellular membrane-bounded organelle;intracellular organelle;intracellular part;membrane-bounded organelle;nucleus;organelle		0.989165	20.0021	1	PLDTNCSGVFRHRSISPSSLLDTAISEEARQ
>sp|P81122|IRS2_MOUSE Insulin receptor substrate 2 OS=Mus musculus GN=Irs2 PE=1 SV=2	P81122	Insulin receptor substrate 2	Irs2	S	965	2.01537	3	1.9128	1.9199	2.2134	2.33155		14-3-3 domain binding motif;Calmodulin-dependent protein kinase II substrate motif;Casein kinase II substrate motif;ERK1,2 kinase substrate motif;Growth associated histone HI kinase substrate motif;GSK-3, ERK1, ERK2, CDK5 substrate motif;MAPKAPK2 kinase substrate motif;PKA kinase substrate motif;PKC kinase substrate motif;WW domain binding motif	anatomical structure development;biological regulation;brain development;carbohydrate homeostasis;cell proliferation;cell surface receptor linked signaling pathway;cellular chemical homeostasis;cellular glucose homeostasis;cellular homeostasis;cellular process;cellular response to carbohydrate stimulus;cellular response to chemical stimulus;cellular response to endogenous stimulus;cellular respon…	binding;enzyme binding;kinase binding;molecular transducer activity;phosphatidylinositol 3-kinase binding;protein binding;protein kinase binding;signal transducer activity	cell part;cytoplasmic part;cytosol;intracellular part;membrane;plasma membrane	Adipocytokine signaling pathway;Aldosterone-regulated sodium reabsorption;Insulin signaling pathway;Neurotrophin signaling pathway;Type II diabetes mellitus	0.99999	50.3622	1	LGSGTPGTSSDSRQRSPLSDYMNLDFSSPKS
>sp|Q9Z204|HNRPC_MOUSE Heterogeneous nuclear ribonucleoproteins C1/C2 OS=Mus musculus GN=Hnrnpc PE=1 SV=1;>sp|Q9Z204-5|HNRPC_MOUSE Isoform 5 of Heterogeneous nuclear ribonucleoproteins C1/C2 OS=Mus musculus GN=Hnrnpc	Q9Z204	Heterogeneous nuclear ribonucleoproteins C1/C2	Hnrnpc	S	115;115	0.622737	3	0.49051	0.63251	0.74519	1.23215		DNA dependent Protein kinase substrate motif;ERK1,2 kinase substrate motif;G protein-coupled receptor kinase 1 substrate motif;GSK3 kinase substrate motif;GSK-3, ERK1, ERK2, CDK5 substrate motif;WW domain binding motif	cellular macromolecule metabolic process;cellular metabolic process;cellular nitrogen compound metabolic process;cellular process;macromolecule metabolic process;metabolic process;mRNA metabolic process;mRNA processing;nitrogen compound metabolic process;nucleic acid metabolic process;nucleobase-containing compound metabolic process;primary metabolic process;RNA metabolic process;RNA processing;R…	binding;mRNA binding;nucleic acid binding;nucleotide binding;RNA binding	cell part;intracellular membrane-bounded organelle;intracellular organelle;intracellular organelle part;intracellular part;macromolecular complex;membrane-bounded organelle;nuclear part;nucleus;organelle;organelle part;pronucleus;ribonucleoprotein complex;spliceosomal complex	Spliceosome	0.969565	15.3236	1	SAAEMYGSVPEHPSPSPLLSSSFDLDYDFQR
>sp|Q60668-3|HNRPD_MOUSE Isoform 3 of Heterogeneous nuclear ribonucleoprotein D0 OS=Mus musculus GN=Hnrnpd;>sp|Q60668|HNRPD_MOUSE Heterogeneous nuclear ribonucleoprotein D0 OS=Mus musculus GN=Hnrnpd PE=1 SV=2;>sp|Q60668-4|HNRPD_MOUSE Isoform 4 of Heterogen	Q60668-3	Heterogeneous nuclear ribonucleoprotein D0	Hnrnpd	T	193;193;174;174	0.61438	3	0.46844	0.84964	0.52506	0.98504	CDK2;	b-Adrenergic Receptor kinase substrate motif;Casein kinase II substrate motif;ERK1,2 kinase substrate motif;GSK3, Erk1, Erk2 and CDK5 kinase motif;GSK-3, ERK1, ERK2, CDK5 substrate motif;WW domain binding motif	biological regulation;biosynthetic process;cellular biosynthetic process;cellular macromolecule biosynthetic process;cellular macromolecule metabolic process;cellular metabolic process;cellular nitrogen compound metabolic process;cellular process;macromolecule biosynthetic process;macromolecule metabolic process;metabolic process;mRNA metabolic process;nitrogen compound metabolic process;nucleic …	binding;DNA binding;nucleic acid binding;nucleotide binding;protein binding;RNA binding;sequence-specific DNA binding;telomeric DNA binding	cell part;cytoplasm;intracellular membrane-bounded organelle;intracellular organelle;intracellular part;macromolecular complex;membrane-bounded organelle;nucleus;organelle;ribonucleoprotein complex		0.994392	22.4875	1	KEPVKKIFVGGLSPDTPEEKIREYFGGFGEV
>sp|Q8C0E2|VP26B_MOUSE Vacuolar protein sorting-associated protein 26B OS=Mus musculus GN=Vps26b PE=1 SV=1	Q8C0E2	Vacuolar protein sorting-associated protein 26B	Vps26b	S	302	0.61077	3	0.70013	0.60512	0.52706	1.59688		Casein kinase II substrate motif;PKA kinase substrate motif;PKC kinase substrate motif	establishment of localization;establishment of protein localization;protein transport;transport		cell part;cytoplasm;intracellular part;membrane		0.991262	20.548	1	QQEVVLWRKGDIVRKSMSHQAAIASQRFEGT
>sp|P58801|RIPK2_MOUSE Receptor-interacting serine/threonine-protein kinase 2 OS=Mus musculus GN=Ripk2 PE=1 SV=1	P58801	Receptor-interacting serine/threonine-protein kinase 2	Ripk2	S	364	0.43646	3	0.42544	0.40028	0.48366	2.39363		14-3-3 domain binding motif;Calmodulin-dependent protein kinase II substrate motif;MAPKAPK2 kinase substrate motif;PKA kinase substrate motif;PKC kinase substrate motif	activation of immune response;activation of innate immune response;adaptive immune response;antigen receptor-mediated signaling pathway;apoptosis;biological regulation;cell activation;cell death;cell proliferation;cell surface receptor linked signaling pathway;cellular process;cellular response to biotic stimulus;cellular response to lipopolysaccharide;cellular response to lipoteichoic acid;cellu…	adenyl nucleotide binding;adenyl ribonucleotide binding;ATP binding;binding;catalytic activity;kinase activity;non-membrane spanning protein tyrosine kinase activity;nucleotide binding;phosphotransferase activity, alcohol group as acceptor;protein kinase activity;protein serine/threonine kinase activity;protein tyrosine kinase activity;purine nucleotide binding;purine ribonucleoside triphosphate …	cell part;cytoplasm;cytoplasmic part;cytoskeleton;cytosol;intracellular non-membrane-bounded organelle;intracellular organelle;intracellular part;macromolecular complex;non-membrane-bounded organelle;organelle;protein complex;vesicle	ko05152;Neurotrophin signaling pathway;NOD-like receptor signaling pathway;Shigellosis	0.999994	52.5017	1	LLSRNTGSPGPSRSLSAPQDKGFLSGAPQDC
>sp|A2A8Z1-2|OSBL9_MOUSE Isoform 2 of Oxysterol-binding protein-related protein 9 OS=Mus musculus GN=Osbpl9;>sp|A2A8Z1|OSBL9_MOUSE Oxysterol-binding protein-related protein 9 OS=Mus musculus GN=Osbpl9 PE=1 SV=1	A2A8Z1-2	Oxysterol-binding protein-related protein 9	Osbpl9	S	233;329	0.558553	3	0.49689	0.6559	0.52287	1.67545		G protein-coupled receptor kinase 1 substrate motif;MAPKAPK2 kinase substrate motif;PKA kinase substrate motif;PKC kinase substrate motif	establishment of localization;lipid transport;organic substance transport;transport	binding;lipid binding	cell part;cytoplasmic part;endosomal part;endosome membrane;Golgi apparatus;intracellular membrane-bounded organelle;intracellular organelle;intracellular organelle part;intracellular part;late endosome membrane;membrane;membrane-bounded organelle;organelle;organelle membrane;organelle part		0.999277	31.5069	1	SSGSASVLTHSSSGNSLKRPDTTESLNSSMS
>sp|Q60636-3|PRDM1_MOUSE Isoform 3 of PR domain zinc finger protein 1 OS=Mus musculus GN=Prdm1;>sp|Q60636-5|PRDM1_MOUSE Isoform 5 of PR domain zinc finger protein 1 OS=Mus musculus GN=Prdm1;>sp|Q60636-2|PRDM1_MOUSE Isoform 2 of PR domain zinc finger protei	Q60636-3	PR domain zinc finger protein 1	Prdm1	S	253;320;287;302;320	0.505423	3	0.42875	0.62205	0.46547	1.61251		Calmodulin-dependent protein kinase II substrate motif;ERK1,2 kinase substrate motif;G protein-coupled receptor kinase 1 substrate motif;GSK-3, ERK1, ERK2, CDK5 substrate motif;PKA kinase substrate motif;PKC kinase substrate motif;WW domain binding motif	anatomical structure development;biological regulation;biosynthetic process;cell development;cell differentiation;cell differentiation involved in embryonic placenta development;cell fate commitment;cellular biosynthetic process;cellular developmental process;cellular macromolecule biosynthetic process;cellular macromolecule metabolic process;cellular metabolic process;cellular nitrogen compound …	binding;catalytic activity;cation binding;DNA binding;enzyme binding;histone deacetylase binding;ion binding;metal ion binding;methyltransferase activity;nucleic acid binding;protein binding;sequence-specific DNA binding;transferase activity;transferase activity, transferring one-carbon groups	cell part;cytoplasm;intracellular membrane-bounded organelle;intracellular organelle;intracellular part;membrane-bounded organelle;nucleus;organelle		1	89.6159	1	PFTLEKDMDGFRKNGSPDMPFYPRVVYPIRA
>sp|Q571I4|SG223_MOUSE Tyrosine-protein kinase SgK223 OS=Mus musculus GN=Sgk223 PE=1 SV=2	Q571I4	Tyrosine-protein kinase SgK223	Sgk223	S	608	0.64362	2	0.62232		0.66492	1.35192		14-3-3 domain binding motif;Calmodulin-dependent protein kinase II substrate motif;Calmodulin-dependent protein kinase IV substrate motif;Casein kinase II substrate motif;Chk1 kinase substrate motif;MAPKAPK2 kinase substrate motif;PKA kinase substrate motif;PKC kinase substrate motif;Pyruvate dehydrogenase kinase substrate motif		adenyl nucleotide binding;adenyl ribonucleotide binding;ATP binding;binding;catalytic activity;kinase activity;non-membrane spanning protein tyrosine kinase activity;nucleotide binding;phosphotransferase activity, alcohol group as acceptor;protein kinase activity;protein tyrosine kinase activity;purine nucleotide binding;purine ribonucleoside triphosphate binding;purine ribonucleotide binding;rib…			0.986412	18.6149	1	QPPPLPQKKIVSRAASSPDGFFWTQGSPKPR
>sp|Q9DB00|GON4L_MOUSE GON-4-like protein OS=Mus musculus GN=Gon4l PE=1 SV=3	Q9DB00	GON-4-like protein	Gon4l	S	2074	0.641675	2		0.62955	0.6538	1.65218		Casein kinase II substrate motif;DNA dependent Protein kinase substrate motif;ERK1,2 kinase substrate motif;G protein-coupled receptor kinase 1 substrate motif;GSK-3, ERK1, ERK2, CDK5 substrate motif;WW domain binding motif	B cell activation;B cell differentiation;biological regulation;cell activation;cell differentiation;cellular developmental process;cellular process;developmental process;immune system process;leukocyte activation;leukocyte differentiation;lymphocyte activation;lymphocyte differentiation;regulation of biological process;regulation of biosynthetic process;regulation of cellular biosynthetic process…	binding;chromatin binding;DNA binding;nucleic acid binding	cell part;intracellular membrane-bounded organelle;intracellular organelle;intracellular part;membrane-bounded organelle;nucleus;organelle		0.988005	20.9541	1	TERLPETVEHSAPLPSPVSTRTRDTGRRHIC
>sp|P57787|MOT4_MOUSE Monocarboxylate transporter 4 OS=Mus musculus GN=Slc16a3 PE=1 SV=1	P57787	Monocarboxylate transporter 4	Slc16a3	T	465	0.506307	3	0.61106	0.44038	0.46748	1.69347		G protein-coupled receptor kinase 1 substrate motif;GSK-3, ERK1, ERK2, CDK5 substrate motif;WW domain binding motif		active transmembrane transporter activity;carboxylic acid transmembrane transporter activity;monocarboxylic acid transmembrane transporter activity;organic acid transmembrane transporter activity;secondary active monocarboxylate transmembrane transporter activity;secondary active transmembrane transporter activity;substrate-specific transmembrane transporter activity;substrate-specific transporte…	actin cytoskeleton;cell part;cytoskeleton;integral to membrane;intracellular non-membrane-bounded organelle;intracellular organelle;intracellular organelle part;intracellular part;intrinsic to membrane;membrane;membrane part;non-membrane-bounded organelle;nuclear membrane;nuclear part;organelle;organelle membrane;organelle part;plasma membrane		0.999999	61.6348	1;2	HFLKAEPEKNGEVVHTPETSV__________
>sp|P62858|RS28_MOUSE 40S ribosomal protein S28 OS=Mus musculus GN=Rps28 PE=2 SV=1	P62858	40S ribosomal protein S28	Rps28	S	23	0.47341	2		0.57739	0.36943	0.742516		14-3-3 domain binding motif;ATM kinase substrate motif;Calmodulin-dependent protein kinase II substrate motif;Calmodulin-dependent protein kinase IV substrate motif;Chk1 kinase substrate motif;DNA dependent Protein kinase substrate motif;PKA kinase substrate motif;PKC kinase substrate motif	biosynthetic process;cellular biosynthetic process;cellular component biogenesis;cellular component biogenesis at cellular level;cellular component organization or biogenesis;cellular component organization or biogenesis at cellular level;cellular macromolecule biosynthetic process;cellular macromolecule metabolic process;cellular metabolic process;cellular nitrogen compound metabolic process;cel…	structural constituent of ribosome;structural molecule activity	cell part;cytosolic small ribosomal subunit;intracellular organelle part;intracellular part;macromolecular complex;organelle part;ribonucleoprotein complex;small ribosomal subunit	Ribosome	0.986105	18.5107	1	PIKLARVTKVLGRTGSQGQCTQVRVEFMDDT
>sp|P15261|INGR1_MOUSE Interferon gamma receptor 1 OS=Mus musculus GN=Ifngr1 PE=1 SV=3	P15261	Interferon gamma receptor 1	Ifngr1	S	392	1.9581	2	2.2149		1.7013	0.904572		Casein kinase II substrate motif;MAPKAPK2 kinase substrate motif			cell part;cell projection;cytoplasmic part;cytoskeletal part;dendrite;endoplasmic reticulum;integral to membrane;intracellular membrane-bounded organelle;intracellular organelle;intracellular organelle part;intracellular part;intrinsic to membrane;membrane part;membrane-bounded organelle;neuron projection;organelle;organelle part;postsynaptic density;synapse part;vesicle	Chagas disease (American trypanosomiasis);Cytokine-cytokine receptor interaction;Jak-STAT signaling pathway;ko05152;Leishmaniasis;Measles;Natural killer cell mediated cytotoxicity;Osteoclast differentiation;Toxoplasmosis	0.749688	5.68759	2	RRSFSLLSSNQSGPCSLTAYHSRNGSDSGLV
>sp|P15261|INGR1_MOUSE Interferon gamma receptor 1 OS=Mus musculus GN=Ifngr1 PE=1 SV=3	P15261	Interferon gamma receptor 1	Ifngr1	S	381	2.2677	3	2.3819	2.5142	1.907	1.98083		14-3-3 domain binding motif;Calmodulin-dependent protein kinase II substrate motif;Casein kinase II substrate motif;G protein-coupled receptor kinase 1 substrate motif;GSK3 kinase substrate motif;Phosphorylase kinase substrate motif;PKA kinase substrate motif;PKC kinase substrate motif;ZIP kinase substrate motif			cell part;cell projection;cytoplasmic part;cytoskeletal part;dendrite;endoplasmic reticulum;integral to membrane;intracellular membrane-bounded organelle;intracellular organelle;intracellular organelle part;intracellular part;intrinsic to membrane;membrane part;membrane-bounded organelle;neuron projection;organelle;organelle part;postsynaptic density;synapse part;vesicle	Chagas disease (American trypanosomiasis);Cytokine-cytokine receptor interaction;Jak-STAT signaling pathway;ko05152;Leishmaniasis;Measles;Natural killer cell mediated cytotoxicity;Osteoclast differentiation;Toxoplasmosis	0.953614	13.1769	1;2	MTPDSPPTPTQRRSFSLLSSNQSGPCSLTAY
>sp|Q8CBQ5|P4K2B_MOUSE Phosphatidylinositol 4-kinase type 2-beta OS=Mus musculus GN=Pi4k2b PE=1 SV=1;>sp|Q8CBQ5-2|P4K2B_MOUSE Isoform 2 of Phosphatidylinositol 4-kinase type 2-beta OS=Mus musculus GN=Pi4k2b	Q8CBQ5	Phosphatidylinositol 4-kinase type 2-beta	Pi4k2b	S	37;37	0.431065	2	0.48214		0.37999	1.06117				1-phosphatidylinositol 4-kinase activity;adenyl nucleotide binding;adenyl ribonucleotide binding;ATP binding;binding;catalytic activity;inositol or phosphatidylinositol kinase activity;kinase activity;lipid kinase activity;nucleotide binding;phosphatidylinositol kinase activity;phosphotransferase activity, alcohol group as acceptor;purine nucleotide binding;purine ribonucleoside triphosphate bind…	cell part;cytoplasm;intracellular part;membrane	Inositol phosphate metabolism;Phosphatidylinositol signaling system	1	82.7048	1	LPRVAWAQPRRVAPGSAVRMQADEGADVLRE
>sp|Q571I4|SG223_MOUSE Tyrosine-protein kinase SgK223 OS=Mus musculus GN=Sgk223 PE=1 SV=2	Q571I4	Tyrosine-protein kinase SgK223	Sgk223	S	199	0.643105	2		0.69227	0.59394	0.959364		b-Adrenergic Receptor kinase substrate motif;PKA kinase substrate motif;PKC kinase substrate motif		adenyl nucleotide binding;adenyl ribonucleotide binding;ATP binding;binding;catalytic activity;kinase activity;non-membrane spanning protein tyrosine kinase activity;nucleotide binding;phosphotransferase activity, alcohol group as acceptor;protein kinase activity;protein tyrosine kinase activity;purine nucleotide binding;purine ribonucleoside triphosphate binding;purine ribonucleotide binding;rib…			0.986587	18.6663	1	SLLRDPVQPEPIYAESAKRKKAAPGPPRPEP
>sp|Q8R1K1|UBAC2_MOUSE Ubiquitin-associated domain-containing protein 2 OS=Mus musculus GN=Ubac2 PE=2 SV=1	Q8R1K1	Ubiquitin-associated domain-containing protein 2	Ubac2	S	301	0.649267	3	0.59605	0.81817	0.53358	1.12676		ERK1,2 kinase substrate motif;GSK-3, ERK1, ERK2, CDK5 substrate motif;PKA kinase substrate motif;PKC kinase substrate motif;WW domain binding motif	cellular localization;cellular macromolecule localization;cellular process;cellular protein localization;localization;macromolecule localization;protein localization;protein localization in endoplasmic reticulum;protein localization to organelle		cell part;cytoplasmic part;endoplasmic reticulum;integral to membrane;intracellular membrane-bounded organelle;intracellular organelle;intracellular part;intrinsic to membrane;membrane part;membrane-bounded organelle;organelle		0.999999	59.0699	1	RNINYQDGPRSEQRASPPLEVSEEQVARLME
>sp|Q91YD3|DCP1A_MOUSE mRNA-decapping enzyme 1A OS=Mus musculus GN=Dcp1a PE=1 SV=1	Q91YD3	mRNA-decapping enzyme 1A	Dcp1a	S	559	2.37363	3	1.6991	2.2364	3.1854	1.34968		14-3-3 domain binding motif;Calmodulin-dependent protein kinase II substrate motif;DNA dependent Protein kinase substrate motif;G protein-coupled receptor kinase 1 substrate motif;GSK3 kinase substrate motif;Phosphorylase kinase substrate motif;PKA kinase substrate motif;PKC epsilon kinase substrate motif;PKC kinase substrate motif	biological regulation;catabolic process;cell surface receptor linked signaling pathway;cellular catabolic process;cellular macromolecule catabolic process;cellular macromolecule metabolic process;cellular metabolic process;cellular nitrogen compound metabolic process;cellular process;cellular response to stimulus;enzyme linked receptor protein signaling pathway;macromolecule catabolic process;mac…	binding;catalytic activity;hydrolase activity;protein binding;transcription factor binding	cell part;cytoplasm;cytoplasmic mRNA processing body;cytoplasmic part;intracellular membrane-bounded organelle;intracellular non-membrane-bounded organelle;intracellular organelle;intracellular organelle part;intracellular part;macromolecular complex;membrane-bounded organelle;non-membrane-bounded organelle;nuclear part;nucleoplasm part;nucleus;organelle;organelle part;protein complex;ribonucleop…	RNA degradation	1	92.5059	1	PSPLTVGTAESQRKPSIILSKSQLQDTLIHL
>sp|P57787|MOT4_MOUSE Monocarboxylate transporter 4 OS=Mus musculus GN=Slc16a3 PE=1 SV=1	P57787	Monocarboxylate transporter 4	Slc16a3	T	468	0.5395	3	0.70831	0.44038	0.46981	1.29515		b-Adrenergic Receptor kinase substrate motif		active transmembrane transporter activity;carboxylic acid transmembrane transporter activity;monocarboxylic acid transmembrane transporter activity;organic acid transmembrane transporter activity;secondary active monocarboxylate transmembrane transporter activity;secondary active transmembrane transporter activity;substrate-specific transmembrane transporter activity;substrate-specific transporte…	actin cytoskeleton;cell part;cytoskeleton;integral to membrane;intracellular non-membrane-bounded organelle;intracellular organelle;intracellular organelle part;intracellular part;intrinsic to membrane;membrane;membrane part;non-membrane-bounded organelle;nuclear membrane;nuclear part;organelle;organelle membrane;organelle part;plasma membrane		0.75851	4.99439	1;2	KAEPEKNGEVVHTPETSV_____________
>sp|P70218|M4K1_MOUSE Mitogen-activated protein kinase kinase kinase kinase 1 OS=Mus musculus GN=Map4k1 PE=1 SV=1	P70218	Mitogen-activated protein kinase kinase kinase kinase 1	Map4k1	S	452	0.522013	3	0.60532	0.46814	0.49258	1.82577		Casein kinase II substrate motif	biological regulation;cell proliferation;cellular macromolecule metabolic process;cellular metabolic process;cellular process;cellular protein metabolic process;cellular response to stimulus;intracellular signal transduction;macromolecule metabolic process;macromolecule modification;metabolic process;peptidyl-amino acid modification;peptidyl-serine modification;peptidyl-serine phosphorylation;pho…	adenyl nucleotide binding;adenyl ribonucleotide binding;ATP binding;binding;catalytic activity;enzyme regulator activity;GTPase regulator activity;kinase activity;MAP kinase kinase kinase kinase activity;molecular transducer activity;nucleoside-triphosphatase regulator activity;nucleotide binding;phosphotransferase activity, alcohol group as acceptor;protein binding;protein kinase activity;protei…		MAPK signaling pathway	0.997966	26.9067	1	PGPPPATCSPHLTARSDPSLWNPAAPEPGQP
>sp|Q8BTY2|S4A7_MOUSE Sodium bicarbonate cotransporter 3 OS=Mus musculus GN=Slc4a7 PE=1 SV=2	Q8BTY2	Sodium bicarbonate cotransporter 3	Slc4a7	S	238	0.606893	3	0.61689	0.56118	0.64261	2.19443		Casein kinase II substrate motif;Pyruvate dehydrogenase kinase substrate motif	anatomical structure development;anatomical structure morphogenesis;auditory receptor cell development;cation transport;cell death;cell development;cellular developmental process;cellular process;cochlear nucleus development;death;developmental process;developmental programmed cell death;establishment of localization;inner ear receptor cell development;ion transport;metal ion transport;monovalent…	active transmembrane transporter activity;anion transmembrane transporter activity;anion:anion antiporter activity;antiporter activity;inorganic anion exchanger activity;ion transmembrane transporter activity;secondary active transmembrane transporter activity;solute:solute antiporter activity;substrate-specific transmembrane transporter activity;substrate-specific transporter activity;symporter …	apical plasma membrane;basolateral plasma membrane;cell part;cell projection;cytoplasm;integral to membrane;intracellular part;intrinsic to membrane;membrane part;microvillus;organelle part;plasma membrane part;stereocilium		1	78.3671	1;2	HQNEKRFTSRIPLVRSFADIGILASPQSAPG
>sp|Q8BTY2-2|S4A7_MOUSE Isoform 2 of Sodium bicarbonate cotransporter 3 OS=Mus musculus GN=Slc4a7;>sp|Q5DTL9-2|S4A10_MOUSE Isoform 2 of Sodium-driven chloride bicarbonate exchanger OS=Mus musculus GN=Slc4a10;>sp|Q5DTL9|S4A10_MOUSE Sodium-driven chloride bi	Q8BTY2-2	Sodium bicarbonate cotransporter 3;Sodium-driven chloride bicarbonate exchanger	Slc4a7;Slc4a10	S	238;238;238	0.56357	3	0.50869	0.55022	0.6318	1.94856		Casein kinase II substrate motif;Pyruvate dehydrogenase kinase substrate motif	anatomical structure development;anatomical structure morphogenesis;auditory receptor cell development;biological regulation;carbohydrate metabolic process;cation homeostasis;cation transport;cell death;cell development;cellular carbohydrate metabolic process;cellular developmental process;cellular macromolecule metabolic process;cellular metabolic process;cellular process;cellular protein metabo…	active transmembrane transporter activity;anion transmembrane transporter activity;anion:anion antiporter activity;antiporter activity;inorganic anion exchanger activity;ion transmembrane transporter activity;secondary active transmembrane transporter activity;solute:solute antiporter activity;substrate-specific transmembrane transporter activity;substrate-specific transporter activity;symporter …	apical plasma membrane;basolateral plasma membrane;cell part;cell projection;cytoplasm;integral to membrane;integral to plasma membrane;intracellular part;intrinsic to membrane;intrinsic to plasma membrane;membrane part;microvillus;organelle part;plasma membrane part;stereocilium		1	95.4831	1	HQNEKRFTSRIPLVRSFADIGKKHSDPHLLE
>sp|Q9D0M2|CDCA7_MOUSE Cell division cycle-associated protein 7 OS=Mus musculus GN=Cdca7 PE=1 SV=1	Q9D0M2	Cell division cycle-associated protein 7	Cdca7	S	197	0.608085	2	0.58553		0.63064	1.37536			apoptosis;biological regulation;biosynthetic process;cell death;cellular biosynthetic process;cellular macromolecule biosynthetic process;cellular macromolecule metabolic process;cellular metabolic process;cellular nitrogen compound metabolic process;cellular process;death;macromolecule biosynthetic process;macromolecule metabolic process;metabolic process;nitrogen compound metabolic process;nucl…		cell part;cytoplasm;intracellular membrane-bounded organelle;intracellular organelle;intracellular part;membrane-bounded organelle;nucleus;organelle		0.99913	30.6403	1	RRTRPLTRSRSRILGSLGALPTEEEEEEEEE
>sp|Q9ERS5|PKHA2_MOUSE Pleckstrin homology domain-containing family A member 2 OS=Mus musculus GN=Plekha2 PE=1 SV=1	Q9ERS5	Pleckstrin homology domain-containing family A member 2	Plekha2	S	314	1.5614	3	1.5923	1.4201	1.6718	1.93652		14-3-3 domain binding motif;Calmodulin-dependent protein kinase II alpha substrate motif;Calmodulin-dependent protein kinase II substrate motif;Calmodulin-dependent protein kinase IV substrate motif;Casein kinase II substrate motif;CLK1 kinase substrate motif;G protein-coupled receptor kinase 1 substrate motif;MAPKAPK2 kinase substrate motif;Phosphorylase kinase substrate motif;PKA kinase substra…	biological regulation;positive regulation of biological process;positive regulation of cell adhesion;positive regulation of cell-matrix adhesion;positive regulation of cell-substrate adhesion;positive regulation of cellular process;regulation of biological process;regulation of cell adhesion;regulation of cell-matrix adhesion;regulation of cell-substrate adhesion;regulation of cellular process	1-phosphatidylinositol binding;binding;lipid binding;PDZ domain binding;phosphatidylinositol binding;phospholipid binding;protein binding;protein domain specific binding	cell part;cytoplasm;intracellular membrane-bounded organelle;intracellular organelle;intracellular part;macromolecular complex;membrane;membrane-bounded organelle;nucleus;organelle;plasma membrane;protein complex		0.89595	9.6948	1;2	ALKCHPREPSFSRSISLTRPGSSTLTSAPNS
>sp|Q9CWK8|SNX2_MOUSE Sorting nexin-2 OS=Mus musculus GN=Snx2 PE=1 SV=2	Q9CWK8	Sorting nexin-2	Snx2	S	226	0.40796	3	0.41345	0.40808	0.40235	4.07749		b-Adrenergic Receptor kinase substrate motif;Calmodulin-dependent protein kinase II substrate motif;Casein kinase II substrate motif;Chk1 kinase substrate motif;PKA kinase substrate motif;PKC kinase substrate motif	cellular component organization;cellular component organization or biogenesis;cellular membrane organization;cellular process;endocytosis;establishment of localization;establishment of localization in cell;establishment of protein localization;intracellular protein transport;intracellular transport;membrane invagination;membrane organization;protein transport;transport;vesicle-mediated transport	binding;lipid binding;phosphatidylinositol binding;phospholipid binding	cell part;cytoplasmic membrane-bounded vesicle;cytoplasmic part;cytoplasmic vesicle;early endosome membrane;endosomal part;endosome;endosome membrane;intracellular membrane-bounded organelle;intracellular organelle;intracellular organelle part;intracellular part;macromolecular complex;membrane;membrane part;membrane-bounded organelle;membrane-bounded vesicle;organelle;organelle membrane;organelle…		0.999068	30.8173	1	KSIVGMTKVKVGKEDSSSTEFVEKRRAALER
>sp|Q63943|MEF2D_MOUSE Myocyte-specific enhancer factor 2D OS=Mus musculus GN=Mef2d PE=1 SV=2;>sp|Q63943-2|MEF2D_MOUSE Isoform Muscle of Myocyte-specific enhancer factor 2D OS=Mus musculus GN=Mef2d	Q63943	Myocyte-specific enhancer factor 2D	Mef2d	S	231;238	1.60373	3	1.4918	1.8326	1.4868	1.68136		AMP-activated protein kinase substrate motif;ERK1,2 kinase substrate motif;GSK-3, ERK1, ERK2, CDK5 substrate motif;MAPKAPK2 kinase substrate motif;PKA kinase substrate motif;PKC kinase substrate motif;WW domain binding motif	anatomical structure development;apoptosis;biological regulation;cell death;cell differentiation;cellular developmental process;cellular process;chondrocyte differentiation;death;developmental process;endochondral ossification;multicellular organismal process;muscle cell differentiation;nervous system development;ossification;osteoblast differentiation;positive regulation of biological process;po…	binding;core promoter proximal region DNA binding;core promoter proximal region sequence-specific DNA binding;DNA binding;enzyme binding;identical protein binding;nucleic acid binding;nucleic acid binding transcription factor activity;protein binding;protein dimerization activity;protein heterodimerization activity;protein homodimerization activity;regulatory region DNA binding;regulatory region …	cell part;intracellular membrane-bounded organelle;intracellular organelle;intracellular part;membrane-bounded organelle;nucleus;organelle		1	89.4759	1	ACPSPVGNGYVSARASPGLLPVANGNSLNKV
>sp|Q8CGE9|RGS12_MOUSE Regulator of G-protein signaling 12 OS=Mus musculus GN=Rgs12 PE=1 SV=2	Q8CGE9	Regulator of G-protein signaling 12	Rgs12	S	1233	0.539013	3	0.58262	0.58046	0.45396	1.75465		ERK1,2 kinase substrate motif;GSK-3, ERK1, ERK2, CDK5 substrate motif;MDC1 BRCT domain binding motif;Plk1 PBD domain binding motif;WW domain binding motif	biological regulation;negative regulation of biological process;negative regulation of cell communication;negative regulation of cellular process;negative regulation of G-protein coupled receptor protein signaling pathway;negative regulation of response to stimulus;negative regulation of signal transduction;negative regulation of signaling;positive regulation of catalytic activity;positive regula…	binding;enzyme activator activity;enzyme regulator activity;GTPase activator activity;GTPase regulator activity;molecular transducer activity;nucleoside-triphosphatase regulator activity;protein binding;receptor signaling protein activity;signal transducer activity	cell part;cytoplasm;intracellular membrane-bounded organelle;intracellular organelle;intracellular part;membrane;membrane-bounded organelle;nucleus;organelle;plasma membrane		0.996521	24.5699	1	EFLRLPAGSSELALSSPPPVKGYSKRAVTGH
>sp|Q6DFV7|NCOA7_MOUSE Nuclear receptor coactivator 7 OS=Mus musculus GN=Ncoa7 PE=2 SV=2	Q6DFV7	Nuclear receptor coactivator 7	Ncoa7	S	353	0.65336	2	0.56531		0.74141	0.728319		Casein kinase II substrate motif;ERK1,2 kinase substrate motif;G protein-coupled receptor kinase 1 substrate motif;Growth associated histone HI kinase substrate motif;GSK3 kinase substrate motif;GSK-3, ERK1, ERK2, CDK5 substrate motif;PKA kinase substrate motif;WW domain binding motif	biological regulation;biosynthetic process;cellular biosynthetic process;cellular macromolecule biosynthetic process;cellular macromolecule metabolic process;cellular metabolic process;cellular nitrogen compound metabolic process;cellular process;macromolecule biosynthetic process;macromolecule metabolic process;metabolic process;nitrogen compound metabolic process;nucleic acid metabolic process;…	binding;hormone receptor binding;ligand-dependent nuclear receptor transcription coactivator activity;nuclear hormone receptor binding;protein binding;protein binding transcription factor activity;receptor binding;transcription coactivator activity;transcription cofactor activity;transcription factor binding transcription factor activity	cell part;intracellular membrane-bounded organelle;intracellular organelle;intracellular part;membrane-bounded organelle;nucleus;organelle		0.993714	21.9949	1	QNGERTLALDAKSVRSPEESTERTCTRIEPP
>sp|O89032-3|SPD2A_MOUSE Isoform 3 of SH3 and PX domain-containing protein 2A OS=Mus musculus GN=Sh3pxd2a;>sp|O89032-2|SPD2A_MOUSE Isoform 2 of SH3 and PX domain-containing protein 2A OS=Mus musculus GN=Sh3pxd2a;>sp|O89032|SPD2A_MOUSE SH3 and PX domain-con	O89032-3	SH3 and PX domain-containing protein 2A	Sh3pxd2a	S	986;1001;1029	0.6055	3	0.62844	0.5411	0.64696	1.89508		14-3-3 domain binding motif;ATM kinase substrate motif;Calmodulin-dependent protein kinase II substrate motif;Casein kinase II substrate motif;DNA dependent Protein kinase substrate motif;PKA kinase substrate motif;PKC kinase substrate motif	cellular metabolic process;cellular process;metabolic process;reactive oxygen species metabolic process;superoxide metabolic process	binding;lipid binding;phosphatidylinositol binding;phospholipid binding;protein binding	cell junction;cell part;cell projection;cytoplasm;cytoskeletal part;intracellular non-membrane-bounded organelle;intracellular organelle;intracellular organelle part;intracellular part;macromolecular complex;non-membrane-bounded organelle;organelle;organelle part;podosome;protein complex		0.999989	49.7061	1	SAAAEAKGRLAERAASQGSESPLLPTQRKGI
>sp|P26039|TLN1_MOUSE Talin-1 OS=Mus musculus GN=Tln1 PE=1 SV=2	P26039	Talin-1	Tln1	Y	1116	0.238423	3	0.28748	0.2549	0.17289	1.9358		FRIP PTB domain binding motif;JAK2 kinase substrate motif;SHP1 phosphatase substrate motif;Src kinase substrate motif	actin cytoskeleton organization;actin filament-based process;biological adhesion;biological regulation;cell adhesion;cell junction assembly;cell junction organization;cell-substrate junction assembly;cellular component assembly;cellular component assembly at cellular level;cellular component organization;cellular component organization at cellular level;cellular component organization or biogenes…	binding;protein binding;structural constituent of cytoskeleton;structural molecule activity	actin cytoskeleton;adherens junction;anchoring junction;cell junction;cell part;cell projection;cell projection membrane;cell projection part;cell surface;cell-substrate adherens junction;cell-substrate junction;centrosome;cytoplasm;cytoplasmic part;cytoskeletal part;cytoskeleton;extracellular membrane-bounded organelle;extracellular organelle;extracellular region part;extracellular vesicular exo…	Focal adhesion	1	196.708	1	AIAKLLGEIAQGNENYAGIAARDVAGGLRSL
>sp|Q7TPE5|S7A6O_MOUSE Probable RNA polymerase II nuclear localization protein SLC7A6OS OS=Mus musculus GN=Slc7a6os PE=1 SV=1	Q7TPE5	Probable RNA polymerase II nuclear localization protein SLC7A6OS	Slc7a6os	T	155	1.72897	3	1.4483	2.1898	1.5488	1.27342		PKA kinase substrate motif;PKC kinase substrate motif	cell differentiation;cellular developmental process;cellular process;developmental process;establishment of localization;establishment of protein localization;hemopoietic progenitor cell differentiation;protein transport;transport		cell part;cytoplasm;intracellular membrane-bounded organelle;intracellular organelle;intracellular part;membrane-bounded organelle;nucleus;organelle		0.689543	3.46559	1	HEEENPEAAATDCRKTSDPDVILCNSVELIR
>sp|P22682|CBL_MOUSE E3 ubiquitin-protein ligase CBL OS=Mus musculus GN=Cbl PE=1 SV=3	P22682	E3 ubiquitin-protein ligase CBL	Cbl	S	722	0.449303	3	0.55215	0.539	0.25676	1.12876		PKA kinase substrate motif;PKC kinase substrate motif	anatomical structure homeostasis;biological regulation;bone resorption;cell surface receptor linked signaling pathway;cellular macromolecule metabolic process;cellular metabolic process;cellular process;cellular protein metabolic process;cellular response to stimulus;homeostatic process;macromolecule metabolic process;macromolecule modification;metabolic process;negative regulation of apoptosis;n…	acid-amino acid ligase activity;binding;calcium ion binding;catalytic activity;cation binding;ephrin receptor binding;ion binding;ligase activity;ligase activity, forming carbon-nitrogen bonds;metal ion binding;molecular transducer activity;protein binding;protein domain specific binding;receptor binding;SH3 domain binding;signal transducer activity;small conjugating protein ligase activity;trans…	cell part;cytoplasm;intracellular membrane-bounded organelle;intracellular organelle;intracellular part;membrane;membrane-bounded organelle;nucleus;organelle;plasma membrane	Bacterial invasion of epithelial cells;Chronic myeloid leukemia;Endocytosis;ErbB signaling pathway;Insulin signaling pathway;Jak-STAT signaling pathway;Pathways in cancer;T cell receptor signaling pathway;Ubiquitin mediated proteolysis	0.999663	37.7283	1	GVQKPEPKRPLEATQSSRACDCDQQIDSCTY
>sp|Q68FE2|ATG9A_MOUSE Autophagy-related protein 9A OS=Mus musculus GN=Atg9a PE=1 SV=1	Q68FE2	Autophagy-related protein 9A	Atg9a	S	18	0.5844	2	0.66119		0.50761	0.829686		b-Adrenergic Receptor kinase substrate motif;ERK1,2 kinase substrate motif;GSK-3, ERK1, ERK2, CDK5 substrate motif;MAPKAPK2 kinase substrate motif;WW domain binding motif	autophagic vacuole assembly;autophagy;catabolic process;cellular catabolic process;cellular component assembly;cellular component assembly at cellular level;cellular component organization;cellular component organization at cellular level;cellular component organization or biogenesis;cellular component organization or biogenesis at cellular level;cellular localization;cellular macromolecule local…		autophagic vacuole;autophagic vacuole membrane;cell part;cytoplasm;cytoplasmic part;cytoplasmic vesicle;endosomal part;endosome;endosome membrane;Golgi apparatus part;integral to membrane;intracellular membrane-bounded organelle;intracellular organelle;intracellular organelle part;intracellular part;intrinsic to membrane;late endosome membrane;membrane;membrane part;membrane-bounded organelle;org…		0.982888	17.9413	1	QFDTEYQRLEASYSDSPPGEEDLLVHVAEGS
>sp|Q8R3S6|EXOC1_MOUSE Exocyst complex component 1 OS=Mus musculus GN=Exoc1 PE=1 SV=4	Q8R3S6	Exocyst complex component 1	Exoc1	S	565	1.76535	2	1.8204		1.7103	1.45689		14-3-3 domain binding motif;AMP-activated protein kinase substrate motif;Calmodulin-dependent protein kinase I substrate motif;Calmodulin-dependent protein kinase II substrate motif;Calmodulin-dependent protein kinase IV substrate motif;Casein kinase II substrate motif;Chk1 kinase substrate motif;HMGCoA Reductase kinase substrate motif;PKA kinase substrate motif;PKC kinase substrate motif	cellular process;establishment of localization;establishment of localization in cell;establishment of protein localization;exocytosis;protein transport;secretion;secretion by cell;transport;vesicle-mediated transport		cell part;membrane;plasma membrane		0.972636	15.5452	1	TEAEDLDGGSLLRQHSSGTLLPVSSEKDMIR
>sp|Q8VDZ4|ZDHC5_MOUSE Palmitoyltransferase ZDHHC5 OS=Mus musculus GN=Zdhhc5 PE=1 SV=1;>sp|Q8VDZ4-2|ZDHC5_MOUSE Isoform 2 of Palmitoyltransferase ZDHHC5 OS=Mus musculus GN=Zdhhc5	Q8VDZ4	Palmitoyltransferase ZDHHC5	Zdhhc5	S	621;621	0.591593	3	0.5479	0.62395	0.60293	2.34328		Casein kinase II substrate motif;ERK1,2 kinase substrate motif;GSK-3, ERK1, ERK2, CDK5 substrate motif;WW domain binding motif	cellular macromolecule metabolic process;cellular metabolic process;cellular process;cellular protein metabolic process;macromolecule metabolic process;macromolecule modification;metabolic process;primary metabolic process;protein acylation;protein lipidation;protein metabolic process;protein modification process;protein palmitoylation	binding;catalytic activity;cation binding;ion binding;metal ion binding;palmitoyltransferase activity;protein binding;protein-cysteine S-acyltransferase activity;protein-cysteine S-palmitoleyltransferase activity;S-acyltransferase activity;transferase activity;transferase activity, transferring acyl groups;transferase activity, transferring acyl groups other than amino-acyl groups;transition meta…	cell part;cell projection;dendrite;integral to membrane;intrinsic to membrane;membrane;membrane part;neuron projection;plasma membrane		1	84.7771	1	PRFGKPDGLRSRGLGSPEPGTTAPYLGRSIS
>sp|P48964|MPIP1_MOUSE M-phase inducer phosphatase 1 OS=Mus musculus GN=Cdc25a PE=2 SV=2	P48964	M-phase inducer phosphatase 1	Cdc25a	T	20	0.32673	2		0.41886	0.2346	0.794433		DNA dependent Protein kinase substrate motif;GSK-3, ERK1, ERK2, CDK5 substrate motif;WW domain binding motif	cell cycle phase;cell cycle process;cellular component organization;cellular component organization at cellular level;cellular component organization or biogenesis;cellular component organization or biogenesis at cellular level;cellular process;cellular response to abiotic stimulus;cellular response to light stimulus;cellular response to radiation;cellular response to stimulus;cellular response t…	catalytic activity;hydrolase activity;hydrolase activity, acting on ester bonds;phosphatase activity;phosphoprotein phosphatase activity;phosphoric ester hydrolase activity;protein tyrosine phosphatase activity	cell part;cytoplasm;intracellular membrane-bounded organelle;intracellular organelle;intracellular part;membrane-bounded organelle;nucleus;organelle	Cell cycle;Progesterone-mediated oocyte maturation	0.560711	1.06082	1	PEPPHRRRLFFACSPTPAPQPTGKMLFGASA
>sp|Q9JLB0-2|MPP6_MOUSE Isoform Alpha of MAGUK p55 subfamily member 6 OS=Mus musculus GN=Mpp6	Q9JLB0-2	MAGUK p55 subfamily member 6	Mpp6	T	213	0.64346	2	0.68216		0.60476	1.05399		Casein kinase I substrate motif;GSK-3, ERK1, ERK2, CDK5 substrate motif;RAF1 kinase substrate motif;WW domain binding motif	cellular metabolic process;cellular nitrogen compound metabolic process;cellular process;metabolic process;nitrogen compound metabolic process;nucleobase-containing compound metabolic process;nucleobase-containing small molecule metabolic process;nucleoside phosphate metabolic process;nucleotide metabolic process;nucleotide phosphorylation;phosphate-containing compound metabolic process;phosphoru…	binding;catalytic activity;guanylate kinase activity;kinase activity;nucleobase-containing compound kinase activity;nucleotide kinase activity;phosphotransferase activity, phosphate group as acceptor;protein binding;transferase activity;transferase activity, transferring phosphorus-containing groups	cell part;integral to membrane;intrinsic to membrane;membrane;membrane part;plasma membrane		0.999872	38.9219	1	GSVTLKILPSYRDTITPQQVFVKCHFDYNPF
>sp|Q8BP27-2|SFR1_MOUSE Isoform 2 of Swi5-dependent recombination DNA repair protein 1 homolog OS=Mus musculus GN=Sfr1;>sp|Q8BP27|SFR1_MOUSE Swi5-dependent recombination DNA repair protein 1 homolog OS=Mus musculus GN=Sfr1 PE=1 SV=2	Q8BP27-2	Swi5-dependent recombination DNA repair protein 1 homolog	Sfr1	S	125;141	0.54937	2	0.63504		0.4637	0.774888		14-3-3 domain binding motif;Akt kinase substrate motif;Calmodulin-dependent protein kinase II substrate motif;Casein kinase II substrate motif;MAPKAPK1 kinase substrate motif;MDC1 BRCT domain binding motif;PKA kinase substrate motif;PKC kinase substrate motif;Plk1 PBD domain binding motif	cellular macromolecule metabolic process;cellular metabolic process;cellular nitrogen compound metabolic process;cellular process;cellular response to stimulus;cellular response to stress;DNA metabolic process;DNA recombination;DNA repair;double-strand break repair;double-strand break repair via homologous recombination;macromolecule metabolic process;metabolic process;nitrogen compound metabolic…		cell part;chromosomal part;DNA recombinase mediator complex;intracellular membrane-bounded organelle;intracellular organelle;intracellular organelle part;intracellular part;macromolecular complex;membrane-bounded organelle;nuclear chromosome part;nuclear part;nucleus;organelle;organelle part;protein complex;Swi5-Sfr1 complex		0.933967	15.1642	1	LSGTPKERLKKARSSSHSFCSVVKRMKVEND
>sp|Q8C2K1|DEFI6_MOUSE Differentially expressed in FDCP 6 OS=Mus musculus GN=Def6 PE=1 SV=1;>sp|Q8C2K1-2|DEFI6_MOUSE Isoform 2 of Differentially expressed in FDCP 6 OS=Mus musculus GN=Def6	Q8C2K1	Differentially expressed in FDCP 6	Def6	S	601;228	0.577195	2		0.53762	0.61677	1.09717		G protein-coupled receptor kinase 1 substrate motif;GSK3 kinase substrate motif;MAPKAPK2 kinase substrate motif;MDC1 BRCT domain binding motif;Plk1 PBD domain binding motif		binding;protein binding	cell junction;cell part;cell-cell junction;cytoplasm;intracellular membrane-bounded organelle;intracellular organelle;intracellular part;membrane;membrane-bounded organelle;nucleus;organelle;plasma membrane		0.699643	3.67275	1	TRWGSQGNRTLSVNSSEQKSLNGGDETPILA
>sp|Q3TLI0|TPC10_MOUSE Trafficking protein particle complex subunit 10 OS=Mus musculus GN=Trappc10 PE=1 SV=2	Q3TLI0	Trafficking protein particle complex subunit 10	Trappc10	S	710	0.65237	3	0.52013	0.89924	0.53774	0.913011		Casein kinase I substrate motif;Casein kinase II substrate motif;G protein-coupled receptor kinase 1 substrate motif	cellular process;establishment of localization;transport;vesicle-mediated transport		cell part;cytoplasmic part;Golgi apparatus;intracellular membrane-bounded organelle;intracellular organelle;intracellular part;membrane-bounded organelle;organelle		0.73809	5.35628	1;2	ICRNVHMLLRRQESGSSLEPPSGLALEDGAH
>sp|Q5SQF8|SP30L_MOUSE Histone deacetylase complex subunit SAP30L OS=Mus musculus GN=Sap30l PE=1 SV=1	Q5SQF8	Histone deacetylase complex subunit SAP30L	Sap30l	S	98	1.87195	2	1.6039		2.14	0.830605		b-Adrenergic Receptor kinase substrate motif;Casein kinase II substrate motif;ERK1,2 kinase substrate motif;GSK-3, ERK1, ERK2, CDK5 substrate motif;WW domain binding motif	biological regulation;biosynthetic process;cellular biosynthetic process;cellular macromolecule biosynthetic process;cellular macromolecule metabolic process;cellular metabolic process;cellular nitrogen compound metabolic process;cellular process;macromolecule biosynthetic process;macromolecule metabolic process;metabolic process;nitrogen compound metabolic process;nucleic acid metabolic process;…	binding;cation binding;DNA binding;ion binding;metal ion binding;nucleic acid binding	cell part;intracellular non-membrane-bounded organelle;intracellular organelle;intracellular organelle part;intracellular part;non-membrane-bounded organelle;nuclear part;nucleolus;organelle;organelle part		1	99.9959	1;2	VRNKRKRKASDDGGDSPEHDADIPEVDLFQL
>sp|Q7TPS5|C2CD5_MOUSE C2 domain-containing protein 5 OS=Mus musculus GN=C2cd5 PE=1 SV=2;>sp|Q7TPS5-3|C2CD5_MOUSE Isoform 3 of C2 domain-containing protein 5 OS=Mus musculus GN=C2cd5;>sp|Q7TPS5-2|C2CD5_MOUSE Isoform 2 of C2 domain-containing protein 5 OS=M	Q7TPS5	C2 domain-containing protein 5	C2cd5	T	339;141;330	1.75695	2	1.8508		1.6631	1.21256		AMP-activated protein kinase substrate motif;Calmodulin-dependent protein kinase I substrate motif;Calmodulin-dependent protein kinase II substrate motif;Calmodulin-dependent protein kinase IV substrate motif;Chk1 kinase substrate motif;PKC kinase substrate motif	biological regulation;cell surface receptor linked signaling pathway;cellular component organization;cellular component organization at cellular level;cellular component organization or biogenesis;cellular component organization or biogenesis at cellular level;cellular localization;cellular macromolecule localization;cellular membrane fusion;cellular membrane organization;cellular process;cellula…	binding;calcium ion binding;calcium-dependent phospholipid binding;cation binding;ion binding;lipid binding;metal ion binding;phospholipid binding	cell cortex;cell part;cell projection membrane;cell projection part;cytoplasmic part;cytoplasmic vesicle membrane;cytoplasmic vesicle part;intracellular organelle part;intracellular part;leading edge membrane;membrane;membrane part;organelle membrane;organelle part;plasma membrane;plasma membrane part;ruffle membrane;vesicle membrane		0.999582	33.7833	1	AGKEGGPFKALLRQQTQSALEQREFPFLTLT
>sp|O35638|STAG2_MOUSE Cohesin subunit SA-2 OS=Mus musculus GN=Stag2 PE=1 SV=3	O35638	Cohesin subunit SA-2	Stag2	S	1161	1.55495	2		1.5144	1.5955	1.37963		14-3-3 domain binding motif;Calmodulin-dependent protein kinase II substrate motif;Casein kinase II substrate motif;MAPKAPK2 kinase substrate motif;Phosphorylase kinase substrate motif;PKA kinase substrate motif;PKC kinase substrate motif;ZIP kinase substrate motif	biological regulation;cell cycle phase;cell cycle process;cellular component organization;cellular component organization at cellular level;cellular component organization or biogenesis;cellular component organization or biogenesis at cellular level;cellular process;chromosome organization;developmental process;meiosis;mitosis;negative regulation of biological process;negative regulation of biosy…	binding;chromatin binding	cell part;chromatin;chromosomal part;chromosome, centromeric region;intracellular organelle part;intracellular part;nuclear part;nucleoplasm;organelle part	Cell cycle;Cell cycle - yeast;Meiosis - yeast	0.950169	12.8031	1	AEHHQTPLDYNRRGTSLMEDDEEPIVEDVMM
>sp|O35638|STAG2_MOUSE Cohesin subunit SA-2 OS=Mus musculus GN=Stag2 PE=1 SV=3	O35638	Cohesin subunit SA-2	Stag2	T	1160	1.55495	2		1.5144	1.5955	1.37963		Calmodulin-dependent protein kinase II substrate motif;Calmodulin-dependent protein kinase IV substrate motif;PAK2 kinase substrate motif;PKA kinase substrate motif;PKC kinase substrate motif	biological regulation;cell cycle phase;cell cycle process;cellular component organization;cellular component organization at cellular level;cellular component organization or biogenesis;cellular component organization or biogenesis at cellular level;cellular process;chromosome organization;developmental process;meiosis;mitosis;negative regulation of biological process;negative regulation of biosy…	binding;chromatin binding	cell part;chromatin;chromosomal part;chromosome, centromeric region;intracellular organelle part;intracellular part;nuclear part;nucleoplasm;organelle part	Cell cycle;Cell cycle - yeast;Meiosis - yeast	0.633392	2.37471	1	QAEHHQTPLDYNRRGTSLMEDDEEPIVEDVM
>sp|Q99K01-2|PDXD1_MOUSE Isoform 2 of Pyridoxal-dependent decarboxylase domain-containing protein 1 OS=Mus musculus GN=Pdxdc1;>sp|Q99K01|PDXD1_MOUSE Pyridoxal-dependent decarboxylase domain-containing protein 1 OS=Mus musculus GN=Pdxdc1 PE=1 SV=2;>sp|Q99K0	Q99K01-2	Pyridoxal-dependent decarboxylase domain-containing protein 1	Pdxdc1	S	736;736;742	0.41651	2	0.45756		0.37546	1.15826		Casein kinase I substrate motif	carboxylic acid metabolic process;cellular ketone metabolic process;cellular metabolic process;cellular process;metabolic process;organic acid metabolic process;oxoacid metabolic process;small molecule metabolic process	binding;carbon-carbon lyase activity;carboxy-lyase activity;catalytic activity;cofactor binding;lyase activity;pyridoxal phosphate binding;vitamin B6 binding;vitamin binding			0.794317	5.86835	1	SSVSHIEDLEKVEQLSSGLEHDNLEAHSPEQ
>sp|Q5SW28|PI3R5_MOUSE Phosphoinositide 3-kinase regulatory subunit 5 OS=Mus musculus GN=Pik3r5 PE=2 SV=1	Q5SW28	Phosphoinositide 3-kinase regulatory subunit 5	Pik3r5	S	425	1.8147	3	1.9201	1.5883	1.9357	1.93238		AMP-activated protein kinase substrate motif;ATM kinase substrate motif;Calmodulin-dependent protein kinase II substrate motif;Chk1 kinase substrate motif;DNA dependent Protein kinase substrate motif;HMGCoA Reductase kinase substrate motif;PKA kinase substrate motif;PKC kinase substrate motif	biological regulation;cell surface receptor linked signaling pathway;cellular process;cellular response to stimulus;G-protein coupled receptor protein signaling pathway;inositol lipid-mediated signaling;intracellular signal transduction;phosphatidylinositol 3-kinase cascade;phosphatidylinositol-mediated signaling;positive regulation of biological process;positive regulation of catalytic activity;…	1-phosphatidylinositol-3-kinase regulator activity;binding;enzyme regulator activity;G-protein beta/gamma-subunit complex binding;kinase regulator activity;phosphatidylinositol 3-kinase regulator activity;protein binding;protein complex binding	1-phosphatidylinositol-4-phosphate 3-kinase, class IB complex;cell part;cytoplasm;cytoplasmic part;cytosolic part;intracellular membrane-bounded organelle;intracellular organelle;intracellular part;macromolecular complex;membrane;membrane-bounded organelle;nucleus;organelle;phosphatidylinositol 3-kinase complex;protein complex	Acute myeloid leukemia;Aldosterone-regulated sodium reabsorption;Amoebiasis;Apoptosis;B cell receptor signaling pathway;Bacterial invasion of epithelial cells;Carbohydrate digestion and absorption;Chagas disease (American trypanosomiasis);Chemokine signaling pathway;Chronic myeloid leukemia;Colorectal cancer;Endometrial cancer;ErbB signaling pathway;Fc epsilon RI signaling pathway;Fc gamma R-medi…	0.999897	42.8785	1	PGQKFNRFYKLLKSTSQLVLRRDSRSLESSV
>sp|Q3UYC0|PPM1H_MOUSE Protein phosphatase 1H OS=Mus musculus GN=Ppm1h PE=1 SV=1;>sp|Q3UYC0-2|PPM1H_MOUSE Isoform 2 of Protein phosphatase 1H OS=Mus musculus GN=Ppm1h	Q3UYC0	Protein phosphatase 1H	Ppm1h	S	118;118	0.38949	3	0.37956	0.44683	0.34208	2.13648		G protein-coupled receptor kinase 1 substrate motif;GSK3 kinase substrate motif;PKA kinase substrate motif;PKC kinase substrate motif		catalytic activity;hydrolase activity;hydrolase activity, acting on ester bonds;phosphatase activity;phosphoprotein phosphatase activity;phosphoric ester hydrolase activity			0.999995	57.8481	1	VKKKAGTITSTPNRNSKRRSSLPNGEGLQLK
>sp|P57787|MOT4_MOUSE Monocarboxylate transporter 4 OS=Mus musculus GN=Slc16a3 PE=1 SV=1	P57787	Monocarboxylate transporter 4	Slc16a3	S	469	0.53408	3	0.54367	0.58876	0.46981	1.9684				active transmembrane transporter activity;carboxylic acid transmembrane transporter activity;monocarboxylic acid transmembrane transporter activity;organic acid transmembrane transporter activity;secondary active monocarboxylate transmembrane transporter activity;secondary active transmembrane transporter activity;substrate-specific transmembrane transporter activity;substrate-specific transporte…	actin cytoskeleton;cell part;cytoskeleton;integral to membrane;intracellular non-membrane-bounded organelle;intracellular organelle;intracellular organelle part;intracellular part;intrinsic to membrane;membrane;membrane part;non-membrane-bounded organelle;nuclear membrane;nuclear part;organelle;organelle membrane;organelle part;plasma membrane		0.999892	39.6841	1;2	AEPEKNGEVVHTPETSV______________
>sp|Q8CGE9|RGS12_MOUSE Regulator of G-protein signaling 12 OS=Mus musculus GN=Rgs12 PE=1 SV=2	Q8CGE9	Regulator of G-protein signaling 12	Rgs12	S	1232	0.58829	2		0.59133	0.58525	0		G protein-coupled receptor kinase 1 substrate motif	biological regulation;negative regulation of biological process;negative regulation of cell communication;negative regulation of cellular process;negative regulation of G-protein coupled receptor protein signaling pathway;negative regulation of response to stimulus;negative regulation of signal transduction;negative regulation of signaling;positive regulation of catalytic activity;positive regula…	binding;enzyme activator activity;enzyme regulator activity;GTPase activator activity;GTPase regulator activity;molecular transducer activity;nucleoside-triphosphatase regulator activity;protein binding;receptor signaling protein activity;signal transducer activity	cell part;cytoplasm;intracellular membrane-bounded organelle;intracellular organelle;intracellular part;membrane;membrane-bounded organelle;nucleus;organelle;plasma membrane		0.980946	17.1729	1	PEFLRLPAGSSELALSSPPPVKGYSKRAVTG
>sp|Q8BGK6|YLAT2_MOUSE Y+L amino acid transporter 2 OS=Mus musculus GN=Slc7a6 PE=1 SV=1	Q8BGK6	Y+L amino acid transporter 2	Slc7a6	S	8	0.577697	3	0.64283	0.53891	0.55135	2.0301		Casein kinase I substrate motif;Casein kinase II substrate motif;ERK1,2 kinase substrate motif;G protein-coupled receptor kinase 1 substrate motif;GSK-3, ERK1, ERK2, CDK5 substrate motif;WW domain binding motif		active transmembrane transporter activity;amine transmembrane transporter activity;amino acid transmembrane transporter activity;antiporter activity;carboxylic acid transmembrane transporter activity;organic acid transmembrane transporter activity;secondary active transmembrane transporter activity;substrate-specific transmembrane transporter activity;substrate-specific transporter activity;trans…	basolateral plasma membrane;cell part;integral to membrane;intrinsic to membrane;membrane part;plasma membrane part		0.999862	38.5977	1	________MEAQELGSPTPTYHLLPKANQHT
>sp|Q61687|ATRX_MOUSE Transcriptional regulator ATRX OS=Mus musculus GN=Atrx PE=1 SV=3	Q61687	Transcriptional regulator ATRX	Atrx	T	1333	0.556534	2	0.027767		1.0853	0.287651		Casein kinase II substrate motif;PKA kinase substrate motif;PKC kinase substrate motif	anatomical structure development;biological regulation;biosynthetic process;cell development;cellular biosynthetic process;cellular component assembly;cellular component assembly at cellular level;cellular component organization;cellular component organization at cellular level;cellular component organization or biogenesis;cellular component organization or biogenesis at cellular level;cellular d…	adenyl nucleotide binding;adenyl ribonucleotide binding;ATP binding;binding;catalytic activity;cation binding;chromatin binding;DNA binding;helicase activity;histone binding;hydrolase activity;hydrolase activity, acting on acid anhydrides;hydrolase activity, acting on acid anhydrides, in phosphorus-containing anhydrides;ion binding;metal ion binding;nucleic acid binding;nucleoside-triphosphatase …	cell part;chromatin;chromatin remodeling complex;chromosomal part;chromosome;heterochromatin;intracellular membrane-bounded organelle;intracellular non-membrane-bounded organelle;intracellular organelle;intracellular organelle part;intracellular part;macromolecular complex;membrane-bounded organelle;non-membrane-bounded organelle;nuclear body;nuclear chromosome;nuclear part;nucleoplasm part;nucle…		0.813169	6.39926	2	SKKPRYRHRLLRHKLTLSDGESGEEKPTKPK
>sp|Q9QZL0|RIPK3_MOUSE Receptor-interacting serine/threonine-protein kinase 3 OS=Mus musculus GN=Ripk3 PE=1 SV=2	Q9QZL0	Receptor-interacting serine/threonine-protein kinase 3	Ripk3	S	232	0.452005	2	0.42448		0.47953	1.27606		Casein kinase I substrate motif;PKA kinase substrate motif;PKC kinase substrate motif	activation of protein kinase activity;anatomical structure development;biological regulation;cell activation;cell death;cell differentiation;cellular component assembly;cellular component organization;cellular component organization or biogenesis;cellular developmental process;cellular macromolecule metabolic process;cellular metabolic process;cellular process;cellular protein metabolic process;c…	adenyl nucleotide binding;adenyl ribonucleotide binding;ATP binding;binding;catalytic activity;kinase activity;molecular transducer activity;NF-kappaB-inducing kinase activity;nucleotide binding;phosphotransferase activity, alcohol group as acceptor;protein binding;protein kinase activity;protein serine/threonine kinase activity;purine nucleotide binding;purine ribonucleoside triphosphate binding…	cell part;cytoplasmic part;cytosol;intracellular;intracellular membrane-bounded organelle;intracellular organelle;intracellular part;membrane;membrane-bounded organelle;mitochondrion;organelle;plasma membrane	Cytosolic DNA-sensing pathway	0.990427	20.1479	1	WAVLAGREAELVDKTSLIRETVCDRQSRPPL
>sp|Q91ZM2-5|SH2B1_MOUSE Isoform 5 of SH2B adapter protein 1 OS=Mus musculus GN=Sh2b1;>sp|Q91ZM2-6|SH2B1_MOUSE Isoform 6 of SH2B adapter protein 1 OS=Mus musculus GN=Sh2b1;>sp|Q91ZM2-2|SH2B1_MOUSE Isoform 2 of SH2B adapter protein 1 OS=Mus musculus GN=Sh2b	Q91ZM2-5	SH2B adapter protein 1	Sh2b1	S	219;219;219;219;219;219	0.66652	2	0.66483	0.66821		1.93067		Casein kinase I substrate motif;Casein kinase II substrate motif;ERK1,2 kinase substrate motif;GSK-3, ERK1, ERK2, CDK5 substrate motif;WW domain binding motif	biological regulation;cell projection assembly;cell projection organization;cellular component assembly;cellular component assembly at cellular level;cellular component movement;cellular component organization;cellular component organization at cellular level;cellular component organization or biogenesis;cellular component organization or biogenesis at cellular level;cellular process;cellular res…	binding;molecular transducer activity;protein binding;signal transducer activity	cell part;cell projection;cytoplasmic part;cytosol;intracellular membrane-bounded organelle;intracellular organelle;intracellular part;membrane;membrane-bounded organelle;nucleus;organelle;ruffle	Neurotrophin signaling pathway	0.88537	8.87827	1	GGAGTVGRALANDGTSPGERWTHRFERLRLS
>sp|Q8VCB1|NDC1_MOUSE Nucleoporin NDC1 OS=Mus musculus GN=Ndc1 PE=2 SV=1	Q8VCB1	Nucleoporin NDC1	Ndc1	T	439	1.57433	3	1.5275	1.6964	1.4991	2.13981		G protein-coupled receptor kinase 1 substrate motif;GSK-3, ERK1, ERK2, CDK5 substrate motif;MDC1 BRCT domain binding motif;PKA kinase substrate motif;PKC kinase substrate motif;Plk1 PBD domain binding motif;WW domain binding motif	cell cycle process;cellular component assembly;cellular component assembly at cellular level;cellular component organization;cellular component organization at cellular level;cellular component organization or biogenesis;cellular component organization or biogenesis at cellular level;cellular localization;cellular macromolecular complex assembly;cellular macromolecular complex subunit organizatio…	structural constituent of nuclear pore;structural molecule activity	cell part;cytoplasm;intracellular organelle part;intracellular part;macromolecular complex;membrane;membrane part;nuclear membrane;nuclear part;nuclear pore;organelle membrane;organelle part;pore complex;protein complex	RNA transport	0.779663	7.3051	1	VPPLVKTSLFSPKLSTPNVSSPFGTPFGSSV
>sp|P97820|M4K4_MOUSE Mitogen-activated protein kinase kinase kinase kinase 4 OS=Mus musculus GN=Map4k4 PE=1 SV=1	P97820	Mitogen-activated protein kinase kinase kinase kinase 4	Map4k4	S	862	0.635163	3	0.60803	0.66928	0.62818	2.43391		Casein kinase II substrate motif;ERK1,2 kinase substrate motif;GSK-3, ERK1, ERK2, CDK5 substrate motif;WW domain binding motif	biological regulation;cellular macromolecule metabolic process;cellular metabolic process;cellular process;cellular protein metabolic process;cellular response to stimulus;intracellular signal transduction;macromolecule metabolic process;macromolecule modification;metabolic process;phosphate-containing compound metabolic process;phosphorus metabolic process;phosphorylation;primary metabolic proce…	adenyl nucleotide binding;adenyl ribonucleotide binding;ATP binding;binding;catalytic activity;enzyme regulator activity;GTPase regulator activity;kinase activity;nucleoside-triphosphatase regulator activity;nucleotide binding;phosphotransferase activity, alcohol group as acceptor;protein kinase activity;protein serine/threonine kinase activity;purine nucleotide binding;purine ribonucleoside trip…	cell part;cytoplasm;intracellular part	MAPK signaling pathway	0.911914	11.324	1	SSSFTPFIDPRLLQISPSSGTTVTSVVGFSC
>sp|Q91VY6|CYTIP_MOUSE Cytohesin-interacting protein OS=Mus musculus GN=Cytip PE=2 SV=1	Q91VY6	Cytohesin-interacting protein	Cytip	T	278	2.12787	3	2.583	1.8778	1.9228	1.73628		Casein kinase II substrate motif;PKA kinase substrate motif;PKC kinase substrate motif	biological regulation;regulation of biological process;regulation of cell adhesion;regulation of cellular process		cell cortex;cell part;cytoplasmic part;early endosome;endosome;intracellular membrane-bounded organelle;intracellular organelle;intracellular part;membrane-bounded organelle;organelle		0.941146	15.0491	1	SSMSEDSIRGAFSRQTSTDDECFHSKDGDEI
>sp|O88379|BAZ1A_MOUSE Bromodomain adjacent to zinc finger domain protein 1A OS=Mus musculus GN=Baz1a PE=1 SV=3	O88379	Bromodomain adjacent to zinc finger domain protein 1A	Baz1a	S	1412	0.600963	3	0.66076	0.60858	0.53355	1.81893		Casein kinase II substrate motif;G protein-coupled receptor kinase 1 substrate motif;GSK3 kinase substrate motif;PAK2 kinase substrate motif;Pim1 kinase substrate sequence;PKA kinase substrate motif;PKC kinase substrate motif	biological regulation;biosynthetic process;cellular biosynthetic process;cellular component organization;cellular component organization at cellular level;cellular component organization or biogenesis;cellular component organization or biogenesis at cellular level;cellular macromolecule biosynthetic process;cellular macromolecule metabolic process;cellular metabolic process;cellular nitrogen comp…	binding;cation binding;ion binding;metal ion binding;transition metal ion binding;zinc ion binding	cell part;chromosome;intracellular non-membrane-bounded organelle;intracellular organelle;intracellular organelle part;intracellular part;non-membrane-bounded organelle;nuclear chromosome;nuclear part;organelle;organelle part		0.999645	34.4997	1;2	SLQHSESKRRGRKRQSTESSPVPLNRRSSGR
>sp|P10711-2|TCEA1_MOUSE Isoform 1 of Transcription elongation factor A protein 1 OS=Mus musculus GN=Tcea1;>sp|P10711|TCEA1_MOUSE Transcription elongation factor A protein 1 OS=Mus musculus GN=Tcea1 PE=1 SV=2	P10711-2	Transcription elongation factor A protein 1	Tcea1	S	22;57	1.5348	2	1.4829		1.5867	1.27402		14-3-3 domain binding motif;Calmodulin-dependent protein kinase II substrate motif;Casein kinase II substrate motif;PKA kinase substrate motif;PKC epsilon kinase substrate motif;PKC kinase substrate motif	biological regulation;biosynthetic process;cell differentiation;cellular biosynthetic process;cellular developmental process;cellular macromolecule biosynthetic process;cellular macromolecule metabolic process;cellular metabolic process;cellular nitrogen compound metabolic process;cellular process;developmental process;erythrocyte differentiation;macromolecule biosynthetic process;macromolecule m…	binding;cation binding;DNA binding;ion binding;metal ion binding;nucleic acid binding;protein binding;transition metal ion binding;zinc ion binding	cell part;intracellular organelle part;intracellular part;nuclear part;nucleoplasm;organelle part		0.921778	10.7131	1	QSTRIGMSVNALRKQSTDEEVTSLAKSLIKS
>sp|P58801|RIPK2_MOUSE Receptor-interacting serine/threonine-protein kinase 2 OS=Mus musculus GN=Ripk2 PE=1 SV=1	P58801	Receptor-interacting serine/threonine-protein kinase 2	Ripk2	S	412	0.37914	3	0.45938	0.26049	0.41755	1.52153		14-3-3 domain binding motif;Calmodulin-dependent protein kinase II substrate motif;Casein kinase II substrate motif;G protein-coupled receptor kinase 1 substrate motif;MAPKAPK2 kinase substrate motif;MDC1 BRCT domain binding motif;PKA kinase substrate motif;PKC kinase substrate motif;Plk1 PBD domain binding motif;ZIP kinase substrate motif	activation of immune response;activation of innate immune response;adaptive immune response;antigen receptor-mediated signaling pathway;apoptosis;biological regulation;cell activation;cell death;cell proliferation;cell surface receptor linked signaling pathway;cellular process;cellular response to biotic stimulus;cellular response to lipopolysaccharide;cellular response to lipoteichoic acid;cellu…	adenyl nucleotide binding;adenyl ribonucleotide binding;ATP binding;binding;catalytic activity;kinase activity;non-membrane spanning protein tyrosine kinase activity;nucleotide binding;phosphotransferase activity, alcohol group as acceptor;protein kinase activity;protein serine/threonine kinase activity;protein tyrosine kinase activity;purine nucleotide binding;purine ribonucleoside triphosphate …	cell part;cytoplasm;cytoplasmic part;cytoskeleton;cytosol;intracellular non-membrane-bounded organelle;intracellular organelle;intracellular part;macromolecular complex;non-membrane-bounded organelle;organelle;protein complex;vesicle	ko05152;Neurotrophin signaling pathway;NOD-like receptor signaling pathway;Shigellosis	0.915585	10.7453	1	VSVPPGAAFCDRRASSCSLAVISPFLVEKGS
>sp|P58058|NADK_MOUSE NAD kinase OS=Mus musculus GN=Nadk PE=1 SV=2	P58058	NAD kinase	Nadk	S	46	0.639187	3	0.67019	0.64626	0.60111	2.27002		Akt kinase substrate motif;Casein kinase II substrate motif;G protein-coupled receptor kinase 1 substrate motif;GSK3 kinase substrate motif;Phosphorylase kinase substrate motif;PKA kinase substrate motif;PKC kinase substrate motif	biosynthetic process;cellular biosynthetic process;cellular metabolic process;cellular nitrogen compound biosynthetic process;cellular nitrogen compound metabolic process;cellular process;coenzyme biosynthetic process;coenzyme metabolic process;cofactor biosynthetic process;cofactor metabolic process;heterocycle biosynthetic process;heterocycle metabolic process;metabolic process;NAD metabolic pr…	adenyl nucleotide binding;adenyl ribonucleotide binding;ATP binding;binding;catalytic activity;cation binding;ion binding;kinase activity;metal ion binding;NAD+ kinase activity;nucleotide binding;phosphotransferase activity, alcohol group as acceptor;purine nucleotide binding;purine ribonucleoside triphosphate binding;purine ribonucleotide binding;ribonucleotide binding;transferase activity;trans…	cell part;cytoplasmic part;cytosol;intracellular part	Nicotinate and nicotinamide metabolism	0.997298	25.9113	1	TWSYNHPIRGRAKSRSLSASPALGSTKEFRR
>sp|O54918|B2L11_MOUSE Bcl-2-like protein 11 OS=Mus musculus GN=Bcl2l11 PE=1 SV=1	O54918	Bcl-2-like protein 11	Bcl2l11	S	90	2.5367	2	2.6638		2.4096	1.47125	AurA;	14-3-3 domain binding motif;Calmodulin-dependent protein kinase II substrate motif;Calmodulin-dependent protein kinase IV substrate motif;Chk1 kinase substrate motif;G protein-coupled receptor kinase 1 substrate motif;GSK3 kinase substrate motif;MAPKAPK2 kinase substrate motif;MDC1 BRCT domain binding motif;PKA kinase substrate motif;PKC kinase substrate motif;Plk1 PBD domain binding motif	activation of caspase activity;anatomical structure development;anatomical structure formation involved in morphogenesis;anatomical structure morphogenesis;apoptosis;B cell apoptosis;B cell homeostasis;biological adhesion;biological regulation;brain development;cell adhesion;cell death;cell-matrix adhesion;cell-substrate adhesion;cellular process;cellular process regulating host cell cycle in res…	binding;cytoskeletal protein binding;microtubule binding;protein binding;tubulin binding	Bcl-2 family protein complex;BIM-BCL-2 complex;BIM-BCL-xl complex;cell part;cytoplasm;cytoplasmic part;cytoskeletal part;cytosol;extrinsic to membrane;intracellular membrane-bounded organelle;intracellular organelle;intracellular organelle part;intracellular part;macromolecular complex;membrane part;membrane-bounded organelle;microtubule;mitochondrion;organelle;organelle part;protein complex		0.968158	17.8711	1	LFIFVRRSSLLSRSSSGYFSFDTDRSPAPMS
>sp|Q6PAR5|GAPD1_MOUSE GTPase-activating protein and VPS9 domain-containing protein 1 OS=Mus musculus GN=Gapvd1 PE=1 SV=2;>sp|Q6PAR5-6|GAPD1_MOUSE Isoform 6 of GTPase-activating protein and VPS9 domain-containing protein 1 OS=Mus musculus GN=Gapvd1;>sp|Q6P	Q6PAR5	GTPase-activating protein and VPS9 domain-containing protein 1	Gapvd1	S	746;746;725;752;725	0.61344	3	0.62444	0.62409	0.59179	2.95251		Casein kinase II substrate motif;MAPKAPK2 kinase substrate motif;Pyruvate dehydrogenase kinase substrate motif	biological regulation;cellular component organization;cellular component organization or biogenesis;cellular membrane organization;cellular process;cellular response to stimulus;endocytosis;establishment of localization;membrane invagination;membrane organization;positive regulation of catalytic activity;positive regulation of GTPase activity;positive regulation of hydrolase activity;positive reg…	binding;enzyme activator activity;enzyme regulator activity;GTPase activating protein binding;GTPase activator activity;GTPase regulator activity;guanyl-nucleotide exchange factor activity;nucleoside-triphosphatase regulator activity;protein binding	cell part;cytoplasmic part;cytosol;endosome;intracellular membrane-bounded organelle;intracellular organelle;intracellular part;membrane;membrane-bounded organelle;organelle		0.980339	17.2707	1	QEERLQELESCSGLGSTSDDTDVREVSSRPS
>sp|P47911|RL6_MOUSE 60S ribosomal protein L6 OS=Mus musculus GN=Rpl6 PE=1 SV=3	P47911	60S ribosomal protein L6	Rpl6	S	21	0.537363	3	0.52673	0.51334	0.57202	2.5646		G protein-coupled receptor kinase 1 substrate motif;PKA kinase substrate motif;PKC kinase substrate motif	biosynthetic process;cellular biosynthetic process;cellular macromolecule biosynthetic process;cellular macromolecule metabolic process;cellular metabolic process;cellular process;cellular protein metabolic process;macromolecule biosynthetic process;macromolecule metabolic process;metabolic process;primary metabolic process;protein metabolic process;translation	structural constituent of ribosome;structural molecule activity	cell part;cytoplasm;cytoplasmic part;intracellular membrane-bounded organelle;intracellular non-membrane-bounded organelle;intracellular organelle;intracellular organelle part;intracellular part;macromolecular complex;membrane-bounded organelle;non-membrane-bounded organelle;nuclear part;nucleolus;nucleus;organelle;organelle part;ribonucleoprotein complex;ribosome	Ribosome	1	83.9727	1	APDTKEKKPAAKKAGSDAAASRPRAAKVAKK
>sp|Q80TA6|MTMRC_MOUSE Myotubularin-related protein 12 OS=Mus musculus GN=Mtmr12 PE=2 SV=2;>sp|Q80TA6-2|MTMRC_MOUSE Isoform 2 of Myotubularin-related protein 12 OS=Mus musculus GN=Mtmr12	Q80TA6	Myotubularin-related protein 12	Mtmr12	S	564;254	1.5795	3	1.5773	1.6766	1.4846	2.19539		14-3-3 domain binding motif;Calmodulin-dependent protein kinase II substrate motif;G protein-coupled receptor kinase 1 substrate motif;MAPKAPK2 kinase substrate motif;Phosphorylase kinase substrate motif;PKA kinase substrate motif;PKC kinase substrate motif		catalytic activity;hydrolase activity;hydrolase activity, acting on ester bonds;phosphatase activity;phosphoric ester hydrolase activity	cell part;cytoplasm;intracellular part		1	86.1665	1	RGQQKGSRFKHQRQLSLPLTQSKSSPKRGFF
>sp|O35326|SRSF5_MOUSE Serine/arginine-rich splicing factor 5 OS=Mus musculus GN=Srsf5 PE=1 SV=2	O35326	Serine/arginine-rich splicing factor 5	Srsf5	S	153	0.61528	3	0.59183	0.61297	0.64104	2.63468		Casein kinase I substrate motif;Casein kinase II substrate motif;Pyruvate dehydrogenase kinase substrate motif	biological regulation;biosynthetic process;cellular biosynthetic process;cellular macromolecule biosynthetic process;cellular macromolecule metabolic process;cellular metabolic process;cellular nitrogen compound metabolic process;cellular process;macromolecule biosynthetic process;macromolecule metabolic process;metabolic process;mRNA metabolic process;mRNA processing;nitrogen compound metabolic …	binding;nucleic acid binding;nucleotide binding;protein binding;protein domain specific binding;RNA binding;RS domain binding	cell part;cytoplasm;intracellular non-membrane-bounded organelle;intracellular organelle;intracellular organelle part;intracellular part;non-membrane-bounded organelle;nuclear body;nuclear part;nuclear speck;nucleolus;nucleoplasm part;organelle;organelle part	Spliceosome	1	69.1609	1	DAHRPKLNEGVVEFASYGDLKNAIEKLSGKE
>sp|Q60902-2|EP15R_MOUSE Isoform 2 of Epidermal growth factor receptor substrate 15-like 1 OS=Mus musculus GN=Eps15l1;>sp|Q60902|EP15R_MOUSE Epidermal growth factor receptor substrate 15-like 1 OS=Mus musculus GN=Eps15l1 PE=1 SV=3;>sp|Q60902-4|EP15R_MOUSE	Q60902-2	Epidermal growth factor receptor substrate 15-like 1	Eps15l1	S	610;610;579	0.642753	3	0.66308	0.60301	0.66217	2.30041		ATM kinase substrate motif;Casein kinase II substrate motif;DNA dependent Protein kinase substrate motif	cellular component organization;cellular component organization or biogenesis;cellular membrane organization;cellular process;endocytosis;establishment of localization;membrane invagination;membrane organization;transport;vesicle-mediated transport	binding;calcium ion binding;cation binding;ion binding;metal ion binding;protein binding	cell part;clathrin coat;clathrin coat of coated pit;cytoplasmic part;intracellular membrane-bounded organelle;intracellular organelle;intracellular part;macromolecular complex;membrane coat;membrane part;membrane-bounded organelle;nucleus;organelle;plasma membrane part;protein complex		0.999251	31.2497	1	MDDPFKNKALLFSNNSQELHPDPFQAEDPFK
>sp|Q8C2K1|DEFI6_MOUSE Differentially expressed in FDCP 6 OS=Mus musculus GN=Def6 PE=1 SV=1;>sp|Q8C2K1-2|DEFI6_MOUSE Isoform 2 of Differentially expressed in FDCP 6 OS=Mus musculus GN=Def6	Q8C2K1	Differentially expressed in FDCP 6	Def6	S	600;227	0.577195	2		0.53762	0.61677	1.09717		Casein kinase II substrate motif		binding;protein binding	cell junction;cell part;cell-cell junction;cytoplasm;intracellular membrane-bounded organelle;intracellular organelle;intracellular part;membrane;membrane-bounded organelle;nucleus;organelle;plasma membrane		0.983468	17.7934	1	LTRWGSQGNRTLSVNSSEQKSLNGGDETPIL
>sp|Q921C3-2|BRWD1_MOUSE Isoform B of Bromodomain and WD repeat-containing protein 1 OS=Mus musculus GN=Brwd1;>sp|Q921C3|BRWD1_MOUSE Bromodomain and WD repeat-containing protein 1 OS=Mus musculus GN=Brwd1 PE=1 SV=2	Q921C3-2	Bromodomain and WD repeat-containing protein 1	Brwd1	S	1833;1833	0.50166	2	0.51281		0.49051	1.7361		G protein-coupled receptor kinase 1 substrate motif	biological regulation;biosynthetic process;cellular biosynthetic process;cellular component organization;cellular component organization at cellular level;cellular component organization or biogenesis;cellular component organization or biogenesis at cellular level;cellular macromolecule biosynthetic process;cellular macromolecule metabolic process;cellular metabolic process;cellular nitrogen comp…	binding;protein binding	cell part;cytoplasm;intracellular membrane-bounded organelle;intracellular non-membrane-bounded organelle;intracellular organelle;intracellular organelle part;intracellular part;membrane-bounded organelle;non-membrane-bounded organelle;nuclear part;nucleolus;nucleus;organelle;organelle part		0.960921	13.9074	1	KCGERRGPEVEGSPVSEALREAILAPQCLSH
>sp|Q60665-2|SKIL_MOUSE Isoform 2 of Ski-like protein OS=Mus musculus GN=Skil;>sp|Q60665|SKIL_MOUSE Ski-like protein OS=Mus musculus GN=Skil PE=2 SV=2	Q60665-2	Ski-like protein	Skil	S	460;506	1.8776	2		2.0403	1.7149	1.04906		b-Adrenergic Receptor kinase substrate motif	anatomical structure development;anatomical structure formation involved in morphogenesis;biological regulation;blastocyst formation;cell cycle arrest;cell cycle process;cell differentiation;cell surface receptor linked signaling pathway;cellular component assembly;cellular component organization;cellular component organization or biogenesis;cellular developmental process;cellular process;cellula…	binding;chromatin binding;protein binding;protein binding transcription factor activity;SMAD binding;transcription cofactor activity;transcription corepressor activity;transcription factor binding transcription factor activity	acrosomal vesicle;cell part;cytoplasm;cytoplasmic membrane-bounded vesicle;cytoplasmic part;cytoplasmic vesicle;intracellular membrane-bounded organelle;intracellular organelle;intracellular organelle part;intracellular part;macromolecular complex;membrane-bounded organelle;membrane-bounded vesicle;nuclear body;nuclear part;nucleoplasm part;nucleus;organelle;organelle part;PML body;protein comple…		0.797558	5.95466	1	VCSLVRGTSKRDSEDSSPLLVRDGEDDKGKI
>sp|O35280-2|CHK1_MOUSE Isoform 2 of Serine/threonine-protein kinase Chk1 OS=Mus musculus GN=Chek1;>sp|O35280|CHK1_MOUSE Serine/threonine-protein kinase Chk1 OS=Mus musculus GN=Chek1 PE=1 SV=2	O35280-2	Serine/threonine-protein kinase Chk1	Chek1	S	223;317	1.51233	3	1.4435	1.4262	1.6673	1.83068		ATM kinase substrate motif;Casein kinase II substrate motif;DNA dependent Protein kinase substrate motif;G protein-coupled receptor kinase 1 substrate motif;MDC1 BRCT domain binding motif;PKA kinase substrate motif;Plk1 PBD domain binding motif	biological regulation;cell cycle checkpoint;cell cycle process;cellular component organization;cellular component organization at cellular level;cellular component organization or biogenesis;cellular component organization or biogenesis at cellular level;cellular macromolecule metabolic process;cellular metabolic process;cellular nitrogen compound metabolic process;cellular process;cellular prote…	adenyl nucleotide binding;adenyl ribonucleotide binding;ATP binding;binding;catalytic activity;histone kinase activity;histone kinase activity (H3-T11 specific);histone threonine kinase activity;kinase activity;nucleotide binding;phosphotransferase activity, alcohol group as acceptor;protein binding;protein kinase activity;protein serine/threonine kinase activity;purine nucleotide binding;purine …	cell part;centrosome;chromatin;chromosomal part;chromosome;chromosome, telomeric region;condensed chromosome;condensed nuclear chromosome;cytoplasm;cytoplasmic part;cytoskeletal part;intracellular membrane-bounded organelle;intracellular non-membrane-bounded organelle;intracellular organelle;intracellular organelle part;intracellular part;membrane-bounded organelle;microtubule organizing center;n…	Cell cycle;Cell cycle - yeast;Meiosis - yeast;p53 signaling pathway	0.989407	19.7041	1	PVNNGSSEETVKFSSSQPEPRTGLSLWDTGP
>sp|P81122|IRS2_MOUSE Insulin receptor substrate 2 OS=Mus musculus GN=Irs2 PE=1 SV=2	P81122	Insulin receptor substrate 2	Irs2	S	907	4.65343	3	4.4827	5.1613	4.3163	2.90493		Casein kinase I substrate motif;Casein kinase II substrate motif;ERK1,2 kinase substrate motif;Growth associated histone HI kinase substrate motif;GSK-3, ERK1, ERK2, CDK5 substrate motif;WW domain binding motif	anatomical structure development;biological regulation;brain development;carbohydrate homeostasis;cell proliferation;cell surface receptor linked signaling pathway;cellular chemical homeostasis;cellular glucose homeostasis;cellular homeostasis;cellular process;cellular response to carbohydrate stimulus;cellular response to chemical stimulus;cellular response to endogenous stimulus;cellular respon…	binding;enzyme binding;kinase binding;molecular transducer activity;phosphatidylinositol 3-kinase binding;protein binding;protein kinase binding;signal transducer activity	cell part;cytoplasmic part;cytosol;intracellular part;membrane;plasma membrane	Adipocytokine signaling pathway;Aldosterone-regulated sodium reabsorption;Insulin signaling pathway;Neurotrophin signaling pathway;Type II diabetes mellitus	1	89.9539	1	TLPSMQEYPLPTEPKSPGEYINIDFGEAGTR
>sp|P11942|CD3G_MOUSE T-cell surface glycoprotein CD3 gamma chain OS=Mus musculus GN=Cd3g PE=1 SV=1	P11942	T-cell surface glycoprotein CD3 gamma chain	Cd3g	S	148	0.629523	3	0.63602	0.64229	0.61026	2.9222	PKCA;PKC_group	G protein-coupled receptor kinase 1 substrate motif;PKA kinase substrate motif;PKC kinase substrate motif	biological regulation;cell surface receptor linked signaling pathway;cellular process;cellular response to stimulus;establishment of localization;establishment of protein localization;establishment or maintenance of cell polarity;protein transport;regulation of apoptosis;regulation of biological process;regulation of cell death;regulation of cellular process;regulation of leukocyte apoptosis;regu…	binding;molecular transducer activity;protein binding;protein dimerization activity;protein heterodimerization activity;receptor activity;signal transducer activity;signaling receptor activity;transmembrane signaling receptor activity	alpha-beta T cell receptor complex;cell part;integral to membrane;intrinsic to membrane;macromolecular complex;membrane part;plasma membrane part;protein complex;receptor complex;T cell receptor complex	Chagas disease (American trypanosomiasis);Hematopoietic cell lineage;Measles;T cell receptor signaling pathway	0.999955	43.4823	1	VYLIAGQDGVRQSRASDKQTLLQNEQLYQPL
>sp|Q91W39|NCOA5_MOUSE Nuclear receptor coactivator 5 OS=Mus musculus GN=Ncoa5 PE=1 SV=1	Q91W39	Nuclear receptor coactivator 5	Ncoa5	S	164	0.50646	2	0.5175		0.49542	1.73212		Casein kinase I substrate motif	biological regulation;biosynthetic process;cellular biosynthetic process;cellular macromolecule biosynthetic process;cellular macromolecule metabolic process;cellular metabolic process;cellular nitrogen compound metabolic process;cellular process;macromolecule biosynthetic process;macromolecule metabolic process;metabolic process;nitrogen compound metabolic process;nucleic acid metabolic process;…		cell part;intracellular membrane-bounded organelle;intracellular organelle;intracellular part;membrane-bounded organelle;nucleus;organelle		0.994206	22.3448	1	RDSFDGRGPPGPESQSRAKERLKREERRREE
>sp|Q61097|KSR1_MOUSE Kinase suppressor of Ras 1 OS=Mus musculus GN=Ksr1 PE=1 SV=1;>sp|Q61097-2|KSR1_MOUSE Isoform 2 of Kinase suppressor of Ras 1 OS=Mus musculus GN=Ksr1	Q61097	Kinase suppressor of Ras 1	Ksr1	T	411;411	1.62797	3	1.596	1.5701	1.7178	2.49039		G protein-coupled receptor kinase 1 substrate motif	biological regulation;cellular process;cellular response to stimulus;intracellular signal transduction;positive regulation of biological process;positive regulation of cell communication;positive regulation of cellular process;positive regulation of intracellular protein kinase cascade;positive regulation of MAPKKK cascade;positive regulation of response to stimulus;positive regulation of signal …	adenyl nucleotide binding;adenyl ribonucleotide binding;ATP binding;binding;binding, bridging;catalytic activity;cation binding;ion binding;kinase activity;MAP-kinase scaffold activity;metal ion binding;nucleotide binding;phosphotransferase activity, alcohol group as acceptor;protein binding;protein complex scaffold;protein kinase activity;protein serine/threonine kinase activity;purine nucleotid…	cell part;cytoplasmic part;endoplasmic reticulum membrane;endoplasmic reticulum part;intracellular organelle part;intracellular part;membrane;membrane part;organelle membrane;organelle part		1	90.7588	1	DINNPVDRAAEPHFGTLPKALTKKEHPPAMN
>sp|Q60591-2|NFAC2_MOUSE Isoform B of Nuclear factor of activated T-cells, cytoplasmic 2 OS=Mus musculus GN=Nfatc2;>sp|Q60591|NFAC2_MOUSE Nuclear factor of activated T-cells, cytoplasmic 2 OS=Mus musculus GN=Nfatc2 PE=1 SV=3;>sp|Q60591-4|NFAC2_MOUSE Isofor	Q60591-2	Nuclear factor of activated T-cells, cytoplasmic 2	Nfatc2	S	110;110;110	0.57129	3	0.57856	0.52217	0.61314	2.16132		DNA dependent Protein kinase substrate motif;ERK1,2 kinase substrate motif;Growth associated histone HI kinase substrate motif;GSK-3, ERK1, ERK2, CDK5 substrate motif;PKA kinase substrate motif;PKC kinase substrate motif;WW domain binding motif	activation of immune response;antigen receptor-mediated signaling pathway;B cell receptor signaling pathway;biological regulation;cell migration;cell motility;cell surface receptor linked signaling pathway;cellular component movement;cellular process;cellular response to stimulus;cellular response to stress;cytokine production;immune response-activating cell surface receptor signaling pathway;imm…	binding;core promoter proximal region DNA binding;core promoter proximal region sequence-specific DNA binding;DNA binding;nucleic acid binding;nucleic acid binding transcription factor activity;protein binding;regulatory region DNA binding;regulatory region nucleic acid binding;RNA polymerase II core promoter proximal region sequence-specific DNA binding;RNA polymerase II core promoter proximal r…	actin cytoskeleton;cell part;cytoplasm;cytoplasmic part;cytoskeleton;cytosol;intracellular membrane-bounded organelle;intracellular non-membrane-bounded organelle;intracellular organelle;intracellular organelle part;intracellular part;macromolecular complex;membrane;membrane-bounded organelle;non-membrane-bounded organelle;nuclear part;nucleoplasm;nucleoplasm part;nucleus;organelle;organelle part…	Axon guidance;B cell receptor signaling pathway;Natural killer cell mediated cytotoxicity;T cell receptor signaling pathway;VEGF signaling pathway;Wnt signaling pathway	0.992675	21.3209	1;2	QNFLSPVKPAGASGPSPRIEITPSHELMQAG
>sp|Q3U108|ARI5A_MOUSE AT-rich interactive domain-containing protein 5A OS=Mus musculus GN=Arid5a PE=2 SV=1;>sp|Q3U108-2|ARI5A_MOUSE Isoform 2 of AT-rich interactive domain-containing protein 5A OS=Mus musculus GN=Arid5a;>sp|Q3U108-3|ARI5A_MOUSE Isoform 3	Q3U108	AT-rich interactive domain-containing protein 5A	Arid5a	S	428;457;522;370;269	1.7783	2		1.8496	1.707	1.36219		DNA dependent Protein kinase substrate motif;ERK1,2 kinase substrate motif;G protein-coupled receptor kinase 1 substrate motif;GSK3 kinase substrate motif;GSK-3, ERK1, ERK2, CDK5 substrate motif;WW domain binding motif	biological regulation;biosynthetic process;cell differentiation;cellular biosynthetic process;cellular developmental process;cellular macromolecule biosynthetic process;cellular macromolecule metabolic process;cellular metabolic process;cellular nitrogen compound metabolic process;cellular process;chondrocyte differentiation;developmental process;macromolecule biosynthetic process;macromolecule m…	binding;chromatin binding;DNA binding;nucleic acid binding;protein binding;transcription factor binding	cell part;intracellular membrane-bounded organelle;intracellular non-membrane-bounded organelle;intracellular organelle;intracellular organelle part;intracellular part;macromolecular complex;membrane-bounded organelle;non-membrane-bounded organelle;nuclear part;nucleolus;nucleoplasm part;nucleus;organelle;organelle part;protein complex;transcription factor complex		0.997194	25.6559	2	VSPMAKVPTERPGAPSPHPSSPGLGSKRGLE
>sp|Q3U108|ARI5A_MOUSE AT-rich interactive domain-containing protein 5A OS=Mus musculus GN=Arid5a PE=2 SV=1;>sp|Q3U108-2|ARI5A_MOUSE Isoform 2 of AT-rich interactive domain-containing protein 5A OS=Mus musculus GN=Arid5a;>sp|Q3U108-3|ARI5A_MOUSE Isoform 3	Q3U108	AT-rich interactive domain-containing protein 5A	Arid5a	S	432;461;526;374;273	1.81697	3	1.9305	1.8496	1.6708	2.28671		DNA dependent Protein kinase substrate motif;MAPKAPK2 kinase substrate motif	biological regulation;biosynthetic process;cell differentiation;cellular biosynthetic process;cellular developmental process;cellular macromolecule biosynthetic process;cellular macromolecule metabolic process;cellular metabolic process;cellular nitrogen compound metabolic process;cellular process;chondrocyte differentiation;developmental process;macromolecule biosynthetic process;macromolecule m…	binding;chromatin binding;DNA binding;nucleic acid binding;protein binding;transcription factor binding	cell part;intracellular membrane-bounded organelle;intracellular non-membrane-bounded organelle;intracellular organelle;intracellular organelle part;intracellular part;macromolecular complex;membrane-bounded organelle;non-membrane-bounded organelle;nuclear part;nucleolus;nucleoplasm part;nucleus;organelle;organelle part;protein complex;transcription factor complex		0.95217	13.0226	1;2	AKVPTERPGAPSPHPSSPGLGSKRGLEEEGF
>sp|Q9ERU9|RBP2_MOUSE E3 SUMO-protein ligase RanBP2 OS=Mus musculus GN=Ranbp2 PE=1 SV=2	Q9ERU9	E3 SUMO-protein ligase RanBP2;Putative peptidyl-prolyl cis-trans isomerase	Ranbp2	S	21	0.60649	3	0.69119	0.40795	0.72033	1.00253		Casein kinase II substrate motif;DNA dependent Protein kinase substrate motif;ERK1,2 kinase substrate motif;Growth associated histone HI kinase substrate motif;GSK-3, ERK1, ERK2, CDK5 substrate motif;PKA kinase substrate motif;PKC kinase substrate motif;WW domain binding motif	biological regulation;cellular macromolecule metabolic process;cellular metabolic process;cellular process;cellular protein metabolic process;establishment of localization;establishment of localization in cell;establishment of protein localization;establishment of RNA localization;intracellular transport;macromolecule metabolic process;macromolecule modification;metabolic process;mRNA transport;n…	binding;catalytic activity;cation binding;cis-trans isomerase activity;ion binding;isomerase activity;ligase activity;metal ion binding;nucleic acid binding;peptidyl-prolyl cis-trans isomerase activity;protein binding;RNA binding;transition metal ion binding;zinc ion binding	cell part;cytoplasmic part;inclusion body;intracellular membrane-bounded organelle;intracellular organelle;intracellular organelle part;intracellular part;membrane;membrane-bounded organelle;mitochondrion;nuclear inclusion body;nuclear membrane;nuclear part;organelle;organelle membrane;organelle part	RNA transport	1	67.1323	1	ADVERYIASVQGSAPSPREKSMKGFYFAKLY
>sp|Q7TPM1|PRC2B_MOUSE Protein PRRC2B OS=Mus musculus GN=Prrc2b PE=1 SV=1	Q7TPM1	Protein PRRC2B	Prrc2b	S	555	0.406769	2	0.022777	0.79076		0.335653		ERK1,2 kinase substrate motif;Growth associated histone HI kinase substrate motif;GSK-3, ERK1, ERK2, CDK5 substrate motif;WW domain binding motif					1	132.79	1	KANETPKPVEKEVPRSPGIEKVSPPENGPVV
>sp|O88379|BAZ1A_MOUSE Bromodomain adjacent to zinc finger domain protein 1A OS=Mus musculus GN=Baz1a PE=1 SV=3	O88379	Bromodomain adjacent to zinc finger domain protein 1A	Baz1a	S	1403	0.597033	3	0.51008	0.55786	0.72316	1.44265		b-Adrenergic Receptor kinase substrate motif;PKA kinase substrate motif;PKC kinase substrate motif	biological regulation;biosynthetic process;cellular biosynthetic process;cellular component organization;cellular component organization at cellular level;cellular component organization or biogenesis;cellular component organization or biogenesis at cellular level;cellular macromolecule biosynthetic process;cellular macromolecule metabolic process;cellular metabolic process;cellular nitrogen comp…	binding;cation binding;ion binding;metal ion binding;transition metal ion binding;zinc ion binding	cell part;chromosome;intracellular non-membrane-bounded organelle;intracellular organelle;intracellular organelle part;intracellular part;non-membrane-bounded organelle;nuclear chromosome;nuclear part;organelle;organelle part		0.813967	6.42854	1	IPLNTAESLSLQHSESKRRGRKRQSTESSPV
>sp|P11157|RIR2_MOUSE Ribonucleoside-diphosphate reductase subunit M2 OS=Mus musculus GN=Rrm2 PE=1 SV=1	P11157	Ribonucleoside-diphosphate reductase subunit M2	Rrm2	T	6	0.648797	3	0.59195	0.69174	0.6627	1.95392		G protein-coupled receptor kinase 1 substrate motif;Growth associated histone HI kinase substrate motif;GSK-3, ERK1, ERK2, CDK5 substrate motif;WW domain binding motif	biosynthetic process;cellular biosynthetic process;cellular component assembly;cellular component organization;cellular component organization or biogenesis;cellular macromolecule biosynthetic process;cellular macromolecule metabolic process;cellular metabolic process;cellular nitrogen compound biosynthetic process;cellular nitrogen compound metabolic process;cellular process;deoxyribonucleoside …	binding;catalytic activity;cation binding;ion binding;metal ion binding;oxidoreductase activity;oxidoreductase activity, acting on CH or CH2 groups;oxidoreductase activity, acting on CH or CH2 groups, disulfide as acceptor;protein binding;ribonucleoside-diphosphate reductase activity	cell part;cytoplasm;intracellular part	Glutathione metabolism;p53 signaling pathway;Purine metabolism;Pyrimidine metabolism	0.999971	45.3257	2	__________MLSVRTPLATIADQQQLQLSP
>sp|Q9ESC8|AFF4_MOUSE AF4/FMR2 family member 4 OS=Mus musculus GN=Aff4 PE=1 SV=1	Q9ESC8	AF4/FMR2 family member 4	Aff4	S	809	0.53532	2	0.51608		0.55456	1.54505		DNA dependent Protein kinase substrate motif;ERK1,2 kinase substrate motif;G protein-coupled receptor kinase 1 substrate motif;GSK-3, ERK1, ERK2, CDK5 substrate motif;WW domain binding motif	anatomical structure development;biological regulation;biosynthetic process;cell development;cellular biosynthetic process;cellular developmental process;cellular macromolecule biosynthetic process;cellular macromolecule metabolic process;cellular metabolic process;cellular nitrogen compound metabolic process;cellular process;cellular process involved in reproduction;developmental process;develop…	binding;protein binding	cell part;cytoplasmic part;intracellular membrane-bounded organelle;intracellular non-membrane-bounded organelle;intracellular organelle;intracellular organelle part;intracellular part;membrane-bounded organelle;mitochondrion;non-membrane-bounded organelle;nuclear part;nucleolus;nucleus;organelle;organelle part		0.999995	53.3766	1	ESSKQSSTKEKDLLPSPAGPILSKDSKTEHG
>sp|Q8VD57|SFT2B_MOUSE Vesicle transport protein SFT2B OS=Mus musculus GN=Sft2d2 PE=1 SV=1	Q8VD57	Vesicle transport protein SFT2B	Sft2d2	S	9	0.504653	3	0.50839	0.56581	0.43976	1.92989		Calmodulin-dependent protein kinase II substrate motif;Casein kinase II substrate motif;Chk1 kinase substrate motif;G protein-coupled receptor kinase 1 substrate motif;PKA kinase substrate motif;PKC kinase substrate motif;Pyruvate dehydrogenase kinase substrate motif	cellular process;establishment of localization;establishment of protein localization;protein transport;transport;vesicle-mediated transport		cell part;integral to membrane;intrinsic to membrane;membrane part		1	71.6655	1	_______MDKLKKVLSGQDTEDRSGLSEVVE
>sp|Q8K368|FANCI_MOUSE Fanconi anemia group I protein homolog OS=Mus musculus GN=Fanci PE=1 SV=2	Q8K368	Fanconi anemia group I protein homolog	Fanci	T	1116	1.74485	2	1.8436		1.6461	1.20566		Casein kinase I substrate motif;Casein kinase II substrate motif;G protein-coupled receptor kinase 1 substrate motif;GSK-3, ERK1, ERK2, CDK5 substrate motif;MAPKAPK2 kinase substrate motif;PKA kinase substrate motif;PKC kinase substrate motif;WW domain binding motif	biological regulation;cell cycle;cellular macromolecule metabolic process;cellular metabolic process;cellular nitrogen compound metabolic process;cellular process;cellular response to stimulus;cellular response to stress;DNA metabolic process;DNA repair;macromolecule metabolic process;metabolic process;nitrogen compound metabolic process;nucleic acid metabolic process;nucleobase-containing compou…		cell part;intracellular membrane-bounded organelle;intracellular organelle;intracellular part;membrane;membrane-bounded organelle;nucleus;organelle;plasma membrane		0.772541	7.04038	1	KIKGSANQETLSDKVTPEDASSQAVPPTLLI
>sp|Q8C0T5|SI1L1_MOUSE Signal-induced proliferation-associated 1-like protein 1 OS=Mus musculus GN=Sipa1l1 PE=1 SV=2;>sp|Q8C0T5-2|SI1L1_MOUSE Isoform 2 of Signal-induced proliferation-associated 1-like protein 1 OS=Mus musculus GN=Sipa1l1	Q8C0T5	Signal-induced proliferation-associated 1-like protein 1	Sipa1l1	S	286;286	1.69227	3	1.5785	1.6613	1.837	2.14052		Casein kinase II substrate motif;G protein-coupled receptor kinase 1 substrate motif;PAK2 kinase substrate motif;PKA kinase substrate motif;PKC kinase substrate motif	actin cytoskeleton organization;actin cytoskeleton reorganization;actin filament-based process;activation of Rap GTPase activity;activation of Ras GTPase activity;biological regulation;cell surface receptor linked signaling pathway;cellular component organization;cellular component organization at cellular level;cellular component organization or biogenesis;cellular component organization or biog…	binding;enzyme activator activity;enzyme regulator activity;ephrin receptor binding;GTPase activator activity;GTPase regulator activity;nucleoside-triphosphatase regulator activity;protein binding;receptor binding	cell junction;cell part;cell projection;cell projection part;cytoplasm;cytoskeletal part;dendritic spine;intracellular organelle part;intracellular part;membrane;neuron projection;neuron spine;organelle part;postsynaptic density;postsynaptic membrane;synapse part;synaptic membrane		0.987806	19.0853	1	NLRLFKEREKPLKRRSKSETGDSSIFRKLRN
>sp|Q9JL26|FMNL_MOUSE Formin-like protein 1 OS=Mus musculus GN=Fmnl1 PE=1 SV=1;>sp|Q9JL26-2|FMNL_MOUSE Isoform 2 of Formin-like protein 1 OS=Mus musculus GN=Fmnl1	Q9JL26	Formin-like protein 1	Fmnl1	S	511;486	0.62047	2	0.60923		0.63171	1.66822		Casein kinase II substrate motif;DNA dependent Protein kinase substrate motif;G protein-coupled receptor kinase 1 substrate motif;Pyruvate dehydrogenase kinase substrate motif	actin cytoskeleton organization;actin filament severing;actin filament-based process;biological regulation;cell migration;cell motility;cellular component movement;cellular component organization;cellular component organization at cellular level;cellular component organization or biogenesis;cellular component organization or biogenesis at cellular level;cellular process;cortical actin cytoskeleto…	actin binding;actin filament binding;binding;cytoskeletal protein binding;enzyme binding;GTPase activating protein binding;GTPase binding;profilin binding;protein binding;Rac GTPase binding;Ras GTPase binding;Rho GTPase binding;small GTPase binding	cell part;cytoplasmic membrane-bounded vesicle;cytoplasmic part;cytoplasmic vesicle;cytosol;endocytic vesicle;intracellular membrane-bounded organelle;intracellular organelle;intracellular part;membrane;membrane-bounded organelle;membrane-bounded vesicle;organelle;phagocytic vesicle;plasma membrane;vesicle		0.995153	23.1258	1	DVVSIEILPGAAATPSGDDAQAPRVSTDSPS
>sp|P21550|ENOB_MOUSE Beta-enolase OS=Mus musculus GN=Eno3 PE=1 SV=3	P21550	Beta-enolase	Eno3	Y	44	0.191533	3	0.18627	0.19887	0.18946	3.9658		ALK kinase substrate motif;Fes SH2 domain binding motif;JAK2 kinase substrate motif;SHC SH2 domain binding motif;Src kinase substrate motif	aging;alcohol catabolic process;alcohol metabolic process;anatomical structure development;anatomical structure morphogenesis;carbohydrate catabolic process;carbohydrate metabolic process;catabolic process;cellular carbohydrate catabolic process;cellular carbohydrate metabolic process;cellular metabolic process;cellular process;developmental growth;developmental process;generation of precursor me…	binding;carbon-oxygen lyase activity;catalytic activity;cation binding;hydro-lyase activity;ion binding;lyase activity;magnesium ion binding;metal ion binding;phosphopyruvate hydratase activity	cell part;cytoplasmic part;cytosolic part;intracellular part;macromolecular complex;membrane;phosphopyruvate hydratase complex;protein complex	Glycolysis / Gluconeogenesis;Methane metabolism;RNA degradation	0.999986	51.5815	1	GRFRAAVPSGASTGIYEALELRDGDKARYLG
>sp|P17182|ENOA_MOUSE Alpha-enolase OS=Mus musculus GN=Eno1 PE=1 SV=3;>sp|P17183|ENOG_MOUSE Gamma-enolase OS=Mus musculus GN=Eno2 PE=1 SV=2	P17182	Alpha-enolase;Gamma-enolase	Eno1;Eno2	Y	44;44	0.191533	3	0.18627	0.19887	0.18946	3.9658	SRC;	ALK kinase substrate motif;Fes SH2 domain binding motif;JAK2 kinase substrate motif;SHC SH2 domain binding motif;Src kinase substrate motif	alcohol catabolic process;alcohol metabolic process;carbohydrate catabolic process;carbohydrate metabolic process;catabolic process;cellular carbohydrate catabolic process;cellular carbohydrate metabolic process;cellular metabolic process;cellular process;generation of precursor metabolites and energy;glucose catabolic process;glucose metabolic process;glycolysis;hexose catabolic process;hexose m…	binding;carbon-oxygen lyase activity;catalytic activity;cation binding;hydro-lyase activity;ion binding;lyase activity;magnesium ion binding;metal ion binding;phosphopyruvate hydratase activity	cell body;cell part;cytoplasm;cytoplasmic part;cytosolic part;intracellular;intracellular part;macromolecular complex;membrane;neuronal cell body;perikaryon;phosphopyruvate hydratase complex;photoreceptor inner segment;plasma membrane;protein complex	Glycolysis / Gluconeogenesis;Methane metabolism;RNA degradation	0.999986	51.5815	1	GLFRAAVPSGASTGIYEALELRDNDKTRFMG
>sp|Q9Z1E4|GYS1_MOUSE Glycogen [starch] synthase, muscle OS=Mus musculus GN=Gys1 PE=1 SV=2	Q9Z1E4	Glycogen [starch] synthase, muscle	Gys1	S	649	0.551737	3	0.61106	0.61415	0.43	1.46175	GSK3;	Casein kinase II substrate motif;G protein-coupled receptor kinase 1 substrate motif;GSK3 kinase substrate motif;MAPKAPK2 kinase substrate motif	anatomical structure development;biosynthetic process;carbohydrate biosynthetic process;carbohydrate metabolic process;cellular biosynthetic process;cellular carbohydrate biosynthetic process;cellular carbohydrate metabolic process;cellular glucan metabolic process;cellular macromolecule biosynthetic process;cellular macromolecule metabolic process;cellular metabolic process;cellular polysacchari…	binding;carbohydrate binding;catalytic activity;glucose binding;glucosyltransferase activity;glycogen (starch) synthase activity;monosaccharide binding;protein binding;sugar binding;transferase activity;transferase activity, transferring glycosyl groups;transferase activity, transferring hexosyl groups;UDP-glucosyltransferase activity;UDP-glycosyltransferase activity	cell part;cytoplasm;inclusion body;intracellular part	Insulin signaling pathway;Starch and sucrose metabolism	0.992578	21.7804	1;2;3	YRYPRPASVPPSPSLSRHSSPHQSEDEEEPR
[truncated: 346 more rows]
