# Supplementary material for: Phosphoproteomic Analyses of Interleukin 2 Signaling Reveal Integrated JAK Kinase-Dependent and -Independent Networks in CD8+ T Cells
Source: Immunity. 2016 Sep 20;45(3):685–700. doi: 10.1016/j.immuni.2016.07.022 (PMC5040828; doi:10.1016/j.immuni.2016.07.022)
Supplement: Table S11. The Integration of IL-2- and LCK/FYN-Mediated Signaling Pathways, Related to Figure 6 — The phosphosites reproducibly regulated by both 4 hr of Tofacitinib (Tof) and 4 hr of PP2 treatment. Phosphosites ratios increased by 1.5-fold or greater are colored yellow, and those decreased by 1.5-fold or greater are colored in purple. [file mmc12.xlsx]

## Sheet: S11
Table S11. Related to Figure 6: The integration of IL-2 and LCK/FYN mediated signaling pathways
Fasta headers	Protein	Protein names	Gene names	Amino acid	Position	Average Tof/con (4 hr)	Count	Average PP2/con (4 hr)	Count	Known Kinase	Motifs	GOBP name	GOMF name	GOCC name	KEGG name	Localization prob	Score diff	Number of Phospho (STY)	Sequence window
>sp|Q5SUQ9-3|CTC1_MOUSE Isoform 3 of CST complex subunit CTC1 OS=Mus musculus GN=Ctc1;>sp|Q5SUQ9-2|CTC1_MOUSE Isoform 2 of CST complex subunit CTC1 OS=Mus musculus GN=Ctc1;>sp|Q5SUQ9|CTC1_MOUSE CST complex subunit CTC1 OS=Mus musculus GN=Ctc1 PE=1 SV=2	Q5SUQ9-3	CST complex subunit CTC1	Ctc1	T	2;248;248	0.12162	2	0.0380865	2		Casein kinase II substrate motif	aging;anatomical structure development;anatomical structure homeostasis;biological regulation;bone marrow development;cell aging;cell proliferation;cellular component organization;cellular component organization at cellular level;cellular component organization or biogenesis;cellular component organization or biogenesis at cellular level;cellular macromolecule metabolic process;cellular metabolic…	binding;DNA binding;nucleic acid binding;protein binding;single-stranded DNA binding;structure-specific DNA binding	cell part;chromosomal part;chromosome, telomeric region;intracellular membrane-bounded organelle;intracellular organelle;intracellular organelle part;intracellular part;macromolecular complex;membrane-bounded organelle;nuclear chromosome part;nuclear chromosome, telomeric region;nuclear part;nuclear telomere cap complex;nucleus;organelle;organelle part;protein-DNA complex;Stn1-Ten1 complex;telome…		0.987054	20.344	1	______________MTLGELAQAGSQVSIIV
>sp|O54839|EOMES_MOUSE Eomesodermin homolog OS=Mus musculus GN=Eomes PE=1 SV=3;>sp|O54839-2|EOMES_MOUSE Isoform 2 of Eomesodermin homolog OS=Mus musculus GN=Eomes	O54839	Eomesodermin homolog	Eomes	S	659;640	0.145545	2	0.503945	2			alpha-beta T cell activation;alpha-beta T cell activation involved in immune response;alpha-beta T cell differentiation;alpha-beta T cell differentiation involved in immune response;anatomical structure development;anatomical structure formation involved in morphogenesis;anatomical structure morphogenesis;biological regulation;blastocyst development;cardiac cell differentiation;cardioblast differ…	activating transcription factor binding;binding;chromatin binding;DNA binding;nucleic acid binding;nucleic acid binding transcription factor activity;protein binding;protein binding transcription factor activity;regulatory region DNA binding;regulatory region nucleic acid binding;RNA polymerase II activating transcription factor binding;RNA polymerase II regulatory region DNA binding;RNA polymera…	cell part;intracellular;intracellular membrane-bounded organelle;intracellular organelle;intracellular part;membrane-bounded organelle;nucleus;organelle		0.999989	50.3224	1	PSIKSLDSSDSGVYNSACKRKRLSPSTPSNG
>sp|Q6PGG2|GMIP_MOUSE GEM-interacting protein OS=Mus musculus GN=Gmip PE=1 SV=1;>sp|Q6PGG2-2|GMIP_MOUSE Isoform 2 of GEM-interacting protein OS=Mus musculus GN=Gmip	Q6PGG2	GEM-interacting protein	Gmip	S	458;458	0.416235	2	0.023307	2		b-Adrenergic Receptor kinase substrate motif;Casein kinase II substrate motif;Pyruvate dehydrogenase kinase substrate motif	biological regulation;cellular process;cellular response to stimulus;intracellular signal transduction;negative regulation of catalytic activity;negative regulation of GTPase activity;negative regulation of hydrolase activity;negative regulation of molecular function;negative regulation of Ras GTPase activity;negative regulation of Rho GTPase activity;regulation of biological process;regulation o…	binding;cation binding;enzyme activator activity;enzyme regulator activity;GTPase activator activity;GTPase regulator activity;ion binding;metal ion binding;nucleoside-triphosphatase regulator activity;Ras GTPase activator activity;Rho GTPase activator activity;small GTPase regulator activity	cell part;intracellular		0.861408	7.93719	1	AGARRLVKASSTGTESSDDFEERDPDLGDGI
>sp|Q6NZN1|PPRC1_MOUSE Peroxisome proliferator-activated receptor gamma coactivator-related protein 1 OS=Mus musculus GN=Pprc1 PE=1 SV=1;>sp|Q6NZN1-5|PPRC1_MOUSE Isoform 5 of Peroxisome proliferator-activated receptor gamma coactivator-related protein 1 OS	Q6NZN1	Peroxisome proliferator-activated receptor gamma coactivator-related protein 1	Pprc1	S	1059;1060;1060;1056;134	0.404797	3	0.437033	3		ERK1,2 kinase substrate motif;GSK-3, ERK1, ERK2, CDK5 substrate motif;WW domain binding motif	biological regulation;biosynthetic process;cellular biosynthetic process;cellular macromolecule biosynthetic process;cellular macromolecule metabolic process;cellular metabolic process;cellular nitrogen compound metabolic process;cellular process;macromolecule biosynthetic process;macromolecule metabolic process;metabolic process;nitrogen compound metabolic process;nucleic acid metabolic process;…	binding;nucleic acid binding;nucleotide binding;RNA binding	cell part;intracellular membrane-bounded organelle;intracellular organelle;intracellular part;membrane-bounded organelle;nucleus;organelle		1	77.0273	1	PVSPQPKHKVSTLVQSPQIKAPPTLSTEGVV
>sp|Q91V41|RAB14_MOUSE Ras-related protein Rab-14 OS=Mus musculus GN=Rab14 PE=1 SV=3	Q91V41	Ras-related protein Rab-14	Rab14	S	204	0.44068	2	0.504153	3		14-3-3 domain binding motif;Calmodulin-dependent protein kinase II substrate motif;G protein-coupled receptor kinase 1 substrate motif;PKA kinase substrate motif;PKC kinase substrate motif	biological regulation;catabolic process;cell surface receptor linked signaling pathway;cellular catabolic process;cellular metabolic process;cellular nitrogen compound catabolic process;cellular nitrogen compound metabolic process;cellular process;cellular response to chemical stimulus;cellular response to fibroblast growth factor stimulus;cellular response to growth factor stimulus;cellular resp…	binding;catalytic activity;GDP binding;GTP binding;GTPase activity;guanyl nucleotide binding;guanyl ribonucleotide binding;hydrolase activity;hydrolase activity, acting on acid anhydrides;hydrolase activity, acting on acid anhydrides, in phosphorus-containing anhydrides;nucleoside-triphosphatase activity;nucleotide binding;protein binding;purine nucleotide binding;purine ribonucleoside triphospha…	cell part;cytoplasmic membrane-bounded vesicle;cytoplasmic part;cytoplasmic vesicle;cytoplasmic vesicle membrane;cytoplasmic vesicle part;early endosome membrane;endocytic vesicle;endocytic vesicle membrane;endosomal part;endosome;endosome membrane;Golgi apparatus part;Golgi membrane;intracellular membrane-bounded organelle;intracellular organelle;intracellular organelle part;intracellular part;l…		0.999693	35.1288	1	GVQHKPSAPQGGRLTSEPQPQREGCGC____
>sp|P48678|LMNA_MOUSE Prelamin-A/C OS=Mus musculus GN=Lmna PE=1 SV=2;>sp|P48678-2|LMNA_MOUSE Isoform C of Prelamin-A/C OS=Mus musculus GN=Lmna	P48678	Prelamin-A/C;Lamin-A/C	Lmna	S	12;12	0.478537	3	0.589473	3		G protein-coupled receptor kinase 1 substrate motif	anatomical structure development;biological regulation;cardiac cell development;cardiac muscle cell development;cell development;cellular component organization;cellular component organization at cellular level;cellular component organization or biogenesis;cellular component organization or biogenesis at cellular level;cellular developmental process;cellular localization;cellular macromolecule lo…	binding;protein binding;structural molecule activity	cell part;cytoplasmic part;cytoskeletal part;envelope;intermediate filament;intracellular membrane-bounded organelle;intracellular organelle;intracellular organelle part;intracellular part;lamin filament;macromolecular complex;membrane-bounded organelle;nuclear envelope;nuclear part;nucleoplasm;nucleus;organelle;organelle envelope;organelle part;perinuclear region of cytoplasm;protein complex	Arrhythmogenic right ventricular cardiomyopathy (ARVC);Dilated cardiomyopathy;Hypertrophic cardiomyopathy (HCM)	1	68.9816	1	____METPSQRRATRSGAQASSTPLSPTRIT
>sp|P23611|IRF8_MOUSE Interferon regulatory factor 8 OS=Mus musculus GN=Irf8 PE=1 SV=1	P23611	Interferon regulatory factor 8	Irf8	S	162	0.482193	3	0.49849	2		Casein kinase II substrate motif;ERK1,2 kinase substrate motif;G protein-coupled receptor kinase 1 substrate motif;Growth associated histone HI kinase substrate motif;GSK-3, ERK1, ERK2, CDK5 substrate motif;PKA kinase substrate motif;PKC kinase substrate motif;WW domain binding motif	biological regulation;biosynthetic process;cell differentiation;cellular biosynthetic process;cellular component organization;cellular component organization or biogenesis;cellular developmental process;cellular macromolecule biosynthetic process;cellular macromolecule metabolic process;cellular membrane organization;cellular metabolic process;cellular nitrogen compound metabolic process;cellular…	binding;DNA binding;nucleic acid binding;nucleic acid binding transcription factor activity;protein binding;regulatory region DNA binding;regulatory region nucleic acid binding;sequence-specific DNA binding transcription factor activity	cell part;intracellular membrane-bounded organelle;intracellular organelle;intracellular part;membrane-bounded organelle;nucleus;organelle		0.999948	42.835	1	IKEPSVDEYMGMTKRSPSPPEACRSQILPDW
>sp|Q3TBD2|HMHA1_MOUSE Minor histocompatibility protein HA-1 OS=Mus musculus GN=Hmha1 PE=1 SV=2;>sp|Q3TBD2-2|HMHA1_MOUSE Isoform 2 of Minor histocompatibility protein HA-1 OS=Mus musculus GN=Hmha1;>sp|Q3TBD2-3|HMHA1_MOUSE Isoform 3 of Minor histocompatibil	Q3TBD2	Minor histocompatibility protein HA-1	Hmha1	S	875;759;566;414	0.49487	3	0.484933	3		Casein kinase II substrate motif;G protein-coupled receptor kinase 1 substrate motif	biological regulation;cellular process;cellular response to stimulus;intracellular signal transduction;regulation of biological process;regulation of cellular process;response to stimulus;signal transduction	binding;cation binding;enzyme activator activity;enzyme regulator activity;GTPase activator activity;GTPase regulator activity;ion binding;metal ion binding;nucleoside-triphosphatase regulator activity	cell part;intracellular		0.999997	55.1556	1	AEAEAKAASRGRQGGSESEAATLAMVGRLRE
>sp|O08750|NFIL3_MOUSE Nuclear factor interleukin-3-regulated protein OS=Mus musculus GN=Nfil3 PE=1 SV=1	O08750	Nuclear factor interleukin-3-regulated protein	Nfil3	S	301	0.49911	3	0.65617	3		Casein kinase II substrate motif;ERK1,2 kinase substrate motif;GSK-3, ERK1, ERK2, CDK5 substrate motif;WW domain binding motif	biological regulation;cellular process;cellular response to chemical stimulus;cellular response to cytokine stimulus;cellular response to interleukin-4;cellular response to organic substance;cellular response to stimulus;circadian rhythm;positive regulation of biological process;positive regulation of gene expression;positive regulation of macromolecule metabolic process;positive regulation of me…	binding;core promoter binding;core promoter sequence-specific DNA binding;DNA binding;nucleic acid binding;nucleic acid binding transcription factor activity;protein binding;regulatory region DNA binding;regulatory region nucleic acid binding;RNA polymerase II core promoter proximal region sequence-specific DNA binding transcription factor activity;RNA polymerase II core promoter proximal region …	cell part;intracellular membrane-bounded organelle;intracellular organelle;intracellular part;membrane-bounded organelle;nucleus;organelle		1	79.2014	1	SDGEDEQQVPKGPIHSPVELQRVHATVVKVP
>sp|P01108|MYC_MOUSE Myc proto-oncogene protein OS=Mus musculus GN=Myc PE=1 SV=1	P01108	Myc proto-oncogene protein	Myc	S	62	0.51178	3	0.470263	3	CDK5;ERK1;ERK2;JNK1;JNK2;JNK3;MAPK1;mTOR	Casein kinase II substrate motif;Cdc2 kinase substrate motif;CDK kinase substrate motif;CDK1,2,4,6 kinase substrate motif;CDK4 kinase substrate motif;ERK1,2 kinase substrate motif;GSK-3, ERK1, ERK2, CDK5 substrate motif;WW domain binding motif	activation of caspase activity;anatomical structure morphogenesis;apoptosis;B cell apoptosis;biological regulation;biosynthetic process;branching involved in ureteric bud morphogenesis;branching morphogenesis of a tube;canonical Wnt receptor signaling pathway;canonical Wnt receptor signaling pathway involved in negative regulation of apoptosis;canonical Wnt receptor signaling pathway involved in …	binding;core promoter proximal region DNA binding;core promoter proximal region sequence-specific DNA binding;DNA binding;E-box binding;nucleic acid binding;nucleic acid binding transcription factor activity;protein binding;protein complex binding;regulatory region DNA binding;regulatory region nucleic acid binding;sequence-specific DNA binding;sequence-specific DNA binding transcription factor a…	axon;cell part;cell projection;cytoskeletal part;intracellular membrane-bounded organelle;intracellular non-membrane-bounded organelle;intracellular organelle;intracellular organelle part;intracellular part;membrane-bounded organelle;neuron projection;non-membrane-bounded organelle;nuclear body;nuclear part;nucleolus;nucleoplasm;nucleoplasm part;nucleus;organelle;organelle part;spindle	Acute myeloid leukemia;Bladder cancer;Cell cycle;Chronic myeloid leukemia;Colorectal cancer;Endometrial cancer;ErbB signaling pathway;Jak-STAT signaling pathway;MAPK signaling pathway;Pathways in cancer;Small cell lung cancer;TGF-beta signaling pathway;Thyroid cancer;Wnt signaling pathway	0.999332	31.7513	1;2	EDIWKKFELLPTPPLSPSRRSGLCSPSYVAV
>sp|P06803|PIM1_MOUSE Serine/threonine-protein kinase pim-1 OS=Mus musculus GN=Pim1 PE=1 SV=2	P06803	Serine/threonine-protein kinase pim-1	Pim1	S	32	0.50966	3	0.546527	3		14-3-3 domain binding motif;Akt kinase substrate motif;Calmodulin-dependent protein kinase II substrate motif;Casein kinase II substrate motif;G protein-coupled receptor kinase 1 substrate motif;GSK3 kinase substrate motif;MAPKAPK1 kinase substrate motif;PKA kinase substrate motif;PKC kinase substrate motif;Pyruvate dehydrogenase kinase substrate motif	apoptosis;biological regulation;cell cycle;cell death;cell proliferation;cellular macromolecule metabolic process;cellular metabolic process;cellular process;cellular protein metabolic process;death;macromolecule metabolic process;macromolecule modification;metabolic process;negative regulation of apoptosis;negative regulation of biological process;negative regulation of cell death;negative regul…	adenyl nucleotide binding;adenyl ribonucleotide binding;ATP binding;binding;catalytic activity;cation binding;ion binding;kinase activity;manganese ion binding;metal ion binding;nucleotide binding;phosphotransferase activity, alcohol group as acceptor;protein binding;protein kinase activity;protein serine/threonine kinase activity;purine nucleotide binding;purine ribonucleoside triphosphate bindi…	cell part;cytoplasm;intracellular membrane-bounded organelle;intracellular organelle;intracellular part;membrane;membrane-bounded organelle;nucleus;organelle;plasma membrane		0.996789	25.7639	1	PAGEPARGQPRQRPQSSSDSPSALRASRSQS
>sp|P23116|EIF3A_MOUSE Eukaryotic translation initiation factor 3 subunit A OS=Mus musculus GN=Eif3a PE=1 SV=5	P23116	Eukaryotic translation initiation factor 3 subunit A	Eif3a	S	584	0.509367	3	0.520737	3		14-3-3 domain binding motif;b-Adrenergic Receptor kinase substrate motif;Calmodulin-dependent protein kinase II substrate motif;MAPKAPK1 kinase substrate motif;p70 Ribosomal S6 kinase substrate motif;Phosphorylase kinase substrate motif;PKA kinase substrate motif;PKC kinase substrate motif	biological regulation;cellular component assembly;cellular component assembly at cellular level;cellular component organization;cellular component organization at cellular level;cellular component organization or biogenesis;cellular component organization or biogenesis at cellular level;cellular macromolecular complex assembly;cellular macromolecular complex subunit organization;cellular process;…	binding;nucleic acid binding;protein binding;RNA binding;translation factor activity, nucleic acid binding;translation initiation factor activity	cell part;cytoplasmic part;cytoskeletal part;eukaryotic 43S preinitiation complex;eukaryotic 48S preinitiation complex;eukaryotic translation initiation factor 3 complex;eukaryotic translation initiation factor 3 complex, eIF3m;intracellular non-membrane-bounded organelle;intracellular organelle;intracellular organelle part;intracellular part;macromolecular complex;microtubule organizing center;n…	RNA transport	1	98.0402	1	LARRQTIEERKERLESLNIQREKEELEQREA
>sp|P03966|MYCN_MOUSE N-myc proto-oncogene protein OS=Mus musculus GN=Mycn PE=2 SV=2	P03966	N-myc proto-oncogene protein	Mycn	T	58	0.5241	3	0.53544	3		DNA dependent Protein kinase substrate motif;G protein-coupled receptor kinase 1 substrate motif;GSK-3, ERK1, ERK2, CDK5 substrate motif;WW domain binding motif	anatomical structure development;anatomical structure morphogenesis;biological adhesion;biological regulation;branching morphogenesis of a tube;cartilage condensation;cell adhesion;cell-cell adhesion;cellular process;developmental process;embryonic digit morphogenesis;embryonic morphogenesis;embryonic organ morphogenesis;embryonic skeletal system morphogenesis;lung development;morphogenesis of a …	binding;DNA binding;nucleic acid binding;nucleic acid binding transcription factor activity;protein binding;sequence-specific DNA binding transcription factor activity	cell part;intracellular membrane-bounded organelle;intracellular organelle;intracellular part;membrane-bounded organelle;nucleus;organelle		1	84.5457	1;2	TPPGEDIWKKFELLPTPPLSPSRAFPEHSPE
>sp|P01108|MYC_MOUSE Myc proto-oncogene protein OS=Mus musculus GN=Myc PE=1 SV=1	P01108	Myc proto-oncogene protein	Myc	T	58	0.5241	3	0.53544	3	ERK2;GSK3A;GSK3B;JNK3	DNA dependent Protein kinase substrate motif;G protein-coupled receptor kinase 1 substrate motif;GSK-3, ERK1, ERK2, CDK5 substrate motif;WW domain binding motif	activation of caspase activity;anatomical structure morphogenesis;apoptosis;B cell apoptosis;biological regulation;biosynthetic process;branching involved in ureteric bud morphogenesis;branching morphogenesis of a tube;canonical Wnt receptor signaling pathway;canonical Wnt receptor signaling pathway involved in negative regulation of apoptosis;canonical Wnt receptor signaling pathway involved in …	binding;core promoter proximal region DNA binding;core promoter proximal region sequence-specific DNA binding;DNA binding;E-box binding;nucleic acid binding;nucleic acid binding transcription factor activity;protein binding;protein complex binding;regulatory region DNA binding;regulatory region nucleic acid binding;sequence-specific DNA binding;sequence-specific DNA binding transcription factor a…	axon;cell part;cell projection;cytoskeletal part;intracellular membrane-bounded organelle;intracellular non-membrane-bounded organelle;intracellular organelle;intracellular organelle part;intracellular part;membrane-bounded organelle;neuron projection;non-membrane-bounded organelle;nuclear body;nuclear part;nucleolus;nucleoplasm;nucleoplasm part;nucleus;organelle;organelle part;spindle	Acute myeloid leukemia;Bladder cancer;Cell cycle;Chronic myeloid leukemia;Colorectal cancer;Endometrial cancer;ErbB signaling pathway;Jak-STAT signaling pathway;MAPK signaling pathway;Pathways in cancer;Small cell lung cancer;TGF-beta signaling pathway;Thyroid cancer;Wnt signaling pathway	1	84.5457	1;2	PAPSEDIWKKFELLPTPPLSPSRRSGLCSPS
>sp|P06803|PIM1_MOUSE Serine/threonine-protein kinase pim-1 OS=Mus musculus GN=Pim1 PE=1 SV=2	P06803	Serine/threonine-protein kinase pim-1	Pim1	S	61	0.524775	2	0.58382	2		14-3-3 domain binding motif;Calmodulin-dependent protein kinase II substrate motif;Casein kinase II substrate motif;ERK1,2 kinase substrate motif;GSK-3, ERK1, ERK2, CDK5 substrate motif;PAK2 kinase substrate motif;PKA kinase substrate motif;PKC epsilon kinase substrate motif;PKC kinase substrate motif;WW domain binding motif	apoptosis;biological regulation;cell cycle;cell death;cell proliferation;cellular macromolecule metabolic process;cellular metabolic process;cellular process;cellular protein metabolic process;death;macromolecule metabolic process;macromolecule modification;metabolic process;negative regulation of apoptosis;negative regulation of biological process;negative regulation of cell death;negative regul…	adenyl nucleotide binding;adenyl ribonucleotide binding;ATP binding;binding;catalytic activity;cation binding;ion binding;kinase activity;manganese ion binding;metal ion binding;nucleotide binding;phosphotransferase activity, alcohol group as acceptor;protein binding;protein kinase activity;protein serine/threonine kinase activity;purine nucleotide binding;purine ribonucleoside triphosphate bindi…	cell part;cytoplasm;intracellular membrane-bounded organelle;intracellular organelle;intracellular part;membrane;membrane-bounded organelle;nucleus;organelle;plasma membrane		0.999916	41.2834	1;2	QSRNATRSLSPGRRLSPSSLRRRCCSSRHRR
>sp|Q99PP7-2|TRI33_MOUSE Isoform Beta of E3 ubiquitin-protein ligase TRIM33 OS=Mus musculus GN=Trim33;>sp|Q99PP7|TRI33_MOUSE E3 ubiquitin-protein ligase TRIM33 OS=Mus musculus GN=Trim33 PE=1 SV=2	Q99PP7-2	E3 ubiquitin-protein ligase TRIM33	Trim33	S	1117;1134	0.525955	2	0.591573	3		14-3-3 domain binding motif;Akt kinase substrate motif;Calmodulin-dependent protein kinase II substrate motif;Casein kinase II substrate motif;CLK1 kinase substrate motif;G protein-coupled receptor kinase 1 substrate motif;MAPKAPK1 kinase substrate motif;PKA kinase substrate motif;PKC kinase substrate motif	biological regulation;biosynthetic process;cellular biosynthetic process;cellular macromolecule biosynthetic process;cellular macromolecule metabolic process;cellular metabolic process;cellular nitrogen compound metabolic process;cellular process;cellular protein metabolic process;macromolecule biosynthetic process;macromolecule metabolic process;macromolecule modification;metabolic process;negat…	binding;catalytic activity;cation binding;co-SMAD binding;DNA binding;ion binding;ligase activity;metal ion binding;nucleic acid binding;protein binding;R-SMAD binding;SMAD binding;transition metal ion binding;zinc ion binding	cell part;intracellular membrane-bounded organelle;intracellular organelle;intracellular part;membrane-bounded organelle;nucleus;organelle		1	70.4116	1	DSDEDFIQPRRKRLKSDERPVHIK_______
>sp|P01108|MYC_MOUSE Myc proto-oncogene protein OS=Mus musculus GN=Myc PE=1 SV=1	P01108	Myc proto-oncogene protein	Myc	S	164	0.55054	3	0.508173	3		Cdc2 kinase substrate motif;CDK kinase substrate motif;CDK1,2,4,6 kinase substrate motif;ERK1,2 kinase substrate motif;GSK-3, ERK1, ERK2, CDK5 substrate motif;MAPKAPK2 kinase substrate motif;WW domain binding motif	activation of caspase activity;anatomical structure morphogenesis;apoptosis;B cell apoptosis;biological regulation;biosynthetic process;branching involved in ureteric bud morphogenesis;branching morphogenesis of a tube;canonical Wnt receptor signaling pathway;canonical Wnt receptor signaling pathway involved in negative regulation of apoptosis;canonical Wnt receptor signaling pathway involved in …	binding;core promoter proximal region DNA binding;core promoter proximal region sequence-specific DNA binding;DNA binding;E-box binding;nucleic acid binding;nucleic acid binding transcription factor activity;protein binding;protein complex binding;regulatory region DNA binding;regulatory region nucleic acid binding;sequence-specific DNA binding;sequence-specific DNA binding transcription factor a…	axon;cell part;cell projection;cytoskeletal part;intracellular membrane-bounded organelle;intracellular non-membrane-bounded organelle;intracellular organelle;intracellular organelle part;intracellular part;membrane-bounded organelle;neuron projection;non-membrane-bounded organelle;nuclear body;nuclear part;nucleolus;nucleoplasm;nucleoplasm part;nucleus;organelle;organelle part;spindle	Acute myeloid leukemia;Bladder cancer;Cell cycle;Chronic myeloid leukemia;Colorectal cancer;Endometrial cancer;ErbB signaling pathway;Jak-STAT signaling pathway;MAPK signaling pathway;Pathways in cancer;Small cell lung cancer;TGF-beta signaling pathway;Thyroid cancer;Wnt signaling pathway	0.995544	26.5651	1;2	KLASYQAARKDSTSLSPARGHSVCSTSSLYL
>sp|Q3TBD2|HMHA1_MOUSE Minor histocompatibility protein HA-1 OS=Mus musculus GN=Hmha1 PE=1 SV=2;>sp|Q3TBD2-2|HMHA1_MOUSE Isoform 2 of Minor histocompatibility protein HA-1 OS=Mus musculus GN=Hmha1;>sp|Q3TBD2-3|HMHA1_MOUSE Isoform 3 of Minor histocompatibil	Q3TBD2	Minor histocompatibility protein HA-1	Hmha1	S	877;761;568;416	0.549207	3	0.480263	3		b-Adrenergic Receptor kinase substrate motif;G protein-coupled receptor kinase 1 substrate motif	biological regulation;cellular process;cellular response to stimulus;intracellular signal transduction;regulation of biological process;regulation of cellular process;response to stimulus;signal transduction	binding;cation binding;enzyme activator activity;enzyme regulator activity;GTPase activator activity;GTPase regulator activity;ion binding;metal ion binding;nucleoside-triphosphatase regulator activity	cell part;intracellular		0.96801	15.0524	1	AEAKAASRGRQGGSESEAATLAMVGRLRELM
>sp|Q8BQ30|PPR18_MOUSE Phostensin OS=Mus musculus GN=Ppp1r18 PE=1 SV=1;>sp|Q8BQ30-2|PPR18_MOUSE Isoform 2 of Phostensin OS=Mus musculus GN=Ppp1r18	Q8BQ30	Phostensin	Ppp1r18	S	224;224	0.55106	3	0.665527	3		Casein kinase II substrate motif;ERK1,2 kinase substrate motif;G protein-coupled receptor kinase 1 substrate motif;GSK-3, ERK1, ERK2, CDK5 substrate motif;WW domain binding motif			cell part;cytoplasm;cytoskeleton;intracellular non-membrane-bounded organelle;intracellular organelle;intracellular part;non-membrane-bounded organelle;organelle		0.999972	45.5413	1;2	GDDSPKRKEVLESILSPGEPGDQKASPTDVH
>sp|P62960|YBOX1_MOUSE Nuclease-sensitive element-binding protein 1 OS=Mus musculus GN=Ybx1 PE=1 SV=3;>sp|Q9JKB3-2|YBOX3_MOUSE Isoform 2 of Y-box-binding protein 3 OS=Mus musculus GN=Ybx3;>sp|Q9JKB3|YBOX3_MOUSE Y-box-binding protein 3 OS=Mus musculus GN=Yb	Q9JKB3-2	Nuclease-sensitive element-binding protein 1;Y-box-binding protein 3;Y-box-binding protein 2	Ybx1;Ybx3;Ybx2	S	100;126;126;61;139	0.56027	2	0.57181	3	Akt1;p90RSK;RSK2;	Casein kinase II substrate motif;PKA kinase substrate motif;Pyruvate dehydrogenase kinase substrate motif	anatomical structure development;biological regulation;biosynthetic process;cell development;cellular biosynthetic process;cellular developmental process;cellular hyperosmotic response;cellular macromolecule biosynthetic process;cellular macromolecule metabolic process;cellular metabolic process;cellular nitrogen compound metabolic process;cellular process;cellular process involved in reproductio…	binding;chromatin binding;DNA binding;lipid binding;mRNA 3'-UTR binding;mRNA binding;nucleic acid binding;protein binding;regulatory region DNA binding;regulatory region nucleic acid binding;ribonucleoprotein binding;RNA binding;RNA polymerase II regulatory region DNA binding;RNA polymerase II regulatory region sequence-specific DNA binding;sequence-specific DNA binding;single-stranded DNA bindin…	cell junction;cell part;cell-cell junction;CRD-mediated mRNA stability complex;cytoplasm;cytoplasmic part;extracellular membrane-bounded organelle;extracellular organelle;extracellular region part;extracellular vesicular exosome;gap junction;histone pre-mRNA 3'end processing complex;intracellular membrane-bounded organelle;intracellular non-membrane-bounded organelle;intracellular organelle;intra…	Tight junction	1	78.2431	1	HQTAIKKNNPRKYLRSVGDGETVEFDVVEGE
>sp|Q8R3C0|MCMBP_MOUSE Mini-chromosome maintenance complex-binding protein OS=Mus musculus GN=Mcmbp PE=2 SV=1	Q8R3C0	Mini-chromosome maintenance complex-binding protein	Mcmbp	S	167	0.563325	2	0.54297	2		Casein kinase II substrate motif;PKA kinase substrate motif;PKC kinase substrate motif;Pyruvate dehydrogenase kinase substrate motif	biosynthetic process;cell cycle phase;cell cycle process;cellular biosynthetic process;cellular component organization;cellular component organization at cellular level;cellular component organization or biogenesis;cellular component organization or biogenesis at cellular level;cellular macromolecule biosynthetic process;cellular macromolecule metabolic process;cellular metabolic process;cellular…	binding;chromatin binding	cell part;chromosomal part;cytoplasm;intracellular membrane-bounded organelle;intracellular organelle;intracellular organelle part;intracellular part;macromolecular complex;MCM complex;membrane;membrane-bounded organelle;nuclear chromosome part;nuclear part;nucleoplasm part;nucleus;organelle;organelle part;plasma membrane;protein complex		1	65.801	1	RVSPSTSYTPSRHKRSYEDDEDMDLQPSKQK
>sp|P37238-2|PPARG_MOUSE Isoform 1 of Peroxisome proliferator-activated receptor gamma OS=Mus musculus GN=Pparg;>sp|P37238|PPARG_MOUSE Peroxisome proliferator-activated receptor gamma OS=Mus musculus GN=Pparg PE=1 SV=3	P37238-2	Peroxisome proliferator-activated receptor gamma	Pparg	S	82;112	0.561767	3	0.421337	3	CDK9;ERK2;JNK1;MAPK1;MAPK8;	Casein kinase I substrate motif;Casein kinase II substrate motif;ERK1,2 kinase substrate motif;GSK-3, ERK1, ERK2, CDK5 substrate motif;WW domain binding motif	anatomical structure development;biological regulation;brown fat cell differentiation;carboxylic acid transport;cell differentiation;cell fate commitment;cellular developmental process;cellular process;cellular response to chemical stimulus;cellular response to inorganic substance;cellular response to lithium ion;cellular response to metal ion;cellular response to organic cyclic compound;cellular…	arachidonic acid binding;binding;carboxylic acid binding;cation binding;chromatin binding;DNA binding;fatty acid binding;icosanoid binding;icosatetraenoic acid binding;ion binding;ligand-dependent nuclear receptor activity;ligand-dependent nuclear receptor transcription coactivator activity;lipid binding;metal ion binding;molecular transducer activity;monocarboxylic acid binding;nucleic acid bind…	cell part;cytoplasm;cytoplasmic part;cytosol;intracellular membrane-bounded organelle;intracellular organelle;intracellular organelle part;intracellular part;membrane-bounded organelle;nuclear part;nucleoplasm;nucleus;organelle;organelle part	Huntington's disease;Osteoclast differentiation;Pathways in cancer;PPAR signaling pathway;Thyroid cancer	1	68.0864	1	LKLQEYQSAIKVEPASPPYYSEKTQLYNRPH
>sp|Q6PIU9|YJ005_MOUSE Uncharacterized protein FLJ45252 homolog OS=Mus musculus PE=1 SV=2	Q6PIU9	Uncharacterized protein FLJ45252 homolog		Y	291	0.571315	2	0.60619	2		Src kinase substrate motif					0.853989	7.67081	1	GKPFHPQALSKYSRHYSPEDELSAEAQPIAA
>sp|P70452|STX4_MOUSE Syntaxin-4 OS=Mus musculus GN=Stx4 PE=1 SV=1	P70452	Syntaxin-4	Stx4	S	36	0.57117	3	0.40683	3		14-3-3 domain binding motif;Calmodulin-dependent protein kinase II substrate motif;Casein kinase II substrate motif;ERK1,2 kinase substrate motif;GSK-3, ERK1, ERK2, CDK5 substrate motif;PKA kinase substrate motif;PKC kinase substrate motif;Pyruvate dehydrogenase kinase substrate motif;WW domain binding motif	cellular component assembly;cellular component assembly at cellular level;cellular component organization;cellular component organization at cellular level;cellular component organization or biogenesis;cellular component organization or biogenesis at cellular level;cellular macromolecular complex assembly;cellular macromolecular complex subunit organization;cellular process;cellular protein compl…	binding;protein binding;SNARE binding	basolateral plasma membrane;cell part;cell surface;cytoplasm;cytoplasmic membrane-bounded vesicle;cytoplasmic part;cytoplasmic vesicle;Golgi apparatus part;integral to membrane;intracellular membrane-bounded organelle;intracellular organelle;intracellular organelle part;intracellular part;intrinsic to membrane;lateral loop;macromolecular complex;membrane;membrane part;membrane-bounded organelle;m…	SNARE interactions in vesicular transport;Vasopressin-regulated water reabsorption	1	103.137	1	VRVALVVHSGAARLGSPDDEFFQKVQTIRQT
>sp|Q8BYW1-2|RHG25_MOUSE Isoform 2 of Rho GTPase-activating protein 25 OS=Mus musculus GN=Arhgap25;>sp|Q8BYW1-3|RHG25_MOUSE Isoform 3 of Rho GTPase-activating protein 25 OS=Mus musculus GN=Arhgap25;>sp|Q8BYW1|RHG25_MOUSE Rho GTPase-activating protein 25 OS	Q8BYW1-2	Rho GTPase-activating protein 25	Arhgap25	S	274;337;363	0.57236	3	0.511253	3		ERK1,2 kinase substrate motif;GSK-3, ERK1, ERK2, CDK5 substrate motif;WW domain binding motif	biological regulation;cellular process;cellular response to stimulus;regulation of biological process;regulation of cellular process;response to stimulus;signal transduction	enzyme activator activity;enzyme regulator activity;GTPase activator activity;GTPase regulator activity;nucleoside-triphosphatase regulator activity	cell part;intracellular		1	92.1008	1	RDHEVLFPKSKDAPISPPAQKNDAKKAPVPR
>sp|Q80Y44|DDX10_MOUSE Probable ATP-dependent RNA helicase DDX10 OS=Mus musculus GN=Ddx10 PE=1 SV=2	Q80Y44	Probable ATP-dependent RNA helicase DDX10	Ddx10	T	831	0.592145	2	0.520753	3		Akt kinase substrate motif;Calmodulin-dependent protein kinase II substrate motif;Casein kinase II substrate motif;G protein-coupled receptor kinase 1 substrate motif;PKA kinase substrate motif;PKC kinase substrate motif		adenyl nucleotide binding;adenyl ribonucleotide binding;ATP binding;ATPase activity;ATPase activity, coupled;ATP-dependent helicase activity;binding;catalytic activity;helicase activity;hydrolase activity;hydrolase activity, acting on acid anhydrides;hydrolase activity, acting on acid anhydrides, in phosphorus-containing anhydrides;nucleic acid binding;nucleoside-triphosphatase activity;nucleotid…			1	142.949	1	MSDTKKKQETRKRNNTEDDDVRPRSRHGKKA
>sp|O08750|NFIL3_MOUSE Nuclear factor interleukin-3-regulated protein OS=Mus musculus GN=Nfil3 PE=1 SV=1	O08750	Nuclear factor interleukin-3-regulated protein	Nfil3	S	353	0.64527	3	0.44362	3		Calmodulin-dependent protein kinase II substrate motif;Casein kinase II substrate motif;Chk1 kinase substrate motif;ERK1,2 kinase substrate motif;G protein-coupled receptor kinase 1 substrate motif;GSK-3, ERK1, ERK2, CDK5 substrate motif;MDC1 BRCT domain binding motif;PKA kinase substrate motif;PKC kinase substrate motif;Plk1 PBD domain binding motif;Pyruvate dehydrogenase kinase substrate motif;…	biological regulation;cellular process;cellular response to chemical stimulus;cellular response to cytokine stimulus;cellular response to interleukin-4;cellular response to organic substance;cellular response to stimulus;circadian rhythm;positive regulation of biological process;positive regulation of gene expression;positive regulation of macromolecule metabolic process;positive regulation of me…	binding;core promoter binding;core promoter sequence-specific DNA binding;DNA binding;nucleic acid binding;nucleic acid binding transcription factor activity;protein binding;regulatory region DNA binding;regulatory region nucleic acid binding;RNA polymerase II core promoter proximal region sequence-specific DNA binding transcription factor activity;RNA polymerase II core promoter proximal region …	cell part;intracellular membrane-bounded organelle;intracellular organelle;intracellular part;membrane-bounded organelle;nucleus;organelle		0.999889	39.5475	1	VEALDSEFEGMQKLSSPADAIAKRHFDLEKH
>sp|Q80Y44|DDX10_MOUSE Probable ATP-dependent RNA helicase DDX10 OS=Mus musculus GN=Ddx10 PE=1 SV=2	Q80Y44	Probable ATP-dependent RNA helicase DDX10	Ddx10	S	522	0.601963	3	0.516017	3		Calmodulin-dependent protein kinase II substrate motif;Casein kinase II substrate motif;Chk1 kinase substrate motif;DNA dependent Protein kinase substrate motif;PKA kinase substrate motif;PKC kinase substrate motif		adenyl nucleotide binding;adenyl ribonucleotide binding;ATP binding;ATPase activity;ATPase activity, coupled;ATP-dependent helicase activity;binding;catalytic activity;helicase activity;hydrolase activity;hydrolase activity, acting on acid anhydrides;hydrolase activity, acting on acid anhydrides, in phosphorus-containing anhydrides;nucleic acid binding;nucleoside-triphosphatase activity;nucleotid…			0.986731	18.7136	1	VAPRIRFLQKLEKQPSTELVKNPVTEAVPPR
>sp|P01108|MYC_MOUSE Myc proto-oncogene protein OS=Mus musculus GN=Myc PE=1 SV=1	P01108	Myc proto-oncogene protein	Myc	S	71	0.603627	3	0.478093	3	JNK1;JNK2;JNK3;	Casein kinase II substrate motif;ERK1,2 kinase substrate motif;GSK-3, ERK1, ERK2, CDK5 substrate motif;MAPKAPK2 kinase substrate motif;WW domain binding motif	activation of caspase activity;anatomical structure morphogenesis;apoptosis;B cell apoptosis;biological regulation;biosynthetic process;branching involved in ureteric bud morphogenesis;branching morphogenesis of a tube;canonical Wnt receptor signaling pathway;canonical Wnt receptor signaling pathway involved in negative regulation of apoptosis;canonical Wnt receptor signaling pathway involved in …	binding;core promoter proximal region DNA binding;core promoter proximal region sequence-specific DNA binding;DNA binding;E-box binding;nucleic acid binding;nucleic acid binding transcription factor activity;protein binding;protein complex binding;regulatory region DNA binding;regulatory region nucleic acid binding;sequence-specific DNA binding;sequence-specific DNA binding transcription factor a…	axon;cell part;cell projection;cytoskeletal part;intracellular membrane-bounded organelle;intracellular non-membrane-bounded organelle;intracellular organelle;intracellular organelle part;intracellular part;membrane-bounded organelle;neuron projection;non-membrane-bounded organelle;nuclear body;nuclear part;nucleolus;nucleoplasm;nucleoplasm part;nucleus;organelle;organelle part;spindle	Acute myeloid leukemia;Bladder cancer;Cell cycle;Chronic myeloid leukemia;Colorectal cancer;Endometrial cancer;ErbB signaling pathway;Jak-STAT signaling pathway;MAPK signaling pathway;Pathways in cancer;Small cell lung cancer;TGF-beta signaling pathway;Thyroid cancer;Wnt signaling pathway	0.999012	30.6289	1;2	LPTPPLSPSRRSGLCSPSYVAVATSFSPRED
>sp|Q5Y5T2|ZDH18_MOUSE Palmitoyltransferase ZDHHC18 OS=Mus musculus GN=Zdhhc18 PE=1 SV=4	Q5Y5T2	Palmitoyltransferase ZDHHC18	Zdhhc18	S	358	0.60222	2	0.52967	3		Cdc2 kinase substrate motif;CDK kinase substrate motif;CDK1,2,4,6 kinase substrate motif;DNA dependent Protein kinase substrate motif;ERK1,2 kinase substrate motif;G protein-coupled receptor kinase 1 substrate motif;GSK3 kinase substrate motif;GSK-3, ERK1, ERK2, CDK5 substrate motif;WW domain binding motif	cellular localization;cellular macromolecule localization;cellular process;cellular protein localization;localization;macromolecule localization;metabolic process;protein localization	binding;catalytic activity;cation binding;ion binding;metal ion binding;palmitoyltransferase activity;protein-cysteine S-acyltransferase activity;protein-cysteine S-palmitoleyltransferase activity;S-acyltransferase activity;transferase activity;transferase activity, transferring acyl groups;transferase activity, transferring acyl groups other than amino-acyl groups;transition metal ion binding;zi…	cell part;integral to membrane;intrinsic to membrane;membrane part		1	67.474	1	LIDRRGFVQSDTALPSPIRSDDPACGAKPDA
>sp|Q9ESE1-2|LRBA_MOUSE Isoform 2 of Lipopolysaccharide-responsive and beige-like anchor protein OS=Mus musculus GN=Lrba;>sp|Q9ESE1|LRBA_MOUSE Lipopolysaccharide-responsive and beige-like anchor protein OS=Mus musculus GN=Lrba PE=1 SV=1;>sp|Q9ESE1-3|LRBA_M	Q9ESE1-2	Lipopolysaccharide-responsive and beige-like anchor protein	Lrba	S	982;982;982	0.610495	2	0.57212	3		ERK1,2 kinase substrate motif;G protein-coupled receptor kinase 1 substrate motif;GSK-3, ERK1, ERK2, CDK5 substrate motif;WW domain binding motif	biological regulation;cellular process;cellular response to stimulus;endosome transport;establishment of localization;establishment of localization in cell;intracellular transport;localization;macromolecule localization;protein localization;regulation of biological process;regulation of cellular process;response to stimulus;signal transduction;transport;vesicle-mediated transport	binding;protein binding;protein kinase A binding	cell part;cytoplasmic membrane-bounded vesicle;cytoplasmic part;cytoplasmic vesicle;endoplasmic reticulum;Golgi apparatus part;integral to membrane;intracellular membrane-bounded organelle;intracellular organelle;intracellular organelle part;intracellular part;intrinsic to membrane;lysosome;lytic vacuole;membrane;membrane part;membrane-bounded organelle;membrane-bounded vesicle;organelle;organell…		0.999995	53.2039	1;2	VSVGSQHEDRKDSPISPHFTRNSDENSSIGR
>sp|Q9Z1X2-2|PTSS2_MOUSE Isoform 2 of Phosphatidylserine synthase 2 OS=Mus musculus GN=Ptdss2;>sp|Q9Z1X2|PTSS2_MOUSE Phosphatidylserine synthase 2 OS=Mus musculus GN=Ptdss2 PE=2 SV=2	Q9Z1X2-2	Phosphatidylserine synthase 2	Ptdss2	S	12;12	0.618497	3	0.415273	3		Casein kinase II substrate motif;G protein-coupled receptor kinase 1 substrate motif;GSK3 kinase substrate motif	biosynthetic process;cellular biosynthetic process;cellular lipid metabolic process;cellular metabolic process;cellular process;glycerolipid biosynthetic process;glycerolipid metabolic process;glycerophospholipid biosynthetic process;glycerophospholipid metabolic process;lipid biosynthetic process;lipid metabolic process;metabolic process;organophosphate metabolic process;phosphatidylserine biosy…	catalytic activity;CDP-alcohol phosphatidyltransferase activity;CDP-diacylglycerol-serine O-phosphatidyltransferase activity;phosphotransferase activity, for other substituted phosphate groups;transferase activity;transferase activity, transferring phosphorus-containing groups	cell part;cytoplasmic part;endoplasmic reticulum membrane;endoplasmic reticulum part;integral to membrane;intracellular;intracellular organelle part;intracellular part;intrinsic to membrane;membrane;membrane part;organelle membrane;organelle part	Glycerophospholipid metabolism	0.999994	52.5941	1	____MRRGERRVAGGSGSESPLLKGRRSTES
>sp|P70218|M4K1_MOUSE Mitogen-activated protein kinase kinase kinase kinase 1 OS=Mus musculus GN=Map4k1 PE=1 SV=1	P70218	Mitogen-activated protein kinase kinase kinase kinase 1	Map4k1	S	405	0.618065	2	0.64029	2		14-3-3 domain binding motif;Akt kinase substrate motif;Calmodulin-dependent protein kinase II substrate motif;DNA dependent Protein kinase substrate motif;G protein-coupled receptor kinase 1 substrate motif;GSK3 kinase substrate motif;MAPKAPK1 kinase substrate motif;PKA kinase substrate motif;PKC kinase substrate motif	biological regulation;cell proliferation;cellular macromolecule metabolic process;cellular metabolic process;cellular process;cellular protein metabolic process;cellular response to stimulus;intracellular signal transduction;macromolecule metabolic process;macromolecule modification;metabolic process;peptidyl-amino acid modification;peptidyl-serine modification;peptidyl-serine phosphorylation;pho…	adenyl nucleotide binding;adenyl ribonucleotide binding;ATP binding;binding;catalytic activity;enzyme regulator activity;GTPase regulator activity;kinase activity;MAP kinase kinase kinase kinase activity;molecular transducer activity;nucleoside-triphosphatase regulator activity;nucleotide binding;phosphotransferase activity, alcohol group as acceptor;protein binding;protein kinase activity;protei…		MAPK signaling pathway	0.835376	7.99821	1;2	NIPPPLPPKPKFRSPSDDGSGGIRDDGQLSP
>sp|Q3UMU9|HDGR2_MOUSE Hepatoma-derived growth factor-related protein 2 OS=Mus musculus GN=Hdgfrp2 PE=1 SV=1;>sp|Q3UMU9-3|HDGR2_MOUSE Isoform 3 of Hepatoma-derived growth factor-related protein 2 OS=Mus musculus GN=Hdgfrp2;>sp|Q3UMU9-4|HDGR2_MOUSE Isoform	Q3UMU9	Hepatoma-derived growth factor-related protein 2	Hdgfrp2	S	450;459;397;449	0.625223	3	0.570627	3		14-3-3 domain binding motif;Akt kinase substrate motif;Calmodulin-dependent protein kinase II substrate motif;G protein-coupled receptor kinase 1 substrate motif;GSK3 kinase substrate motif;MAPKAPK1 kinase substrate motif;PKA kinase substrate motif;PKC epsilon kinase substrate motif;PKC kinase substrate motif	biosynthetic process;cellular biosynthetic process;cellular macromolecule biosynthetic process;cellular macromolecule metabolic process;cellular metabolic process;cellular nitrogen compound metabolic process;cellular process;macromolecule biosynthetic process;macromolecule metabolic process;metabolic process;nitrogen compound metabolic process;nucleic acid metabolic process;nucleobase-containing …	binding;chromatin binding;DNA binding;nucleic acid binding;protein binding	cell part;intracellular membrane-bounded organelle;intracellular organelle;intracellular part;membrane-bounded organelle;nucleus;organelle		1	66.3533	1	KPRARPVKVERTRKRSEGLSLERKGEKKKEP
>sp|Q9DBD5|PELP1_MOUSE Proline-, glutamic acid- and leucine-rich protein 1 OS=Mus musculus GN=Pelp1 PE=1 SV=2	Q9DBD5	Proline-, glutamic acid- and leucine-rich protein 1	Pelp1	S	483	0.62882	2	0.55963	2		14-3-3 domain binding motif;Calmodulin-dependent protein kinase II substrate motif;MDC1 BRCT domain binding motif;PKA kinase substrate motif;PKC kinase substrate motif;Plk1 PBD domain binding motif	biosynthetic process;cellular biosynthetic process;cellular macromolecule biosynthetic process;cellular macromolecule metabolic process;cellular metabolic process;cellular nitrogen compound metabolic process;cellular process;macromolecule biosynthetic process;macromolecule metabolic process;metabolic process;nitrogen compound metabolic process;nucleic acid metabolic process;nucleobase-containing …		cell part;cytoplasm;histone methyltransferase complex;intracellular organelle part;intracellular part;macromolecular complex;methyltransferase complex;MLL1 complex;nuclear part;nucleoplasm part;organelle part;protein complex		0.986869	18.7597	1	SPPADALKLCSTRGSSDGGLQSGKPSAPKKL
>sp|Q63932|MP2K2_MOUSE Dual specificity mitogen-activated protein kinase kinase 2 OS=Mus musculus GN=Map2k2 PE=1 SV=2	Q63932	Dual specificity mitogen-activated protein kinase kinase 2	Map2k2	S	23	0.629653	3	0.47971	3		Casein kinase I substrate motif;Casein kinase II substrate motif;DNA dependent Protein kinase substrate motif;ERK1,2 kinase substrate motif;GSK-3, ERK1, ERK2, CDK5 substrate motif;WW domain binding motif	activation of MAPK activity;biological regulation;cellular macromolecule metabolic process;cellular metabolic process;cellular process;cellular protein metabolic process;macromolecule metabolic process;macromolecule modification;metabolic process;phosphate-containing compound metabolic process;phosphorus metabolic process;phosphorylation;positive regulation of biological process;positive regulati…	adenyl nucleotide binding;adenyl ribonucleotide binding;ATP binding;binding;catalytic activity;enzyme activator activity;enzyme regulator activity;kinase activator activity;kinase activity;kinase regulator activity;MAP kinase kinase activity;nucleotide binding;phosphotransferase activity, alcohol group as acceptor;protein binding;protein complex scaffold;protein kinase activator activity;protein …	adherens junction;anchoring junction;cell cortex;cell junction;cell part;cell-cell junction;cell-substrate adherens junction;cell-substrate junction;cytoplasm;cytoplasmic part;cytoskeletal part;cytosol;early endosome;endoplasmic reticulum;endosome;focal adhesion;Golgi apparatus;internal side of plasma membrane;intracellular membrane-bounded organelle;intracellular organelle;intracellular organell…	Acute myeloid leukemia;B cell receptor signaling pathway;Bladder cancer;Chronic myeloid leukemia;Endometrial cancer;ErbB signaling pathway;Fc epsilon RI signaling pathway;Gap junction;Glioma;GnRH signaling pathway;Insulin signaling pathway;Long-term depression;Long-term potentiation;MAPK signaling pathway;Melanogenesis;Melanoma;Natural killer cell mediated cytotoxicity;Neurotrophin signaling path…	0.988225	20.2942	1	VLPALTINPTIAEGPSPTSEGASEANLVDLQ
>sp|Q60636-3|PRDM1_MOUSE Isoform 3 of PR domain zinc finger protein 1 OS=Mus musculus GN=Prdm1;>sp|Q60636-5|PRDM1_MOUSE Isoform 5 of PR domain zinc finger protein 1 OS=Mus musculus GN=Prdm1;>sp|Q60636-2|PRDM1_MOUSE Isoform 2 of PR domain zinc finger protei	Q60636-3	PR domain zinc finger protein 1	Prdm1	S	237;304;271;286;304	0.63087	3	0.541033	3		Casein kinase II substrate motif;ERK1,2 kinase substrate motif;GSK-3, ERK1, ERK2, CDK5 substrate motif;WW domain binding motif	anatomical structure development;biological regulation;biosynthetic process;cell development;cell differentiation;cell differentiation involved in embryonic placenta development;cell fate commitment;cellular biosynthetic process;cellular developmental process;cellular macromolecule biosynthetic process;cellular macromolecule metabolic process;cellular metabolic process;cellular nitrogen compound …	binding;catalytic activity;cation binding;DNA binding;enzyme binding;histone deacetylase binding;ion binding;metal ion binding;methyltransferase activity;nucleic acid binding;protein binding;sequence-specific DNA binding;transferase activity;transferase activity, transferring one-carbon groups	cell part;cytoplasm;intracellular membrane-bounded organelle;intracellular organelle;intracellular part;membrane-bounded organelle;nucleus;organelle		0.999999	63.5061	1	DSNPSKRKDIYRSNISPFTLEKDMDGFRKNG
>sp|P97465|DOK1_MOUSE Docking protein 1 OS=Mus musculus GN=Dok1 PE=1 SV=2	P97465	Docking protein 1	Dok1	S	290	0.645063	3	0.610107	3		ERK1,2 kinase substrate motif;GSK-3, ERK1, ERK2, CDK5 substrate motif;WW domain binding motif	biological regulation;cell surface receptor linked signaling pathway;cellular process;cellular response to stimulus;enzyme linked receptor protein signaling pathway;intracellular protein kinase cascade;intracellular signal transduction;MAPKKK cascade;Ras protein signal transduction;regulation of biological process;regulation of cellular process;response to stimulus;signal transduction;small GTPas…	binding;molecular transducer activity;protein binding;receptor signaling protein activity;signal transducer activity	cell part;cytoplasm;intracellular membrane-bounded organelle;intracellular organelle;intracellular part;membrane-bounded organelle;nucleus;organelle	Measles	0.99998	47.0384	1	EGKTVPPPVPQDPLGSPPALYAEPLDSLRIP
>sp|Q8BH31|MFSD8_MOUSE Major facilitator superfamily domain-containing protein 8 OS=Mus musculus GN=Mfsd8 PE=2 SV=1	Q8BH31	Major facilitator superfamily domain-containing protein 8	Mfsd8	S	18	0.647203	3	0.532663	3		Casein kinase II substrate motif;ERK1,2 kinase substrate motif;GSK-3, ERK1, ERK2, CDK5 substrate motif;WW domain binding motif	cellular process;establishment of localization;transmembrane transport;transport		cell part;cytoplasmic part;integral to membrane;intracellular membrane-bounded organelle;intracellular organelle;intracellular organelle part;intracellular part;intrinsic to membrane;lysosomal membrane;lysosome;lytic vacuole;membrane;membrane part;membrane-bounded organelle;nucleus;organelle;organelle membrane;organelle part;vacuolar membrane;vacuolar part;vacuole	Lysosome	0.993509	21.8485	1	NLGSEAEREPLLGPGSPGSREWSEIETQEHY
>sp|E9Q1P8|I2BP2_MOUSE Interferon regulatory factor 2-binding protein 2 OS=Mus musculus GN=Irf2bp2 PE=1 SV=1	E9Q1P8	Interferon regulatory factor 2-binding protein 2	Irf2bp2	S	226	0.664253	3	0.65996	3		14-3-3 domain binding motif;Calmodulin-dependent protein kinase II substrate motif;Casein kinase II substrate motif;G protein-coupled receptor kinase 1 substrate motif;Phosphorylase kinase substrate motif;PKA kinase substrate motif;PKC kinase substrate motif	biological regulation;biosynthetic process;cellular biosynthetic process;cellular macromolecule biosynthetic process;cellular macromolecule metabolic process;cellular metabolic process;cellular nitrogen compound metabolic process;cellular process;macromolecule biosynthetic process;macromolecule metabolic process;metabolic process;nitrogen compound metabolic process;nucleic acid metabolic process;…	binding;cation binding;ion binding;metal ion binding	cell part;cytoplasm;intracellular membrane-bounded organelle;intracellular organelle;intracellular part;membrane-bounded organelle;nucleus;organelle		0.999304	32.8296	1	LGAQPAELGTHKRPASVSSAAAEHEAREPSK
>sp|Q61037-7|TSC2_MOUSE Isoform F of Tuberin OS=Mus musculus GN=Tsc2;>sp|Q61037-6|TSC2_MOUSE Isoform E of Tuberin OS=Mus musculus GN=Tsc2;>sp|Q61037-4|TSC2_MOUSE Isoform C of Tuberin OS=Mus musculus GN=Tsc2;>sp|Q61037-3|TSC2_MOUSE Isoform B of Tuberin OS=M	Q61037-7	Tuberin	Tsc2	S	1301;1344;1322;1327;1329;1343;1366	0.669913	3	0.650865	2		G protein-coupled receptor kinase 1 substrate motif;MDC1 BRCT domain binding motif;Plk1 PBD domain binding motif	anatomical structure development;anatomical structure formation involved in morphogenesis;biological regulation;cell projection organization;cell surface receptor linked signaling pathway;cellular component organization;cellular component organization at cellular level;cellular component organization or biogenesis;cellular component organization or biogenesis at cellular level;cellular process;ce…	14-3-3 protein binding;binding;enzyme activator activity;enzyme binding;enzyme regulator activity;GTPase activator activity;GTPase regulator activity;nucleoside-triphosphatase regulator activity;phosphatase binding;protein binding	cell part;cytoplasm;cytoplasmic part;cytosolic part;intracellular part;macromolecular complex;membrane;protein complex;TSC1-TSC2 complex		0.810894	6.33865	1	EELAAGGIPIERAISSEGARPAVDLSFQPSQ
>sp|Q61037-7|TSC2_MOUSE Isoform F of Tuberin OS=Mus musculus GN=Tsc2;>sp|Q61037-6|TSC2_MOUSE Isoform E of Tuberin OS=Mus musculus GN=Tsc2;>sp|Q61037-4|TSC2_MOUSE Isoform C of Tuberin OS=Mus musculus GN=Tsc2;>sp|Q61037-3|TSC2_MOUSE Isoform B of Tuberin OS=M	Q61037-7	Tuberin	Tsc2	S	1300;1343;1321;1326;1328;1342;1365	0.669913	3	0.65139	2		14-3-3 domain binding motif;Calmodulin-dependent protein kinase II substrate motif;Calmodulin-dependent protein kinase IV substrate motif;Casein kinase II substrate motif;Chk1 kinase substrate motif;G protein-coupled receptor kinase 1 substrate motif;PKA kinase substrate motif;PKC kinase substrate motif	anatomical structure development;anatomical structure formation involved in morphogenesis;biological regulation;cell projection organization;cell surface receptor linked signaling pathway;cellular component organization;cellular component organization at cellular level;cellular component organization or biogenesis;cellular component organization or biogenesis at cellular level;cellular process;ce…	14-3-3 protein binding;binding;enzyme activator activity;enzyme binding;enzyme regulator activity;GTPase activator activity;GTPase regulator activity;nucleoside-triphosphatase regulator activity;phosphatase binding;protein binding	cell part;cytoplasm;cytoplasmic part;cytosolic part;intracellular part;macromolecular complex;membrane;protein complex;TSC1-TSC2 complex		0.754681	4.89049	1	LEELAAGGIPIERAISSEGARPAVDLSFQPS
>sp|Q61624|ZN148_MOUSE Zinc finger protein 148 OS=Mus musculus GN=Znf148 PE=1 SV=2	Q61624	Zinc finger protein 148	Znf148	S	301	1.4986	2	1.56747	3		b-Adrenergic Receptor kinase substrate motif;Casein kinase I substrate motif;Casein kinase II substrate motif;G protein-coupled receptor kinase 1 substrate motif;MAPKAPK2 kinase substrate motif	biological regulation;biosynthetic process;cellular biosynthetic process;cellular component assembly;cellular component organization;cellular component organization or biogenesis;cellular macromolecule biosynthetic process;cellular macromolecule metabolic process;cellular metabolic process;cellular nitrogen compound metabolic process;cellular process;gamete generation;macromolecular complex assem…	binding;cation binding;DNA binding;double-stranded DNA binding;ion binding;metal ion binding;nucleic acid binding;nucleic acid binding transcription factor activity;regulatory region DNA binding;regulatory region nucleic acid binding;sequence-specific DNA binding;sequence-specific DNA binding transcription factor activity;structure-specific DNA binding;transcription regulatory region DNA binding;…	cell part;cytoplasmic part;Golgi apparatus;intracellular membrane-bounded organelle;intracellular organelle;intracellular part;membrane-bounded organelle;nucleus;organelle		0.996525	25.6894	1	NRCAIKGGLLTSEEDSGFSTSPKDNSLPKKK
>sp|P19973-2|LSP1_MOUSE Isoform 2 of Lymphocyte-specific protein 1 OS=Mus musculus GN=Lsp1;>sp|P19973|LSP1_MOUSE Lymphocyte-specific protein 1 OS=Mus musculus GN=Lsp1 PE=1 SV=2	P19973-2	Lymphocyte-specific protein 1	Lsp1	S	178;180	1.5585	3	1.6475	3		Casein kinase I substrate motif;ERK1,2 kinase substrate motif;G protein-coupled receptor kinase 1 substrate motif;GSK3 kinase substrate motif;GSK-3, ERK1, ERK2, CDK5 substrate motif;MDC1 BRCT domain binding motif;Plk1 PBD domain binding motif;WW domain binding motif	apoptosis;cell death;cellular component organization;cellular component organization at cellular level;cellular component organization or biogenesis;cellular component organization or biogenesis at cellular level;cellular process;chemotaxis;cytoskeleton organization;death;defense response;locomotion;organelle organization;programmed cell death;response to chemical stimulus;response to external st…	actin binding;binding;cytoskeletal protein binding;molecular transducer activity;protein binding;signal transducer activity	cell part;membrane;plasma membrane		0.999681	35.9756	1;2;3;4	RTPSPLALEDTVELSSPPLSPTTKLADRTES
>sp|Q6P1G2|KDM2B_MOUSE Lysine-specific demethylase 2B OS=Mus musculus GN=Kdm2b PE=1 SV=1;>sp|Q6P1G2-3|KDM2B_MOUSE Isoform 3 of Lysine-specific demethylase 2B OS=Mus musculus GN=Kdm2b	Q6P1G2	Lysine-specific demethylase 2B	Kdm2b	S	447;447	1.72517	3	3.00973	3		14-3-3 domain binding motif;Calmodulin-dependent protein kinase II substrate motif;Calmodulin-dependent protein kinase IV substrate motif;Casein kinase II substrate motif;Chk1 kinase substrate motif;PKA kinase substrate motif;PKC kinase substrate motif	anatomical structure development;anatomical structure morphogenesis;biological regulation;biosynthetic process;cellular biosynthetic process;cellular component organization;cellular component organization at cellular level;cellular component organization or biogenesis;cellular component organization or biogenesis at cellular level;cellular macromolecule biosynthetic process;cellular macromolecule…	binding;catalytic activity;cation binding;demethylase activity;DNA binding;histone demethylase activity;histone demethylase activity (H3-K36 specific);ion binding;metal ion binding;nucleic acid binding;oxidoreductase activity;oxidoreductase activity, acting on paired donors, with incorporation or reduction of molecular oxygen;oxidoreductase activity, acting on paired donors, with incorporation or…	cell part;intracellular non-membrane-bounded organelle;intracellular organelle;intracellular organelle part;intracellular part;macromolecular complex;non-membrane-bounded organelle;nuclear part;nucleolus;organelle;organelle part;PcG protein complex;protein complex		0.999998	57.8093	1	KKPKAPAIRFLKRTLSNESEESVKSTSMPTD
>sp|P19973-2|LSP1_MOUSE Isoform 2 of Lymphocyte-specific protein 1 OS=Mus musculus GN=Lsp1;>sp|P19973|LSP1_MOUSE Lymphocyte-specific protein 1 OS=Mus musculus GN=Lsp1 PE=1 SV=2	P19973-2	Lymphocyte-specific protein 1	Lsp1	S	166;168	1.88427	3	1.76993	3		14-3-3 domain binding motif;AMP-activated protein kinase substrate motif;Calmodulin-dependent protein kinase II substrate motif;DNA dependent Protein kinase substrate motif;ERK1,2 kinase substrate motif;GSK-3, ERK1, ERK2, CDK5 substrate motif;HMGCoA Reductase kinase substrate motif;PKA kinase substrate motif;PKC kinase substrate motif;WW domain binding motif	apoptosis;cell death;cellular component organization;cellular component organization at cellular level;cellular component organization or biogenesis;cellular component organization or biogenesis at cellular level;cellular process;chemotaxis;cytoskeleton organization;death;defense response;locomotion;organelle organization;programmed cell death;response to chemical stimulus;response to external st…	actin binding;binding;cytoskeletal protein binding;molecular transducer activity;protein binding;signal transducer activity	cell part;membrane;plasma membrane		0.999999	59.6878	1;2;3;4	GEAEEHLIRHQVRTPSPLALEDTVELSSPPL
>sp|Q8BMB0-3|EMSY_MOUSE Isoform 3 of Protein EMSY OS=Mus musculus GN=Emsy;>sp|Q8BMB0|EMSY_MOUSE Protein EMSY OS=Mus musculus GN=Emsy PE=1 SV=2;>sp|Q8BMB0-2|EMSY_MOUSE Isoform 2 of Protein EMSY OS=Mus musculus GN=Emsy	Q8BMB0-3	Protein EMSY	Emsy	S	159;173;173	1.91447	3	1.78213	3		14-3-3 domain binding motif;Akt kinase substrate motif;Calmodulin-dependent protein kinase II substrate motif;Casein kinase II substrate motif;G protein-coupled receptor kinase 1 substrate motif;GSK3 kinase substrate motif;MAPKAPK1 kinase substrate motif;PKA kinase substrate motif;PKC kinase substrate motif;ZIP kinase substrate motif	biological regulation;biosynthetic process;cellular biosynthetic process;cellular component organization;cellular component organization at cellular level;cellular component organization or biogenesis;cellular component organization or biogenesis at cellular level;cellular macromolecule biosynthetic process;cellular macromolecule metabolic process;cellular metabolic process;cellular nitrogen comp…	binding;identical protein binding;protein binding;protein dimerization activity;protein homodimerization activity	cell part;intracellular membrane-bounded organelle;intracellular organelle;intracellular part;membrane-bounded organelle;nucleus;organelle		0.994125	25.3729	1	CSDEDEKPRKRRRTNSSSSSPVVLKEVPKAV
>sp|P19973-2|LSP1_MOUSE Isoform 2 of Lymphocyte-specific protein 1 OS=Mus musculus GN=Lsp1;>sp|P19973|LSP1_MOUSE Lymphocyte-specific protein 1 OS=Mus musculus GN=Lsp1 PE=1 SV=2	P19973-2	Lymphocyte-specific protein 1	Lsp1	T	164;166	2.00843	3	1.79437	3		Growth associated histone HI kinase substrate motif;GSK-3, ERK1, ERK2, CDK5 substrate motif;WW domain binding motif	apoptosis;cell death;cellular component organization;cellular component organization at cellular level;cellular component organization or biogenesis;cellular component organization or biogenesis at cellular level;cellular process;chemotaxis;cytoskeleton organization;death;defense response;locomotion;organelle organization;programmed cell death;response to chemical stimulus;response to external st…	actin binding;binding;cytoskeletal protein binding;molecular transducer activity;protein binding;signal transducer activity	cell part;membrane;plasma membrane		1	63.9107	1;2;3;4	GSGEAEEHLIRHQVRTPSPLALEDTVELSSP
